# Supplementary material for: Distinct Patterns of PPARγ Promoter Usage, Lipid Degradation Activity, and Gene Expression in Subcutaneous Adipose Tissue of Lean and Obese Swine
Source: Int J Mol Sci. 2018 Dec 5;19(12):3892. doi: 10.3390/ijms19123892 (PMC6321263; doi:10.3390/ijms19123892)
Supplement: Supplementary file 1 [file ijms-19-03892-s001.zip]

Archive with 13 entries (13 files):
- Supplemental Table 1. The backfat thickness traits of male and female pigs by ultrasound.xlsx
- Supplemental Table 10. GO enrichment of the up-regulated gene in 4-week DL.xlsx
- Supplemental Table 11. GO enrichment of the up-regulated gene in 16-week DL.xlsx
- Supplemental Table 12. Min 16W vs DL 16W.DL 16W KEGG.xlsx
- Supplemental Table 13. Real-time PCR validation of the DEGs analyzed by RNA-seq.docx
- Supplemental Table 2. Developmental processes of fat-related traits of the two pig breeds.xlsx
- Supplemental Table 3. Genome-wide identification of the expressed genes in adipose tissue.docx
- Supplemental Table 4. Differentically expressed genes between 4-week DL and 16-week DL.xlsx
- Supplemental Table 5. Differentically expressed genes between 4-week Min and 16-week Min .xlsx
- Supplemental Table 6. Differentically expressed genes between Min and DL at the 4-week stage.xlsx
- Supplemental Table 7. Differentically expressed genes between Min and DL at the 16-week stage.xlsx
- Supplemental Table 8. GO enrichment of the up-regulated gene in 4-week Min.xlsx
- Supplemental Table 9. GO enrichment of the up-regulated gene in 16-week Min.xlsx
