# Supplementary material for: Distinct Patterns of PPARγ Promoter Usage, Lipid Degradation Activity, and Gene Expression in Subcutaneous Adipose Tissue of Lean and Obese Swine
Source: Int J Mol Sci. 2018 Dec 5;19(12):3892. doi: 10.3390/ijms19123892 (PMC6321263; doi:10.3390/ijms19123892)
Supplement: Supplementary file 1 [file ijms-19-03892-s001.zip › Supplemental Table 1. The backfat thickness traits of male and female pigs by ultrasound.xlsx]

## Sheet: Sheet1
Supplemental Table 1 The backfat thickness traits of male and female pigs by ultrasound
Time		4W		10W		16W		24W
Sex		Male	Female	Male	Female	Male	Female	Male	Female
MIN	Backfat thickness (mm)	7.7±0.55	8.2±0.84	11.9±0.67	11.5±1.92	17.8±2.12	18.1±2.69	30.7±3.92	31.3±3.25
DL	Back fat thickness (mm)	6.7±0.57	6.3±0.82	8.2±0.72	8.3±1.21	15.3±1.86	16.9±2.72	24.2±3.72	24.4±4.21
*The backfat thickness values were measured with 5 replicates
