# Supplementary material for: Distinct Patterns of PPARγ Promoter Usage, Lipid Degradation Activity, and Gene Expression in Subcutaneous Adipose Tissue of Lean and Obese Swine
Source: Int J Mol Sci. 2018 Dec 5;19(12):3892. doi: 10.3390/ijms19123892 (PMC6321263; doi:10.3390/ijms19123892)
Supplement: Supplementary file 1 [file ijms-19-03892-s001.zip › Supplemental Table 10. GO enrichment of the up-regulated gene in 4-week DL.xlsx]

## Sheet: DL 4W GO
Supplemental Table S8 4-week DL GO
GO_acc	term_type	Term	queryitem	querytotal	refitem	reftotal	pvalue	FDR	entries	entries_ref
GO:0046545	P	development of primary female sexual characteristics	5	113	51	19201	1.5e-05	0.012	// G0025592 // G0010702 // G0008421 // G0008842 // G0027422	// G0016450 // G0016650 // G0006231 // G0004832 // G0008842 // G0007229 // G0027422 // G0009865 // G0003778 // G0002895 // G0030491 // G0029621 // G0004524 // G0000103 // G0006999 // G0010903 // G0010702 // G0014288 // G0014326 // G0007572 // G0003774 // G0024694 // G0012182 // G0011783 // G0027646 // G0005755 // G0010219 // G0008421 // G0021865 // G0023582 // G0016878 // G0029084 // G0010274 // …
GO:0070509	P	calcium ion import	5	113	53	19201	1.8e-05	0.012	// G0020942 // G0025382 // G0023476 // G0024631 // G0030063	// G0026526 // G0023387 // G0024509 // G0001863 // G0015895 // G0027725 // G0004701 // G0000082 // G0002671 // G0026656 // G0011455 // G0007805 // G0010289 // G0015543 // G0018032 // G0011274 // G0001219 // G0004248 // G0013750 // G0028799 // G0013754 // G0001057 // G0020902 // G0000763 // G0024070 // G0027244 // G0025382 // G0009217 // G0028294 // G0029016 // G0014027 // G0009642 // G0025569 // …
GO:0046660	P	female sex differentiation	5	113	55	19201	2.2e-05	0.012	// G0025592 // G0010702 // G0008421 // G0008842 // G0027422	// G0016450 // G0016650 // G0006231 // G0004832 // G0008842 // G0007229 // G0027422 // G0009865 // G0003778 // G0008963 // G0002895 // G0030491 // G0029621 // G0004524 // G0000103 // G0024655 // G0006999 // G0010903 // G0010702 // G0014288 // G0014326 // G0029852 // G0007572 // G0003774 // G0024694 // G0012182 // G0011783 // G0027646 // G0005755 // G0010219 // G0008421 // G0021865 // G0023582 // …
GO:0005245	F	voltage-gated calcium channel activity	5	113	59	19201	3e-05	0.0087	// G0020942 // G0025382 // G0023476 // G0024631 // G0030063	// G0003255 // G0026526 // G0027725 // G0027021 // G0009565 // G0001863 // G0012875 // G0004701 // G0023891 // G0017271 // G0028557 // G0022969 // G0000140 // G0011455 // G0009879 // G0028294 // G0017510 // G0015543 // G0026656 // G0028344 // G0023875 // G0000082 // G0013750 // G0028799 // G0013754 // G0000763 // G0015402 // G0007172 // G0025382 // G0023387 // G0009217 // G0025532 // G0029016 // …
GO:0005539	F	glycosaminoglycan binding	6	113	112	19201	6.8e-05	0.0097	// G0006587 // G0010512 // G0016047 // G0027322 // G0025560 // G0003497	// G0030143 // G0016848 // G0011299 // G0025822 // G0021739 // G0017022 // G0004422 // G0004789 // G0016522 // G0015815 // G0012004 // G0011928 // G0006002 // G0001695 // G0008701 // G0011801 // G0004192 // G0005751 // G0009278 // G0008501 // G0005625 // G0015271 // G0008977 // G0008749 // G0005946 // G0002669 // G0017012 // G0006587 // G0011443 // G0029791 // G0002860 // G0006034 // G0024954 // …
GO:0007155	P	cell adhesion	13	113	616	19201	0.00015	0.052	// G0009455 // G0014422 // G0004366 // G0015239 // G0027941 // G0015556 // G0026364 // G0015041 // G0030694 // G0028789 // G0012020 // G0007859 // G0006286	// G0003330 // G0012969 // G0009759 // G0021850 // G0030303 // G0012780 // G0017306 // G0000232 // G0009613 // G0010348 // G0021739 // G0029753 // G0004540 // G0006643 // G0015753 // G0001695 // G0003451 // G0022469 // G0017668 // G0021326 // G0000528 // G0009561 // G0023487 // G0017748 // G0023485 // G0015887 // G0015886 // G0007859 // G0026886 // G0026558 // G0028725 // G0020821 // G0014377 // …
GO:0022610	P	biological adhesion	13	113	616	19201	0.00015	0.052	// G0009455 // G0014422 // G0004366 // G0015239 // G0027941 // G0015556 // G0026364 // G0015041 // G0030694 // G0028789 // G0012020 // G0007859 // G0006286	// G0003330 // G0012969 // G0009759 // G0021850 // G0030303 // G0012780 // G0017306 // G0000232 // G0009613 // G0010348 // G0021739 // G0029753 // G0004540 // G0006643 // G0015753 // G0001695 // G0003451 // G0022469 // G0017668 // G0021326 // G0000528 // G0009561 // G0023487 // G0017748 // G0023485 // G0015887 // G0015886 // G0007859 // G0026886 // G0026558 // G0028725 // G0020821 // G0014377 // …
GO:0030247	F	polysaccharide binding	6	113	135	19201	0.00019	0.013	// G0006587 // G0010512 // G0016047 // G0027322 // G0025560 // G0003497	// G0030143 // G0016848 // G0011299 // G0025822 // G0001484 // G0021739 // G0011727 // G0004422 // G0004789 // G0016522 // G0015815 // G0012004 // G0011928 // G0006002 // G0006001 // G0008701 // G0011801 // G0004193 // G0004192 // G0005751 // G0009278 // G0008978 // G0005625 // G0015271 // G0008977 // G0008749 // G0005946 // G0002669 // G0006872 // G0017012 // G0006587 // G0011443 // G0029791 // …
GO:0001871	F	pattern binding	6	113	135	19201	0.00019	0.013	// G0006587 // G0010512 // G0016047 // G0027322 // G0025560 // G0003497	// G0030143 // G0016848 // G0011299 // G0025822 // G0001484 // G0021739 // G0011727 // G0004422 // G0004789 // G0016522 // G0015815 // G0012004 // G0011928 // G0006002 // G0006001 // G0008701 // G0011801 // G0004193 // G0004192 // G0005751 // G0009278 // G0008978 // G0005625 // G0015271 // G0008977 // G0008749 // G0005946 // G0002669 // G0006872 // G0017012 // G0006587 // G0011443 // G0029791 // …
GO:0042742	P	defense response to bacterium	5	113	110	19201	0.00057	0.16	// G0014422 // G0006587 // G0025560 // G0022679 // G0027322	// G0022512 // G0027426 // G0003578 // G0027982 // G0024231 // G0013973 // G0025698 // G0001404 // G0023503 // G0001403 // G0022679 // G0005514 // G0020934 // G0002033 // G0020997 // G0022913 // G0024592 // G0027322 // G0001625 // G0001741 // G0011730 // G0001743 // G0000110 // G0006587 // G0013415 // G0006582 // G0010077 // G0031060 // G0005136 // G0031069 // G0005503 // G0023435 // G0006357 // …
GO:0005262	F	calcium channel activity	5	113	112	19201	0.00062	0.036	// G0020942 // G0025382 // G0023476 // G0024631 // G0030063	// G0026421 // G0023912 // G0024022 // G0012875 // G0004701 // G0023891 // G0017271 // G0029635 // G0028557 // G0028421 // G0011455 // G0009879 // G0007685 // G0028344 // G0009567 // G0028799 // G0016469 // G0009217 // G0028294 // G0022636 // G0010601 // G0017269 // G0025464 // G0029532 // G0020902 // G0014578 // G0009362 // G0030063 // G0008041 // G0007100 // G0004937 // G0007369 // G0016470 // …
GO:0045137	P	development of primary sexual characteristics	5	113	115	19201	0.0007	0.16	// G0025592 // G0010702 // G0008421 // G0008842 // G0027422	// G0016650 // G0006231 // G0027237 // G0021038 // G0027422 // G0005952 // G0030491 // G0029621 // G0000103 // G0005214 // G0017475 // G0000188 // G0009278 // G0005755 // G0021865 // G0001945 // G0021564 // G0027525 // G0012182 // G0010771 // G0028216 // G0021355 // G0013021 // G0002377 // G0007529 // G0015979 // G0005131 // G0025592 // G0001027 // G0016416 // G0025822 // G0012310 // G0007205 // …
GO:0016337	P	cell-cell adhesion	8	113	313	19201	0.00075	0.16	// G0009455 // G0015239 // G0004366 // G0027941 // G0026364 // G0030694 // G0028789 // G0007859	// G0012969 // G0017280 // G0009593 // G0026364 // G0027237 // G0021850 // G0022289 // G0012780 // G0024230 // G0012870 // G0015894 // G0026842 // G0030269 // G0024740 // G0004058 // G0010348 // G0029621 // G0030549 // G0014188 // G0007797 // G0011722 // G0021397 // G0009445 // G0027820 // G0004366 // G0001404 // G0007439 // G0012479 // G0006002 // G0006539 // G0023162 // G0022469 // G0000183 // …
GO:0007188	P	G-protein signaling, coupled to cAMP nucleotide second messenger	5	113	128	19201	0.0011	0.21	// G0015320 // G0008421 // G0008875 // G0027422 // G0016726	// G0016655 // G0030620 // G0005581 // G0026422 // G0027422 // G0021734 // G0024861 // G0015895 // G0022865 // G0022593 // G0026050 // G0001523 // G0002246 // G0027822 // G0013474 // G0024439 // G0015447 // G0009745 // G0009580 // G0024613 // G0021862 // G0025500 // G0030227 // G0008875 // G0017263 // G0009518 // G0015048 // G0009517 // G0007520 // G0023433 // G0028898 // G0008578 // G0027401 // …
GO:0022832	F	voltage-gated channel activity	6	113	198	19201	0.0014	0.057	// G0020942 // G0025382 // G0023476 // G0020793 // G0024631 // G0030063	// G0006134 // G0021135 // G0029199 // G0027420 // G0024337 // G0021416 // G0025354 // G0005953 // G0012875 // G0004701 // G0023918 // G0000106 // G0002677 // G0028557 // G0026144 // G0011455 // G0009879 // G0020834 // G0028344 // G0028799 // G0023357 // G0025810 // G0002811 // G0024452 // G0025511 // G0009217 // G0028294 // G0027437 // G0024631 // G0028112 // G0023480 // G0015914 // G0011040 // …
GO:0005244	F	voltage-gated ion channel activity	6	113	198	19201	0.0014	0.057	// G0020942 // G0025382 // G0023476 // G0020793 // G0024631 // G0030063	// G0006134 // G0021135 // G0029199 // G0027420 // G0024337 // G0021416 // G0025354 // G0005953 // G0012875 // G0004701 // G0023918 // G0000106 // G0002677 // G0028557 // G0026144 // G0011455 // G0009879 // G0020834 // G0028344 // G0028799 // G0023357 // G0025810 // G0002811 // G0024452 // G0025511 // G0009217 // G0028294 // G0027437 // G0024631 // G0028112 // G0023480 // G0015914 // G0011040 // …
GO:0007187	P	G-protein signaling, coupled to cyclic nucleotide second messenger	5	113	137	19201	0.0015	0.21	// G0015320 // G0008421 // G0008875 // G0027422 // G0016726	// G0016655 // G0030620 // G0021033 // G0005581 // G0026422 // G0027422 // G0021734 // G0024861 // G0015895 // G0022865 // G0022593 // G0026050 // G0001523 // G0002246 // G0027822 // G0013474 // G0027106 // G0024439 // G0015447 // G0009745 // G0009580 // G0024613 // G0021862 // G0025500 // G0022163 // G0008875 // G0017263 // G0009518 // G0015048 // G0009517 // G0007520 // G0023433 // G0028898 // …
GO:0007548	P	sex differentiation	5	113	138	19201	0.0016	0.21	// G0025592 // G0010702 // G0008421 // G0008842 // G0027422	// G0016842 // G0016650 // G0006231 // G0027237 // G0021038 // G0027422 // G0005952 // G0008963 // G0030491 // G0029621 // G0000103 // G0005214 // G0017475 // G0000188 // G0025728 // G0005755 // G0021865 // G0001945 // G0021564 // G0027525 // G0012182 // G0010771 // G0028216 // G0021355 // G0013021 // G0017505 // G0015841 // G0007529 // G0015979 // G0005131 // G0025592 // G0001027 // G0016416 // …
GO:0048608	P	reproductive structure development	5	113	139	19201	0.0016	0.21	// G0025592 // G0010702 // G0008421 // G0008842 // G0027422	// G0016842 // G0016650 // G0027237 // G0001940 // G0021038 // G0027422 // G0005952 // G0010281 // G0030491 // G0029621 // G0011880 // G0010440 // G0005214 // G0017475 // G0007334 // G0006247 // G0000188 // G0009278 // G0005755 // G0017818 // G0010274 // G0001516 // G0001945 // G0021564 // G0009704 // G0010771 // G0028216 // G0021355 // G0013021 // G0011833 // G0015979 // G0005131 // G0025592 // …
GO:0006171	P	cAMP biosynthetic process	5	113	141	19201	0.0017	0.21	// G0008421 // G0016726 // G0015320 // G0027422 // G0006305	// G0030020 // G0016655 // G0030620 // G0005581 // G0026422 // G0027422 // G0021734 // G0028898 // G0015895 // G0022865 // G0022593 // G0023891 // G0026050 // G0001523 // G0017389 // G0002246 // G0027822 // G0027908 // G0001050 // G0015447 // G0026943 // G0009745 // G0009580 // G0024613 // G0017748 // G0021862 // G0025500 // G0022163 // G0017263 // G0009518 // G0015048 // G0009517 // G0007520 // …
GO:0070588	P	calcium ion transmembrane transport	5	113	140	19201	0.0017	0.21	// G0020942 // G0025382 // G0023476 // G0024631 // G0030063	// G0026421 // G0024509 // G0023912 // G0024022 // G0015895 // G0012875 // G0004701 // G0017271 // G0026306 // G0002671 // G0028557 // G0028421 // G0011455 // G0009879 // G0007685 // G0028344 // G0028799 // G0001057 // G0016469 // G0026507 // G0009217 // G0023721 // G0005636 // G0022636 // G0027522 // G0017269 // G0007691 // G0025464 // G0027244 // G0029532 // G0012253 // G0014578 // G0009362 // …
GO:0050793	P	regulation of developmental process	17	113	1221	19201	0.0019	0.21	// G0016729 // G0010512 // G0012018 // G0004366 // G0007130 // G0027941 // G0008842 // G0016047 // G0015320 // G0025592 // G0022679 // G0027322 // G0015953 // G0025560 // G0006876 // G0015954 // G0017187	// G0026389 // G0006331 // G0004919 // G0009971 // G0024759 // G0016652 // G0030658 // G0029227 // G0028076 // G0026422 // G0012963 // G0005584 // G0002906 // G0022860 // G0030710 // G0022864 // G0003567 // G0000233 // G0028552 // G0014970 // G0003562 // G0021738 // G0012968 // G0004549 // G0004223 // G0013248 // G0010172 // G0012300 // G0012520 // G0005510 // G0005106 // G0005512 // G0011801 // …
GO:0002683	P	negative regulation of immune system process	5	113	145	19201	0.002	0.21	// G0014422 // G0025560 // G0003497 // G0027322 // G0017187	// G0009973 // G0008103 // G0014277 // G0026422 // G0000660 // G0004058 // G0021738 // G0012008 // G0004744 // G0004789 // G0009873 // G0013241 // G0001402 // G0005211 // G0006002 // G0005512 // G0007039 // G0015114 // G0016701 // G0030663 // G0006348 // G0009106 // G0008749 // G0015883 // G0013783 // G0010448 // G0027322 // G0006904 // G0010831 // G0012912 // G0016298 // G0006731 // G0010830 // …
GO:0019933	P	cAMP-mediated signaling	5	113	149	19201	0.0022	0.22	// G0015320 // G0008421 // G0008875 // G0027422 // G0016726	// G0016655 // G0010268 // G0030620 // G0005581 // G0026422 // G0027422 // G0021734 // G0024861 // G0015895 // G0022865 // G0012883 // G0022593 // G0008881 // G0026050 // G0001523 // G0002246 // G0027822 // G0013474 // G0024947 // G0024439 // G0015447 // G0011927 // G0008978 // G0009745 // G0023489 // G0024613 // G0021862 // G0025500 // G0008977 // G0022163 // G0008875 // G0016031 // G0017263 // …
GO:0048511	P	rhythmic process	5	113	150	19201	0.0023	0.22	// G0010702 // G0008421 // G0008842 // G0016726 // G0027422	// G0023307 // G0009592 // G0016650 // G0024596 // G0021038 // G0027422 // G0011889 // G0001481 // G0001880 // G0028552 // G0030491 // G0029621 // G0000103 // G0009569 // G0011534 // G0005268 // G0017473 // G0005106 // G0005755 // G0017950 // G0021865 // G0023480 // G0022856 // G0001945 // G0010448 // G0003201 // G0012913 // G0010440 // G0021355 // G0021995 // G0005131 // G0011656 // G0013270 // …
GO:0046058	P	cAMP metabolic process	5	113	153	19201	0.0025	0.22	// G0008421 // G0016726 // G0015320 // G0027422 // G0006305	// G0030020 // G0016655 // G0004296 // G0005581 // G0026422 // G0027422 // G0022030 // G0021734 // G0028898 // G0015895 // G0022865 // G0022593 // G0023891 // G0026050 // G0001523 // G0017389 // G0002246 // G0027822 // G0013474 // G0001050 // G0015447 // G0026943 // G0008978 // G0009745 // G0023489 // G0024613 // G0017748 // G0021862 // G0025500 // G0008977 // G0022163 // G0017263 // G0009518 // …
GO:0030246	F	carbohydrate binding	6	113	227	19201	0.0028	0.099	// G0006587 // G0010512 // G0016047 // G0027322 // G0025560 // G0003497	// G0010185 // G0011443 // G0016430 // G0007043 // G0016848 // G0011299 // G0030653 // G0025822 // G0001484 // G0000662 // G0001881 // G0004122 // G0021739 // G0011727 // G0026146 // G0011195 // G0016487 // G0004789 // G0029299 // G0003761 // G0016522 // G0015815 // G0012004 // G0011928 // G0006002 // G0006001 // G0008701 // G0011801 // G0004193 // G0004192 // G0005751 // G0000915 // G0009278 // …
GO:0019935	P	cyclic-nucleotide-mediated signaling	5	113	162	19201	0.0032	0.27	// G0015320 // G0008421 // G0008875 // G0027422 // G0016726	// G0016655 // G0010268 // G0030620 // G0021033 // G0005581 // G0026422 // G0027422 // G0021734 // G0024861 // G0015895 // G0022865 // G0012883 // G0022593 // G0008881 // G0026050 // G0001523 // G0002246 // G0027822 // G0013474 // G0027106 // G0024439 // G0015447 // G0011927 // G0008978 // G0009745 // G0023489 // G0024613 // G0021862 // G0025500 // G0008977 // G0022163 // G0008875 // G0016031 // …
GO:0048731	P	system development	29	113	2661	19201	0.0034	0.28	// G0008842 // G0012960 // G0027422 // G0014422 // G0010512 // G0006603 // G0010702 // G0027941 // G0006189 // G0008314 // G0003585 // G0017187 // G0015239 // G0008421 // G0007130 // G0016726 // G0015320 // G0015953 // G0025560 // G0006876 // G0015954 // G0012018 // G0004366 // G0016729 // G0016047 // G0025592 // G0003497 // G0027322 // G0008875	// G0009613 // G0012967 // G0005586 // G0012963 // G0005584 // G0017300 // G0022860 // G0017306 // G0002127 // G0002129 // G0022869 // G0010437 // G0025893 // G0006725 // G0022197 // G0005106 // G0005101 // G0008677 // G0009979 // G0023489 // G0004917 // G0023483 // G0023480 // G0012960 // G0027325 // G0027322 // G0009429 // G0013021 // G0012560 // G0017012 // G0007529 // G0007527 // G0007522 // …
GO:0022836	F	gated channel activity	7	113	322	19201	0.0038	0.12	// G0020942 // G0025382 // G0023476 // G0004315 // G0020793 // G0024631 // G0030063	// G0006134 // G0011296 // G0021135 // G0021137 // G0008809 // G0024337 // G0021416 // G0025354 // G0011259 // G0023912 // G0024022 // G0003039 // G0003038 // G0012875 // G0004701 // G0023918 // G0000106 // G0002677 // G0010101 // G0030263 // G0028557 // G0026144 // G0011455 // G0009879 // G0007685 // G0017027 // G0017026 // G0020834 // G0013750 // G0024428 // G0015969 // G0017029 // G0028344 // …
GO:0048513	P	organ development	24	113	2102	19201	0.0039	0.28	// G0008842 // G0012960 // G0027422 // G0014422 // G0010512 // G0006603 // G0010702 // G0006189 // G0008314 // G0003585 // G0017187 // G0015239 // G0008421 // G0015320 // G0015953 // G0025560 // G0015954 // G0004366 // G0016729 // G0016047 // G0025592 // G0003497 // G0027322 // G0008875	// G0009613 // G0012967 // G0005586 // G0012963 // G0005584 // G0022860 // G0017306 // G0002127 // G0002129 // G0025893 // G0006725 // G0022197 // G0005106 // G0005101 // G0008677 // G0023489 // G0023483 // G0012960 // G0027325 // G0027322 // G0013021 // G0017012 // G0007529 // G0007527 // G0007522 // G0007520 // G0001025 // G0006034 // G0001027 // G0001021 // G0022685 // G0006038 // G0005742 // …
GO:0009190	P	cyclic nucleotide biosynthetic process	5	113	172	19201	0.0041	0.28	// G0008421 // G0016726 // G0015320 // G0027422 // G0006305	// G0021772 // G0016655 // G0030620 // G0016599 // G0005581 // G0026225 // G0026422 // G0027422 // G0021734 // G0028898 // G0015895 // G0022865 // G0022593 // G0023891 // G0001612 // G0001523 // G0017389 // G0002246 // G0026724 // G0027822 // G0027908 // G0003970 // G0001050 // G0024435 // G0015447 // G0026943 // G0009745 // G0009580 // G0026050 // G0024613 // G0017748 // G0021862 // G0025500 // …
GO:0022843	F	voltage-gated cation channel activity	5	113	173	19201	0.0042	0.12	// G0020942 // G0025382 // G0023476 // G0024631 // G0030063	// G0006134 // G0029199 // G0027420 // G0024337 // G0025354 // G0005953 // G0012875 // G0004701 // G0015898 // G0000106 // G0002677 // G0028557 // G0026144 // G0011455 // G0009879 // G0020834 // G0028344 // G0028799 // G0023357 // G0025810 // G0002811 // G0025511 // G0009217 // G0028294 // G0027437 // G0023480 // G0015914 // G0011040 // G0017269 // G0000228 // G0011204 // G0029532 // G0021447 // …
GO:0001501	P	skeletal system development	8	113	417	19201	0.0043	0.28	// G0015239 // G0016729 // G0010702 // G0008314 // G0015320 // G0025592 // G0015953 // G0015954	// G0006331 // G0026818 // G0017300 // G0011212 // G0022869 // G0010437 // G0013248 // G0006725 // G0005101 // G0006231 // G0016018 // G0009278 // G0017748 // G0030303 // G0017155 // G0007520 // G0006034 // G0001027 // G0002866 // G0015475 // G0025822 // G0029279 // G0014256 // G0017592 // G0013335 // G0012703 // G0024912 // G0017692 // G0024692 // G0007457 // G0015370 // G0013297 // G0013291 // …
GO:0050776	P	regulation of immune response	8	113	418	19201	0.0044	0.28	// G0014422 // G0010702 // G0016047 // G0022679 // G0027322 // G0025560 // G0004840 // G0017187	// G0022512 // G0004917 // G0022863 // G0014278 // G0001880 // G0021738 // G0012008 // G0025830 // G0011198 // G0011806 // G0005512 // G0005516 // G0000746 // G0023724 // G0027322 // G0012915 // G0030377 // G0006582 // G0003801 // G0006035 // G0006357 // G0006355 // G0013335 // G0026771 // G0004134 // G0029524 // G0008214 // G0007356 // G0021511 // G0025174 // G0007178 // G0002085 // G0024771 // …
GO:0016042	P	lipid catabolic process	5	113	175	19201	0.0044	0.28	// G0010444 // G0027266 // G0003497 // G0008624 // G0027439	// G0006238 // G0023735 // G0017947 // G0011297 // G0007043 // G0012841 // G0017770 // G0005954 // G0013034 // G0026718 // G0029115 // G0015818 // G0001404 // G0009759 // G0003138 // G0013369 // G0012004 // G0021638 // G0006001 // G0023351 // G0023354 // G0025729 // G0009163 // G0007056 // G0027439 // G0026255 // G0010274 // G0007058 // G0023902 // G0029744 // G0008877 // G0010444 // G0028525 // …
GO:0006629	P	lipid metabolic process	12	113	802	19201	0.0045	0.28	// G0015784 // G0008421 // G0025993 // G0027439 // G0003497 // G0008842 // G0027266 // G0010702 // G0010444 // G0006876 // G0007842 // G0008624	// G0016657 // G0027745 // G0009203 // G0009759 // G0009755 // G0026422 // G0028558 // G0014877 // G0028026 // G0014873 // G0022864 // G0014970 // G0003560 // G0010822 // G0006720 // G0003642 // G0000585 // G0007665 // G0010538 // G0010943 // G0010944 // G0012004 // G0021579 // G0015755 // G0013536 // G0000746 // G0016156 // G0015276 // G0005632 // G0026255 // G0028298 // G0015279 // G0001945 // …
GO:0030154	P	cell differentiation	24	113	2134	19201	0.0046	0.28	// G0008842 // G0015320 // G0007860 // G0014422 // G0010512 // G0006603 // G0010702 // G0027941 // G0003585 // G0017187 // G0015239 // G0016729 // G0016726 // G0008875 // G0015953 // G0025560 // G0006876 // G0015954 // G0012018 // G0004366 // G0016047 // G0025592 // G0003497 // G0027322	// G0009613 // G0012968 // G0009610 // G0005582 // G0005586 // G0012963 // G0005584 // G0017300 // G0022864 // G0002129 // G0022869 // G0030263 // G0022197 // G0005106 // G0005101 // G0009278 // G0024106 // G0024457 // G0004917 // G0009106 // G0027322 // G0009429 // G0013021 // G0022994 // G0017012 // G0007527 // G0006588 // G0007520 // G0001025 // G0006034 // G0001027 // G0022685 // G0000511 // …
GO:0034220	P	ion transmembrane transport	8	113	423	19201	0.0047	0.28	// G0020942 // G0025382 // G0028450 // G0023476 // G0024631 // G0008314 // G0004040 // G0030063	// G0004919 // G0027420 // G0026421 // G0025354 // G0028557 // G0029754 // G0003640 // G0005516 // G0013431 // G0024452 // G0028294 // G0005636 // G0022636 // G0028112 // G0023480 // G0004041 // G0004040 // G0029635 // G0007524 // G0012253 // G0025828 // G0023476 // G0014578 // G0023026 // G0026950 // G0023151 // G0026081 // G0015302 // G0006860 // G0009859 // G0004039 // G0020852 // G0017089 // …
GO:0048869	P	cellular developmental process	26	113	2407	19201	0.0056	0.31	// G0008842 // G0015320 // G0007860 // G0014422 // G0010512 // G0006603 // G0010702 // G0027941 // G0022679 // G0003585 // G0006248 // G0017187 // G0015239 // G0016729 // G0016726 // G0008875 // G0015953 // G0025560 // G0006876 // G0015954 // G0012018 // G0004366 // G0016047 // G0025592 // G0003497 // G0027322	// G0009613 // G0012968 // G0009610 // G0005582 // G0005586 // G0012963 // G0005584 // G0017300 // G0022864 // G0002129 // G0022869 // G0030263 // G0022197 // G0005106 // G0005101 // G0009278 // G0024106 // G0024457 // G0004917 // G0009106 // G0027322 // G0009429 // G0013021 // G0022994 // G0017012 // G0007527 // G0006588 // G0007520 // G0001025 // G0006034 // G0001027 // G0022685 // G0000511 // …
GO:0048856	P	anatomical structure development	31	113	3012	19201	0.0056	0.31	// G0008842 // G0012960 // G0027422 // G0014422 // G0010512 // G0006603 // G0010702 // G0027941 // G0006189 // G0008314 // G0022679 // G0003585 // G0006248 // G0017187 // G0015239 // G0008421 // G0007130 // G0016726 // G0015320 // G0015953 // G0025560 // G0006876 // G0015954 // G0012018 // G0004366 // G0016729 // G0016047 // G0025592 // G0003497 // G0027322 // G0008875	// G0009613 // G0006852 // G0012967 // G0005586 // G0012963 // G0005584 // G0017300 // G0022860 // G0017306 // G0002127 // G0002129 // G0022869 // G0030263 // G0010437 // G0025893 // G0006725 // G0022197 // G0005106 // G0005101 // G0008677 // G0027100 // G0009979 // G0023489 // G0004917 // G0023483 // G0023480 // G0012960 // G0027325 // G0027322 // G0009429 // G0013021 // G0012560 // G0017012 // …
GO:0070838	P	divalent metal ion transport	6	113	267	19201	0.006	0.31	// G0020942 // G0025382 // G0023476 // G0024631 // G0029980 // G0030063	// G0009203 // G0023731 // G0006231 // G0026422 // G0026421 // G0024509 // G0023912 // G0024022 // G0015895 // G0012875 // G0004701 // G0015273 // G0017271 // G0026306 // G0002671 // G0028557 // G0028421 // G0011455 // G0009879 // G0007685 // G0028344 // G0011459 // G0028953 // G0028799 // G0001057 // G0017776 // G0015298 // G0017996 // G0008978 // G0026507 // G0022522 // G0005167 // G0023721 // …
GO:0009187	P	cyclic nucleotide metabolic process	5	113	190	19201	0.0061	0.31	// G0008421 // G0016726 // G0015320 // G0027422 // G0006305	// G0021772 // G0016655 // G0004296 // G0016599 // G0005581 // G0026225 // G0026422 // G0027422 // G0022030 // G0021734 // G0028898 // G0015895 // G0022865 // G0022593 // G0023891 // G0001612 // G0001523 // G0017389 // G0002246 // G0026724 // G0027822 // G0027908 // G0003970 // G0001050 // G0024435 // G0015447 // G0026943 // G0008978 // G0004189 // G0009745 // G0023489 // G0026050 // G0024613 // …
GO:0051093	P	negative regulation of developmental process	8	113	444	19201	0.0062	0.31	// G0016047 // G0015320 // G0025592 // G0027322 // G0015953 // G0025560 // G0015954 // G0017187	// G0026389 // G0006331 // G0012968 // G0026422 // G0011212 // G0028552 // G0021738 // G0004549 // G0000582 // G0013248 // G0005510 // G0011801 // G0016018 // G0009370 // G0003950 // G0017744 // G0017748 // G0023483 // G0001945 // G0026556 // G0001940 // G0011443 // G0011440 // G0031023 // G0006034 // G0016268 // G0012250 // G0025822 // G0006038 // G0000232 // G0009996 // G0015370 // G0008522 // …
GO:0045596	P	negative regulation of cell differentiation	7	113	363	19201	0.0071	0.33	// G0016047 // G0025592 // G0027322 // G0015953 // G0025560 // G0015954 // G0017187	// G0006331 // G0012968 // G0026422 // G0011212 // G0028552 // G0021738 // G0004549 // G0000582 // G0013248 // G0005510 // G0016018 // G0009370 // G0017744 // G0017748 // G0023483 // G0001945 // G0026556 // G0001940 // G0003417 // G0011440 // G0031023 // G0016268 // G0012250 // G0025822 // G0006038 // G0000232 // G0009996 // G0015370 // G0008522 // G0005844 // G0024070 // G0025270 // G0024777 // …
GO:0009124	P	nucleoside monophosphate biosynthetic process	5	113	197	19201	0.0071	0.33	// G0008421 // G0016726 // G0015320 // G0027422 // G0006305	// G0021772 // G0016655 // G0030620 // G0016599 // G0005581 // G0026225 // G0026422 // G0027422 // G0021734 // G0028898 // G0015895 // G0022865 // G0022593 // G0023891 // G0001612 // G0001523 // G0011725 // G0002246 // G0026724 // G0027822 // G0013474 // G0003970 // G0001050 // G0024435 // G0015447 // G0026943 // G0004189 // G0009745 // G0009580 // G0026050 // G0024613 // G0017748 // G0021862 // …
GO:0045595	P	regulation of cell differentiation	12	113	855	19201	0.0072	0.33	// G0016729 // G0010512 // G0012018 // G0027941 // G0016047 // G0025592 // G0027322 // G0015953 // G0025560 // G0006876 // G0015954 // G0017187	// G0006331 // G0004919 // G0012968 // G0030658 // G0028076 // G0026422 // G0012963 // G0005584 // G0010340 // G0030710 // G0022864 // G0003567 // G0000233 // G0028552 // G0003562 // G0021738 // G0013406 // G0004549 // G0004223 // G0013248 // G0012300 // G0012520 // G0005510 // G0005106 // G0006231 // G0016018 // G0015399 // G0013434 // G0009278 // G0013437 // G0001498 // G0023724 // G0024106 // …
GO:0003006	P	reproductive developmental process	6	113	280	19201	0.0075	0.34	// G0008421 // G0010702 // G0008842 // G0027422 // G0025592 // G0007860	// G0016842 // G0003557 // G0025754 // G0016650 // G0000820 // G0006231 // G0027237 // G0021038 // G0027422 // G0005952 // G0008963 // G0017670 // G0000857 // G0010281 // G0030491 // G0029621 // G0011880 // G0024655 // G0028717 // G0002144 // G0010440 // G0016489 // G0017475 // G0000589 // G0007334 // G0005582 // G0000746 // G0006247 // G0015568 // G0000743 // G0005755 // G0014997 // G0017818 // …
GO:0006163	P	purine nucleotide metabolic process	6	113	285	19201	0.0081	0.36	// G0008421 // G0008314 // G0015320 // G0016726 // G0027422 // G0006305	// G0030020 // G0016655 // G0004296 // G0016599 // G0005627 // G0005581 // G0026225 // G0026422 // G0027422 // G0021734 // G0028898 // G0015895 // G0022865 // G0003035 // G0023891 // G0026050 // G0010437 // G0013033 // G0006754 // G0011725 // G0002246 // G0026724 // G0027822 // G0027908 // G0003970 // G0001050 // G0015448 // G0024435 // G0004193 // G0013431 // G0015447 // G0030016 // G0008978 // …
GO:0060284	P	regulation of cell development	8	113	468	19201	0.0084	0.36	// G0016729 // G0010512 // G0012018 // G0027941 // G0016047 // G0015953 // G0006876 // G0015954	// G0004919 // G0026422 // G0005584 // G0028552 // G0004223 // G0013248 // G0009683 // G0016011 // G0005106 // G0016018 // G0013434 // G0013437 // G0001498 // G0023489 // G0017748 // G0009106 // G0005737 // G0030378 // G0001945 // G0026556 // G0001940 // G0021289 // G0012915 // G0002332 // G0003413 // G0017012 // G0011440 // G0017395 // G0011364 // G0031023 // G0001027 // G0009196 // G0000511 // …
GO:0007275	P	multicellular organismal development	29	113	2871	19201	0.0086	0.36	// G0008842 // G0012960 // G0027422 // G0014422 // G0010512 // G0006603 // G0010702 // G0027941 // G0006189 // G0008314 // G0003585 // G0017187 // G0015239 // G0008421 // G0007130 // G0016726 // G0015320 // G0015953 // G0025560 // G0006876 // G0015954 // G0012018 // G0004366 // G0016729 // G0016047 // G0025592 // G0003497 // G0027322 // G0008875	// G0009613 // G0009610 // G0012967 // G0005586 // G0012963 // G0005584 // G0017300 // G0022860 // G0017306 // G0002127 // G0002129 // G0022869 // G0009971 // G0010437 // G0025893 // G0006725 // G0022197 // G0005106 // G0005101 // G0008677 // G0027100 // G0009979 // G0023489 // G0004917 // G0023483 // G0023480 // G0012960 // G0002648 // G0027325 // G0027322 // G0009429 // G0013021 // G0012560 // …
GO:0032870	P	cellular response to hormone stimulus	6	113	290	19201	0.0088	0.36	// G0027031 // G0010814 // G0008421 // G0027422 // G0016047 // G0014977	// G0003333 // G0027031 // G0010268 // G0004620 // G0021033 // G0026427 // G0005581 // G0000910 // G0026422 // G0027422 // G0021133 // G0017676 // G0023915 // G0017670 // G0014966 // G0003035 // G0003565 // G0011211 // G0017142 // G0014188 // G0017389 // G0007682 // G0005268 // G0004421 // G0010537 // G0005215 // G0023503 // G0017475 // G0023501 // G0006539 // G0028798 // G0023357 // G0000182 // …
GO:0007283	P	spermatogenesis	5	113	216	19201	0.01	0.39	// G0010702 // G0007860 // G0008842 // G0008421 // G0006305	// G0025754 // G0003881 // G0016650 // G0005582 // G0030228 // G0002001 // G0002481 // G0024027 // G0000820 // G0010565 // G0000103 // G0006649 // G0003642 // G0002144 // G0006750 // G0000589 // G0005214 // G0017475 // G0003971 // G0016243 // G0015443 // G0000188 // G0013937 // G0005755 // G0005436 // G0008842 // G0028294 // G0003005 // G0009749 // G0021075 // G0014002 // G0010274 // G0022528 // …
GO:0006753	P	nucleoside phosphate metabolic process	7	113	391	19201	0.01	0.39	// G0017014 // G0008421 // G0008314 // G0015320 // G0006305 // G0027422 // G0016726	// G0016655 // G0005581 // G0026422 // G0027422 // G0021734 // G0022865 // G0010437 // G0013363 // G0013431 // G0016152 // G0016154 // G0030016 // G0023489 // G0017748 // G0009106 // G0012560 // G0017014 // G0003808 // G0017398 // G0007524 // G0007520 // G0003969 // G0021772 // G0024355 // G0017591 // G0014438 // G0000121 // G0027551 // G0024219 // G0009856 // G0007142 // G0007986 // G0011143 // …
GO:0009117	P	nucleotide metabolic process	7	113	391	19201	0.01	0.39	// G0017014 // G0008421 // G0008314 // G0015320 // G0006305 // G0027422 // G0016726	// G0016655 // G0005581 // G0026422 // G0027422 // G0021734 // G0022865 // G0010437 // G0013363 // G0013431 // G0016152 // G0016154 // G0030016 // G0023489 // G0017748 // G0009106 // G0012560 // G0017014 // G0003808 // G0017398 // G0007524 // G0007520 // G0003969 // G0021772 // G0024355 // G0017591 // G0014438 // G0000121 // G0027551 // G0024219 // G0009856 // G0007142 // G0007986 // G0011143 // …
GO:0015674	P	di-, tri-valent inorganic cation transport	6	113	302	19201	0.011	0.39	// G0020942 // G0025382 // G0023476 // G0024631 // G0029980 // G0030063	// G0009203 // G0023731 // G0021032 // G0006231 // G0026422 // G0026421 // G0024509 // G0004701 // G0023912 // G0024022 // G0011640 // G0012875 // G0014872 // G0015273 // G0017271 // G0026306 // G0002671 // G0028557 // G0028421 // G0011455 // G0009879 // G0007685 // G0013630 // G0028344 // G0011459 // G0028953 // G0028799 // G0009169 // G0001057 // G0017776 // G0014063 // G0008041 // G0015298 // …
GO:0048232	P	male gamete generation	5	113	217	19201	0.011	0.39	// G0010702 // G0007860 // G0008842 // G0008421 // G0006305	// G0007047 // G0025754 // G0003881 // G0016650 // G0005582 // G0030228 // G0002001 // G0002481 // G0024027 // G0000820 // G0010565 // G0000103 // G0006649 // G0003642 // G0002144 // G0006750 // G0000589 // G0005214 // G0017475 // G0003971 // G0016243 // G0015443 // G0000188 // G0013937 // G0005755 // G0005436 // G0008842 // G0028294 // G0003005 // G0009749 // G0021075 // G0014002 // G0010274 // …
GO:0002521	P	leukocyte differentiation	6	113	307	19201	0.011	0.41	// G0008842 // G0015320 // G0027322 // G0025560 // G0003497 // G0017187	// G0030898 // G0023737 // G0017700 // G0025036 // G0008103 // G0014273 // G0006231 // G0027237 // G0014277 // G0012963 // G0003005 // G0011322 // G0010340 // G0011730 // G0022593 // G0011884 // G0015498 // G0014336 // G0021738 // G0013033 // G0001756 // G0026145 // G0015318 // G0028427 // G0010538 // G0001404 // G0000068 // G0009565 // G0017475 // G0029811 // G0028296 // G0013735 // G0009540 // …
GO:0030098	P	lymphocyte differentiation	5	113	223	19201	0.012	0.41	// G0008842 // G0025560 // G0003497 // G0027322 // G0017187	// G0030898 // G0027736 // G0025036 // G0008103 // G0008193 // G0027426 // G0014277 // G0012963 // G0011730 // G0022593 // G0005045 // G0014336 // G0021738 // G0013033 // G0026145 // G0010538 // G0000068 // G0009565 // G0017475 // G0029811 // G0028296 // G0009540 // G0006231 // G0024439 // G0000742 // G0013888 // G0005358 // G0023724 // G0030172 // G0012652 // G0004917 // G0002038 // G0007112 // …
GO:0009308	P	amine metabolic process	7	113	403	19201	0.012	0.41	// G0006587 // G0026810 // G0027439 // G0014219 // G0027322 // G0025560 // G0025993	// G0009203 // G0026810 // G0009759 // G0022904 // G0030306 // G0027748 // G0030303 // G0028558 // G0020647 // G0012265 // G0010823 // G0006720 // G0010821 // G0010537 // G0004542 // G0009680 // G0016159 // G0016402 // G0016156 // G0026395 // G0015276 // G0015271 // G0027322 // G0006587 // G0017015 // G0014376 // G0014805 // G0014375 // G0003963 // G0012257 // G0006035 // G0024423 // G0015476 // …
GO:0051239	P	regulation of multicellular organismal process	17	113	1493	19201	0.012	0.41	// G0016729 // G0025560 // G0010512 // G0012018 // G0004366 // G0007130 // G0027941 // G0007720 // G0015320 // G0016047 // G0025592 // G0027322 // G0015953 // G0014977 // G0006876 // G0015954 // G0017187	// G0022042 // G0009613 // G0014369 // G0005581 // G0012963 // G0005584 // G0010438 // G0022860 // G0017307 // G0022865 // G0022864 // G0005106 // G0009278 // G0023489 // G0004917 // G0009106 // G0023480 // G0027322 // G0017012 // G0007527 // G0006588 // G0007520 // G0031023 // G0006034 // G0001027 // G0001021 // G0000511 // G0005743 // G0005742 // G0006215 // G0029371 // G0031053 // G0009856 // …
GO:0006164	P	purine nucleotide biosynthetic process	5	113	229	19201	0.013	0.43	// G0008421 // G0016726 // G0015320 // G0027422 // G0006305	// G0030020 // G0016655 // G0030620 // G0016599 // G0005627 // G0005581 // G0026225 // G0026422 // G0027422 // G0021734 // G0028898 // G0015895 // G0022865 // G0022593 // G0023891 // G0026050 // G0001523 // G0011725 // G0002246 // G0026724 // G0027822 // G0027908 // G0003970 // G0001050 // G0015448 // G0024435 // G0013431 // G0015447 // G0026943 // G0004189 // G0022030 // G0009580 // G0024613 // …
GO:0009123	P	nucleoside monophosphate metabolic process	5	113	231	19201	0.013	0.43	// G0008421 // G0016726 // G0015320 // G0027422 // G0006305	// G0021772 // G0016655 // G0004296 // G0016599 // G0005627 // G0005581 // G0026225 // G0026422 // G0027422 // G0022030 // G0021734 // G0028898 // G0015895 // G0022865 // G0022593 // G0023891 // G0001612 // G0001523 // G0011725 // G0002246 // G0026724 // G0027822 // G0027908 // G0003970 // G0001050 // G0024435 // G0015447 // G0030016 // G0008978 // G0004189 // G0009745 // G0023489 // G0026050 // …
GO:0005509	F	calcium ion binding	9	113	614	19201	0.014	0.34	// G0009455 // G0010512 // G0026364 // G0008615 // G0015316 // G0028789 // G0007859 // G0023092 // G0003497	// G0003332 // G0009202 // G0009203 // G0007805 // G0010182 // G0021325 // G0021326 // G0026819 // G0000948 // G0017307 // G0017304 // G0017305 // G0010348 // G0013248 // G0006643 // G0025954 // G0011806 // G0013532 // G0016406 // G0002642 // G0008675 // G0001499 // G0002987 // G0026254 // G0023485 // G0027634 // G0030274 // G0007859 // G0026886 // G0005584 // G0013023 // G0017012 // G0014377 // …
GO:0032502	P	developmental process	32	113	3403	19201	0.015	0.48	// G0008842 // G0012960 // G0015320 // G0007860 // G0014422 // G0010512 // G0006603 // G0010702 // G0027941 // G0006189 // G0008314 // G0022679 // G0003585 // G0006248 // G0017187 // G0015239 // G0008421 // G0007130 // G0016726 // G0027422 // G0015953 // G0025560 // G0006876 // G0015954 // G0012018 // G0004366 // G0016729 // G0016047 // G0025592 // G0003497 // G0027322 // G0008875	// G0010587 // G0009613 // G0012968 // G0009610 // G0005582 // G0012967 // G0005586 // G0012963 // G0005584 // G0017300 // G0022860 // G0017306 // G0002127 // G0002129 // G0022869 // G0030263 // G0009971 // G0010437 // G0013406 // G0025893 // G0010172 // G0006725 // G0022197 // G0005106 // G0005101 // G0008677 // G0027100 // G0009979 // G0024106 // G0024457 // G0004917 // G0009106 // G0023480 // …
GO:0005216	F	ion channel activity	7	113	422	19201	0.015	0.34	// G0020942 // G0025382 // G0023476 // G0004315 // G0020793 // G0024631 // G0030063	// G0027420 // G0005429 // G0026421 // G0025354 // G0028557 // G0003640 // G0015053 // G0024452 // G0023721 // G0022636 // G0028112 // G0023480 // G0029635 // G0020826 // G0011361 // G0025828 // G0023476 // G0014578 // G0023026 // G0000516 // G0026950 // G0023151 // G0027881 // G0002423 // G0010163 // G0020852 // G0000176 // G0017089 // G0006518 // G0009565 // G0016287 // G0017872 // G0016442 // …
GO:0016791	F	phosphatase activity	5	113	239	19201	0.015	0.34	// G0006189 // G0006876 // G0025993 // G0000853 // G0008624	// G0026816 // G0015835 // G0011485 // G0009994 // G0029874 // G0028558 // G0004704 // G0022284 // G0014918 // G0010435 // G0026655 // G0021738 // G0010822 // G0015819 // G0024181 // G0003642 // G0013242 // G0010944 // G0028180 // G0023500 // G0028816 // G0030397 // G0002971 // G0009374 // G0000504 // G0010377 // G0006242 // G0025742 // G0006347 // G0020995 // G0008972 // G0008298 // G0022912 // …
GO:0006816	P	calcium ion transport	5	113	247	19201	0.017	0.51	// G0020942 // G0025382 // G0023476 // G0024631 // G0030063	// G0009203 // G0023731 // G0006231 // G0026422 // G0026421 // G0024509 // G0023912 // G0024022 // G0015895 // G0012875 // G0004701 // G0015273 // G0017271 // G0026306 // G0002671 // G0028557 // G0028421 // G0011455 // G0009879 // G0007685 // G0028344 // G0011459 // G0028953 // G0028799 // G0001057 // G0015298 // G0017996 // G0008978 // G0026507 // G0022522 // G0005167 // G0023721 // G0023489 // …
GO:0051960	P	regulation of nervous system development	7	113	433	19201	0.017	0.51	// G0010512 // G0012018 // G0007130 // G0027941 // G0015953 // G0006876 // G0015954	// G0004919 // G0016652 // G0026422 // G0021289 // G0014970 // G0004223 // G0013248 // G0005896 // G0009683 // G0016011 // G0005106 // G0013434 // G0013437 // G0001498 // G0017748 // G0023483 // G0005737 // G0030378 // G0028052 // G0026556 // G0001940 // G0012915 // G0002332 // G0003413 // G0017012 // G0011440 // G0017395 // G0011364 // G0031023 // G0001027 // G0009196 // G0000511 // G0025822 // …
GO:0048609	P	reproductive process in a multicellular organism	6	113	339	19201	0.018	0.51	// G0008421 // G0010702 // G0008842 // G0006305 // G0027422 // G0007860	// G0005589 // G0007047 // G0025754 // G0003881 // G0009040 // G0016650 // G0000820 // G0005582 // G0012967 // G0001750 // G0030228 // G0027422 // G0012873 // G0025822 // G0002481 // G0017670 // G0000857 // G0011211 // G0030491 // G0029621 // G0000103 // G0006649 // G0004022 // G0012474 // G0003642 // G0002144 // G0006750 // G0000589 // G0016489 // G0007019 // G0017475 // G0003971 // G0013735 // …
GO:0032504	P	multicellular organism reproduction	6	113	339	19201	0.018	0.51	// G0008421 // G0010702 // G0008842 // G0006305 // G0027422 // G0007860	// G0005589 // G0007047 // G0025754 // G0003881 // G0009040 // G0016650 // G0000820 // G0005582 // G0012967 // G0001750 // G0030228 // G0027422 // G0012873 // G0025822 // G0002481 // G0017670 // G0000857 // G0011211 // G0030491 // G0029621 // G0000103 // G0006649 // G0004022 // G0012474 // G0003642 // G0002144 // G0006750 // G0000589 // G0016489 // G0007019 // G0017475 // G0003971 // G0013735 // …
GO:0055086	P	nucleobase, nucleoside and nucleotide metabolic process	7	113	436	19201	0.018	0.51	// G0017014 // G0008421 // G0008314 // G0015320 // G0006305 // G0027422 // G0016726	// G0016655 // G0005581 // G0026422 // G0027422 // G0021734 // G0022865 // G0010437 // G0013363 // G0016159 // G0013431 // G0016152 // G0016154 // G0030016 // G0023489 // G0017748 // G0009106 // G0003413 // G0012560 // G0017014 // G0003808 // G0017398 // G0007524 // G0007520 // G0005031 // G0024355 // G0017591 // G0010874 // G0000121 // G0027551 // G0024219 // G0009856 // G0007452 // G0024691 // …
GO:0022838	F	substrate-specific channel activity	7	113	437	19201	0.018	0.34	// G0020942 // G0025382 // G0023476 // G0004315 // G0020793 // G0024631 // G0030063	// G0027420 // G0005429 // G0026421 // G0025354 // G0028557 // G0003640 // G0015053 // G0024452 // G0023721 // G0022636 // G0028112 // G0023480 // G0029635 // G0020826 // G0011361 // G0025828 // G0023476 // G0014578 // G0023026 // G0000516 // G0026950 // G0023151 // G0024605 // G0027881 // G0002423 // G0010163 // G0020852 // G0000176 // G0017089 // G0006518 // G0009565 // G0016287 // G0017872 // …
GO:0016788	F	hydrolase activity, acting on ester bonds	9	113	643	19201	0.018	0.34	// G0025993 // G0003497 // G0006189 // G0023414 // G0027266 // G0010444 // G0006876 // G0000853 // G0008624	// G0026816 // G0016657 // G0011485 // G0027427 // G0030303 // G0026420 // G0028558 // G0014877 // G0015936 // G0010435 // G0021738 // G0010822 // G0010823 // G0013249 // G0003642 // G0013242 // G0015056 // G0010944 // G0012004 // G0023500 // G0005102 // G0013536 // G0030011 // G0015694 // G0030016 // G0021467 // G0026255 // G0009106 // G0017667 // G0027327 // G0026885 // G0030274 // G0030277 // …
GO:0009617	P	response to bacterium	5	113	256	19201	0.02	0.57	// G0014422 // G0006587 // G0025560 // G0022679 // G0027322	// G0022512 // G0003330 // G0003331 // G0009759 // G0008359 // G0027426 // G0024596 // G0003578 // G0027982 // G0003005 // G0024231 // G0000667 // G0009203 // G0001952 // G0011730 // G0025698 // G0017142 // G0028711 // G0008691 // G0001404 // G0001402 // G0001403 // G0013735 // G0022679 // G0005514 // G0030397 // G0020934 // G0024439 // G0007602 // G0027596 // G0002033 // G0021684 // G0023489 // …
GO:0044281	P	small molecule metabolic process	17	113	1588	19201	0.02	0.57	// G0015784 // G0017014 // G0008624 // G0026810 // G0027439 // G0008314 // G0008421 // G0027031 // G0027422 // G0006305 // G0016729 // G0014219 // G0015320 // G0015030 // G0027266 // G0016726 // G0025993	// G0027745 // G0027031 // G0005581 // G0009615 // G0022865 // G0022864 // G0015545 // G0010437 // G0013366 // G0006721 // G0025897 // G0013362 // G0013363 // G0010944 // G0005632 // G0023336 // G0023489 // G0024458 // G0009101 // G0009106 // G0027748 // G0013029 // G0007857 // G0013025 // G0013022 // G0012560 // G0017014 // G0017015 // G0017013 // G0007524 // G0007520 // G0005031 // G0005037 // …
GO:0048568	P	embryonic organ development	5	113	258	19201	0.021	0.57	// G0008842 // G0006189 // G0003585 // G0015954 // G0008314	// G0016842 // G0030898 // G0023737 // G0006132 // G0009593 // G0006231 // G0027237 // G0014395 // G0009048 // G0005584 // G0028104 // G0014876 // G0004702 // G0022593 // G0021207 // G0005045 // G0000669 // G0004223 // G0003559 // G0006725 // G0022197 // G0001404 // G0015815 // G0008371 // G0016011 // G0001050 // G0013735 // G0023356 // G0003975 // G0000183 // G0021398 // G0008041 // G0006530 // …
GO:0048468	P	cell development	14	113	1241	19201	0.022	0.58	// G0016729 // G0010512 // G0012018 // G0004366 // G0027941 // G0008842 // G0016047 // G0016726 // G0025592 // G0007860 // G0015953 // G0006876 // G0015954 // G0017187	// G0021286 // G0006331 // G0026814 // G0009613 // G0016718 // G0005582 // G0009979 // G0027420 // G0005586 // G0030303 // G0005584 // G0011218 // G0014876 // G0014871 // G0030710 // G0016959 // G0003567 // G0011213 // G0028552 // G0014970 // G0003562 // G0013406 // G0003646 // G0004223 // G0013248 // G0017730 // G0006750 // G0022197 // G0022896 // G0000300 // G0023501 // G0009683 // G0005510 // …
GO:0071495	P	cellular response to endogenous stimulus	6	113	355	19201	0.022	0.58	// G0027031 // G0010814 // G0008421 // G0027422 // G0016047 // G0014977	// G0003333 // G0027031 // G0010268 // G0026427 // G0005581 // G0026422 // G0027422 // G0011212 // G0003565 // G0011211 // G0021738 // G0010537 // G0013241 // G0023503 // G0023501 // G0027106 // G0009370 // G0010266 // G0005109 // G0005733 // G0005735 // G0013028 // G0028887 // G0020824 // G0014804 // G0002860 // G0026958 // G0015475 // G0025822 // G0006357 // G0025777 // G0006353 // G0000232 // …
GO:0009725	P	response to hormone stimulus	6	113	357	19201	0.022	0.58	// G0027031 // G0010814 // G0008421 // G0027422 // G0016047 // G0014977	// G0003333 // G0027031 // G0010268 // G0026427 // G0005581 // G0001750 // G0026422 // G0027422 // G0022864 // G0011212 // G0003565 // G0014977 // G0021738 // G0010537 // G0013241 // G0023503 // G0023501 // G0027106 // G0009370 // G0010266 // G0005109 // G0005733 // G0005735 // G0001945 // G0013028 // G0028887 // G0003413 // G0015288 // G0017012 // G0007520 // G0015475 // G0025822 // G0025777 // …
GO:0022414	P	reproductive process	9	113	670	19201	0.022	0.58	// G0008421 // G0010702 // G0008842 // G0006305 // G0027422 // G0025592 // G0007860 // G0008875 // G0030198	// G0005589 // G0016650 // G0005582 // G0012967 // G0027422 // G0011211 // G0030491 // G0006649 // G0015197 // G0001382 // G0003642 // G0000589 // G0009610 // G0000068 // G0005101 // G0011800 // G0000746 // G0000743 // G0017668 // G0029879 // G0028294 // G0003005 // G0029495 // G0009106 // G0022631 // G0012918 // G0001945 // G0001940 // G0026490 // G0004048 // G0007851 // G0003413 // G0012564 // …
GO:0019932	P	second-messenger-mediated signaling	5	113	265	19201	0.023	0.58	// G0015320 // G0008421 // G0008875 // G0027422 // G0016726	// G0016655 // G0010268 // G0021165 // G0030413 // G0005581 // G0006233 // G0026422 // G0027422 // G0021734 // G0024861 // G0015895 // G0003569 // G0001481 // G0022593 // G0026718 // G0004058 // G0008881 // G0021203 // G0008875 // G0004356 // G0021033 // G0011721 // G0004119 // G0011459 // G0028953 // G0013474 // G0001050 // G0007039 // G0027106 // G0024439 // G0015447 // G0007600 // G0011927 // …
GO:0022803	F	passive transmembrane transporter activity	7	113	459	19201	0.023	0.37	// G0020942 // G0025382 // G0023476 // G0004315 // G0020793 // G0024631 // G0030063	// G0027420 // G0005429 // G0026421 // G0025354 // G0028557 // G0015194 // G0003640 // G0015053 // G0024452 // G0023721 // G0023338 // G0028112 // G0023480 // G0029635 // G0020826 // G0011361 // G0025828 // G0023476 // G0014578 // G0023026 // G0000516 // G0026950 // G0006354 // G0023151 // G0024605 // G0027881 // G0002423 // G0010163 // G0005075 // G0020852 // G0000176 // G0017089 // G0006518 // …
GO:0015075	F	ion transmembrane transporter activity	10	113	784	19201	0.023	0.37	// G0020942 // G0025382 // G0023476 // G0024631 // G0008314 // G0004315 // G0020793 // G0004040 // G0029980 // G0030063	// G0007836 // G0026423 // G0005429 // G0026421 // G0025354 // G0011218 // G0003569 // G0028557 // G0029754 // G0000584 // G0000585 // G0003640 // G0005899 // G0010539 // G0023504 // G0015053 // G0000749 // G0013431 // G0013436 // G0024452 // G0023721 // G0015273 // G0023338 // G0028110 // G0028112 // G0023480 // G0018094 // G0004041 // G0014275 // G0027320 // G0030370 // G0013025 // G0027085 // …
GO:0015267	F	channel activity	7	113	459	19201	0.023	0.37	// G0020942 // G0025382 // G0023476 // G0004315 // G0020793 // G0024631 // G0030063	// G0027420 // G0005429 // G0026421 // G0025354 // G0028557 // G0015194 // G0003640 // G0015053 // G0024452 // G0023721 // G0023338 // G0028112 // G0023480 // G0029635 // G0020826 // G0011361 // G0025828 // G0023476 // G0014578 // G0023026 // G0000516 // G0026950 // G0006354 // G0023151 // G0024605 // G0027881 // G0002423 // G0010163 // G0005075 // G0020852 // G0000176 // G0017089 // G0006518 // …
GO:0002682	P	regulation of immune system process	9	113	677	19201	0.024	0.59	// G0014422 // G0010702 // G0016047 // G0022679 // G0027322 // G0025560 // G0003497 // G0004840 // G0017187	// G0022512 // G0003330 // G0009203 // G0009973 // G0014369 // G0004917 // G0026422 // G0012963 // G0024293 // G0022863 // G0014278 // G0030710 // G0022864 // G0000233 // G0001880 // G0021738 // G0012008 // G0025830 // G0011198 // G0013241 // G0011806 // G0005512 // G0005516 // G0000746 // G0023724 // G0023489 // G0017748 // G0009106 // G0015883 // G0027322 // G0009429 // G0012912 // G0012915 // …
GO:0000003	P	reproduction	9	113	678	19201	0.024	0.59	// G0008421 // G0010702 // G0008842 // G0006305 // G0027422 // G0025592 // G0007860 // G0008875 // G0030198	// G0005589 // G0016650 // G0005582 // G0012967 // G0027422 // G0011211 // G0030491 // G0006649 // G0015197 // G0001382 // G0003642 // G0000589 // G0009610 // G0000068 // G0005101 // G0011800 // G0000746 // G0000743 // G0017668 // G0029879 // G0028294 // G0003005 // G0029495 // G0009106 // G0022631 // G0012918 // G0001945 // G0001940 // G0026490 // G0004048 // G0007851 // G0003413 // G0012564 // …
GO:0044255	P	cellular lipid metabolic process	8	113	574	19201	0.025	0.61	// G0015784 // G0025993 // G0027439 // G0006876 // G0008842 // G0027266 // G0003497 // G0008624	// G0016657 // G0027745 // G0009203 // G0009759 // G0028558 // G0028026 // G0014873 // G0022864 // G0014970 // G0003560 // G0010822 // G0006720 // G0003642 // G0010538 // G0010943 // G0013369 // G0010947 // G0015755 // G0013536 // G0016156 // G0015276 // G0005632 // G0028298 // G0001945 // G0012308 // G0007857 // G0026493 // G0027080 // G0002235 // G0014804 // G0015283 // G0014073 // G0009194 // …
GO:0050767	P	regulation of neurogenesis	6	113	369	19201	0.025	0.61	// G0010512 // G0012018 // G0027941 // G0015953 // G0006876 // G0015954	// G0004919 // G0026422 // G0021289 // G0004223 // G0013248 // G0009683 // G0016011 // G0005106 // G0013434 // G0013437 // G0001498 // G0017748 // G0023483 // G0005737 // G0030378 // G0028052 // G0026556 // G0001940 // G0012915 // G0002332 // G0003413 // G0003417 // G0011440 // G0017395 // G0011364 // G0031023 // G0001027 // G0009196 // G0000511 // G0025822 // G0009856 // G0009996 // G0015371 // …
GO:0030097	P	hemopoiesis	7	113	473	19201	0.026	0.62	// G0004366 // G0008842 // G0015320 // G0027322 // G0025560 // G0003497 // G0017187	// G0009613 // G0022906 // G0004917 // G0026818 // G0016658 // G0010340 // G0022864 // G0000233 // G0001880 // G0000236 // G0021738 // G0010538 // G0000650 // G0015755 // G0000742 // G0027426 // G0023724 // G0028296 // G0021409 // G0017748 // G0005737 // G0004626 // G0030270 // G0012448 // G0012963 // G0027736 // G0028884 // G0012915 // G0030377 // G0003413 // G0030782 // G0011368 // G0020736 // …
GO:0006811	P	ion transport	11	113	918	19201	0.026	0.62	// G0020942 // G0025382 // G0028450 // G0023476 // G0024631 // G0008314 // G0004315 // G0020793 // G0004040 // G0029980 // G0030063	// G0005425 // G0004919 // G0009203 // G0007805 // G0011274 // G0027470 // G0026423 // G0026422 // G0026421 // G0025354 // G0011218 // G0003569 // G0014872 // G0015273 // G0028557 // G0029754 // G0015194 // G0000584 // G0000585 // G0003640 // G0005899 // G0001751 // G0015053 // G0005516 // G0030304 // G0013431 // G0002811 // G0024452 // G0023721 // G0023489 // G0023338 // G0028110 // G0028112 // …
GO:0009165	P	nucleotide biosynthetic process	5	113	278	19201	0.027	0.62	// G0008421 // G0016726 // G0015320 // G0027422 // G0006305	// G0003885 // G0016655 // G0030620 // G0016599 // G0005627 // G0005581 // G0026225 // G0026422 // G0027422 // G0028106 // G0021734 // G0028898 // G0015895 // G0022865 // G0003035 // G0018049 // G0001612 // G0010437 // G0003400 // G0011725 // G0023891 // G0002246 // G0026724 // G0027822 // G0005852 // G0027908 // G0003970 // G0001050 // G0015448 // G0024435 // G0013431 // G0005717 // G0015447 // …
GO:0009888	P	tissue development	11	113	922	19201	0.027	0.62	// G0014422 // G0015239 // G0016729 // G0004366 // G0006603 // G0016047 // G0012960 // G0025592 // G0008875 // G0015954 // G0017187	// G0009971 // G0026425 // G0010189 // G0005586 // G0005584 // G0002906 // G0003569 // G0003567 // G0000233 // G0028552 // G0003562 // G0010586 // G0003646 // G0023406 // G0004223 // G0013248 // G0010172 // G0025830 // G0004540 // G0000068 // G0005101 // G0006231 // G0016018 // G0013435 // G0023489 // G0005730 // G0017748 // G0029385 // G0012960 // G0001945 // G0001943 // G0026556 // G0001940 // …
GO:0022891	F	substrate-specific transmembrane transporter activity	11	113	921	19201	0.027	0.41	// G0020942 // G0025382 // G0028450 // G0023476 // G0024631 // G0008314 // G0004315 // G0020793 // G0004040 // G0029980 // G0030063	// G0005425 // G0007836 // G0001702 // G0026423 // G0005429 // G0026421 // G0025354 // G0011218 // G0003569 // G0028557 // G0029754 // G0024346 // G0000585 // G0003640 // G0005899 // G0010539 // G0023504 // G0015053 // G0000466 // G0014560 // G0011929 // G0000749 // G0013431 // G0013436 // G0024452 // G0023722 // G0023721 // G0015273 // G0023338 // G0028110 // G0024108 // G0028112 // G0022569 // …
GO:0007276	P	gamete generation	5	113	285	19201	0.03	0.67	// G0010702 // G0007860 // G0008842 // G0008421 // G0006305	// G0005589 // G0007047 // G0025754 // G0003881 // G0009040 // G0016650 // G0000820 // G0005582 // G0012967 // G0001750 // G0030228 // G0002001 // G0002481 // G0017670 // G0000857 // G0005045 // G0030491 // G0029621 // G0000103 // G0006649 // G0012474 // G0003642 // G0002144 // G0006750 // G0000589 // G0016489 // G0017475 // G0003971 // G0007334 // G0016243 // G0000746 // G0015568 // G0013937 // …
GO:0046873	F	metal ion transmembrane transporter activity	6	113	393	19201	0.033	0.43	// G0020942 // G0025382 // G0023476 // G0024631 // G0029980 // G0030063	// G0026423 // G0005429 // G0026421 // G0025354 // G0028557 // G0029754 // G0010539 // G0015053 // G0023721 // G0015273 // G0022636 // G0027420 // G0023480 // G0029635 // G0020826 // G0012065 // G0023476 // G0014578 // G0024428 // G0014255 // G0026081 // G0015305 // G0027881 // G0006860 // G0002423 // G0021454 // G0010163 // G0006518 // G0016287 // G0017872 // G0016288 // G0017282 // G0025274 // …
GO:0046872	F	metal ion binding	26	113	2869	19201	0.035	0.43	// G0003091 // G0014977 // G0026481 // G0010512 // G0006189 // G0026364 // G0006305 // G0016030 // G0004840 // G0030170 // G0011167 // G0008615 // G0023092 // G0027322 // G0007859 // G0025560 // G0000853 // G0009455 // G0006587 // G0015316 // G0015606 // G0010814 // G0028789 // G0025590 // G0014219 // G0003497	// G0009615 // G0027741 // G0022516 // G0023974 // G0005580 // G0005587 // G0005586 // G0005584 // G0009971 // G0012264 // G0017304 // G0017305 // G0026745 // G0025893 // G0025892 // G0022195 // G0010944 // G0016182 // G0000461 // G0022463 // G0022462 // G0005109 // G0008675 // G0024103 // G0024106 // G0005636 // G0024458 // G0005638 // G0009101 // G0023485 // G0027635 // G0009106 // G0015883 // …
GO:0048534	P	hemopoietic or lymphoid organ development	7	113	507	19201	0.036	0.79	// G0004366 // G0008842 // G0015320 // G0027322 // G0025560 // G0003497 // G0017187	// G0009613 // G0027426 // G0004917 // G0026818 // G0016658 // G0010340 // G0022864 // G0000233 // G0001880 // G0000236 // G0021738 // G0010538 // G0000650 // G0000068 // G0015755 // G0000742 // G0022906 // G0023724 // G0028296 // G0021409 // G0017748 // G0005737 // G0004626 // G0030270 // G0012448 // G0012963 // G0027736 // G0028884 // G0012915 // G0030377 // G0003413 // G0030782 // G0011368 // …
GO:0005261	F	cation channel activity	5	113	301	19201	0.036	0.43	// G0020942 // G0025382 // G0023476 // G0024631 // G0030063	// G0006134 // G0011296 // G0007836 // G0029199 // G0027420 // G0005429 // G0026421 // G0021416 // G0025354 // G0011259 // G0023912 // G0024022 // G0012875 // G0004701 // G0015898 // G0023891 // G0000106 // G0002677 // G0010101 // G0030263 // G0028557 // G0026144 // G0011455 // G0009879 // G0007685 // G0001752 // G0001753 // G0020834 // G0013750 // G0024428 // G0015969 // G0028344 // G0000716 // …
GO:0022892	F	substrate-specific transporter activity	12	113	1088	19201	0.036	0.43	// G0020942 // G0025382 // G0028450 // G0023476 // G0024631 // G0008314 // G0004315 // G0020793 // G0004040 // G0007607 // G0029980 // G0030063	// G0021286 // G0005425 // G0010183 // G0005423 // G0030305 // G0009978 // G0001702 // G0026423 // G0005429 // G0026421 // G0025354 // G0011218 // G0003569 // G0028557 // G0029754 // G0025938 // G0024346 // G0025204 // G0003640 // G0025618 // G0005899 // G0010539 // G0022514 // G0015053 // G0000466 // G0014560 // G0011929 // G0000749 // G0013431 // G0013436 // G0024452 // G0024332 // G0023722 // …
GO:0043169	F	cation binding	26	113	2894	19201	0.038	0.43	// G0003091 // G0014977 // G0026481 // G0010512 // G0006189 // G0026364 // G0006305 // G0016030 // G0004840 // G0030170 // G0011167 // G0008615 // G0023092 // G0027322 // G0007859 // G0025560 // G0000853 // G0009455 // G0006587 // G0015316 // G0015606 // G0010814 // G0028789 // G0025590 // G0014219 // G0003497	// G0009615 // G0027741 // G0022516 // G0023974 // G0005580 // G0005587 // G0005586 // G0005584 // G0009971 // G0012264 // G0017304 // G0017305 // G0026745 // G0025893 // G0025892 // G0022195 // G0010944 // G0016182 // G0000461 // G0022463 // G0022462 // G0005109 // G0008675 // G0024103 // G0024106 // G0005636 // G0024458 // G0005638 // G0009101 // G0023485 // G0027635 // G0009106 // G0015883 // …
GO:0043167	F	ion binding	26	113	2897	19201	0.038	0.43	// G0003091 // G0014977 // G0026481 // G0010512 // G0006189 // G0026364 // G0006305 // G0016030 // G0004840 // G0030170 // G0011167 // G0008615 // G0023092 // G0027322 // G0007859 // G0025560 // G0000853 // G0009455 // G0006587 // G0015316 // G0015606 // G0010814 // G0028789 // G0025590 // G0014219 // G0003497	// G0009615 // G0027741 // G0022516 // G0023974 // G0005580 // G0005587 // G0005586 // G0005584 // G0009971 // G0012264 // G0017304 // G0017305 // G0026745 // G0025893 // G0025892 // G0022195 // G0010944 // G0016182 // G0000461 // G0022463 // G0022462 // G0005109 // G0008675 // G0024103 // G0024106 // G0005636 // G0024458 // G0005638 // G0009101 // G0023485 // G0027635 // G0009106 // G0015883 // …
GO:0005783	C	endoplasmic reticulum	9	113	750	19201	0.041	1	// G0014422 // G0024090 // G0025993 // G0023472 // G0022759 // G0024422 // G0010634 // G0026481 // G0030113	// G0009617 // G0005427 // G0016653 // G0003334 // G0009975 // G0004912 // G0030653 // G0026422 // G0021988 // G0028558 // G0022869 // G0003561 // G0014171 // G0007372 // G0010528 // G0014172 // G0015050 // G0006644 // G0021319 // G0008678 // G0005516 // G0015690 // G0020935 // G0016406 // G0000743 // G0006745 // G0017668 // G0005632 // G0028297 // G0023721 // G0010260 // G0021213 // G0009623 // …
GO:0005789	C	endoplasmic reticulum membrane	5	113	315	19201	0.043	1	// G0022759 // G0014422 // G0024090 // G0010634 // G0023472	// G0009594 // G0006238 // G0002718 // G0008800 // G0002007 // G0016309 // G0027230 // G0021988 // G0029544 // G0017279 // G0012087 // G0015849 // G0026719 // G0000105 // G0029626 // G0010634 // G0008009 // G0026387 // G0028227 // G0014080 // G0004117 // G0021632 // G0003132 // G0010069 // G0003877 // G0021319 // G0008408 // G0016243 // G0000180 // G0007330 // G0004912 // G0006245 // G0009164 // …
GO:0031347	P	regulation of defense response	5	113	317	19201	0.044	0.94	// G0014422 // G0022679 // G0025560 // G0004840 // G0016047	// G0016657 // G0003333 // G0016841 // G0009973 // G0006623 // G0001625 // G0014277 // G0026422 // G0007691 // G0008962 // G0000660 // G0001952 // G0000224 // G0025698 // G0001880 // G0021738 // G0030548 // G0020719 // G0028711 // G0011457 // G0014349 // G0008691 // G0012648 // G0005215 // G0001402 // G0011459 // G0006002 // G0017990 // G0005516 // G0026505 // G0015114 // G0024439 // G0015488 // …
GO:0002520	P	immune system development	7	113	531	19201	0.044	0.94	// G0004366 // G0008842 // G0015320 // G0027322 // G0025560 // G0003497 // G0017187	// G0009613 // G0027426 // G0004917 // G0026818 // G0016658 // G0010340 // G0022864 // G0000233 // G0001880 // G0000236 // G0021738 // G0010538 // G0000650 // G0000068 // G0015755 // G0000742 // G0022906 // G0013437 // G0023724 // G0028296 // G0003005 // G0017748 // G0005737 // G0004626 // G0030270 // G0012448 // G0012963 // G0027736 // G0028884 // G0012915 // G0030377 // G0003413 // G0030782 // …
GO:0008610	P	lipid biosynthetic process	5	113	319	19201	0.044	0.95	// G0015784 // G0027266 // G0008421 // G0008624 // G0007842	// G0009594 // G0006238 // G0028026 // G0011297 // G0006337 // G0009759 // G0002007 // G0011110 // G0026554 // G0007048 // G0026422 // G0030547 // G0007691 // G0012871 // G0003088 // G0022864 // G0023958 // G0010631 // G0007842 // G0003560 // G0029291 // G0014080 // G0011456 // G0026547 // G0010067 // G0001404 // G0026914 // G0015232 // G0006644 // G0027827 // G0001050 // G0023351 // G0023356 // …
GO:0042175	C	nuclear envelope-endoplasmic reticulum network	5	113	322	19201	0.046	1	// G0022759 // G0014422 // G0024090 // G0010634 // G0023472	// G0009594 // G0006238 // G0002718 // G0008800 // G0013380 // G0002007 // G0016309 // G0027230 // G0021988 // G0029544 // G0017279 // G0012087 // G0015849 // G0026719 // G0000105 // G0029626 // G0010634 // G0008009 // G0026387 // G0028227 // G0014080 // G0004117 // G0021632 // G0003132 // G0010069 // G0003877 // G0021319 // G0008408 // G0016243 // G0000180 // G0028228 // G0007330 // G0004912 // …
GO:0006955	P	immune response	10	113	895	19201	0.048	1	// G0014422 // G0010702 // G0008842 // G0016047 // G0022679 // G0027322 // G0006450 // G0025560 // G0004840 // G0017187	// G0010185 // G0022512 // G0003330 // G0022042 // G0027426 // G0004917 // G0022863 // G0009203 // G0028553 // G0021738 // G0006648 // G0012008 // G0010821 // G0025830 // G0010538 // G0011198 // G0023503 // G0011806 // G0005512 // G0005516 // G0022467 // G0000742 // G0013437 // G0023724 // G0024106 // G0023489 // G0005638 // G0012448 // G0027322 // G0027736 // G0009055 // G0012443 // G0028884 // …
