# Supplementary material for: Distinct Patterns of PPARγ Promoter Usage, Lipid Degradation Activity, and Gene Expression in Subcutaneous Adipose Tissue of Lean and Obese Swine
Source: Int J Mol Sci. 2018 Dec 5;19(12):3892. doi: 10.3390/ijms19123892 (PMC6321263; doi:10.3390/ijms19123892)
Supplement: Supplementary file 1 [file ijms-19-03892-s001.zip › Supplemental Table 11. GO enrichment of the up-regulated gene in 16-week DL.xlsx]

## Sheet: DL 16W GO
Supplemental Table S9 16-week DL GO
GO_acc	term_type	Term	queryitem	querytotal	refitem	reftotal	pvalue	FDR	entries	entries_ref
GO:0005739	C	mitochondrion	344	2309	1209	19201	3e-49	5.8e-46	// G0028020 // G0016714 // G0010438 // G0010340 // G0022867 // G0010345 // G0011215 // G0010823 // G0006720 // G0004224 // G0011197 // G0010539 // G0015056 // G0027270 // G0030399 // G0016156 // G0009373 // G0017741 // G0026393 // G0017667 // G0004047 // G0027085 // G0007853 // G0021355 // G0014371 // G0003808 // G0011366 // G0010592 // G0006032 // G0000512 // G0006219 // G0016907 // G0006213 // …	// G0027745 // G0005425 // G0028020 // G0016650 // G0009757 // G0016714 // G0030306 // G0030301 // G0027748 // G0021288 // G0010438 // G0010340 // G0022867 // G0029052 // G0010345 // G0024053 // G0015949 // G0011215 // G0004548 // G0010823 // G0006720 // G0024655 // G0010826 // G0004224 // G0011197 // G0008121 // G0009684 // G0010539 // G0004542 // G0004543 // G0023503 // G0001384 // G0014910 // …
GO:0044444	C	cytoplasmic part	911	2309	4686	19201	8.9e-38	6.2e-35	// G0016653 // G0028020 // G0004912 // G0016714 // G0011772 // G0010260 // G0000948 // G0010438 // G0025357 // G0022867 // G0030710 // G0021731 // G0017308 // G0011215 // G0010823 // G0006720 // G0004224 // G0011197 // G0010539 // G0015056 // G0003648 // G0009393 // G0007952 // G0008678 // G0024927 // G0000462 // G0016017 // G0030010 // G0016152 // G0030399 // G0016156 // G0009373 // G0017668 // …	// G0027745 // G0010587 // G0014818 // G0009613 // G0028020 // G0022514 // G0014369 // G0005587 // G0027748 // G0012963 // G0010438 // G0005427 // G0022867 // G0017307 // G0022869 // G0012265 // G0012968 // G0010948 // G0006720 // G0025890 // G0022199 // G0021298 // G0006728 // G0009610 // G0013368 // G0005105 // G0005104 // G0000462 // G0022468 // G0027105 // G0027103 // G0017211 // G0005109 // …
GO:0044429	C	mitochondrial part	171	2309	493	19201	9.6e-38	6.2e-35	// G0011290 // G0028020 // G0013046 // G0016714 // G0007165 // G0022867 // G0018008 // G0023874 // G0011893 // G0016488 // G0011356 // G0028346 // G0024947 // G0008569 // G0013436 // G0009373 // G0017741 // G0026393 // G0004927 // G0030668 // G0004499 // G0027432 // G0016466 // G0023903 // G0012844 // G0008877 // G0003653 // G0027085 // G0016495 // G0014371 // G0003808 // G0027270 // G0011366 // …	// G0028020 // G0016650 // G0030304 // G0016714 // G0030017 // G0010188 // G0028653 // G0022867 // G0010826 // G0010829 // G0027270 // G0005105 // G0005104 // G0001692 // G0013431 // G0030399 // G0016156 // G0008675 // G0030578 // G0017741 // G0026393 // G0005636 // G0004047 // G0007857 // G0002337 // G0027085 // G0014371 // G0003808 // G0017398 // G0011366 // G0007525 // G0007524 // G0012257 // …
GO:0005737	C	cytoplasm	1156	2309	6704	19201	2.8e-26	1.3e-23	// G0016653 // G0028020 // G0026810 // G0004912 // G0016714 // G0011772 // G0010260 // G0010261 // G0000948 // G0010438 // G0025357 // G0022867 // G0030710 // G0021731 // G0026990 // G0017308 // G0011798 // G0011215 // G0010823 // G0006720 // G0006721 // G0004224 // G0011197 // G0011196 // G0006641 // G0010539 // G0015056 // G0010944 // G0003648 // G0022190 // G0007952 // G0008678 // G0024927 // …	// G0022199 // G0022190 // G0005106 // G0005105 // G0005104 // G0000462 // G0008671 // G0008677 // G0005109 // G0008675 // G0009104 // G0007858 // G0007857 // G0015889 // G0007854 // G0007853 // G0007851 // G0007850 // G0017014 // G0022994 // G0017011 // G0022998 // G0023026 // G0023023 // G0027251 // G0027926 // G0027257 // G0028200 // G0002348 // G0002349 // G0002340 // G0002346 // G0024692 // …
GO:0005840	C	ribosome	97	2309	259	19201	2.7e-25	1e-22	// G0028020 // G0008882 // G0029425 // G0025403 // G0030010 // G0009372 // G0005432 // G0026393 // G0025507 // G0027432 // G0027637 // G0004047 // G0029623 // G0011763 // G0017509 // G0005003 // G0006507 // G0021978 // G0025060 // G0011179 // G0021590 // G0030478 // G0006182 // G0025180 // G0028634 // G0017210 // G0024825 // G0011272 // G0022059 // G0024693 // G0005005 // G0016380 // G0004945 // …	// G0028020 // G0009041 // G0021851 // G0030301 // G0009750 // G0016344 // G0023250 // G0030715 // G0027375 // G0017519 // G0004054 // G0005003 // G0012879 // G0008882 // G0009420 // G0022357 // G0029425 // G0016571 // G0028343 // G0016240 // G0024433 // G0005105 // G0005104 // G0006249 // G0001692 // G0030010 // G0006008 // G0013889 // G0028819 // G0009372 // G0030016 // G0030578 // G0008113 // …
GO:0033279	C	ribosomal subunit	83	2309	204	19201	9.9e-25	3.2e-22	// G0021978 // G0007165 // G0028020 // G0011179 // G0004945 // G0027573 // G0013381 // G0010328 // G0011266 // G0024983 // G0004177 // G0025507 // G0021590 // G0006899 // G0017065 // G0030478 // G0024825 // G0022059 // G0008882 // G0006182 // G0025180 // G0005996 // G0024398 // G0013597 // G0027358 // G0014910 // G0017239 // G0017210 // G0009146 // G0011272 // G0020817 // G0025871 // G0016344 // …	// G0028020 // G0009041 // G0021851 // G0009750 // G0016344 // G0023250 // G0027375 // G0001528 // G0005003 // G0012879 // G0008882 // G0016571 // G0016240 // G0024433 // G0005105 // G0005104 // G0006249 // G0001692 // G0030010 // G0006008 // G0013889 // G0028819 // G0009372 // G0025814 // G0030578 // G0008113 // G0024107 // G0026393 // G0028308 // G0025507 // G0027432 // G0027637 // G0002850 // …
GO:0003735	F	structural constituent of ribosome	86	2309	228	19201	6.6e-23	1.8e-19	// G0028020 // G0008882 // G0029425 // G0030010 // G0009372 // G0005432 // G0026393 // G0025507 // G0027637 // G0004047 // G0029623 // G0011763 // G0017509 // G0006507 // G0021978 // G0025060 // G0011179 // G0021590 // G0006182 // G0025180 // G0028634 // G0017210 // G0024825 // G0011272 // G0008767 // G0024693 // G0005005 // G0005003 // G0004945 // G0021746 // G0013001 // G0025403 // G0006899 // …	// G0028020 // G0009041 // G0021851 // G0030301 // G0009750 // G0016344 // G0023250 // G0027375 // G0001528 // G0004054 // G0012879 // G0008882 // G0022357 // G0029425 // G0028343 // G0016240 // G0024433 // G0005105 // G0005104 // G0006249 // G0001692 // G0030010 // G0006008 // G0013889 // G0028819 // G0009372 // G0025814 // G0030578 // G0008113 // G0024107 // G0026393 // G0028308 // G0025507 // …
GO:0030529	C	ribonucleoprotein complex	166	2309	623	19201	2.2e-22	6e-20	// G0026280 // G0028020 // G0001951 // G0011057 // G0030493 // G0008882 // G0001754 // G0029425 // G0004785 // G0025403 // G0030390 // G0004985 // G0030010 // G0017795 // G0009372 // G0017741 // G0005432 // G0006342 // G0017745 // G0025507 // G0027432 // G0027637 // G0004047 // G0000119 // G0029623 // G0014961 // G0021442 // G0011763 // G0006983 // G0016998 // G0017509 // G0005003 // G0006033 // …	// G0023062 // G0026812 // G0028020 // G0021851 // G0030301 // G0009750 // G0030715 // G0016989 // G0028553 // G0030493 // G0010821 // G0003643 // G0025953 // G0004002 // G0002799 // G0009682 // G0001696 // G0030390 // G0005104 // G0001692 // G0030010 // G0009372 // G0030016 // G0030578 // G0017741 // G0024107 // G0026393 // G0017745 // G0028074 // G0027637 // G0004047 // G0027733 // G0012963 // …
GO:0005740	C	mitochondrial envelope	117	2309	375	19201	2.8e-22	6.8e-20	// G0011290 // G0016714 // G0018008 // G0011893 // G0027270 // G0011356 // G0028346 // G0024947 // G0008569 // G0013436 // G0009373 // G0004927 // G0030668 // G0004499 // G0016466 // G0023903 // G0012844 // G0008877 // G0003653 // G0027085 // G0016495 // G0014371 // G0000905 // G0011366 // G0014889 // G0008571 // G0025060 // G0017735 // G0028045 // G0024587 // G0024761 // G0029527 // G0009508 // …	// G0016650 // G0030304 // G0016714 // G0010188 // G0028653 // G0010826 // G0010829 // G0013431 // G0030399 // G0030017 // G0008675 // G0005636 // G0002337 // G0027085 // G0014371 // G0011366 // G0007525 // G0007524 // G0012257 // G0012258 // G0006354 // G0004480 // G0004765 // G0024355 // G0006358 // G0018065 // G0000047 // G0018069 // G0010007 // G0029527 // G0010001 // G0002340 // G0030970 // …
GO:0005743	C	mitochondrial inner membrane	90	2309	251	19201	4.1e-22	8.7e-20	// G0011290 // G0024587 // G0027270 // G0011356 // G0028346 // G0024947 // G0008569 // G0013436 // G0009373 // G0004927 // G0030668 // G0004499 // G0016466 // G0023903 // G0012844 // G0008877 // G0003653 // G0027085 // G0016495 // G0014371 // G0000905 // G0011366 // G0014889 // G0008571 // G0025060 // G0026612 // G0024761 // G0029527 // G0008195 // G0011822 // G0016077 // G0024693 // G0009427 // …	// G0011290 // G0029876 // G0016650 // G0030304 // G0010188 // G0018041 // G0029546 // G0009150 // G0015949 // G0009427 // G0010631 // G0004510 // G0011456 // G0027085 // G0010826 // G0010829 // G0011356 // G0026025 // G0006848 // G0007334 // G0001057 // G0013431 // G0008569 // G0030017 // G0008675 // G0030328 // G0014063 // G0005636 // G0004927 // G0030668 // G0004499 // G0016466 // G0023903 // …
GO:0006412	P	translation	146	2309	524	19201	6.3e-22	8.4e-18	// G0008068 // G0028020 // G0026810 // G0011112 // G0022864 // G0008882 // G0001756 // G0010823 // G0029424 // G0006721 // G0004542 // G0017239 // G0025403 // G0030010 // G0014133 // G0005432 // G0006342 // G0030668 // G0027637 // G0004047 // G0000119 // G0029623 // G0025294 // G0017015 // G0002704 // G0005227 // G0011763 // G0006983 // G0016998 // G0017509 // G0015689 // G0006033 // G0021978 // …	// G0022042 // G0010268 // G0028020 // G0026810 // G0022904 // G0021851 // G0030301 // G0027748 // G0009750 // G0012962 // G0022864 // G0010823 // G0010821 // G0025953 // G0004542 // G0004543 // G0001696 // G0005104 // G0011803 // G0001692 // G0030010 // G0027426 // G0030016 // G0026395 // G0030578 // G0024107 // G0026393 // G0029215 // G0027637 // G0027421 // G0004047 // G0012910 // G0017155 // …
GO:0031980	C	mitochondrial lumen	65	2309	149	19201	1e-21	1.7e-19	// G0023595 // G0011157 // G0009150 // G0028020 // G0011179 // G0006158 // G0006958 // G0007165 // G0008940 // G0011763 // G0017741 // G0022867 // G0030526 // G0026162 // G0017065 // G0006866 // G0003776 // G0025060 // G0014338 // G0005996 // G0030478 // G0028634 // G0013001 // G0017210 // G0007803 // G0016488 // G0016344 // G0016134 // G0023874 // G0024693 // G0000547 // G0015030 // G0026981 // …	// G0028020 // G0017776 // G0011157 // G0022867 // G0011055 // G0012879 // G0016488 // G0005105 // G0005104 // G0001692 // G0008569 // G0016156 // G0025814 // G0030578 // G0017741 // G0008113 // G0026393 // G0017950 // G0004927 // G0030703 // G0027432 // G0004047 // G0007857 // G0000388 // G0003808 // G0017398 // G0023380 // G0025942 // G0008571 // G0013542 // G0028920 // G0006507 // G0015309 // …
GO:0005759	C	mitochondrial matrix	65	2309	149	19201	1e-21	1.7e-19	// G0023595 // G0011157 // G0009150 // G0028020 // G0011179 // G0006158 // G0006958 // G0007165 // G0008940 // G0011763 // G0017741 // G0022867 // G0030526 // G0026162 // G0017065 // G0006866 // G0003776 // G0025060 // G0014338 // G0005996 // G0030478 // G0028634 // G0013001 // G0017210 // G0007803 // G0016488 // G0016344 // G0016134 // G0023874 // G0024693 // G0000547 // G0015030 // G0026981 // …	// G0028020 // G0017776 // G0011157 // G0022867 // G0011055 // G0012879 // G0016488 // G0005105 // G0005104 // G0001692 // G0008569 // G0016156 // G0025814 // G0030578 // G0017741 // G0008113 // G0026393 // G0017950 // G0004927 // G0030703 // G0027432 // G0004047 // G0007857 // G0000388 // G0003808 // G0017398 // G0023380 // G0025942 // G0008571 // G0013542 // G0028920 // G0006507 // G0015309 // …
GO:0031966	C	mitochondrial membrane	107	2309	348	19201	4.9e-20	7.9e-18	// G0011290 // G0018008 // G0027270 // G0011356 // G0028346 // G0024947 // G0008569 // G0013436 // G0009373 // G0004927 // G0030668 // G0004499 // G0016466 // G0023903 // G0012844 // G0008877 // G0003653 // G0027085 // G0016495 // G0014371 // G0000905 // G0011366 // G0014889 // G0008571 // G0025060 // G0017735 // G0028045 // G0024587 // G0024761 // G0029527 // G0009508 // G0008195 // G0011822 // …	// G0016650 // G0030304 // G0010188 // G0028653 // G0010826 // G0010829 // G0013431 // G0030399 // G0030017 // G0008675 // G0005636 // G0002337 // G0027085 // G0014371 // G0011366 // G0007524 // G0012257 // G0012258 // G0006354 // G0004480 // G0004765 // G0024355 // G0006358 // G0018065 // G0000047 // G0018069 // G0010007 // G0029527 // G0010001 // G0002340 // G0030970 // G0024693 // G0014020 // …
GO:0019866	C	organelle inner membrane	93	2309	283	19201	8.2e-20	1.2e-17	// G0011290 // G0022864 // G0024587 // G0027270 // G0011356 // G0028346 // G0024947 // G0008569 // G0013436 // G0009373 // G0022521 // G0004927 // G0030668 // G0004499 // G0016466 // G0023903 // G0012844 // G0008877 // G0003653 // G0027085 // G0016495 // G0014371 // G0000905 // G0011366 // G0014889 // G0008571 // G0025060 // G0026612 // G0024761 // G0029527 // G0008195 // G0011822 // G0016077 // …	// G0011290 // G0017388 // G0029876 // G0009040 // G0016650 // G0030304 // G0010188 // G0018041 // G0029546 // G0030970 // G0022864 // G0009150 // G0015949 // G0010101 // G0001520 // G0010631 // G0004952 // G0004510 // G0011456 // G0027085 // G0010826 // G0009427 // G0010829 // G0011356 // G0026025 // G0006848 // G0007334 // G0014560 // G0001057 // G0013431 // G0008569 // G0000469 // G0008675 // …
GO:0044445	C	cytosolic part	86	2309	258	19201	6.6e-19	9.1e-17	// G0029191 // G0030710 // G0021203 // G0029623 // G0023998 // G0017386 // G0030010 // G0005432 // G0025507 // G0027637 // G0000591 // G0005005 // G0028197 // G0010682 // G0017509 // G0005038 // G0021978 // G0025472 // G0021590 // G0006182 // G0025180 // G0011272 // G0024927 // G0008882 // G0005003 // G0004945 // G0021964 // G0025403 // G0006899 // G0028079 // G0010712 // G0011266 // G0025928 // …	// G0029191 // G0030413 // G0009041 // G0021851 // G0023250 // G0027375 // G0001528 // G0030710 // G0010638 // G0021098 // G0021203 // G0008882 // G0023998 // G0012580 // G0004002 // G0010534 // G0016571 // G0008377 // G0013368 // G0016240 // G0024433 // G0006249 // G0017509 // G0000746 // G0030010 // G0000089 // G0013889 // G0028819 // G0014133 // G0005003 // G0024107 // G0021129 // G0028308 // …
GO:0031967	C	organelle envelope	153	2309	623	19201	2.3e-17	3e-15	// G0011290 // G0008800 // G0016714 // G0024332 // G0025693 // G0022864 // G0018008 // G0011893 // G0011356 // G0028346 // G0001219 // G0024947 // G0008569 // G0013436 // G0009373 // G0026393 // G0022521 // G0004927 // G0030668 // G0004499 // G0016466 // G0009104 // G0023903 // G0012844 // G0002703 // G0008877 // G0003653 // G0027085 // G0016495 // G0014371 // G0027270 // G0011366 // G0004050 // …	// G0009611 // G0016650 // G0030304 // G0016714 // G0016715 // G0010189 // G0026422 // G0028653 // G0022866 // G0022864 // G0030495 // G0010826 // G0006727 // G0010829 // G0006644 // G0004546 // G0000466 // G0009276 // G0005102 // G0013431 // G0030399 // G0000469 // G0008675 // G0021084 // G0026393 // G0005636 // G0005009 // G0010188 // G0009104 // G0003200 // G0028886 // G0002337 // G0027085 // …
GO:0031975	C	envelope	153	2309	625	19201	3.1e-17	3.8e-15	// G0011290 // G0008800 // G0016714 // G0024332 // G0025693 // G0022864 // G0018008 // G0011893 // G0011356 // G0028346 // G0001219 // G0024947 // G0008569 // G0013436 // G0009373 // G0026393 // G0022521 // G0004927 // G0030668 // G0004499 // G0016466 // G0009104 // G0023903 // G0012844 // G0002703 // G0008877 // G0003653 // G0027085 // G0016495 // G0014371 // G0027270 // G0011366 // G0004050 // …	// G0009611 // G0016650 // G0030304 // G0016714 // G0016715 // G0010189 // G0026422 // G0028653 // G0022866 // G0022864 // G0030495 // G0010826 // G0006727 // G0010829 // G0006644 // G0004546 // G0000466 // G0009276 // G0005102 // G0013431 // G0030399 // G0000469 // G0008675 // G0021084 // G0026393 // G0005636 // G0005009 // G0010188 // G0009104 // G0003200 // G0028886 // G0002337 // G0027085 // …
GO:0043231	C	intracellular membrane-bounded organelle	1150	2309	7196	19201	4.5e-17	5.1e-15	// G0022040 // G0027031 // G0016653 // G0028020 // G0005422 // G0005582 // G0016714 // G0011772 // G0010260 // G0000948 // G0010438 // G0015892 // G0010340 // G0022867 // G0030710 // G0022864 // G0026990 // G0008801 // G0017308 // G0014977 // G0030493 // G0011215 // G0000580 // G0010823 // G0006720 // G0004224 // G0011197 // G0011196 // G0010539 // G0013241 // G0002907 // G0003648 // G0022190 // …	// G0028025 // G0005589 // G0022044 // G0022195 // G0022192 // G0022190 // G0000466 // G0005105 // G0005104 // G0000462 // G0005101 // G0005109 // G0008675 // G0005587 // G0009101 // G0009104 // G0015882 // G0007858 // G0007857 // G0007855 // G0007853 // G0007851 // G0007850 // G0022996 // G0022994 // G0017013 // G0017011 // G0022999 // G0022998 // G0023026 // G0023023 // G0027929 // G0027253 // …
GO:0043227	C	membrane-bounded organelle	1263	2309	8043	19201	3.6e-16	3.8e-14	// G0022040 // G0027031 // G0016653 // G0028020 // G0005422 // G0011856 // G0005582 // G0016714 // G0011772 // G0010260 // G0010261 // G0000948 // G0010438 // G0015892 // G0010340 // G0022867 // G0030710 // G0022864 // G0026990 // G0008801 // G0017308 // G0014977 // G0009246 // G0030493 // G0011215 // G0000580 // G0010823 // G0006720 // G0004224 // G0011197 // G0011196 // G0029191 // G0010539 // …	// G0028025 // G0005589 // G0022044 // G0022195 // G0022514 // G0022192 // G0022190 // G0000466 // G0005105 // G0005104 // G0000462 // G0005101 // G0005582 // G0005109 // G0008675 // G0005587 // G0009101 // G0009104 // G0015882 // G0007859 // G0007858 // G0007857 // G0007855 // G0007853 // G0007851 // G0007850 // G0022996 // G0022994 // G0017013 // G0017011 // G0022999 // G0022998 // G0023026 // …
GO:0044422	C	organelle part	805	2309	4890	19201	5e-16	5.1e-14	// G0028020 // G0004912 // G0016714 // G0000948 // G0010438 // G0022867 // G0030710 // G0022864 // G0017308 // G0030493 // G0000580 // G0011196 // G0015056 // G0003648 // G0009683 // G0030019 // G0030390 // G0030396 // G0004985 // G0030394 // G0028905 // G0030010 // G0030399 // G0016156 // G0009373 // G0017668 // G0005632 // G0017744 // G0017745 // G0024458 // G0028113 // G0000895 // G0020676 // …	// G0027745 // G0028025 // G0005589 // G0009613 // G0028020 // G0009611 // G0022514 // G0022049 // G0024307 // G0027749 // G0012963 // G0013753 // G0010438 // G0009203 // G0022867 // G0022866 // G0002127 // G0017308 // G0003429 // G0009427 // G0012968 // G0026809 // G0013367 // G0006727 // G0022199 // G0006725 // G0006728 // G0009610 // G0010108 // G0022192 // G0015988 // G0000466 // G0005105 // …
GO:0044446	C	intracellular organelle part	798	2309	4845	19201	5.6e-16	5.4e-14	// G0028020 // G0004912 // G0016714 // G0000948 // G0010438 // G0022867 // G0030710 // G0022864 // G0017308 // G0030493 // G0000580 // G0011196 // G0015056 // G0003648 // G0009683 // G0030019 // G0030390 // G0030396 // G0004985 // G0030394 // G0028905 // G0030010 // G0030399 // G0016156 // G0009373 // G0017668 // G0005632 // G0017744 // G0017745 // G0024458 // G0028113 // G0000895 // G0020676 // …	// G0027745 // G0028025 // G0005589 // G0009613 // G0028020 // G0009611 // G0022514 // G0022049 // G0024307 // G0005587 // G0012963 // G0013753 // G0010438 // G0009203 // G0022867 // G0022866 // G0002127 // G0017308 // G0003429 // G0009427 // G0012968 // G0026809 // G0013367 // G0006727 // G0022199 // G0006725 // G0006728 // G0009610 // G0010108 // G0022192 // G0015988 // G0000466 // G0005105 // …
GO:0007005	P	mitochondrion organization	72	2309	224	19201	3.3e-15	2.2e-11	// G0011290 // G0000097 // G0018008 // G0026612 // G0006219 // G0014116 // G0027757 // G0006093 // G0003090 // G0027270 // G0007947 // G0017741 // G0028346 // G0017735 // G0030703 // G0026162 // G0016635 // G0003770 // G0026990 // G0011604 // G0027429 // G0010823 // G0010469 // G0029527 // G0028920 // G0005043 // G0016488 // G0007803 // G0024907 // G0028045 // G0011822 // G0024693 // G0003653 // …	// G0011290 // G0009203 // G0027429 // G0016650 // G0027748 // G0007163 // G0029876 // G0003562 // G0001488 // G0013033 // G0004548 // G0010823 // G0017388 // G0007436 // G0014081 // G0016488 // G0026454 // G0026025 // G0006173 // G0023354 // G0024947 // G0030399 // G0008404 // G0030017 // G0008675 // G0024388 // G0017741 // G0017950 // G0030703 // G0009427 // G0001516 // G0003553 // G0027737 // …
GO:0022626	C	cytosolic ribosome	56	2309	151	19201	3.4e-15	3.2e-13	// G0021978 // G0027358 // G0004945 // G0027573 // G0014133 // G0010328 // G0003166 // G0024983 // G0004177 // G0021590 // G0013381 // G0024825 // G0008882 // G0006182 // G0025180 // G0024398 // G0013597 // G0014910 // G0017239 // G0009146 // G0011272 // G0020817 // G0025871 // G0025403 // G0028850 // G0030010 // G0005005 // G0009019 // G0005003 // G0008170 // G0017768 // G0005432 // G0022059 // …	// G0009041 // G0021851 // G0023250 // G0030715 // G0001528 // G0029623 // G0016240 // G0024433 // G0006249 // G0030010 // G0000089 // G0013889 // G0028819 // G0024107 // G0028308 // G0025507 // G0027637 // G0002850 // G0026091 // G0005005 // G0023534 // G0009848 // G0014809 // G0003042 // G0011831 // G0025192 // G0009458 // G0005003 // G0016793 // G0022326 // G0021912 // G0005001 // G0003495 // …
GO:0048037	F	cofactor binding	75	2309	239	19201	3.8e-15	5.1e-12	// G0009594 // G0015267 // G0004487 // G0017947 // G0009150 // G0007733 // G0013283 // G0004454 // G0020686 // G0021493 // G0001862 // G0027005 // G0023264 // G0030526 // G0008948 // G0026677 // G0012896 // G0003776 // G0000214 // G0002712 // G0006720 // G0011192 // G0023782 // G0004401 // G0026124 // G0009870 // G0020972 // G0021408 // G0015268 // G0029589 // G0007307 // G0000994 // G0002797 // …	// G0009594 // G0017947 // G0016450 // G0015630 // G0011115 // G0004454 // G0020981 // G0009045 // G0021810 // G0016093 // G0007842 // G0011456 // G0011192 // G0010826 // G0010537 // G0017383 // G0009871 // G0010829 // G0003138 // G0017384 // G0027827 // G0008274 // G0003402 // G0023354 // G0015443 // G0025810 // G0005024 // G0016156 // G0012347 // G0006720 // G0000593 // G0027005 // G0027439 // …
GO:0015934	C	large ribosomal subunit	47	2309	115	19201	7.1e-15	6.2e-13	// G0021978 // G0025060 // G0011179 // G0004945 // G0027573 // G0017509 // G0024983 // G0021590 // G0017065 // G0024825 // G0008882 // G0006182 // G0025180 // G0005996 // G0024398 // G0029642 // G0014910 // G0017239 // G0011272 // G0024693 // G0028850 // G0030010 // G0005005 // G0016380 // G0008170 // G0017768 // G0022059 // G0005612 // G0025507 // G0021007 // G0027432 // G0027637 // G0005595 // …	// G0009750 // G0023250 // G0011055 // G0012879 // G0029623 // G0005105 // G0030010 // G0000089 // G0013889 // G0025814 // G0030578 // G0024107 // G0025507 // G0027432 // G0027637 // G0004047 // G0011206 // G0005005 // G0023534 // G0009848 // G0024983 // G0014809 // G0025192 // G0017509 // G0022130 // G0016793 // G0022326 // G0021978 // G0025060 // G0011179 // G0030201 // G0021590 // G0025479 // …
GO:0043229	C	intracellular organelle	1247	2309	8042	19201	9.8e-15	8.2e-13	// G0022040 // G0027031 // G0016653 // G0028020 // G0005422 // G0011856 // G0005582 // G0016714 // G0011772 // G0010260 // G0000948 // G0010438 // G0015892 // G0010340 // G0022867 // G0015948 // G0030710 // G0022864 // G0026990 // G0008801 // G0017308 // G0014977 // G0030493 // G0011215 // G0000580 // G0010823 // G0006720 // G0004224 // G0011197 // G0011196 // G0010539 // G0013241 // G0002907 // …	// G0028025 // G0005589 // G0022044 // G0022199 // G0022195 // G0022192 // G0022190 // G0000466 // G0005105 // G0005104 // G0000462 // G0005101 // G0008677 // G0005109 // G0008675 // G0005587 // G0009101 // G0009104 // G0015882 // G0007859 // G0007858 // G0007857 // G0007855 // G0007853 // G0007851 // G0007850 // G0022996 // G0022994 // G0017013 // G0017011 // G0022999 // G0022998 // G0023026 // …
GO:0032991	C	macromolecular complex	611	2309	3643	19201	1.5e-14	1.2e-12	// G0028020 // G0030710 // G0022864 // G0017308 // G0030493 // G0003648 // G0022190 // G0030019 // G0030390 // G0004985 // G0030394 // G0030010 // G0009372 // G0005632 // G0017744 // G0017745 // G0028113 // G0027637 // G0009104 // G0001947 // G0001946 // G0004047 // G0015889 // G0021355 // G0016661 // G0023562 // G0024886 // G0005038 // G0006033 // G0003964 // G0014578 // G0011930 // G0004945 // …	// G0022041 // G0022512 // G0005589 // G0009613 // G0028020 // G0009611 // G0028022 // G0022049 // G0014369 // G0024307 // G0012963 // G0005584 // G0012617 // G0017301 // G0017306 // G0022866 // G0002127 // G0017308 // G0000257 // G0013367 // G0006727 // G0022199 // G0006725 // G0013368 // G0022192 // G0022190 // G0005106 // G0005105 // G0005104 // G0004985 // G0005101 // G0022468 // G0002810 // …
GO:0044424	C	intracellular part	1448	2309	9487	19201	2.2e-14	1.7e-12	// G0022040 // G0027031 // G0028020 // G0005582 // G0010438 // G0022867 // G0022864 // G0017308 // G0006720 // G0006721 // G0010944 // G0022190 // G0008678 // G0000462 // G0023331 // G0005632 // G0024458 // G0028113 // G0027637 // G0009104 // G0015884 // G0015889 // G0007853 // G0017014 // G0017015 // G0006582 // G0007528 // G0005038 // G0006032 // G0006033 // G0000512 // G0000515 // G0006219 // …	// G0028025 // G0005589 // G0022044 // G0029341 // G0022199 // G0022195 // G0022192 // G0022190 // G0005106 // G0005105 // G0005104 // G0000462 // G0005101 // G0008671 // G0008677 // G0005109 // G0008675 // G0005587 // G0009101 // G0027748 // G0015882 // G0007859 // G0007858 // G0007857 // G0015889 // G0007854 // G0007853 // G0007851 // G0007850 // G0022996 // G0017014 // G0022994 // G0017013 // …
GO:0043226	C	organelle	1347	2309	8777	19201	2.4e-14	1.7e-12	// G0022040 // G0027031 // G0016653 // G0028020 // G0005422 // G0011856 // G0005582 // G0016714 // G0011772 // G0010260 // G0010261 // G0000948 // G0010438 // G0015892 // G0010340 // G0022867 // G0015948 // G0030710 // G0022864 // G0026990 // G0008801 // G0017308 // G0014977 // G0009246 // G0030493 // G0011215 // G0000580 // G0010823 // G0006720 // G0004224 // G0011197 // G0011196 // G0029191 // …	// G0028025 // G0005589 // G0013241 // G0022044 // G0029341 // G0022199 // G0022195 // G0022514 // G0022192 // G0022190 // G0000466 // G0005105 // G0005104 // G0000462 // G0005101 // G0005582 // G0008677 // G0005109 // G0008675 // G0005587 // G0009101 // G0009104 // G0015882 // G0007859 // G0007858 // G0007857 // G0007855 // G0007853 // G0007851 // G0007850 // G0022996 // G0022994 // G0017013 // …
GO:0005829	C	cytosol	205	2309	990	19201	4.1e-14	2.9e-12	// G0008068 // G0011297 // G0025871 // G0024332 // G0021410 // G0009661 // G0027175 // G0030710 // G0021731 // G0026718 // G0025281 // G0021203 // G0024628 // G0023998 // G0010823 // G0029424 // G0003404 // G0017386 // G0025403 // G0024927 // G0030010 // G0016152 // G0015298 // G0005432 // G0008293 // G0024458 // G0025507 // G0027637 // G0009104 // G0011739 // G0029623 // G0021355 // G0021708 // …	// G0029219 // G0009203 // G0009613 // G0022514 // G0021851 // G0016715 // G0004917 // G0030300 // G0014876 // G0030710 // G0021731 // G0011213 // G0000231 // G0014970 // G0010823 // G0012008 // G0003766 // G0010534 // G0010537 // G0015054 // G0006640 // G0006643 // G0013368 // G0022301 // G0015699 // G0013536 // G0000746 // G0030010 // G0013432 // G0000742 // G0030016 // G0005738 // G0030306 // …
GO:0003824	F	catalytic activity	869	2309	5451	19201	5.3e-14	4.7e-11	// G0026816 // G0027031 // G0027429 // G0026810 // G0025751 // G0004912 // G0010260 // G0010261 // G0022903 // G0010438 // G0010340 // G0028656 // G0028655 // G0011215 // G0000580 // G0010823 // G0006720 // G0006721 // G0011197 // G0010825 // G0006641 // G0026724 // G0029051 // G0010944 // G0003648 // G0000798 // G0016158 // G0030390 // G0030396 // G0009379 // G0030394 // G0016152 // G0016154 // …	// G0027745 // G0027031 // G0028026 // G0022517 // G0022516 // G0001418 // G0024376 // G0008120 // G0003289 // G0005587 // G0027748 // G0010438 // G0009203 // G0002127 // G0010433 // G0015545 // G0010435 // G0009971 // G0010437 // G0002279 // G0010948 // G0013366 // G0025890 // G0025897 // G0010172 // G0022199 // G0013363 // G0022197 // G0023560 // G0010943 // G0012439 // G0022282 // G0010944 // …
GO:0031090	C	organelle membrane	252	2309	1300	19201	1.7e-13	1.2e-11	// G0009594 // G0011290 // G0023225 // G0008800 // G0013046 // G0014173 // G0004912 // G0017772 // G0000948 // G0010438 // G0004050 // G0002776 // G0022864 // G0026719 // G0009150 // G0010634 // G0017678 // G0027907 // G0026146 // G0027085 // G0007683 // G0014180 // G0011356 // G0003648 // G0001219 // G0013734 // G0015293 // G0022696 // G0014422 // G0024947 // G0030399 // G0029958 // G0009373 // …	// G0010185 // G0009203 // G0009613 // G0016650 // G0030304 // G0016715 // G0010189 // G0026422 // G0025548 // G0021988 // G0000948 // G0010438 // G0014876 // G0022864 // G0003429 // G0014970 // G0001887 // G0010826 // G0006727 // G0021298 // G0011199 // G0006728 // G0010829 // G0006644 // G0004546 // G0013530 // G0014560 // G0005514 // G0005102 // G0004912 // G0005518 // G0013431 // G0009376 // …
GO:0044281	P	small molecule metabolic process	295	2309	1588	19201	4.2e-13	1.5e-09	// G0009594 // G0003885 // G0027031 // G0008068 // G0011297 // G0026810 // G0025751 // G0016962 // G0008808 // G0027422 // G0020981 // G0000665 // G0004050 // G0017947 // G0028982 // G0022864 // G0023958 // G0024628 // G0003400 // G0010823 // G0029424 // G0006721 // G0022351 // G0002009 // G0000064 // G0029299 // G0010067 // G0010064 // G0010065 // G0010944 // G0014187 // G0027908 // G0006001 // …	// G0027745 // G0027031 // G0005581 // G0009615 // G0022865 // G0022864 // G0015545 // G0010437 // G0013366 // G0006721 // G0025897 // G0013362 // G0013363 // G0010944 // G0005632 // G0023336 // G0023489 // G0024458 // G0009101 // G0009106 // G0027748 // G0013029 // G0007857 // G0013025 // G0013022 // G0012560 // G0017014 // G0017015 // G0017013 // G0007524 // G0007520 // G0005031 // G0005037 // …
GO:0009062	P	fatty acid catabolic process	28	2309	52	19201	4.4e-13	1.5e-09	// G0017947 // G0009150 // G0008624 // G0008387 // G0001862 // G0000781 // G0024587 // G0026677 // G0023513 // G0003776 // G0010723 // G0020972 // G0016156 // G0006126 // G0025252 // G0027439 // G0004774 // G0010259 // G0004160 // G0001539 // G0020690 // G0008877 // G0003229 // G0000072 // G0028431 // G0017198 // G0008571 // G0013729	// G0017947 // G0009150 // G0008624 // G0015260 // G0008387 // G0004643 // G0009937 // G0001862 // G0028123 // G0024587 // G0026677 // G0023513 // G0003776 // G0011477 // G0009836 // G0010723 // G0007359 // G0011629 // G0020972 // G0003018 // G0015391 // G0017198 // G0023354 // G0008724 // G0022763 // G0025729 // G0015370 // G0009163 // G0006168 // G0013513 // G0006126 // G0016588 // G0027439 // …
GO:0044455	C	mitochondrial membrane part	48	2309	131	19201	4.9e-13	3.3e-11	// G0017735 // G0013936 // G0011356 // G0024313 // G0000905 // G0007947 // G0013229 // G0028346 // G0026612 // G0012896 // G0003653 // G0027757 // G0016349 // G0029527 // G0011822 // G0028045 // G0015422 // G0024550 // G0009427 // G0024947 // G0007076 // G0012042 // G0026807 // G0003089 // G0027673 // G0004499 // G0011003 // G0006789 // G0016607 // G0023903 // G0016881 // G0030602 // G0025276 // …	// G0016650 // G0010188 // G0007845 // G0003653 // G0017388 // G0011356 // G0028346 // G0001057 // G0013431 // G0030017 // G0004499 // G0023903 // G0008877 // G0000115 // G0016495 // G0021991 // G0000905 // G0007524 // G0002462 // G0007997 // G0012258 // G0017803 // G0006354 // G0017735 // G0025104 // G0006358 // G0005976 // G0018065 // G0028045 // G0018069 // G0029527 // G0022234 // G0030970 // …
GO:0022625	C	cytosolic large ribosomal subunit	36	2309	82	19201	7e-13	4.5e-11	// G0021978 // G0004945 // G0027573 // G0017509 // G0024983 // G0021590 // G0024825 // G0008882 // G0006182 // G0025180 // G0024398 // G0029642 // G0014910 // G0017239 // G0011272 // G0028850 // G0030010 // G0005005 // G0008170 // G0017768 // G0022059 // G0005612 // G0025507 // G0005595 // G0027637 // G0003367 // G0029623 // G0006899 // G0028079 // G0000073 // G0003166 // G0009146 // G0025928 // …	// G0021978 // G0030021 // G0006050 // G0028079 // G0026916 // G0004945 // G0027573 // G0025883 // G0028369 // G0030430 // G0024983 // G0025507 // G0000089 // G0021590 // G0027441 // G0023250 // G0024825 // G0000484 // G0029623 // G0006182 // G0025180 // G0024398 // G0029642 // G0029830 // G0014910 // G0017239 // G0009146 // G0011272 // G0024462 // G0017699 // G0016989 // G0006899 // G0017509 // …
GO:0016491	F	oxidoreductase activity	155	2309	719	19201	1.4e-12	9.3e-10	// G0026229 // G0025751 // G0017947 // G0010340 // G0008961 // G0018008 // G0024628 // G0006720 // G0022351 // G0011197 // G0013736 // G0023356 // G0016017 // G0015443 // G0024947 // G0008569 // G0016156 // G0028794 // G0027439 // G0014247 // G0010275 // G0006070 // G0016466 // G0014889 // G0008877 // G0027085 // G0021355 // G0005349 // G0000905 // G0010682 // G0023983 // G0008571 // G0001090 // …	// G0009203 // G0025751 // G0030304 // G0010340 // G0029052 // G0026053 // G0020647 // G0021739 // G0013366 // G0010533 // G0010826 // G0023138 // G0013362 // G0013363 // G0009684 // G0025953 // G0010829 // G0022282 // G0016017 // G0030017 // G0028292 // G0026298 // G0003894 // G0003893 // G0003892 // G0003891 // G0003890 // G0028298 // G0024109 // G0028115 // G0030271 // G0026551 // G0018094 // …
GO:0034440	P	lipid oxidation	30	2309	61	19201	1.5e-12	3.9e-09	// G0017947 // G0009150 // G0008387 // G0001862 // G0000781 // G0024587 // G0026677 // G0023513 // G0003776 // G0006720 // G0020972 // G0016156 // G0006126 // G0025252 // G0027439 // G0004774 // G0010259 // G0010723 // G0004160 // G0001539 // G0020690 // G0008877 // G0003229 // G0001723 // G0000072 // G0015803 // G0028431 // G0017198 // G0008571 // G0013729	// G0017947 // G0009150 // G0015260 // G0008387 // G0029275 // G0004643 // G0009937 // G0001862 // G0028123 // G0024587 // G0026677 // G0023513 // G0003776 // G0011477 // G0009836 // G0010723 // G0011629 // G0020972 // G0013513 // G0009182 // G0015391 // G0017198 // G0023354 // G0008724 // G0025729 // G0015370 // G0009163 // G0006168 // G0017930 // G0006126 // G0016588 // G0015334 // G0027439 // …
GO:0000313	C	organellar ribosome	28	2309	54	19201	1.5e-12	9.1e-11	// G0007165 // G0013001 // G0028020 // G0011179 // G0006158 // G0025060 // G0011763 // G0017065 // G0030478 // G0005996 // G0028634 // G0017210 // G0016344 // G0024693 // G0000547 // G0016380 // G0009372 // G0026393 // G0021007 // G0027432 // G0004047 // G0022899 // G0003347 // G0026981 // G0010297 // G0014829 // G0006507 // G0023361	// G0007165 // G0013001 // G0028020 // G0011179 // G0006158 // G0013118 // G0009774 // G0025060 // G0011763 // G0012943 // G0011055 // G0027362 // G0025479 // G0017065 // G0030478 // G0012879 // G0011661 // G0016380 // G0005996 // G0028634 // G0023783 // G0022703 // G0017210 // G0001658 // G0016344 // G0024693 // G0005105 // G0005104 // G0001692 // G0000547 // G0015503 // G0009372 // G0025814 // …
GO:0005761	C	mitochondrial ribosome	28	2309	54	19201	1.5e-12	9.1e-11	// G0007165 // G0013001 // G0028020 // G0011179 // G0006158 // G0025060 // G0011763 // G0017065 // G0030478 // G0005996 // G0028634 // G0017210 // G0016344 // G0024693 // G0000547 // G0016380 // G0009372 // G0026393 // G0021007 // G0027432 // G0004047 // G0022899 // G0003347 // G0026981 // G0010297 // G0014829 // G0006507 // G0023361	// G0007165 // G0013001 // G0028020 // G0011179 // G0006158 // G0013118 // G0009774 // G0025060 // G0011763 // G0012943 // G0011055 // G0027362 // G0025479 // G0017065 // G0030478 // G0012879 // G0011661 // G0016380 // G0005996 // G0028634 // G0023783 // G0022703 // G0017210 // G0001658 // G0016344 // G0024693 // G0005105 // G0005104 // G0001692 // G0000547 // G0015503 // G0009372 // G0025814 // …
GO:0070062	C	extracellular vesicular exosome	318	2309	1768	19201	3.1e-12	1.8e-10	// G0010340 // G0002956 // G0016653 // G0008800 // G0002009 // G0026264 // G0012837 // G0003758 // G0008061 // G0002004 // G0010260 // G0010261 // G0006237 // G0029544 // G0024023 // G0002776 // G0001951 // G0010345 // G0028655 // G0011524 // G0029359 // G0002778 // G0011881 // G0008882 // G0023998 // G0016077 // G0006720 // G0015963 // G0004224 // G0010067 // G0010036 // G0009870 // G0016323 // …	// G0012969 // G0029226 // G0028022 // G0022048 // G0012960 // G0005584 // G0010435 // G0021299 // G0013366 // G0024655 // G0013362 // G0013363 // G0010944 // G0010947 // G0022190 // G0004980 // G0009278 // G0005636 // G0024458 // G0005638 // G0023485 // G0007859 // G0007855 // G0010588 // G0013022 // G0006582 // G0012564 // G0007523 // G0007522 // G0006588 // G0007520 // G0001025 // G0006035 // …
GO:0065010	C	extracellular membrane-bounded organelle	318	2309	1769	19201	3.3e-12	1.8e-10	// G0010340 // G0002956 // G0016653 // G0008800 // G0002009 // G0026264 // G0012837 // G0003758 // G0008061 // G0002004 // G0010260 // G0010261 // G0006237 // G0029544 // G0024023 // G0002776 // G0001951 // G0010345 // G0028655 // G0011524 // G0029359 // G0002778 // G0011881 // G0008882 // G0023998 // G0016077 // G0006720 // G0015963 // G0004224 // G0010067 // G0010036 // G0009870 // G0016323 // …	// G0012969 // G0029226 // G0028022 // G0022048 // G0012960 // G0005584 // G0010435 // G0021299 // G0013366 // G0024655 // G0013362 // G0013363 // G0010944 // G0010947 // G0022190 // G0004980 // G0009278 // G0005636 // G0024458 // G0005638 // G0023485 // G0007859 // G0007855 // G0010588 // G0013022 // G0006582 // G0012564 // G0007523 // G0007522 // G0006588 // G0007520 // G0001025 // G0006035 // …
GO:0043230	C	extracellular organelle	318	2309	1769	19201	3.3e-12	1.8e-10	// G0010340 // G0002956 // G0016653 // G0008800 // G0002009 // G0026264 // G0012837 // G0003758 // G0008061 // G0002004 // G0010260 // G0010261 // G0006237 // G0029544 // G0024023 // G0002776 // G0001951 // G0010345 // G0028655 // G0011524 // G0029359 // G0002778 // G0011881 // G0008882 // G0023998 // G0016077 // G0006720 // G0015963 // G0004224 // G0010067 // G0010036 // G0009870 // G0016323 // …	// G0012969 // G0029226 // G0028022 // G0022048 // G0012960 // G0005584 // G0010435 // G0021299 // G0013366 // G0024655 // G0013362 // G0013363 // G0010944 // G0010947 // G0022190 // G0004980 // G0009278 // G0005636 // G0024458 // G0005638 // G0023485 // G0007859 // G0007855 // G0010588 // G0013022 // G0006582 // G0012564 // G0007523 // G0007522 // G0006588 // G0007520 // G0001025 // G0006035 // …
GO:0019395	P	fatty acid oxidation	29	2309	59	19201	3.5e-12	7.7e-09	// G0017947 // G0009150 // G0008387 // G0001862 // G0000781 // G0024587 // G0026677 // G0023513 // G0003776 // G0006720 // G0020972 // G0016156 // G0006126 // G0025252 // G0027439 // G0004774 // G0010259 // G0010723 // G0004160 // G0001539 // G0020690 // G0008877 // G0003229 // G0000072 // G0015803 // G0028431 // G0017198 // G0008571 // G0013729	// G0017947 // G0009150 // G0015260 // G0008387 // G0029275 // G0004643 // G0009937 // G0001862 // G0028123 // G0024587 // G0026677 // G0023513 // G0003776 // G0011477 // G0009836 // G0010723 // G0011629 // G0020972 // G0013513 // G0009182 // G0015391 // G0017198 // G0023354 // G0008724 // G0025729 // G0015370 // G0009163 // G0006168 // G0017930 // G0006126 // G0016588 // G0015334 // G0027439 // …
GO:0042579	C	microbody	36	2309	86	19201	3.9e-12	2e-10	// G0008387 // G0028289 // G0005467 // G0010438 // G0016822 // G0000781 // G0028045 // G0027276 // G0026677 // G0028431 // G0004134 // G0006720 // G0013267 // G0014187 // G0029958 // G0027757 // G0027439 // G0023091 // G0025252 // G0010259 // G0011064 // G0016466 // G0002013 // G0004160 // G0013569 // G0021355 // G0023391 // G0000072 // G0028620 // G0023983 // G0023513 // G0022758 // G0017198 // …	// G0004620 // G0010438 // G0013030 // G0006720 // G0003405 // G0014349 // G0026025 // G0016402 // G0025817 // G0029958 // G0027439 // G0016466 // G0021355 // G0023983 // G0022206 // G0010175 // G0022758 // G0010470 // G0017755 // G0007269 // G0028289 // G0004643 // G0016822 // G0028539 // G0013569 // G0026677 // G0004134 // G0002349 // G0011372 // G0013267 // G0014080 // G0000529 // G0021906 // …
GO:0005777	C	peroxisome	36	2309	86	19201	3.9e-12	2e-10	// G0008387 // G0028289 // G0005467 // G0010438 // G0016822 // G0000781 // G0028045 // G0027276 // G0026677 // G0028431 // G0004134 // G0006720 // G0013267 // G0014187 // G0029958 // G0027757 // G0027439 // G0023091 // G0025252 // G0010259 // G0011064 // G0016466 // G0002013 // G0004160 // G0013569 // G0021355 // G0023391 // G0000072 // G0028620 // G0023983 // G0023513 // G0022758 // G0017198 // …	// G0004620 // G0010438 // G0013030 // G0006720 // G0003405 // G0014349 // G0026025 // G0016402 // G0025817 // G0029958 // G0027439 // G0016466 // G0021355 // G0023983 // G0022206 // G0010175 // G0022758 // G0010470 // G0017755 // G0007269 // G0028289 // G0004643 // G0016822 // G0028539 // G0013569 // G0026677 // G0004134 // G0002349 // G0011372 // G0013267 // G0014080 // G0000529 // G0021906 // …
GO:0005622	C	intracellular	1498	2309	10063	19201	4.2e-12	2.1e-10	// G0022040 // G0027031 // G0028020 // G0005582 // G0010438 // G0022867 // G0022864 // G0017308 // G0006720 // G0006721 // G0010944 // G0022190 // G0008678 // G0000462 // G0023331 // G0005632 // G0024458 // G0028113 // G0027637 // G0009104 // G0015884 // G0015889 // G0007853 // G0017014 // G0017015 // G0006582 // G0007528 // G0005038 // G0006032 // G0006033 // G0000512 // G0000515 // G0006219 // …	// G0028025 // G0005589 // G0022044 // G0029341 // G0022199 // G0022195 // G0027034 // G0022192 // G0022190 // G0005106 // G0005105 // G0005104 // G0000462 // G0005101 // G0008671 // G0008677 // G0005109 // G0008675 // G0005587 // G0009101 // G0027748 // G0015882 // G0007859 // G0007858 // G0007857 // G0015889 // G0007854 // G0007853 // G0007851 // G0007850 // G0022996 // G0017014 // G0022994 // …
GO:0042180	P	cellular ketone metabolic process	125	2309	558	19201	1.2e-11	1.8e-08	// G0025751 // G0008068 // G0011297 // G0026810 // G0020981 // G0017947 // G0022864 // G0023958 // G0011215 // G0003400 // G0010823 // G0006720 // G0006721 // G0022351 // G0002009 // G0000064 // G0010067 // G0004542 // G0009870 // G0010944 // G0023356 // G0016156 // G0027005 // G0027439 // G0006227 // G0012846 // G0008877 // G0011579 // G0010179 // G0017015 // G0002704 // G0015803 // G0029945 // …	// G0003333 // G0009203 // G0026810 // G0022904 // G0030306 // G0027748 // G0022864 // G0021738 // G0011215 // G0010823 // G0006720 // G0010821 // G0000584 // G0000585 // G0013362 // G0013363 // G0004542 // G0010944 // G0014841 // G0016159 // G0000891 // G0013536 // G0016402 // G0009370 // G0016156 // G0026395 // G0028298 // G0029385 // G0028888 // G0007857 // G0026493 // G0017015 // G0014376 // …
GO:0043436	P	oxoacid metabolic process	122	2309	541	19201	1.3e-11	1.8e-08	// G0025751 // G0008068 // G0011297 // G0026810 // G0020981 // G0017947 // G0022864 // G0009150 // G0011215 // G0003400 // G0010823 // G0006720 // G0006721 // G0022351 // G0002009 // G0000064 // G0010067 // G0004542 // G0009870 // G0010944 // G0023356 // G0016156 // G0027005 // G0027439 // G0006227 // G0012846 // G0008877 // G0011579 // G0010179 // G0017015 // G0002704 // G0015803 // G0029945 // …	// G0003333 // G0009203 // G0026810 // G0022904 // G0030306 // G0027748 // G0022864 // G0021738 // G0011215 // G0010823 // G0006720 // G0010821 // G0000584 // G0000585 // G0013362 // G0013363 // G0004542 // G0010944 // G0001384 // G0016159 // G0000891 // G0013536 // G0016402 // G0009370 // G0016156 // G0026395 // G0028298 // G0029385 // G0028888 // G0007857 // G0026493 // G0017015 // G0014376 // …
GO:0019752	P	carboxylic acid metabolic process	122	2309	541	19201	1.3e-11	1.8e-08	// G0025751 // G0008068 // G0011297 // G0026810 // G0020981 // G0017947 // G0022864 // G0009150 // G0011215 // G0003400 // G0010823 // G0006720 // G0006721 // G0022351 // G0002009 // G0000064 // G0010067 // G0004542 // G0009870 // G0010944 // G0023356 // G0016156 // G0027005 // G0027439 // G0006227 // G0012846 // G0008877 // G0011579 // G0010179 // G0017015 // G0002704 // G0015803 // G0029945 // …	// G0003333 // G0009203 // G0026810 // G0022904 // G0030306 // G0027748 // G0022864 // G0021738 // G0011215 // G0010823 // G0006720 // G0010821 // G0000584 // G0000585 // G0013362 // G0013363 // G0004542 // G0010944 // G0001384 // G0016159 // G0000891 // G0013536 // G0016402 // G0009370 // G0016156 // G0026395 // G0028298 // G0029385 // G0028888 // G0007857 // G0026493 // G0017015 // G0014376 // …
GO:0015935	C	small ribosomal subunit	36	2309	89	19201	1.3e-11	6.4e-10	// G0007165 // G0028020 // G0006158 // G0014133 // G0010328 // G0004177 // G0027358 // G0013381 // G0030478 // G0021708 // G0013597 // G0017210 // G0020817 // G0025871 // G0016344 // G0025403 // G0000547 // G0028919 // G0009019 // G0005003 // G0009372 // G0005432 // G0026393 // G0008767 // G0026981 // G0022899 // G0013002 // G0028634 // G0004002 // G0015648 // G0010297 // G0010712 // G0011266 // …	// G0028020 // G0009041 // G0021851 // G0016344 // G0001528 // G0016240 // G0024433 // G0005759 // G0006249 // G0001692 // G0006008 // G0028819 // G0009372 // G0008113 // G0005432 // G0026393 // G0026091 // G0022859 // G0003042 // G0009458 // G0014078 // G0021912 // G0006507 // G0003495 // G0023158 // G0030478 // G0028634 // G0017210 // G0027375 // G0002810 // G0005003 // G0012252 // G0022428 // …
GO:0044267	P	cellular protein metabolic process	526	2309	3209	19201	1.4e-11	1.8e-08	// G0026816 // G0016653 // G0028020 // G0026810 // G0004912 // G0022867 // G0022864 // G0017308 // G0010823 // G0006721 // G0010825 // G0026724 // G0013241 // G0022190 // G0030019 // G0008678 // G0030396 // G0000462 // G0016017 // G0030010 // G0015690 // G0023331 // G0005632 // G0017746 // G0017744 // G0025868 // G0027637 // G0001947 // G0001946 // G0004047 // G0021355 // G0017015 // G0011644 // …	// G0022042 // G0009613 // G0028020 // G0027742 // G0005587 // G0027748 // G0012962 // G0012617 // G0005427 // G0022867 // G0022864 // G0017308 // G0010948 // G0006721 // G0013362 // G0013369 // G0022190 // G0005106 // G0008678 // G0005104 // G0000462 // G0026966 // G0030260 // G0008671 // G0028118 // G0005632 // G0024107 // G0023488 // G0009101 // G0027637 // G0028116 // G0027327 // G0009298 // …
GO:0006082	P	organic acid metabolic process	124	2309	554	19201	1.5e-11	1.8e-08	// G0025751 // G0008068 // G0011297 // G0026810 // G0020981 // G0017947 // G0022864 // G0009150 // G0011215 // G0003400 // G0010823 // G0006720 // G0006721 // G0022351 // G0002009 // G0000064 // G0010067 // G0004542 // G0009870 // G0010944 // G0023356 // G0016156 // G0027005 // G0027439 // G0006227 // G0012846 // G0008877 // G0011579 // G0010179 // G0017015 // G0002704 // G0015803 // G0029945 // …	// G0003333 // G0009203 // G0026810 // G0022904 // G0030306 // G0027748 // G0022864 // G0021738 // G0011215 // G0010823 // G0006720 // G0010821 // G0000584 // G0000585 // G0013362 // G0013363 // G0004542 // G0010944 // G0014841 // G0016159 // G0000891 // G0013536 // G0016402 // G0009370 // G0016156 // G0026395 // G0028298 // G0029385 // G0028888 // G0007857 // G0026493 // G0013025 // G0012560 // …
GO:0031988	C	membrane-bounded vesicle	364	2309	2120	19201	4.3e-11	2.1e-09	// G0016653 // G0010260 // G0010261 // G0000948 // G0010340 // G0030710 // G0028655 // G0006720 // G0004224 // G0004542 // G0010944 // G0022190 // G0030390 // G0017895 // G0011802 // G0024458 // G0004049 // G0021355 // G0006582 // G0002818 // G0002860 // G0006035 // G0026807 // G0023435 // G0000512 // G0000515 // G0006835 // G0010345 // G0014258 // G0027550 // G0024587 // G0013655 // G0004133 // …	// G0012969 // G0029226 // G0028022 // G0022048 // G0012960 // G0005584 // G0009613 // G0010435 // G0021299 // G0013366 // G0025890 // G0013362 // G0013363 // G0010944 // G0010947 // G0022190 // G0004980 // G0009278 // G0005636 // G0024458 // G0005638 // G0023485 // G0007859 // G0007855 // G0010588 // G0013022 // G0007851 // G0006582 // G0012564 // G0007523 // G0007522 // G0006588 // G0007520 // …
GO:0006635	P	fatty acid beta-oxidation	23	2309	43	19201	6.3e-11	7e-08	// G0017947 // G0009150 // G0001862 // G0000781 // G0024587 // G0003776 // G0010723 // G0020972 // G0016156 // G0006126 // G0025252 // G0004774 // G0010259 // G0004160 // G0001539 // G0020690 // G0008877 // G0003229 // G0000072 // G0028431 // G0017198 // G0008571 // G0013729	// G0017947 // G0009150 // G0015260 // G0004643 // G0009937 // G0001862 // G0028123 // G0024587 // G0002989 // G0003776 // G0011477 // G0009836 // G0010723 // G0011629 // G0020972 // G0015391 // G0017198 // G0023354 // G0008724 // G0025729 // G0015370 // G0009163 // G0006168 // G0013513 // G0006126 // G0016588 // G0025252 // G0010259 // G0023902 // G0004160 // G0001539 // G0020690 // G0008877 // …
GO:0050662	F	coenzyme binding	53	2309	172	19201	7e-11	3.7e-08	// G0015267 // G0004487 // G0017947 // G0009150 // G0004454 // G0020686 // G0001862 // G0023264 // G0030526 // G0026677 // G0012896 // G0003776 // G0000214 // G0002712 // G0006720 // G0011192 // G0023782 // G0026124 // G0020972 // G0029589 // G0000994 // G0016156 // G0006126 // G0006308 // G0005776 // G0007278 // G0002296 // G0023435 // G0027439 // G0007173 // G0004774 // G0011064 // G0010258 // …	// G0017947 // G0011115 // G0020706 // G0016093 // G0007842 // G0006720 // G0011192 // G0010826 // G0010829 // G0003138 // G0027827 // G0011456 // G0023354 // G0015443 // G0025810 // G0016156 // G0005349 // G0027439 // G0009163 // G0023902 // G0006878 // G0027525 // G0029346 // G0008586 // G0012783 // G0000593 // G0012657 // G0009699 // G0003377 // G0023983 // G0022759 // G0023435 // G0026794 // …
GO:0044248	P	cellular catabolic process	223	2309	1195	19201	1.1e-10	1.1e-07	// G0025202 // G0017947 // G0025206 // G0011297 // G0014172 // G0014173 // G0020981 // G0024023 // G0009658 // G0001951 // G0015896 // G0011057 // G0017273 // G0023998 // G0001757 // G0001754 // G0011358 // G0022351 // G0000064 // G0006641 // G0009870 // G0017386 // G0010944 // G0014187 // G0022190 // G0013737 // G0003671 // G0008678 // G0016017 // G0016152 // G0016154 // G0016156 // G0021729 // …	// G0025202 // G0004919 // G0009971 // G0016653 // G0007954 // G0003334 // G0027742 // G0028671 // G0009836 // G0030303 // G0008007 // G0017301 // G0012783 // G0022864 // G0023247 // G0020647 // G0006649 // G0010948 // G0010537 // G0011199 // G0010943 // G0009759 // G0010944 // G0004546 // G0022190 // G0030019 // G0008678 // G0024927 // G0016017 // G0030011 // G0026966 // G0016152 // G0008671 // …
GO:0055114	P	oxidation reduction	143	2309	687	19201	1.2e-10	1.1e-07	// G0025751 // G0017947 // G0016714 // G0010340 // G0008961 // G0018008 // G0024628 // G0006720 // G0027085 // G0022351 // G0011197 // G0011356 // G0013736 // G0023356 // G0015443 // G0016156 // G0028794 // G0027439 // G0014247 // G0016466 // G0014889 // G0008877 // G0006873 // G0020686 // G0021355 // G0005349 // G0014371 // G0000905 // G0010682 // G0023983 // G0008571 // G0001090 // G0015267 // …	// G0009203 // G0016650 // G0030304 // G0016714 // G0010340 // G0029052 // G0026053 // G0011210 // G0021739 // G0006720 // G0010533 // G0010826 // G0023138 // G0013362 // G0013363 // G0009684 // G0025953 // G0010829 // G0022282 // G0016156 // G0028292 // G0003894 // G0003893 // G0003892 // G0003891 // G0003890 // G0028298 // G0024109 // G0028115 // G0030271 // G0026551 // G0018094 // G0028888 // …
GO:0019538	P	protein metabolic process	589	2309	3702	19201	1.3e-10	1.2e-07	// G0026816 // G0016653 // G0028020 // G0026810 // G0004912 // G0022867 // G0022864 // G0017308 // G0011798 // G0010823 // G0006721 // G0010825 // G0026724 // G0013241 // G0022190 // G0030019 // G0008678 // G0030396 // G0000462 // G0016017 // G0030010 // G0015690 // G0023331 // G0005632 // G0017746 // G0017744 // G0025868 // G0027637 // G0009104 // G0001947 // G0001946 // G0004047 // G0009290 // …	// G0022512 // G0022042 // G0009613 // G0028020 // G0027742 // G0005587 // G0027748 // G0012962 // G0012617 // G0005427 // G0022867 // G0022864 // G0017308 // G0010948 // G0006721 // G0013362 // G0010943 // G0013369 // G0022190 // G0004980 // G0005106 // G0008678 // G0005104 // G0000462 // G0026966 // G0030260 // G0008671 // G0028118 // G0005632 // G0024107 // G0023488 // G0003005 // G0009101 // …
GO:0031982	C	vesicle	369	2309	2182	19201	2e-10	9.2e-09	// G0016653 // G0010260 // G0010261 // G0000948 // G0010340 // G0030710 // G0028655 // G0006720 // G0004224 // G0004542 // G0010944 // G0022190 // G0030390 // G0017895 // G0011802 // G0024458 // G0004049 // G0021355 // G0006582 // G0002818 // G0002860 // G0006035 // G0026807 // G0023435 // G0000512 // G0000515 // G0004486 // G0010345 // G0014258 // G0027550 // G0024587 // G0013655 // G0004133 // …	// G0012969 // G0029226 // G0028022 // G0022048 // G0012960 // G0005584 // G0009613 // G0010435 // G0021299 // G0013366 // G0025890 // G0013362 // G0013363 // G0010944 // G0010947 // G0022190 // G0004980 // G0030260 // G0009278 // G0005636 // G0024458 // G0005638 // G0023485 // G0007859 // G0007855 // G0010588 // G0013022 // G0007851 // G0006582 // G0012564 // G0007523 // G0007522 // G0006588 // …
GO:0000502	C	proteasome complex	27	2309	60	19201	2.5e-10	1.1e-08	// G0025202 // G0024390 // G0002004 // G0015892 // G0029191 // G0011494 // G0001951 // G0017273 // G0027257 // G0023998 // G0001754 // G0015337 // G0030054 // G0015424 // G0002956 // G0006623 // G0017913 // G0022019 // G0022740 // G0013391 // G0025256 // G0009804 // G0005590 // G0006830 // G0005038 // G0005072 // G0014559	// G0025202 // G0029191 // G0030587 // G0023110 // G0030630 // G0017731 // G0002004 // G0026951 // G0001468 // G0017913 // G0015892 // G0020769 // G0011494 // G0027274 // G0014831 // G0017273 // G0017385 // G0027257 // G0023998 // G0001754 // G0015337 // G0001463 // G0015424 // G0024390 // G0021677 // G0001951 // G0003717 // G0007556 // G0030054 // G0007554 // G0022019 // G0006623 // G0002006 // …
GO:0046395	P	carboxylic acid catabolic process	37	2309	104	19201	5.4e-10	4.1e-07	// G0017947 // G0009150 // G0008624 // G0016613 // G0008387 // G0020981 // G0001862 // G0000781 // G0024587 // G0026677 // G0023513 // G0003776 // G0010723 // G0004401 // G0009870 // G0020972 // G0027169 // G0002797 // G0016156 // G0006126 // G0025252 // G0027439 // G0004774 // G0010259 // G0004160 // G0001539 // G0020690 // G0008877 // G0003229 // G0000072 // G0010734 // G0029945 // G0001780 // …	// G0017947 // G0020981 // G0024587 // G0027169 // G0010537 // G0009871 // G0009870 // G0003139 // G0023354 // G0016402 // G0025729 // G0009163 // G0027439 // G0023902 // G0008877 // G0010523 // G0013065 // G0029945 // G0003963 // G0008571 // G0016588 // G0017755 // G0015260 // G0004643 // G0001862 // G0004644 // G0016829 // G0008868 // G0004401 // G0011477 // G0002349 // G0007359 // G0011629 // …
GO:0016054	P	organic acid catabolic process	37	2309	104	19201	5.4e-10	4.1e-07	// G0017947 // G0009150 // G0008624 // G0016613 // G0008387 // G0020981 // G0001862 // G0000781 // G0024587 // G0026677 // G0023513 // G0003776 // G0010723 // G0004401 // G0009870 // G0020972 // G0027169 // G0002797 // G0016156 // G0006126 // G0025252 // G0027439 // G0004774 // G0010259 // G0004160 // G0001539 // G0020690 // G0008877 // G0003229 // G0000072 // G0010734 // G0029945 // G0001780 // …	// G0017947 // G0020981 // G0024587 // G0027169 // G0010537 // G0009871 // G0009870 // G0003139 // G0023354 // G0016402 // G0025729 // G0009163 // G0027439 // G0023902 // G0008877 // G0010523 // G0013065 // G0029945 // G0003963 // G0008571 // G0016588 // G0017755 // G0015260 // G0004643 // G0001862 // G0004644 // G0016829 // G0008868 // G0004401 // G0011477 // G0002349 // G0007359 // G0011629 // …
GO:0009056	P	catabolic process	243	2309	1349	19201	5.6e-10	4.1e-07	// G0025202 // G0017947 // G0025206 // G0011297 // G0014172 // G0014173 // G0011405 // G0020981 // G0024023 // G0009658 // G0001951 // G0015896 // G0011057 // G0017273 // G0023998 // G0001757 // G0001754 // G0011358 // G0022351 // G0000064 // G0006641 // G0009870 // G0017386 // G0010944 // G0014187 // G0022190 // G0013737 // G0003671 // G0008678 // G0016017 // G0016152 // G0016154 // G0016156 // …	// G0027745 // G0006238 // G0004919 // G0009971 // G0016653 // G0007954 // G0003334 // G0027742 // G0028671 // G0009836 // G0030303 // G0008007 // G0017301 // G0012783 // G0015808 // G0022864 // G0023247 // G0014562 // G0020647 // G0001881 // G0011214 // G0006649 // G0010948 // G0010537 // G0011199 // G0010943 // G0009759 // G0010944 // G0012004 // G0022190 // G0030019 // G0008678 // G0024927 // …
GO:0031974	C	membrane-enclosed lumen	381	2309	2297	19201	1e-09	4.5e-08	// G0028020 // G0016714 // G0025355 // G0022867 // G0030710 // G0022864 // G0017308 // G0030493 // G0000580 // G0011196 // G0015056 // G0030396 // G0030394 // G0030010 // G0016156 // G0017668 // G0017741 // G0017744 // G0017745 // G0024458 // G0001947 // G0001946 // G0004047 // G0007853 // G0021355 // G0003808 // G0007528 // G0006033 // G0003964 // G0006214 // G0006866 // G0004134 // G0015832 // …	// G0027745 // G0028025 // G0005589 // G0028020 // G0009616 // G0005587 // G0012963 // G0022867 // G0022866 // G0002127 // G0017308 // G0026809 // G0013367 // G0006727 // G0006725 // G0010943 // G0015988 // G0000466 // G0005105 // G0005104 // G0005102 // G0000461 // G0009758 // G0027100 // G0005630 // G0024458 // G0028114 // G0009298 // G0013028 // G0007857 // G0007855 // G0007853 // G0013021 // …
GO:0022613	P	ribonucleoprotein complex biogenesis	81	2309	337	19201	1.2e-09	8.4e-07	// G0005773 // G0026280 // G0026501 // G0028020 // G0025871 // G0006214 // G0011057 // G0016911 // G0022145 // G0024983 // G0001631 // G0027358 // G0022864 // G0017745 // G0024825 // G0030493 // G0006182 // G0000141 // G0006783 // G0029577 // G0013597 // G0017691 // G0014910 // G0006048 // G0005217 // G0004394 // G0010679 // G0023562 // G0017239 // G0013315 // G0016116 // G0004985 // G0011112 // …	// G0023562 // G0026812 // G0028020 // G0025813 // G0011057 // G0025871 // G0021851 // G0003612 // G0030301 // G0027676 // G0012963 // G0009788 // G0017699 // G0026308 // G0029119 // G0017519 // G0006939 // G0012874 // G0012823 // G0008887 // G0029627 // G0005183 // G0030493 // G0005001 // G0028225 // G0028602 // G0006727 // G0015614 // G0005217 // G0025953 // G0004002 // G0021442 // G0001400 // …
GO:0008152	P	metabolic process	1342	2309	9221	19201	1.9e-09	1.3e-06	// G0026816 // G0022040 // G0027031 // G0016653 // G0028020 // G0026810 // G0025751 // G0004912 // G0016714 // G0010261 // G0027422 // G0022903 // G0010438 // G0006830 // G0010340 // G0022867 // G0011466 // G0022864 // G0008801 // G0017308 // G0014977 // G0009427 // G0030493 // G0027429 // G0000580 // G0010823 // G0006720 // G0006721 // G0006726 // G0025907 // G0011197 // G0010825 // G0006641 // …	// G0022513 // G0022512 // G0005589 // G0028026 // G0022517 // G0028020 // G0022199 // G0022197 // G0022195 // G0002799 // G0022190 // G0005106 // G0005105 // G0005104 // G0000462 // G0005101 // G0008671 // G0005109 // G0009101 // G0009106 // G0009104 // G0007858 // G0007857 // G0007854 // G0022996 // G0017014 // G0022994 // G0017012 // G0017013 // G0022999 // G0022998 // G0023023 // G0027259 // …
GO:0044237	P	cellular metabolic process	1113	2309	7563	19201	2.5e-09	1.6e-06	// G0026816 // G0022040 // G0027031 // G0016653 // G0028020 // G0026810 // G0025751 // G0004912 // G0016714 // G0010261 // G0027422 // G0010438 // G0006830 // G0022867 // G0022864 // G0008801 // G0017308 // G0014977 // G0009246 // G0030493 // G0011215 // G0000580 // G0010823 // G0006720 // G0006721 // G0006726 // G0010825 // G0006641 // G0026724 // G0013241 // G0010944 // G0003648 // G0022190 // …	// G0022513 // G0005589 // G0028026 // G0022517 // G0022197 // G0022195 // G0002799 // G0022190 // G0005106 // G0008678 // G0005104 // G0000462 // G0005101 // G0008671 // G0005109 // G0009101 // G0009106 // G0027748 // G0007857 // G0007854 // G0022996 // G0017014 // G0022994 // G0017013 // G0022999 // G0022998 // G0023023 // G0027259 // G0027929 // G0027253 // G0027924 // G0027251 // G0027926 // …
GO:0000314	C	organellar small ribosomal subunit	14	2309	20	19201	2.6e-09	1.1e-07	// G0007165 // G0028634 // G0028020 // G0010297 // G0017210 // G0006158 // G0016344 // G0000547 // G0023361 // G0026981 // G0006507 // G0030478 // G0026393 // G0009372	// G0007165 // G0008113 // G0028020 // G0010297 // G0006507 // G0017210 // G0006158 // G0009372 // G0023361 // G0016344 // G0005759 // G0005104 // G0001692 // G0000547 // G0026981 // G0028634 // G0030478 // G0026393 // G0015503 // G0011661
GO:0005763	C	mitochondrial small ribosomal subunit	14	2309	20	19201	2.6e-09	1.1e-07	// G0007165 // G0028634 // G0028020 // G0010297 // G0017210 // G0006158 // G0016344 // G0000547 // G0023361 // G0026981 // G0006507 // G0030478 // G0026393 // G0009372	// G0007165 // G0008113 // G0028020 // G0010297 // G0006507 // G0017210 // G0006158 // G0009372 // G0023361 // G0016344 // G0005759 // G0005104 // G0001692 // G0000547 // G0026981 // G0028634 // G0030478 // G0026393 // G0015503 // G0011661
GO:0005198	F	structural molecule activity	113	2309	537	19201	4.3e-09	1.9e-06	// G0008800 // G0021731 // G0008886 // G0028020 // G0029425 // G0025403 // G0015560 // G0030010 // G0009372 // G0015444 // G0005432 // G0026393 // G0025507 // G0027637 // G0004047 // G0029623 // G0005005 // G0011763 // G0017509 // G0016553 // G0000194 // G0022456 // G0006507 // G0021978 // G0025060 // G0011179 // G0021590 // G0006182 // G0025180 // G0028634 // G0017210 // G0024825 // G0011272 // …	// G0028020 // G0021851 // G0022907 // G0030301 // G0009750 // G0000238 // G0000239 // G0016989 // G0021731 // G0000236 // G0000235 // G0015051 // G0001696 // G0005105 // G0005104 // G0001692 // G0030010 // G0027105 // G0009372 // G0030016 // G0017669 // G0030578 // G0009979 // G0024107 // G0026393 // G0027637 // G0004047 // G0003200 // G0021600 // G0005005 // G0014804 // G0020736 // G0014809 // …
GO:0034641	P	cellular nitrogen compound metabolic process	95	2309	430	19201	5.4e-09	3.3e-06	// G0009594 // G0003885 // G0008068 // G0026810 // G0020981 // G0024023 // G0007047 // G0003400 // G0010823 // G0006720 // G0006721 // G0004541 // G0004542 // G0009870 // G0014187 // G0006001 // G0016152 // G0016154 // G0016156 // G0027005 // G0017952 // G0027439 // G0010275 // G0006227 // G0012847 // G0017015 // G0002704 // G0001419 // G0030073 // G0000599 // G0029945 // G0005135 // G0015689 // …	// G0009203 // G0026810 // G0009759 // G0022904 // G0030306 // G0027748 // G0030303 // G0020647 // G0010823 // G0006720 // G0010821 // G0010537 // G0004541 // G0004542 // G0016159 // G0016402 // G0016152 // G0016154 // G0016156 // G0026395 // G0015276 // G0013025 // G0003413 // G0012560 // G0017015 // G0014376 // G0014805 // G0014375 // G0003963 // G0012257 // G0002866 // G0026955 // G0005742 // …
GO:0042254	P	ribosome biogenesis	58	2309	223	19201	1.2e-08	6.8e-06	// G0020817 // G0026501 // G0028020 // G0006214 // G0022864 // G0016911 // G0022145 // G0024983 // G0001631 // G0027358 // G0012874 // G0017745 // G0024825 // G0030493 // G0006182 // G0005773 // G0029577 // G0013597 // G0017691 // G0014910 // G0006048 // G0005217 // G0004394 // G0011272 // G0026280 // G0025871 // G0016116 // G0028850 // G0004847 // G0016380 // G0000520 // G0007174 // G0009146 // …	// G0026280 // G0026812 // G0028020 // G0002529 // G0025871 // G0021851 // G0010568 // G0030301 // G0012963 // G0026308 // G0017519 // G0012874 // G0008887 // G0029627 // G0030493 // G0003645 // G0006727 // G0015614 // G0005217 // G0010440 // G0004002 // G0021442 // G0028228 // G0009739 // G0024433 // G0014068 // G0005104 // G0017776 // G0030011 // G0024107 // G0009746 // G0008974 // G0023775 // …
GO:0044282	P	small molecule catabolic process	57	2309	218	19201	1.3e-08	6.9e-06	// G0017864 // G0009150 // G0000599 // G0001862 // G0016613 // G0008387 // G0008845 // G0020972 // G0024023 // G0017947 // G0001090 // G0022864 // G0026677 // G0023513 // G0003776 // G0008624 // G0000214 // G0010723 // G0003158 // G0004401 // G0009870 // G0010944 // G0014187 // G0027169 // G0009407 // G0017198 // G0016152 // G0002797 // G0016156 // G0006126 // G0025252 // G0027439 // G0004774 // …	// G0008773 // G0014433 // G0017947 // G0030303 // G0020981 // G0020690 // G0013729 // G0000667 // G0029256 // G0022864 // G0024587 // G0020647 // G0013033 // G0000401 // G0003402 // G0009182 // G0009871 // G0009870 // G0003139 // G0014187 // G0027827 // G0015673 // G0023354 // G0016402 // G0016152 // G0023359 // G0016154 // G0002873 // G0016156 // G0006517 // G0021129 // G0008845 // G0023643 // …
GO:0051186	P	cofactor metabolic process	59	2309	229	19201	1.3e-08	6.9e-06	// G0015267 // G0023670 // G0017864 // G0005918 // G0008961 // G0020686 // G0000665 // G0007047 // G0030525 // G0014187 // G0028513 // G0010456 // G0023958 // G0012847 // G0011215 // G0002348 // G0022351 // G0016888 // G0000064 // G0004541 // G0010064 // G0010065 // G0007475 // G0020669 // G0023874 // G0015034 // G0011978 // G0022566 // G0016152 // G0016154 // G0008130 // G0001038 // G0000214 // …	// G0025200 // G0007047 // G0022282 // G0005626 // G0011115 // G0000665 // G0001955 // G0009203 // G0028405 // G0008961 // G0026759 // G0029876 // G0010631 // G0011215 // G0003400 // G0003402 // G0022351 // G0010742 // G0000064 // G0004541 // G0010064 // G0010065 // G0014187 // G0015673 // G0022858 // G0030253 // G0016152 // G0016154 // G0009163 // G0008296 // G0030661 // G0024458 // G0023643 // …
GO:0006519	P	cellular amino acid and derivative metabolic process	83	2309	367	19201	1.5e-08	7.7e-06	// G0027031 // G0026521 // G0027153 // G0026810 // G0006001 // G0016613 // G0021971 // G0006153 // G0020981 // G0000665 // G0024023 // G0008068 // G0030525 // G0010610 // G0006925 // G0002993 // G0027919 // G0003776 // G0009246 // G0000864 // G0003400 // G0010823 // G0029424 // G0006721 // G0016226 // G0027439 // G0006049 // G0029915 // G0027175 // G0004401 // G0010064 // G0010065 // G0016568 // …	// G0027031 // G0009203 // G0026810 // G0009759 // G0022904 // G0030306 // G0027748 // G0030303 // G0020647 // G0010823 // G0006720 // G0010821 // G0010537 // G0004542 // G0016159 // G0016402 // G0016156 // G0026395 // G0015276 // G0030271 // G0021355 // G0020824 // G0017015 // G0014376 // G0014805 // G0014375 // G0003963 // G0012257 // G0003968 // G0005037 // G0005742 // G0006355 // G0023157 // …
GO:0070013	C	intracellular organelle lumen	367	2309	2261	19201	1.8e-08	7.6e-07	// G0028020 // G0025355 // G0022867 // G0030710 // G0022864 // G0017308 // G0030493 // G0000580 // G0011196 // G0015056 // G0030396 // G0030394 // G0030010 // G0016156 // G0017668 // G0017741 // G0017744 // G0017745 // G0024458 // G0001947 // G0001946 // G0004047 // G0007853 // G0021355 // G0003808 // G0007528 // G0006033 // G0003964 // G0006214 // G0006866 // G0004134 // G0015832 // G0024693 // …	// G0027745 // G0028025 // G0005589 // G0028020 // G0009616 // G0005587 // G0012963 // G0022867 // G0022866 // G0002127 // G0017308 // G0026809 // G0013367 // G0006727 // G0006725 // G0010943 // G0015988 // G0000466 // G0005105 // G0005104 // G0005102 // G0000461 // G0009758 // G0027100 // G0005630 // G0024458 // G0028114 // G0009298 // G0013028 // G0007857 // G0007855 // G0007853 // G0013021 // …
GO:0043233	C	organelle lumen	367	2309	2262	19201	1.9e-08	7.7e-07	// G0028020 // G0025355 // G0022867 // G0030710 // G0022864 // G0017308 // G0030493 // G0000580 // G0011196 // G0015056 // G0030396 // G0030394 // G0030010 // G0016156 // G0017668 // G0017741 // G0017744 // G0017745 // G0024458 // G0001947 // G0001946 // G0004047 // G0007853 // G0021355 // G0003808 // G0007528 // G0006033 // G0003964 // G0006214 // G0006866 // G0004134 // G0015832 // G0024693 // …	// G0027745 // G0028025 // G0005589 // G0028020 // G0009616 // G0005587 // G0012963 // G0022867 // G0022866 // G0002127 // G0017308 // G0026809 // G0013367 // G0006727 // G0006725 // G0010943 // G0015988 // G0000466 // G0005105 // G0005104 // G0005102 // G0000461 // G0009758 // G0027100 // G0005630 // G0024458 // G0028114 // G0009298 // G0013028 // G0007857 // G0007855 // G0007853 // G0013021 // …
GO:0042645	C	mitochondrial nucleoid	16	2309	29	19201	2.9e-08	1.1e-06	// G0008940 // G0017741 // G0006866 // G0004927 // G0016488 // G0016134 // G0008452 // G0006958 // G0024361 // G0008571 // G0007803 // G0028920 // G0008569 // G0030668 // G0014338 // G0014296	// G0015309 // G0010320 // G0022628 // G0008940 // G0006958 // G0024361 // G0016134 // G0028465 // G0010251 // G0006866 // G0007803 // G0016488 // G0028265 // G0000405 // G0008569 // G0017741 // G0030428 // G0001838 // G0004927 // G0030668 // G0026038 // G0014296 // G0012623 // G0011342 // G0017118 // G0008452 // G0008571 // G0028920 // G0014338
GO:0009295	C	nucleoid	16	2309	29	19201	2.9e-08	1.1e-06	// G0008940 // G0017741 // G0006866 // G0004927 // G0016488 // G0016134 // G0008452 // G0006958 // G0024361 // G0008571 // G0007803 // G0028920 // G0008569 // G0030668 // G0014338 // G0014296	// G0015309 // G0010320 // G0022628 // G0008940 // G0006958 // G0024361 // G0016134 // G0028465 // G0010251 // G0006866 // G0007803 // G0016488 // G0028265 // G0000405 // G0008569 // G0017741 // G0030428 // G0001838 // G0004927 // G0030668 // G0026038 // G0014296 // G0012623 // G0011342 // G0017118 // G0008452 // G0008571 // G0028920 // G0014338
GO:0070469	C	respiratory chain	28	2309	78	19201	5e-08	1.9e-06	// G0016714 // G0013936 // G0024313 // G0000905 // G0013229 // G0011764 // G0012896 // G0003653 // G0016349 // G0011356 // G0015422 // G0024550 // G0024947 // G0026807 // G0027673 // G0011003 // G0016607 // G0024144 // G0009909 // G0027085 // G0013046 // G0016495 // G0005528 // G0014371 // G0000719 // G0016127 // G0014889 // G0016100	// G0027085 // G0009063 // G0004480 // G0018078 // G0024275 // G0016714 // G0013936 // G0006358 // G0024313 // G0000905 // G0030970 // G0018065 // G0026049 // G0024316 // G0011764 // G0025533 // G0007845 // G0014560 // G0012896 // G0003653 // G0000047 // G0018069 // G0018084 // G0025997 // G0005976 // G0018087 // G0018082 // G0003683 // G0001790 // G0011356 // G0002449 // G0015422 // G0023277 // …
GO:0022624	C	proteasome accessory complex	16	2309	30	19201	5.4e-08	2e-06	// G0023998 // G0025202 // G0002956 // G0022740 // G0029191 // G0015424 // G0002004 // G0025256 // G0030054 // G0015892 // G0005038 // G0011494 // G0017273 // G0014559 // G0009804 // G0022019	// G0025202 // G0029191 // G0030587 // G0002006 // G0017731 // G0002004 // G0015892 // G0011494 // G0017273 // G0023998 // G0006628 // G0015424 // G0002956 // G0021677 // G0017385 // G0030054 // G0022019 // G0022740 // G0017489 // G0025256 // G0013239 // G0017287 // G0028471 // G0009804 // G0012568 // G0016272 // G0002433 // G0005038 // G0005507 // G0014559
GO:0070585	P	protein localization in mitochondrion	20	2309	45	19201	6.5e-08	3.2e-05	// G0010469 // G0029527 // G0003089 // G0022222 // G0014116 // G0027757 // G0013936 // G0000097 // G0028346 // G0016380 // G0027270 // G0007947 // G0015384 // G0025276 // G0026612 // G0009427 // G0013232 // G0030399 // G0011604 // G0011770	// G0022647 // G0009062 // G0006354 // G0004872 // G0016650 // G0006173 // G0027757 // G0013936 // G0017803 // G0027270 // G0007947 // G0026612 // G0011604 // G0012904 // G0013591 // G0029527 // G0014816 // G0022234 // G0000769 // G0028346 // G0014116 // G0007383 // G0000529 // G0030399 // G0016380 // G0003089 // G0005473 // G0009427 // G0011000 // G0010158 // G0024772 // G0025276 // G0013232 // …
GO:0005838	C	proteasome regulatory particle	15	2309	27	19201	6.9e-08	2.5e-06	// G0023998 // G0025202 // G0005038 // G0022740 // G0029191 // G0015424 // G0002956 // G0025256 // G0030054 // G0015892 // G0022019 // G0011494 // G0017273 // G0009804 // G0014559	// G0025202 // G0029191 // G0030587 // G0017731 // G0015892 // G0011494 // G0017273 // G0023998 // G0006628 // G0015424 // G0002956 // G0021677 // G0030054 // G0022019 // G0022740 // G0017489 // G0025256 // G0013239 // G0017287 // G0028471 // G0009804 // G0012568 // G0016272 // G0002433 // G0005038 // G0005507 // G0014559
GO:0005746	C	mitochondrial respiratory chain	24	2309	62	19201	8.4e-08	3.1e-06	// G0013936 // G0024313 // G0000905 // G0013229 // G0011764 // G0012896 // G0003653 // G0016349 // G0011356 // G0015422 // G0024550 // G0024947 // G0026807 // G0027673 // G0011003 // G0016607 // G0024144 // G0009909 // G0013046 // G0016495 // G0005528 // G0000719 // G0016127 // G0016100	// G0009063 // G0004480 // G0013936 // G0006358 // G0024313 // G0000905 // G0030970 // G0018065 // G0013229 // G0024316 // G0011764 // G0025533 // G0007845 // G0014560 // G0012896 // G0003653 // G0029034 // G0018069 // G0018084 // G0025997 // G0005976 // G0018087 // G0003683 // G0001790 // G0011356 // G0002449 // G0015422 // G0023277 // G0013778 // G0024550 // G0008466 // G0030328 // G0030017 // …
GO:0005504	F	fatty acid binding	18	2309	38	19201	8.8e-08	3.4e-05	// G0010723 // G0017947 // G0020690 // G0007371 // G0001000 // G0004774 // G0011064 // G0020972 // G0001862 // G0001539 // G0020698 // G0023435 // G0008948 // G0017198 // G0003776 // G0013729 // G0016156 // G0015534	// G0009203 // G0015260 // G0017808 // G0003377 // G0001862 // G0017947 // G0008948 // G0006590 // G0003776 // G0010478 // G0006930 // G0009836 // G0010723 // G0007371 // G0011629 // G0006152 // G0020972 // G0011477 // G0017198 // G0020698 // G0023354 // G0008724 // G0016156 // G0009185 // G0004774 // G0011064 // G0023902 // G0001539 // G0020690 // G0017337 // G0021464 // G0000260 // G0001000 // …
GO:0034660	P	ncRNA metabolic process	69	2309	299	19201	9.7e-08	4.5e-05	// G0005773 // G0004487 // G0008068 // G0027153 // G0028020 // G0026810 // G0027159 // G0006214 // G0000158 // G0016911 // G0022145 // G0027919 // G0025027 // G0026521 // G0001631 // G0017673 // G0011473 // G0021309 // G0024628 // G0006182 // G0010823 // G0029424 // G0006721 // G0017104 // G0017691 // G0006048 // G0005217 // G0004394 // G0004542 // G0001016 // G0007475 // G0015564 // G0011300 // …	// G0007046 // G0008068 // G0026812 // G0028020 // G0026810 // G0021275 // G0022602 // G0021851 // G0003339 // G0021130 // G0027748 // G0012963 // G0012823 // G0026308 // G0009015 // G0017673 // G0003235 // G0004066 // G0030147 // G0029627 // G0030493 // G0024628 // G0028320 // G0010823 // G0029424 // G0010821 // G0025897 // G0006727 // G0015614 // G0005217 // G0004542 // G0009681 // G0015564 // …
GO:0006515	P	misfolded or incompletely synthesized protein catabolic process	22	2309	54	19201	9.8e-08	4.5e-05	// G0008414 // G0029191 // G0016653 // G0028289 // G0004317 // G0027276 // G0010024 // G0015424 // G0008678 // G0028698 // G0015690 // G0025667 // G0027165 // G0027128 // G0016017 // G0004826 // G0013526 // G0023391 // G0011229 // G0005038 // G0002843 // G0005384	// G0014057 // G0008414 // G0029191 // G0016653 // G0003334 // G0028289 // G0002433 // G0009389 // G0004317 // G0027276 // G0000849 // G0010024 // G0002446 // G0000142 // G0011375 // G0011536 // G0010069 // G0015424 // G0020679 // G0028266 // G0015566 // G0028698 // G0003831 // G0015690 // G0025667 // G0027165 // G0027128 // G0015659 // G0016017 // G0021004 // G0021005 // G0004826 // G0011066 // …
GO:0046907	P	intracellular transport	183	2309	1028	19201	1.1e-07	5e-05	// G0024332 // G0010260 // G0004358 // G0025693 // G0015336 // G0028656 // G0030710 // G0028655 // G0022869 // G0010634 // G0002778 // G0017678 // G0022594 // G0007683 // G0029051 // G0004785 // G0027270 // G0028346 // G0001219 // G0013734 // G0022696 // G0008387 // G0014061 // G0030014 // G0029958 // G0006342 // G0009746 // G0014244 // G0017311 // G0021049 // G0021355 // G0017795 // G0010179 // …	// G0027745 // G0010183 // G0027034 // G0009978 // G0010189 // G0021323 // G0021289 // G0014876 // G0020649 // G0022866 // G0003569 // G0028655 // G0014974 // G0022869 // G0015949 // G0003562 // G0025455 // G0010586 // G0025890 // G0009611 // G0011199 // G0011198 // G0029051 // G0016650 // G0015050 // G0000466 // G0008678 // G0009276 // G0005514 // G0004125 // G0000746 // G0009376 // G0030399 // …
GO:0043933	P	macromolecular complex subunit organization	183	2309	1034	19201	1.7e-07	7.2e-05	// G0026229 // G0023562 // G0008800 // G0011112 // G0021410 // G0029191 // G0011057 // G0023958 // G0030260 // G0028712 // G0028423 // G0003403 // G0004423 // G0024907 // G0010067 // G0010944 // G0028346 // G0001219 // G0015560 // G0004985 // G0007609 // G0024947 // G0026942 // G0022034 // G0008058 // G0010275 // G0000895 // G0013629 // G0024222 // G0017468 // G0017311 // G0000119 // G0024510 // …	// G0027745 // G0009203 // G0009613 // G0016650 // G0022049 // G0009209 // G0010189 // G0030303 // G0025354 // G0022864 // G0003565 // G0022868 // G0014970 // G0004223 // G0013248 // G0022199 // G0025953 // G0004002 // G0028022 // G0015050 // G0010944 // G0004546 // G0001695 // G0005104 // G0009378 // G0004985 // G0005516 // G0013539 // G0030260 // G0000743 // G0030017 // G0017669 // G0017427 // …
GO:0043209	C	myelin sheath	39	2309	136	19201	1.7e-07	5.9e-06	// G0023225 // G0004489 // G0020686 // G0013229 // G0008948 // G0016349 // G0007803 // G0003914 // G0000064 // G0010067 // G0011356 // G0015545 // G0016077 // G0009405 // G0015030 // G0015443 // G0002797 // G0021297 // G0006785 // G0024126 // G0004499 // G0006789 // G0014020 // G0006143 // G0006487 // G0027085 // G0010440 // G0021355 // G0021408 // G0001761 // G0014296 // G0017420 // G0010682 // …	// G0023225 // G0004622 // G0026554 // G0004703 // G0004700 // G0004058 // G0015949 // G0022357 // G0021890 // G0000064 // G0010067 // G0011356 // G0021355 // G0027085 // G0015443 // G0024943 // G0000496 // G0009979 // G0007118 // G0004499 // G0006789 // G0005944 // G0007692 // G0010440 // G0004048 // G0029741 // G0003120 // G0010682 // G0011833 // G0008349 // G0003045 // G0028355 // G0013545 // …
GO:0043234	C	protein complex	469	2309	3042	19201	1.7e-07	5.9e-06	// G0030710 // G0022864 // G0017308 // G0003648 // G0022190 // G0030019 // G0030394 // G0005632 // G0017744 // G0017745 // G0028113 // G0009104 // G0001947 // G0001946 // G0015889 // G0021355 // G0005038 // G0006033 // G0014578 // G0011930 // G0000097 // G0027257 // G0004134 // G0021455 // G0029527 // G0002295 // G0015372 // G0005969 // G0007279 // G0013298 // G0011062 // G0025171 // G0013292 // …	// G0022041 // G0022512 // G0005589 // G0009613 // G0024711 // G0009611 // G0028022 // G0014369 // G0029227 // G0005584 // G0012617 // G0017301 // G0017306 // G0022866 // G0002127 // G0017308 // G0000257 // G0013367 // G0006727 // G0022199 // G0006725 // G0013368 // G0022192 // G0022190 // G0005106 // G0009276 // G0005101 // G0022468 // G0025710 // G0027105 // G0008671 // G0027426 // G0027100 // …
GO:0030258	P	lipid modification	42	2309	152	19201	1.8e-07	7.5e-05	// G0017947 // G0009150 // G0008387 // G0020972 // G0024010 // G0001862 // G0000781 // G0000591 // G0024587 // G0026677 // G0023513 // G0003776 // G0021203 // G0015819 // G0006720 // G0001723 // G0010944 // G0016156 // G0006126 // G0025252 // G0003088 // G0027439 // G0010259 // G0004774 // G0014004 // G0010723 // G0030707 // G0021964 // G0025988 // G0004160 // G0001539 // G0020690 // G0008877 // …	// G0027745 // G0017947 // G0030413 // G0005629 // G0009994 // G0030547 // G0016958 // G0030269 // G0024587 // G0014970 // G0021203 // G0010822 // G0015819 // G0006720 // G0003642 // G0006876 // G0010944 // G0010947 // G0023354 // G0025729 // G0009163 // G0006242 // G0025742 // G0027439 // G0028431 // G0014004 // G0030707 // G0027161 // G0013900 // G0002136 // G0008877 // G0030279 // G0013620 // …
GO:0044242	P	cellular lipid catabolic process	34	2309	112	19201	2.3e-07	9.2e-05	// G0017947 // G0009150 // G0011297 // G0008387 // G0008845 // G0001862 // G0000781 // G0024587 // G0026677 // G0023513 // G0003776 // G0008624 // G0010723 // G0020972 // G0006001 // G0016156 // G0006126 // G0025252 // G0003088 // G0027439 // G0004774 // G0010259 // G0004160 // G0001539 // G0020690 // G0008877 // G0027266 // G0003229 // G0000072 // G0028431 // G0017198 // G0008571 // G0023264 // …	// G0023735 // G0017947 // G0011297 // G0007043 // G0012841 // G0024587 // G0015818 // G0009759 // G0013369 // G0021638 // G0006001 // G0023351 // G0023354 // G0025729 // G0009163 // G0027439 // G0010274 // G0023902 // G0008877 // G0028525 // G0000050 // G0013370 // G0001418 // G0010687 // G0008571 // G0016588 // G0026794 // G0014073 // G0006355 // G0015260 // G0004643 // G0017163 // G0001862 // …
GO:0000062	F	acyl-CoA binding	15	2309	29	19201	2.4e-07	8.1e-05	// G0010723 // G0017947 // G0020690 // G0001000 // G0004774 // G0011064 // G0020972 // G0001862 // G0017198 // G0020698 // G0023435 // G0003776 // G0013729 // G0016156 // G0015534	// G0017947 // G0015260 // G0017808 // G0003377 // G0001862 // G0028123 // G0003776 // G0011477 // G0009836 // G0010723 // G0011629 // G0020972 // G0020698 // G0023354 // G0008724 // G0016156 // G0004774 // G0011064 // G0023902 // G0020690 // G0017337 // G0021464 // G0000260 // G0001000 // G0017198 // G0023435 // G0013749 // G0013729 // G0015534
GO:0044439	C	peroxisomal part	19	2309	44	19201	2.4e-07	8.1e-06	// G0000072 // G0013569 // G0027757 // G0013267 // G0023983 // G0008387 // G0027052 // G0028289 // G0028431 // G0010438 // G0004160 // G0017198 // G0027276 // G0002843 // G0025252 // G0023513 // G0004134 // G0029958 // G0023391	// G0007269 // G0029881 // G0008387 // G0017713 // G0028289 // G0021170 // G0010438 // G0027190 // G0010470 // G0027276 // G0023513 // G0004134 // G0011372 // G0003405 // G0013267 // G0013302 // G0014080 // G0017039 // G0016402 // G0006686 // G0025817 // G0029958 // G0006168 // G0027757 // G0026571 // G0025252 // G0027916 // G0009942 // G0004160 // G0023391 // G0004643 // G0000072 // G0013569 // …
GO:0044438	C	microbody part	19	2309	44	19201	2.4e-07	8.1e-06	// G0000072 // G0013569 // G0027757 // G0013267 // G0023983 // G0008387 // G0027052 // G0028289 // G0028431 // G0010438 // G0004160 // G0017198 // G0027276 // G0002843 // G0025252 // G0023513 // G0004134 // G0029958 // G0023391	// G0007269 // G0029881 // G0008387 // G0017713 // G0028289 // G0021170 // G0010438 // G0027190 // G0010470 // G0027276 // G0023513 // G0004134 // G0011372 // G0003405 // G0013267 // G0013302 // G0014080 // G0017039 // G0016402 // G0006686 // G0025817 // G0029958 // G0006168 // G0027757 // G0026571 // G0025252 // G0027916 // G0009942 // G0004160 // G0023391 // G0004643 // G0000072 // G0013569 // …
GO:0006457	P	protein folding	39	2309	138	19201	2.6e-07	0.0001	// G0017867 // G0007487 // G0005453 // G0010083 // G0016942 // G0022867 // G0016945 // G0026162 // G0011604 // G0000144 // G0004884 // G0016077 // G0030390 // G0016017 // G0006366 // G0024126 // G0007237 // G0010330 // G0006487 // G0005454 // G0004927 // G0008915 // G0026539 // G0014020 // G0007952 // G0024189 // G0014338 // G0013647 // G0028476 // G0007188 // G0025868 // G0015999 // G0000266 // …	// G0022867 // G0011870 // G0004700 // G0026051 // G0006930 // G0003766 // G0005219 // G0003871 // G0029052 // G0001759 // G0003489 // G0030390 // G0000180 // G0016017 // G0000743 // G0011284 // G0004927 // G0001494 // G0008588 // G0013905 // G0021213 // G0024189 // G0026761 // G0013784 // G0008878 // G0004413 // G0026316 // G0004048 // G0024464 // G0003288 // G0000266 // G0004557 // G0021353 // …
GO:0044255	P	cellular lipid metabolic process	112	2309	574	19201	3e-07	0.00011	// G0009594 // G0017947 // G0011297 // G0016958 // G0022864 // G0023958 // G0021203 // G0011215 // G0015819 // G0006720 // G0010067 // G0013241 // G0010944 // G0006001 // G0023356 // G0016156 // G0005632 // G0027439 // G0014004 // G0030707 // G0008877 // G0016933 // G0010440 // G0010179 // G0000591 // G0029066 // G0015803 // G0008571 // G0015784 // G0004935 // G0009139 // G0006126 // G0001862 // …	// G0016657 // G0027745 // G0009203 // G0009759 // G0028558 // G0028026 // G0014873 // G0022864 // G0014970 // G0003560 // G0010822 // G0006720 // G0003642 // G0010538 // G0010943 // G0013369 // G0010947 // G0015755 // G0013536 // G0016156 // G0015276 // G0005632 // G0028298 // G0001945 // G0012308 // G0007857 // G0026493 // G0027080 // G0002235 // G0014804 // G0015283 // G0014073 // G0009194 // …
GO:0003723	F	RNA binding	117	2309	606	19201	3e-07	8.8e-05	// G0005582 // G0023130 // G0027625 // G0011529 // G0030493 // G0024628 // G0001756 // G0004549 // G0007684 // G0005217 // G0004785 // G0013737 // G0024941 // G0005432 // G0017744 // G0017745 // G0027436 // G0000895 // G0016911 // G0005941 // G0028640 // G0013627 // G0017468 // G0005227 // G0016998 // G0009692 // G0027139 // G0001951 // G0005645 // G0024916 // G0028280 // G0022145 // G0021590 // …	// G0026812 // G0005582 // G0003338 // G0030306 // G0009750 // G0012962 // G0012458 // G0012617 // G0025356 // G0022866 // G0010430 // G0028553 // G0030493 // G0004549 // G0003643 // G0008622 // G0000466 // G0005104 // G0013538 // G0008676 // G0017744 // G0017745 // G0001490 // G0028051 // G0004047 // G0027323 // G0017155 // G0015888 // G0026496 // G0013021 // G0007916 // G0007917 // G0017336 // …
GO:0065003	P	macromolecular complex assembly	170	2309	956	19201	3.1e-07	0.00011	// G0026229 // G0023562 // G0008800 // G0011112 // G0021410 // G0029191 // G0011057 // G0023958 // G0030260 // G0028712 // G0028423 // G0003403 // G0004423 // G0010067 // G0010944 // G0028346 // G0001219 // G0015560 // G0004985 // G0007609 // G0024947 // G0026942 // G0022034 // G0008058 // G0010275 // G0000895 // G0024222 // G0017311 // G0000119 // G0024510 // G0003653 // G0024144 // G0005349 // …	// G0009203 // G0009613 // G0016650 // G0022049 // G0009209 // G0004917 // G0030303 // G0025354 // G0022864 // G0003565 // G0022868 // G0014970 // G0004223 // G0013248 // G0022199 // G0025953 // G0004002 // G0028022 // G0015050 // G0010944 // G0004546 // G0001695 // G0005104 // G0004985 // G0005516 // G0013539 // G0030260 // G0000743 // G0030017 // G0017669 // G0005305 // G0023724 // G0004219 // …
GO:0006626	P	protein targeting to mitochondrion	18	2309	41	19201	3.7e-07	0.00013	// G0029527 // G0003089 // G0022222 // G0014116 // G0027757 // G0013936 // G0000097 // G0028346 // G0016380 // G0027270 // G0007947 // G0015384 // G0025276 // G0026612 // G0009427 // G0030399 // G0011604 // G0011770	// G0022647 // G0009062 // G0006354 // G0004872 // G0016650 // G0006173 // G0027757 // G0013936 // G0017803 // G0027270 // G0007947 // G0026612 // G0011604 // G0012904 // G0013591 // G0029527 // G0014816 // G0022234 // G0005075 // G0028346 // G0000769 // G0007383 // G0009427 // G0030399 // G0016380 // G0003089 // G0005473 // G0010158 // G0024772 // G0025276 // G0003434 // G0006523 // G0000156 // …
GO:0006732	P	coenzyme metabolic process	46	2309	178	19201	4.2e-07	0.00015	// G0015267 // G0023670 // G0017864 // G0005918 // G0008961 // G0020686 // G0000665 // G0030525 // G0014187 // G0010456 // G0023958 // G0011215 // G0002348 // G0022351 // G0016888 // G0000064 // G0010064 // G0010065 // G0007475 // G0020669 // G0015034 // G0022566 // G0016152 // G0016154 // G0000214 // G0001090 // G0023264 // G0007173 // G0024458 // G0002016 // G0006227 // G0001761 // G0016466 // …	// G0025200 // G0009203 // G0005626 // G0011115 // G0000665 // G0001955 // G0028405 // G0008961 // G0023958 // G0010631 // G0011215 // G0003400 // G0003402 // G0022351 // G0000064 // G0010064 // G0010065 // G0014187 // G0015673 // G0022858 // G0016152 // G0016154 // G0008296 // G0030661 // G0024458 // G0023643 // G0006227 // G0016466 // G0030271 // G0012847 // G0026649 // G0028646 // G0001488 // …
GO:0016627	F	oxidoreductase activity, acting on the CH-CH group of donors	22	2309	58	19201	4.3e-07	0.00012	// G0017947 // G0008845 // G0020686 // G0001862 // G0003776 // G0010723 // G0017103 // G0003158 // G0020972 // G0015034 // G0003589 // G0016156 // G0006126 // G0004774 // G0021067 // G0010541 // G0020690 // G0022758 // G0017198 // G0016756 // G0013729 // G0011978	// G0030022 // G0017947 // G0015260 // G0008845 // G0008109 // G0030637 // G0020686 // G0018041 // G0001862 // G0028123 // G0009916 // G0003776 // G0011477 // G0023044 // G0006126 // G0009836 // G0010723 // G0017103 // G0008237 // G0003158 // G0011629 // G0020972 // G0015034 // G0024691 // G0023354 // G0003589 // G0006361 // G0016156 // G0028292 // G0030318 // G0027569 // G0007987 // G0008521 // …
GO:0006631	P	fatty acid metabolic process	50	2309	201	19201	4.8e-07	0.00016	// G0015784 // G0017947 // G0005918 // G0008624 // G0008387 // G0001862 // G0000781 // G0024587 // G0001090 // G0010554 // G0022864 // G0026677 // G0002993 // G0028431 // G0003776 // G0011215 // G0006720 // G0024902 // G0010067 // G0020972 // G0009150 // G0003589 // G0016156 // G0016933 // G0006126 // G0025252 // G0027439 // G0004774 // G0010259 // G0010723 // G0008857 // G0004160 // G0001539 // …	// G0017947 // G0004620 // G0026554 // G0024627 // G0013879 // G0009203 // G0022864 // G0009150 // G0010631 // G0011215 // G0006720 // G0010067 // G0001050 // G0023351 // G0024719 // G0023354 // G0013536 // G0020935 // G0025729 // G0009163 // G0022526 // G0027439 // G0028298 // G0010274 // G0023902 // G0013780 // G0010449 // G0008877 // G0007857 // G0026493 // G0009699 // G0003377 // G0015803 // …
GO:0006520	P	cellular amino acid metabolic process	51	2309	207	19201	5.1e-07	0.00017	// G0008068 // G0027153 // G0026810 // G0016613 // G0021971 // G0020981 // G0021493 // G0026521 // G0001090 // G0027919 // G0004401 // G0003400 // G0010823 // G0006720 // G0006721 // G0016226 // G0027439 // G0006049 // G0029915 // G0004542 // G0001016 // G0020669 // G0015545 // G0027169 // G0009870 // G0014219 // G0002797 // G0010495 // G0022116 // G0027005 // G0013299 // G0029309 // G0006227 // …	// G0006891 // G0016841 // G0026810 // G0016450 // G0024331 // G0030306 // G0027748 // G0020981 // G0021229 // G0008068 // G0026314 // G0001488 // G0003400 // G0010823 // G0006720 // G0010821 // G0010537 // G0004542 // G0009870 // G0003139 // G0016159 // G0003973 // G0002972 // G0016402 // G0003481 // G0003482 // G0003483 // G0003484 // G0004195 // G0026395 // G0025217 // G0027005 // G0027439 // …
GO:0033293	F	monocarboxylic acid binding	20	2309	50	19201	5.3e-07	0.00013	// G0010723 // G0017947 // G0020690 // G0015534 // G0017198 // G0003776 // G0001000 // G0004774 // G0011064 // G0020972 // G0001862 // G0001539 // G0020698 // G0023435 // G0008948 // G0007371 // G0006472 // G0013729 // G0016156 // G0005024	// G0021873 // G0017947 // G0015260 // G0017808 // G0017475 // G0010474 // G0001862 // G0028123 // G0008948 // G0006590 // G0003776 // G0010478 // G0006930 // G0009836 // G0010723 // G0007371 // G0008311 // G0011629 // G0006152 // G0020972 // G0011477 // G0016309 // G0020698 // G0023354 // G0008724 // G0006472 // G0016156 // G0009185 // G0004774 // G0011064 // G0023902 // G0001539 // G0020690 // …
GO:0045271	C	respiratory chain complex I	18	2309	42	19201	5.7e-07	1.8e-05	// G0016349 // G0005528 // G0000719 // G0016495 // G0016127 // G0013936 // G0011003 // G0016607 // G0024313 // G0000905 // G0024144 // G0013229 // G0011764 // G0016100 // G0024947 // G0003653 // G0012896 // G0026807	// G0009063 // G0013936 // G0006358 // G0024313 // G0000905 // G0018065 // G0013229 // G0011764 // G0012896 // G0030328 // G0018084 // G0025997 // G0005976 // G0018087 // G0003683 // G0001790 // G0002449 // G0023277 // G0013778 // G0024947 // G0018069 // G0026807 // G0016349 // G0027307 // G0011003 // G0003261 // G0006166 // G0016607 // G0024144 // G0010795 // G0003653 // G0016495 // G0005528 // …
GO:0030964	C	NADH dehydrogenase complex	18	2309	42	19201	5.7e-07	1.8e-05	// G0016349 // G0005528 // G0000719 // G0016495 // G0016127 // G0013936 // G0011003 // G0016607 // G0024313 // G0000905 // G0024144 // G0013229 // G0011764 // G0016100 // G0024947 // G0003653 // G0012896 // G0026807	// G0009063 // G0013936 // G0006358 // G0024313 // G0000905 // G0018065 // G0013229 // G0011764 // G0012896 // G0030328 // G0018084 // G0025997 // G0005976 // G0018087 // G0003683 // G0001790 // G0002449 // G0023277 // G0013778 // G0024947 // G0018069 // G0026807 // G0016349 // G0027307 // G0011003 // G0003261 // G0006166 // G0016607 // G0024144 // G0010795 // G0003653 // G0016495 // G0005528 // …
GO:0005747	C	mitochondrial respiratory chain complex I	18	2309	42	19201	5.7e-07	1.8e-05	// G0016349 // G0005528 // G0000719 // G0016495 // G0016127 // G0013936 // G0011003 // G0016607 // G0024313 // G0000905 // G0024144 // G0013229 // G0011764 // G0016100 // G0024947 // G0003653 // G0012896 // G0026807	// G0009063 // G0013936 // G0006358 // G0024313 // G0000905 // G0018065 // G0013229 // G0011764 // G0012896 // G0030328 // G0018084 // G0025997 // G0005976 // G0018087 // G0003683 // G0001790 // G0002449 // G0023277 // G0013778 // G0024947 // G0018069 // G0026807 // G0016349 // G0027307 // G0011003 // G0003261 // G0006166 // G0016607 // G0024144 // G0010795 // G0003653 // G0016495 // G0005528 // …
GO:0009055	F	electron carrier activity	21	2309	55	19201	6.9e-07	0.00015	// G0010723 // G0004774 // G0020690 // G0001862 // G0016714 // G0020682 // G0020972 // G0010759 // G0000905 // G0016127 // G0017947 // G0013436 // G0002496 // G0008877 // G0003229 // G0029622 // G0017198 // G0003776 // G0013729 // G0016156 // G0029519	// G0014167 // G0017947 // G0020690 // G0008804 // G0024275 // G0016714 // G0020682 // G0015774 // G0000905 // G0001862 // G0028123 // G0029606 // G0025533 // G0016093 // G0003776 // G0011477 // G0029622 // G0004480 // G0009836 // G0010723 // G0004468 // G0011629 // G0015260 // G0020972 // G0013651 // G0023354 // G0012229 // G0008724 // G0008466 // G0016156 // G0023929 // G0022655 // G0030318 // …
GO:0044106	P	cellular amine metabolic process	64	2309	285	19201	7.4e-07	0.00024	// G0006153 // G0026521 // G0027153 // G0026810 // G0016613 // G0021971 // G0020981 // G0021493 // G0024023 // G0008068 // G0001090 // G0006925 // G0027919 // G0003776 // G0000864 // G0003400 // G0010823 // G0006720 // G0006721 // G0016226 // G0027439 // G0006049 // G0029915 // G0027175 // G0004401 // G0004542 // G0001016 // G0006001 // G0020669 // G0015545 // G0027169 // G0009870 // G0014219 // …	// G0006720 // G0016841 // G0026810 // G0016450 // G0024331 // G0025619 // G0030306 // G0027748 // G0030303 // G0020981 // G0021229 // G0013879 // G0024023 // G0009203 // G0026314 // G0020647 // G0001488 // G0003400 // G0010823 // G0011456 // G0010821 // G0000401 // G0010537 // G0004542 // G0009870 // G0003139 // G0016159 // G0006001 // G0003973 // G0002972 // G0006891 // G0016402 // G0003481 // …
GO:0006605	P	protein targeting	75	2309	352	19201	8.1e-07	0.00026	// G0006151 // G0011550 // G0015637 // G0016772 // G0014116 // G0008387 // G0030567 // G0013936 // G0028289 // G0002295 // G0027270 // G0007947 // G0026612 // G0027276 // G0017000 // G0010635 // G0010634 // G0026481 // G0002778 // G0022594 // G0003816 // G0024655 // G0029527 // G0003914 // G0001779 // G0004785 // G0017386 // G0028346 // G0011604 // G0004134 // G0005372 // G0008138 // G0009427 // …	// G0009611 // G0016650 // G0027426 // G0021323 // G0003569 // G0003562 // G0003561 // G0022514 // G0023503 // G0011805 // G0009276 // G0009376 // G0030399 // G0022463 // G0009278 // G0011809 // G0017748 // G0028886 // G0012912 // G0000156 // G0011447 // G0014370 // G0012569 // G0022998 // G0006036 // G0015576 // G0005039 // G0001027 // G0023030 // G0006354 // G0028200 // G0028839 // G0029527 // …
GO:0042273	P	ribosomal large subunit biogenesis	18	2309	43	19201	8.7e-07	0.00027	// G0004394 // G0017768 // G0014910 // G0017239 // G0005612 // G0006214 // G0016827 // G0022145 // G0024983 // G0016116 // G0003347 // G0012874 // G0028850 // G0006899 // G0029577 // G0024825 // G0011272 // G0011856	// G0030021 // G0010010 // G0006214 // G0016827 // G0022145 // G0024983 // G0025796 // G0012943 // G0012874 // G0024825 // G0005920 // G0000089 // G0014910 // G0017239 // G0004394 // G0011272 // G0017699 // G0016989 // G0016116 // G0028850 // G0022130 // G0005001 // G0017768 // G0024107 // G0005612 // G0008974 // G0024260 // G0003347 // G0013662 // G0006899 // G0029577 // G0014372 // G0009848 // …
GO:0033539	P	fatty acid beta-oxidation using acyl-CoA dehydrogenase	12	2309	21	19201	9.6e-07	0.00029	// G0010723 // G0017947 // G0004774 // G0020972 // G0001862 // G0017198 // G0020690 // G0008877 // G0003229 // G0003776 // G0013729 // G0016156	// G0009836 // G0010723 // G0017947 // G0020690 // G0015260 // G0011629 // G0004774 // G0020972 // G0013729 // G0013749 // G0023902 // G0001862 // G0028123 // G0023354 // G0008877 // G0008724 // G0003229 // G0017198 // G0003776 // G0011477 // G0016156
GO:0044238	P	primary metabolic process	1079	2309	7606	19201	1.1e-06	0.00032	// G0026816 // G0022040 // G0027031 // G0016653 // G0028020 // G0026810 // G0004912 // G0027422 // G0010438 // G0006830 // G0005024 // G0022867 // G0011466 // G0022864 // G0008801 // G0017308 // G0014977 // G0009427 // G0030493 // G0011215 // G0000580 // G0010823 // G0006720 // G0006721 // G0006726 // G0010825 // G0026724 // G0013241 // G0010944 // G0022190 // G0030019 // G0008678 // G0030396 // …	// G0022513 // G0022512 // G0005589 // G0028026 // G0022195 // G0022190 // G0005106 // G0008678 // G0005104 // G0000462 // G0005101 // G0008671 // G0005109 // G0009101 // G0009106 // G0009104 // G0007857 // G0007854 // G0022996 // G0017014 // G0002790 // G0017013 // G0022999 // G0022998 // G0023023 // G0027259 // G0027929 // G0027253 // G0027924 // G0027251 // G0027257 // G0002349 // G0002340 // …
GO:0016614	F	oxidoreductase activity, acting on CH-OH group of donors	34	2309	119	19201	1.1e-06	0.00022	// G0025751 // G0009150 // G0023670 // G0006213 // G0028513 // G0000214 // G0002712 // G0006720 // G0015616 // G0003158 // G0023782 // G0026124 // G0029589 // G0008569 // G0005776 // G0023264 // G0027439 // G0007173 // G0002013 // G0021067 // G0004679 // G0005349 // G0001761 // G0000719 // G0008369 // G0023983 // G0004454 // G0000576 // G0028431 // G0012053 // G0008571 // G0016695 // G0005016 // …	// G0025751 // G0013366 // G0022282 // G0006337 // G0028888 // G0018041 // G0009045 // G0018044 // G0007849 // G0016093 // G0007842 // G0021739 // G0006720 // G0015616 // G0013362 // G0013363 // G0003138 // G0027827 // G0003402 // G0006245 // G0008569 // G0012327 // G0009163 // G0027439 // G0025744 // G0027525 // G0026554 // G0005349 // G0017399 // G0009699 // G0010832 // G0023983 // G0010937 // …
GO:0007031	P	peroxisome organization	16	2309	36	19201	1.3e-06	0.00038	// G0013569 // G0027429 // G0013267 // G0001779 // G0027757 // G0027276 // G0028289 // G0011064 // G0004160 // G0027052 // G0002843 // G0025252 // G0008387 // G0004134 // G0029958 // G0023391	// G0029881 // G0008387 // G0017713 // G0029094 // G0028289 // G0027190 // G0027276 // G0004134 // G0027429 // G0001653 // G0003405 // G0013267 // G0001779 // G0000529 // G0006686 // G0025817 // G0029958 // G0006168 // G0003728 // G0027757 // G0026571 // G0025252 // G0011064 // G0004160 // G0027737 // G0023391 // G0027916 // G0013569 // G0007426 // G0012779 // G0011184 // G0003749 // G0029967 // …
GO:0031970	C	organelle envelope lumen	18	2309	45	19201	1.9e-06	6.1e-05	// G0005528 // G0021503 // G0001517 // G0030668 // G0008094 // G0014406 // G0016714 // G0016127 // G0011822 // G0011893 // G0001379 // G0027270 // G0012022 // G0030526 // G0009908 // G0002819 // G0011604 // G0029519	// G0002819 // G0024275 // G0016714 // G0012494 // G0027270 // G0000359 // G0030526 // G0013013 // G0014830 // G0024667 // G0011604 // G0015481 // G0003506 // G0008094 // G0010289 // G0014406 // G0011822 // G0013778 // G0011333 // G0007550 // G0007743 // G0015504 // G0024355 // G0001379 // G0015135 // G0012022 // G0014042 // G0005528 // G0030668 // G0025388 // G0021503 // G0017811 // G0004672 // …
GO:0006629	P	lipid metabolic process	143	2309	802	19201	2e-06	0.00055	// G0009594 // G0017947 // G0011297 // G0025759 // G0029212 // G0024010 // G0022864 // G0023958 // G0021203 // G0011215 // G0015819 // G0006720 // G0010067 // G0013241 // G0010944 // G0006001 // G0023356 // G0016156 // G0005632 // G0023273 // G0027439 // G0004499 // G0014004 // G0030707 // G0008877 // G0016933 // G0010440 // G0021355 // G0010179 // G0000591 // G0029066 // G0023983 // G0008571 // …	// G0016657 // G0027745 // G0009203 // G0009759 // G0009755 // G0026422 // G0028558 // G0014877 // G0028026 // G0014873 // G0022864 // G0014970 // G0003560 // G0010822 // G0006720 // G0003642 // G0000585 // G0007665 // G0010538 // G0010943 // G0010944 // G0012004 // G0021579 // G0015755 // G0013536 // G0000746 // G0016156 // G0015276 // G0005632 // G0026255 // G0028298 // G0015279 // G0001945 // …
GO:0034621	P	cellular macromolecular complex subunit organization	128	2309	702	19201	2e-06	0.00055	// G0029191 // G0008800 // G0011112 // G0021410 // G0011057 // G0030260 // G0028712 // G0028423 // G0004423 // G0028346 // G0015560 // G0004985 // G0007609 // G0024947 // G0026942 // G0022034 // G0028113 // G0013629 // G0024222 // G0017468 // G0017311 // G0000119 // G0024510 // G0003653 // G0010070 // G0028192 // G0024983 // G0006983 // G0016998 // G0024886 // G0000194 // G0006033 // G0005038 // …	// G0009203 // G0016650 // G0022049 // G0009209 // G0010189 // G0012963 // G0022864 // G0004223 // G0013248 // G0022199 // G0025953 // G0004002 // G0023503 // G0025957 // G0005104 // G0009378 // G0004985 // G0030260 // G0000743 // G0030017 // G0017669 // G0009834 // G0028113 // G0026257 // G0021359 // G0027733 // G0007850 // G0003413 // G0020736 // G0014809 // G0007523 // G0028729 // G0015576 // …
GO:0016853	F	isomerase activity	37	2309	138	19201	2e-06	0.00035	// G0005645 // G0000800 // G0010083 // G0021710 // G0016942 // G0016822 // G0016947 // G0016945 // G0026162 // G0024587 // G0001732 // G0004441 // G0028631 // G0015428 // G0029299 // G0010067 // G0004884 // G0030390 // G0027122 // G0016152 // G0016154 // G0010330 // G0021722 // G0008915 // G0015233 // G0008808 // G0028476 // G0027363 // G0013669 // G0009393 // G0007188 // G0025868 // G0015999 // …	// G0008773 // G0003338 // G0008808 // G0011870 // G0004700 // G0011213 // G0013036 // G0016096 // G0000061 // G0015934 // G0029299 // G0010067 // G0017473 // G0027827 // G0030390 // G0000180 // G0016152 // G0023359 // G0016154 // G0000743 // G0009741 // G0011284 // G0021722 // G0008588 // G0013905 // G0021213 // G0008878 // G0004413 // G0026316 // G0029066 // G0020738 // G0004557 // G0012792 // …
GO:0006886	P	intracellular protein transport	118	2309	637	19201	2.2e-06	0.00059	// G0024332 // G0010260 // G0029544 // G0028655 // G0022869 // G0010634 // G0002778 // G0022594 // G0029051 // G0004785 // G0017386 // G0028346 // G0008678 // G0022696 // G0004190 // G0030014 // G0015298 // G0006342 // G0009746 // G0004358 // G0006982 // G0016553 // G0006035 // G0016772 // G0030567 // G0028289 // G0017000 // G0029608 // G0026481 // G0010635 // G0024761 // G0025281 // G0029527 // …	// G0009611 // G0016650 // G0009978 // G0010260 // G0021323 // G0014876 // G0020649 // G0003569 // G0028655 // G0022869 // G0003562 // G0025455 // G0025890 // G0011198 // G0029051 // G0022514 // G0023503 // G0000466 // G0008678 // G0009276 // G0005514 // G0009376 // G0030399 // G0022463 // G0030014 // G0011809 // G0017748 // G0017666 // G0021212 // G0028886 // G0012912 // G0007851 // G0000156 // …
GO:0016875	F	ligase activity, forming carbon-oxygen bonds	20	2309	54	19201	2.2e-06	0.00035	// G0006721 // G0029424 // G0017015 // G0016226 // G0029309 // G0026810 // G0029915 // G0023363 // G0027153 // G0001016 // G0027919 // G0008068 // G0015689 // G0010823 // G0004305 // G0002704 // G0006835 // G0026521 // G0004542 // G0011312	// G0026395 // G0026521 // G0026810 // G0022904 // G0025619 // G0010797 // G0030306 // G0027748 // G0012857 // G0027153 // G0016817 // G0029797 // G0028320 // G0010823 // G0029424 // G0010821 // G0016226 // G0011312 // G0029915 // G0004542 // G0001016 // G0003843 // G0002972 // G0014893 // G0023370 // G0025702 // G0021848 // G0029309 // G0011370 // G0022977 // G0004303 // G0001706 // G0023318 // …
GO:0016876	F	ligase activity, forming aminoacyl-tRNA and related compounds	20	2309	54	19201	2.2e-06	0.00035	// G0006721 // G0029424 // G0017015 // G0016226 // G0029309 // G0026810 // G0029915 // G0023363 // G0027153 // G0001016 // G0027919 // G0008068 // G0015689 // G0010823 // G0004305 // G0002704 // G0006835 // G0026521 // G0004542 // G0011312	// G0026395 // G0026521 // G0026810 // G0022904 // G0025619 // G0010797 // G0030306 // G0027748 // G0012857 // G0027153 // G0016817 // G0029797 // G0028320 // G0010823 // G0029424 // G0010821 // G0016226 // G0011312 // G0029915 // G0004542 // G0001016 // G0003843 // G0002972 // G0014893 // G0023370 // G0025702 // G0021848 // G0029309 // G0011370 // G0022977 // G0004303 // G0001706 // G0023318 // …
GO:0004812	F	aminoacyl-tRNA ligase activity	20	2309	54	19201	2.2e-06	0.00035	// G0006721 // G0029424 // G0017015 // G0016226 // G0029309 // G0026810 // G0029915 // G0023363 // G0027153 // G0001016 // G0027919 // G0008068 // G0015689 // G0010823 // G0004305 // G0002704 // G0006835 // G0026521 // G0004542 // G0011312	// G0026395 // G0026521 // G0026810 // G0022904 // G0025619 // G0010797 // G0030306 // G0027748 // G0012857 // G0027153 // G0016817 // G0029797 // G0028320 // G0010823 // G0029424 // G0010821 // G0016226 // G0011312 // G0029915 // G0004542 // G0001016 // G0003843 // G0002972 // G0014893 // G0023370 // G0025702 // G0021848 // G0029309 // G0011370 // G0022977 // G0004303 // G0001706 // G0023318 // …
GO:0022618	P	ribonucleoprotein complex assembly	43	2309	172	19201	2.5e-06	0.00065	// G0021410 // G0000119 // G0022864 // G0022145 // G0024983 // G0027358 // G0011057 // G0024825 // G0000141 // G0006783 // G0017239 // G0017210 // G0004394 // G0010679 // G0023562 // G0025871 // G0004985 // G0000895 // G0016380 // G0011112 // G0017768 // G0029308 // G0005612 // G0030129 // G0011710 // G0003347 // G0016970 // G0025403 // G0006899 // G0004002 // G0015648 // G0010058 // G0013315 // …	// G0023562 // G0011057 // G0017776 // G0003612 // G0021410 // G0012963 // G0017699 // G0029119 // G0001528 // G0006939 // G0022864 // G0029627 // G0005183 // G0012127 // G0028225 // G0004002 // G0025953 // G0016075 // G0001400 // G0005104 // G0004985 // G0025813 // G0021845 // G0011395 // G0014009 // G0011112 // G0009744 // G0017817 // G0000895 // G0003169 // G0029341 // G0027733 // G0000119 // …
GO:0005730	C	nucleolus	102	2309	535	19201	2.7e-06	8.4e-05	// G0025355 // G0030493 // G0007684 // G0002245 // G0005217 // G0015056 // G0028975 // G0030396 // G0030010 // G0005022 // G0009372 // G0021729 // G0017668 // G0017744 // G0017745 // G0013629 // G0001946 // G0025298 // G0000119 // G0010605 // G0004049 // G0028523 // G0010070 // G0016997 // G0005227 // G0021442 // G0024983 // G0023983 // G0023980 // G0016998 // G0009692 // G0014075 // G0022757 // …	// G0028025 // G0010186 // G0026812 // G0009974 // G0026427 // G0004917 // G0025355 // G0028553 // G0030493 // G0003645 // G0006727 // G0029052 // G0010943 // G0004546 // G0030396 // G0013534 // G0000461 // G0030011 // G0016151 // G0013432 // G0000745 // G0009372 // G0017668 // G0028291 // G0017744 // G0017745 // G0001946 // G0021213 // G0027733 // G0001940 // G0007855 // G0004049 // G0014372 // …
GO:0034622	P	cellular macromolecular complex assembly	116	2309	628	19201	3e-06	0.00078	// G0029191 // G0008800 // G0011112 // G0021410 // G0011057 // G0030260 // G0028712 // G0028423 // G0004423 // G0028346 // G0015560 // G0004985 // G0007609 // G0024947 // G0026942 // G0022034 // G0028113 // G0024222 // G0017311 // G0000119 // G0024510 // G0003653 // G0028192 // G0006983 // G0016998 // G0024886 // G0000194 // G0006033 // G0005038 // G0014881 // G0017033 // G0006035 // G0030668 // …	// G0009203 // G0016650 // G0022049 // G0009209 // G0012963 // G0022864 // G0004223 // G0013248 // G0022199 // G0025953 // G0004002 // G0023503 // G0025957 // G0005104 // G0004985 // G0030260 // G0000743 // G0030017 // G0017669 // G0028113 // G0026257 // G0021359 // G0027733 // G0007850 // G0003413 // G0020736 // G0014809 // G0007523 // G0028729 // G0005038 // G0006033 // G0002869 // G0005001 // …
GO:0006839	P	mitochondrial transport	24	2309	74	19201	3.5e-06	0.00089	// G0014116 // G0013936 // G0027270 // G0007947 // G0026612 // G0011604 // G0027757 // G0000214 // G0029527 // G0006049 // G0028346 // G0001087 // G0009427 // G0030399 // G0016380 // G0001038 // G0003089 // G0015336 // G0026454 // G0011770 // G0022222 // G0000097 // G0015384 // G0025276	// G0022647 // G0009062 // G0006354 // G0004872 // G0016650 // G0006173 // G0010248 // G0013936 // G0017803 // G0010289 // G0017907 // G0014292 // G0027270 // G0007947 // G0026612 // G0030346 // G0013033 // G0014833 // G0015949 // G0024667 // G0011604 // G0012904 // G0000214 // G0013591 // G0029527 // G0014816 // G0012660 // G0000769 // G0026454 // G0028346 // G0006848 // G0014116 // G0007383 // …
GO:0006418	P	tRNA aminoacylation for protein translation	19	2309	51	19201	3.6e-06	0.00089	// G0006721 // G0029424 // G0017015 // G0016226 // G0029309 // G0026810 // G0029915 // G0023363 // G0027153 // G0001016 // G0008068 // G0015689 // G0010823 // G0004305 // G0002704 // G0006835 // G0026521 // G0004542 // G0011312	// G0026395 // G0026521 // G0026810 // G0022904 // G0025619 // G0010797 // G0027748 // G0012857 // G0027153 // G0016817 // G0029797 // G0028320 // G0010823 // G0029424 // G0010821 // G0016226 // G0011312 // G0029915 // G0004542 // G0001016 // G0003843 // G0002972 // G0014893 // G0023370 // G0025702 // G0021848 // G0029309 // G0011370 // G0022977 // G0004303 // G0001706 // G0023318 // G0006721 // …
GO:0043232	C	intracellular non-membrane-bounded organelle	369	2309	2408	19201	3.7e-06	0.00011	// G0028020 // G0005582 // G0025355 // G0022864 // G0017308 // G0030493 // G0015056 // G0009683 // G0030396 // G0030010 // G0009372 // G0017668 // G0017741 // G0026393 // G0017745 // G0028113 // G0027637 // G0009104 // G0001947 // G0001946 // G0004047 // G0004049 // G0016661 // G0006582 // G0003807 // G0024886 // G0006214 // G0011501 // G0006866 // G0009720 // G0015832 // G0006511 // G0024693 // …	// G0028025 // G0009613 // G0028020 // G0009610 // G0022049 // G0005582 // G0005587 // G0012960 // G0020749 // G0029228 // G0017301 // G0022864 // G0017308 // G0012968 // G0006727 // G0022199 // G0010943 // G0022192 // G0005105 // G0005104 // G0005102 // G0005101 // G0027105 // G0008677 // G0024107 // G0028113 // G0027632 // G0002904 // G0027637 // G0009104 // G0027325 // G0007859 // G0013028 // …
GO:0043228	C	non-membrane-bounded organelle	369	2309	2408	19201	3.7e-06	0.00011	// G0028020 // G0005582 // G0025355 // G0022864 // G0017308 // G0030493 // G0015056 // G0009683 // G0030396 // G0030010 // G0009372 // G0017668 // G0017741 // G0026393 // G0017745 // G0028113 // G0027637 // G0009104 // G0001947 // G0001946 // G0004047 // G0004049 // G0016661 // G0006582 // G0003807 // G0024886 // G0006214 // G0011501 // G0006866 // G0009720 // G0015832 // G0006511 // G0024693 // …	// G0028025 // G0009613 // G0028020 // G0009610 // G0022049 // G0005582 // G0005587 // G0012960 // G0020749 // G0029228 // G0017301 // G0022864 // G0017308 // G0012968 // G0006727 // G0022199 // G0010943 // G0022192 // G0005105 // G0005104 // G0005102 // G0005101 // G0027105 // G0008677 // G0024107 // G0028113 // G0027632 // G0002904 // G0027637 // G0009104 // G0027325 // G0007859 // G0013028 // …
GO:0005783	C	endoplasmic reticulum	133	2309	750	19201	5.5e-06	0.00016	// G0009594 // G0016653 // G0008800 // G0014172 // G0004912 // G0010260 // G0017772 // G0029544 // G0009658 // G0026719 // G0022869 // G0010634 // G0002778 // G0017386 // G0026769 // G0008678 // G0016017 // G0015690 // G0008569 // G0015298 // G0017668 // G0005632 // G0029183 // G0016709 // G0021867 // G0024616 // G0024189 // G0016933 // G0017261 // G0011532 // G0010179 // G0006982 // G0006032 // …	// G0009617 // G0005427 // G0016653 // G0003334 // G0009975 // G0004912 // G0030653 // G0026422 // G0021988 // G0028558 // G0022869 // G0003561 // G0014171 // G0007372 // G0010528 // G0014172 // G0015050 // G0006644 // G0021319 // G0008678 // G0005516 // G0015690 // G0020935 // G0016406 // G0000743 // G0006745 // G0017668 // G0005632 // G0028297 // G0023721 // G0010260 // G0021213 // G0009623 // …
GO:0042255	P	ribosome assembly	20	2309	57	19201	5.8e-06	0.0014	// G0004394 // G0011710 // G0017768 // G0007732 // G0017239 // G0017210 // G0005612 // G0016827 // G0025871 // G0011266 // G0025403 // G0022145 // G0024983 // G0003347 // G0027358 // G0022864 // G0006899 // G0004002 // G0024825 // G0016380	// G0030021 // G0017776 // G0025403 // G0023158 // G0022145 // G0024983 // G0012943 // G0001528 // G0027358 // G0022864 // G0029627 // G0024825 // G0023810 // G0016380 // G0000089 // G0006558 // G0023250 // G0017239 // G0017210 // G0004394 // G0025871 // G0017699 // G0027375 // G0005104 // G0022130 // G0012252 // G0017768 // G0022394 // G0005612 // G0022428 // G0024260 // G0027717 // G0002760 // …
GO:0003954	F	NADH dehydrogenase activity	13	2309	28	19201	7.2e-06	0.0011	// G0016349 // G0000719 // G0014889 // G0016127 // G0013936 // G0010258 // G0016607 // G0000905 // G0024144 // G0013229 // G0024947 // G0012896 // G0026807	// G0013936 // G0027763 // G0006358 // G0005976 // G0000905 // G0013229 // G0012896 // G0018069 // G0018084 // G0018086 // G0018087 // G0013596 // G0003683 // G0002449 // G0013778 // G0024947 // G0026807 // G0016349 // G0010258 // G0006166 // G0016607 // G0024144 // G0000719 // G0018092 // G0018091 // G0016127 // G0014889 // G0023365
GO:0045333	P	cellular respiration	28	2309	97	19201	7.4e-06	0.0018	// G0023670 // G0006219 // G0016714 // G0020686 // G0001090 // G0012896 // G0000214 // G0011192 // G0008094 // G0000064 // G0015336 // G0011356 // G0015422 // G0015034 // G0024550 // G0015443 // G0024947 // G0016349 // G0027673 // G0007173 // G0009508 // G0016607 // G0013046 // G0001761 // G0016127 // G0023782 // G0014889 // G0023264	// G0009203 // G0030413 // G0016650 // G0016714 // G0011115 // G0007845 // G0015422 // G0025284 // G0011192 // G0000064 // G0011356 // G0000388 // G0015443 // G0024947 // G0005636 // G0023643 // G0017811 // G0003553 // G0029346 // G0022858 // G0012796 // G0014889 // G0017099 // G0006219 // G0029275 // G0005976 // G0000966 // G0018069 // G0009508 // G0028178 // G0012783 // G0015949 // G0014560 // …
GO:0043038	P	amino acid activation	20	2309	58	19201	7.8e-06	0.0018	// G0006721 // G0029424 // G0017015 // G0016226 // G0029309 // G0026810 // G0029915 // G0023363 // G0027153 // G0001016 // G0027919 // G0008068 // G0015689 // G0010823 // G0004305 // G0002704 // G0006835 // G0026521 // G0004542 // G0011312	// G0026395 // G0026521 // G0026810 // G0025372 // G0025619 // G0010797 // G0030306 // G0027748 // G0012857 // G0027153 // G0016817 // G0029797 // G0028320 // G0028778 // G0010823 // G0029424 // G0010821 // G0016226 // G0011312 // G0029915 // G0004542 // G0001016 // G0009015 // G0022904 // G0003843 // G0002972 // G0014893 // G0023370 // G0025702 // G0021848 // G0029309 // G0011370 // G0022977 // …
GO:0043039	P	tRNA aminoacylation	20	2309	58	19201	7.8e-06	0.0018	// G0006721 // G0029424 // G0017015 // G0016226 // G0029309 // G0026810 // G0029915 // G0023363 // G0027153 // G0001016 // G0027919 // G0008068 // G0015689 // G0010823 // G0004305 // G0002704 // G0006835 // G0026521 // G0004542 // G0011312	// G0026395 // G0026521 // G0026810 // G0025372 // G0025619 // G0010797 // G0030306 // G0027748 // G0012857 // G0027153 // G0016817 // G0029797 // G0028320 // G0028778 // G0010823 // G0029424 // G0010821 // G0016226 // G0011312 // G0029915 // G0004542 // G0001016 // G0009015 // G0022904 // G0003843 // G0002972 // G0014893 // G0023370 // G0025702 // G0021848 // G0029309 // G0011370 // G0022977 // …
GO:0015031	P	protein transport	148	2309	859	19201	8.6e-06	0.002	// G0006232 // G0024332 // G0010260 // G0029544 // G0030710 // G0028655 // G0022869 // G0010634 // G0002778 // G0022594 // G0021347 // G0011196 // G0010067 // G0029051 // G0004785 // G0017386 // G0011459 // G0028346 // G0008678 // G0022696 // G0004190 // G0030014 // G0029958 // G0021729 // G0006342 // G0009746 // G0004358 // G0006982 // G0016553 // G0006035 // G0011930 // G0022757 // G0010088 // …	// G0027745 // G0009973 // G0009613 // G0009977 // G0021461 // G0016650 // G0009978 // G0010260 // G0021323 // G0014876 // G0020649 // G0003569 // G0028655 // G0014974 // G0022869 // G0001887 // G0025455 // G0025890 // G0010183 // G0013362 // G0025830 // G0011198 // G0029051 // G0022514 // G0023503 // G0000466 // G0005512 // G0009276 // G0005514 // G0009376 // G0030399 // G0022463 // G0030014 // …
GO:0016042	P	lipid catabolic process	42	2309	175	19201	9.5e-06	0.0021	// G0017947 // G0009150 // G0011297 // G0009139 // G0008387 // G0008845 // G0001844 // G0000781 // G0027550 // G0026718 // G0026677 // G0023513 // G0003776 // G0008624 // G0010723 // G0020972 // G0006001 // G0016156 // G0006126 // G0025252 // G0003088 // G0027439 // G0004774 // G0010259 // G0004160 // G0001539 // G0024587 // G0020690 // G0008877 // G0027266 // G0003229 // G0001723 // G0000072 // …	// G0006238 // G0023735 // G0017947 // G0011297 // G0007043 // G0012841 // G0017770 // G0005954 // G0013034 // G0026718 // G0029115 // G0015818 // G0001404 // G0009759 // G0003138 // G0013369 // G0012004 // G0021638 // G0006001 // G0023351 // G0023354 // G0025729 // G0009163 // G0007056 // G0027439 // G0026255 // G0010274 // G0007058 // G0023902 // G0029744 // G0008877 // G0010444 // G0028525 // …
GO:0032787	P	monocarboxylic acid metabolic process	63	2309	302	19201	1.1e-05	0.0025	// G0015784 // G0017947 // G0005918 // G0008624 // G0002009 // G0008046 // G0008387 // G0008961 // G0020972 // G0016822 // G0000781 // G0024587 // G0001090 // G0010554 // G0022864 // G0026677 // G0002993 // G0023513 // G0003776 // G0011215 // G0000214 // G0006720 // G0024902 // G0010067 // G0010944 // G0023356 // G0009150 // G0003589 // G0006472 // G0016156 // G0016933 // G0006126 // G0025252 // …	// G0006238 // G0003333 // G0017947 // G0004620 // G0002009 // G0005626 // G0026554 // G0014276 // G0014275 // G0024627 // G0013879 // G0012871 // G0009203 // G0017037 // G0010488 // G0009150 // G0003018 // G0006168 // G0010631 // G0011215 // G0000892 // G0006720 // G0000584 // G0000585 // G0026547 // G0013363 // G0010067 // G0009871 // G0017198 // G0010944 // G0001050 // G0023351 // G0023356 // …
GO:0050136	F	NADH dehydrogenase (quinone) activity	12	2309	25	19201	1.1e-05	0.0014	// G0016349 // G0014889 // G0016127 // G0013936 // G0010258 // G0016607 // G0000905 // G0024144 // G0013229 // G0024947 // G0012896 // G0026807	// G0013936 // G0027763 // G0005976 // G0000905 // G0013229 // G0012896 // G0018069 // G0018084 // G0018086 // G0018087 // G0013596 // G0003683 // G0013778 // G0024947 // G0026807 // G0016349 // G0010258 // G0006166 // G0016607 // G0024144 // G0018092 // G0018091 // G0016127 // G0014889 // G0023365
GO:0008137	F	NADH dehydrogenase (ubiquinone) activity	12	2309	25	19201	1.1e-05	0.0014	// G0016349 // G0014889 // G0016127 // G0013936 // G0010258 // G0016607 // G0000905 // G0024144 // G0013229 // G0024947 // G0012896 // G0026807	// G0013936 // G0027763 // G0005976 // G0000905 // G0013229 // G0012896 // G0018069 // G0018084 // G0018086 // G0018087 // G0013596 // G0003683 // G0013778 // G0024947 // G0026807 // G0016349 // G0010258 // G0006166 // G0016607 // G0024144 // G0018092 // G0018091 // G0016127 // G0014889 // G0023365
GO:0044085	P	cellular component biogenesis	256	2309	1628	19201	1.4e-05	0.003	// G0026229 // G0023562 // G0028020 // G0011112 // G0017772 // G0026713 // G0029191 // G0001509 // G0011057 // G0023958 // G0017745 // G0003653 // G0011881 // G0008800 // G0028712 // G0028423 // G0003403 // G0004423 // G0005217 // G0010067 // G0017386 // G0010944 // G0028346 // G0001219 // G0024927 // G0015560 // G0004985 // G0007609 // G0016248 // G0024947 // G0004190 // G0026942 // G0022034 // …	// G0009613 // G0028020 // G0028022 // G0022049 // G0012963 // G0017306 // G0022864 // G0022868 // G0006727 // G0022199 // G0010944 // G0004980 // G0005106 // G0005104 // G0004985 // G0005101 // G0024107 // G0028113 // G0023480 // G0013029 // G0007850 // G0017013 // G0012569 // G0012568 // G0007523 // G0022683 // G0005038 // G0006033 // G0005743 // G0023152 // G0006214 // G0023158 // G0004763 // …
GO:0070993	C	translation preinitiation complex	8	2309	12	19201	1.4e-05	0.00041	// G0000141 // G0013315 // G0016907 // G0010679 // G0027990 // G0006033 // G0000119 // G0002963	// G0000141 // G0013315 // G0000119 // G0016907 // G0010679 // G0003612 // G0027990 // G0013661 // G0006033 // G0006016 // G0002963 // G0004691
GO:0006625	P	protein targeting to peroxisome	11	2309	22	19201	1.5e-05	0.0032	// G0013267 // G0001779 // G0025252 // G0028289 // G0004160 // G0027276 // G0002843 // G0008387 // G0004134 // G0029958 // G0023391	// G0029881 // G0008387 // G0017713 // G0028289 // G0027190 // G0027276 // G0004134 // G0001653 // G0003405 // G0013267 // G0001779 // G0025817 // G0029958 // G0006168 // G0026571 // G0025252 // G0004160 // G0023391 // G0027916 // G0029967 // G0002843 // G0011766
GO:0043574	P	peroxisomal transport	11	2309	22	19201	1.5e-05	0.0032	// G0013267 // G0001779 // G0025252 // G0028289 // G0004160 // G0027276 // G0002843 // G0008387 // G0004134 // G0029958 // G0023391	// G0029881 // G0008387 // G0017713 // G0028289 // G0027190 // G0027276 // G0004134 // G0001653 // G0003405 // G0013267 // G0001779 // G0025817 // G0029958 // G0006168 // G0026571 // G0025252 // G0004160 // G0023391 // G0027916 // G0029967 // G0002843 // G0011766
GO:0016874	F	ligase activity	82	2309	426	19201	1.6e-05	0.002	// G0015784 // G0025039 // G0008068 // G0025206 // G0026810 // G0008646 // G0027153 // G0016971 // G0022845 // G0008901 // G0008394 // G0010083 // G0000665 // G0009472 // G0011501 // G0011506 // G0026488 // G0028045 // G0025478 // G0015606 // G0010088 // G0005838 // G0011521 // G0030548 // G0010823 // G0029424 // G0006721 // G0016226 // G0016934 // G0029915 // G0024902 // G0017212 // G0001016 // …	// G0004919 // G0009971 // G0015939 // G0021280 // G0022904 // G0022486 // G0004917 // G0027748 // G0015545 // G0010823 // G0011193 // G0010821 // G0026810 // G0004542 // G0030392 // G0016159 // G0016409 // G0013536 // G0022464 // G0022461 // G0026395 // G0009755 // G0026353 // G0007857 // G0012911 // G0021354 // G0017015 // G0014376 // G0014375 // G0011367 // G0011930 // G0022127 // G0000158 // …
GO:0005758	C	mitochondrial intermembrane space	15	2309	38	19201	1.6e-05	0.00047	// G0005528 // G0001517 // G0030668 // G0008094 // G0014406 // G0016714 // G0016127 // G0011893 // G0011822 // G0027270 // G0030526 // G0009908 // G0002819 // G0011604 // G0029519	// G0002819 // G0024275 // G0016714 // G0012494 // G0027270 // G0000359 // G0030526 // G0013013 // G0014830 // G0024667 // G0011604 // G0015481 // G0003506 // G0008094 // G0010289 // G0014406 // G0011822 // G0013778 // G0007550 // G0007743 // G0024355 // G0014042 // G0005528 // G0030668 // G0025388 // G0017811 // G0004672 // G0009908 // G0011893 // G0004347 // G0003385 // G0001517 // G0012657 // …
GO:0016655	F	oxidoreductase activity, acting on NADH or NADPH, quinone or similar compound as acceptor	13	2309	30	19201	1.8e-05	0.0022	// G0016349 // G0014889 // G0016127 // G0013936 // G0010258 // G0016607 // G0000905 // G0024144 // G0013229 // G0024947 // G0012896 // G0009717 // G0026807	// G0013936 // G0027763 // G0005976 // G0000905 // G0013229 // G0002754 // G0012896 // G0018069 // G0018084 // G0018086 // G0018087 // G0013596 // G0003683 // G0013778 // G0009184 // G0024947 // G0026807 // G0016349 // G0010258 // G0006166 // G0016607 // G0024144 // G0003780 // G0008586 // G0018092 // G0018091 // G0016127 // G0014889 // G0023365 // G0009717
GO:0006518	P	peptide metabolic process	22	2309	71	19201	2e-05	0.0041	// G0014172 // G0014173 // G0004912 // G0000665 // G0030525 // G0001090 // G0027860 // G0010064 // G0010065 // G0022566 // G0025907 // G0029183 // G0024616 // G0016466 // G0006891 // G0022351 // G0021355 // G0024719 // G0023264 // G0003968 // G0000515 // G0010610	// G0025108 // G0017865 // G0023157 // G0014171 // G0014172 // G0014173 // G0006173 // G0004912 // G0023080 // G0021241 // G0009132 // G0001817 // G0000665 // G0030525 // G0010470 // G0017296 // G0001488 // G0030364 // G0006821 // G0007373 // G0022351 // G0011723 // G0010064 // G0010065 // G0022282 // G0014184 // G0011944 // G0029876 // G0010610 // G0000891 // G0022566 // G0001030 // G0023264 // …
GO:0009308	P	amine metabolic process	78	2309	403	19201	2e-05	0.0041	// G0009594 // G0006153 // G0026521 // G0027153 // G0026810 // G0004441 // G0016613 // G0021971 // G0020981 // G0027194 // G0024023 // G0008068 // G0001090 // G0012940 // G0027919 // G0003776 // G0000864 // G0003400 // G0010823 // G0006720 // G0006721 // G0016226 // G0027439 // G0006049 // G0029915 // G0027175 // G0004401 // G0004542 // G0001016 // G0006001 // G0020669 // G0015545 // G0027169 // …	// G0009203 // G0026810 // G0009759 // G0022904 // G0030306 // G0027748 // G0030303 // G0028558 // G0020647 // G0012265 // G0010823 // G0006720 // G0010821 // G0010537 // G0004542 // G0009680 // G0016159 // G0016402 // G0016156 // G0026395 // G0015276 // G0015271 // G0027322 // G0006587 // G0017015 // G0014376 // G0014805 // G0014375 // G0003963 // G0012257 // G0006035 // G0024423 // G0015476 // …
GO:0030433	P	ER-associated protein catabolic process	16	2309	43	19201	2.1e-05	0.0042	// G0008414 // G0029191 // G0016653 // G0028698 // G0015424 // G0004826 // G0011229 // G0008678 // G0005038 // G0016017 // G0004317 // G0005384 // G0015690 // G0025667 // G0027165 // G0010024	// G0014057 // G0008414 // G0029191 // G0016653 // G0003334 // G0016212 // G0009389 // G0004317 // G0011536 // G0000849 // G0010024 // G0000142 // G0011375 // G0010069 // G0015424 // G0028266 // G0015566 // G0028698 // G0015690 // G0025667 // G0027165 // G0020679 // G0015659 // G0016017 // G0021004 // G0021005 // G0004826 // G0010547 // G0013239 // G0017287 // G0027526 // G0007291 // G0014800 // …
GO:0006399	P	tRNA metabolic process	36	2309	146	19201	2.1e-05	0.0042	// G0004487 // G0008068 // G0027153 // G0026810 // G0027159 // G0022061 // G0025027 // G0026521 // G0011529 // G0011473 // G0021309 // G0024628 // G0010823 // G0029424 // G0006721 // G0017104 // G0011300 // G0029915 // G0004542 // G0001016 // G0007475 // G0015564 // G0015443 // G0029309 // G0015233 // G0004305 // G0016226 // G0011312 // G0017015 // G0002704 // G0000158 // G0027919 // G0015689 // …	// G0007046 // G0008068 // G0030147 // G0026810 // G0022904 // G0022602 // G0003338 // G0030306 // G0021130 // G0027748 // G0009015 // G0011529 // G0003235 // G0024628 // G0010823 // G0029424 // G0010821 // G0025897 // G0004542 // G0015564 // G0005029 // G0005355 // G0002972 // G0015443 // G0026395 // G0004711 // G0015233 // G0006878 // G0013029 // G0014376 // G0029432 // G0017015 // G0002704 // …
GO:0006091	P	generation of precursor metabolites and energy	51	2309	235	19201	2.4e-05	0.0046	// G0001761 // G0016349 // G0006219 // G0016714 // G0020686 // G0001090 // G0022864 // G0015422 // G0003776 // G0000214 // G0011192 // G0008094 // G0000064 // G0008046 // G0010944 // G0016881 // G0016127 // G0015034 // G0024550 // G0015443 // G0024947 // G0013046 // G0012042 // G0029673 // G0017741 // G0027673 // G0007173 // G0030668 // G0004499 // G0023670 // G0006789 // G0016607 // G0023903 // …	// G0008773 // G0009203 // G0030413 // G0016650 // G0016714 // G0011115 // G0026543 // G0012783 // G0011889 // G0022864 // G0026548 // G0007845 // G0029876 // G0025284 // G0012157 // G0010537 // G0007530 // G0026149 // G0000388 // G0004193 // G0013431 // G0023359 // G0025729 // G0002873 // G0026943 // G0003413 // G0017741 // G0021129 // G0005636 // G0029310 // G0016916 // G0023643 // G0017811 // …
GO:0009141	P	nucleoside triphosphate metabolic process	24	2309	82	19201	2.5e-05	0.0048	// G0008647 // G0003885 // G0023595 // G0027551 // G0015963 // G0006824 // G0015336 // G0016881 // G0028694 // G0012042 // G0029673 // G0027997 // G0009602 // G0008293 // G0010315 // G0004499 // G0006789 // G0023903 // G0030602 // G0025783 // G0003808 // G0015973 // G0006058 // G0016127	// G0008647 // G0003885 // G0017865 // G0005627 // G0030999 // G0023595 // G0008439 // G0024355 // G0018007 // G0002029 // G0025104 // G0017591 // G0023777 // G0026548 // G0022824 // G0027551 // G0000784 // G0029531 // G0026993 // G0012146 // G0022492 // G0012890 // G0013033 // G0003017 // G0015963 // G0018080 // G0018081 // G0022387 // G0013363 // G0027806 // G0008293 // G0006294 // G0016881 // …
GO:0016469	C	proton-transporting two-sector ATPase complex	17	2309	48	19201	2.5e-05	0.0007	// G0015973 // G0029673 // G0002288 // G0005491 // G0009602 // G0006054 // G0004499 // G0006789 // G0016881 // G0023903 // G0030602 // G0002776 // G0008441 // G0016990 // G0028694 // G0012042 // G0000767	// G0025104 // G0014132 // G0022824 // G0002288 // G0023777 // G0002776 // G0026548 // G0016881 // G0012890 // G0010905 // G0005491 // G0018081 // G0008314 // G0001401 // G0008441 // G0013431 // G0028694 // G0012042 // G0000767 // G0015973 // G0006263 // G0009602 // G0008056 // G0008634 // G0004499 // G0009766 // G0006789 // G0023903 // G0026883 // G0017405 // G0018080 // G0001088 // G0006138 // …
GO:0006396	P	RNA processing	102	2309	564	19201	2.6e-05	0.0049	// G0020817 // G0028020 // G0021410 // G0004050 // G0017673 // G0011057 // G0030493 // G0024628 // G0004549 // G0005217 // G0015564 // G0004985 // G0015443 // G0024941 // G0023331 // G0005432 // G0017745 // G0000895 // G0017665 // G0016911 // G0024222 // G0014961 // G0021442 // G0006983 // G0008479 // G0014881 // G0011529 // G0005645 // G0004487 // G0024916 // G0028280 // G0016907 // G0027159 // …	// G0026812 // G0028020 // G0009758 // G0021851 // G0003339 // G0012963 // G0010430 // G0030493 // G0004549 // G0003645 // G0025897 // G0003643 // G0009681 // G0005104 // G0004985 // G0030011 // G0003338 // G0023331 // G0017745 // G0001490 // G0030570 // G0017665 // G0003205 // G0027323 // G0013029 // G0017155 // G0026496 // G0013021 // G0014372 // G0007917 // G0012562 // G0017013 // G0029352 // …
GO:0022900	P	electron transport chain	19	2309	58	19201	3e-05	0.0056	// G0000214 // G0016349 // G0016893 // G0012896 // G0013046 // G0027673 // G0015336 // G0016714 // G0016100 // G0011356 // G0016607 // G0015422 // G0014889 // G0001090 // G0008877 // G0015443 // G0020686 // G0016127 // G0024550	// G0009203 // G0029876 // G0016650 // G0024275 // G0029275 // G0027763 // G0020686 // G0001846 // G0001090 // G0029034 // G0000966 // G0007845 // G0012896 // G0025284 // G0003506 // G0000214 // G0018086 // G0018087 // G0013596 // G0018082 // G0003683 // G0011356 // G0015422 // G0014560 // G0024550 // G0015443 // G0018069 // G0016714 // G0014143 // G0016349 // G0030318 // G0027673 // G0015336 // …
GO:0044428	C	nuclear part	386	2309	2598	19201	3.2e-05	0.0009	// G0025355 // G0030710 // G0022864 // G0017308 // G0030493 // G0000580 // G0011196 // G0015056 // G0030019 // G0030390 // G0030396 // G0004985 // G0030394 // G0030010 // G0009372 // G0017668 // G0016962 // G0017744 // G0017745 // G0024458 // G0009104 // G0001947 // G0001946 // G0004049 // G0021355 // G0006582 // G0007528 // G0017509 // G0005038 // G0006033 // G0003964 // G0000158 // G0006214 // …	// G0027745 // G0028025 // G0005589 // G0009611 // G0022514 // G0029227 // G0005587 // G0012963 // G0013753 // G0022866 // G0002127 // G0017308 // G0026809 // G0013367 // G0006727 // G0006725 // G0010943 // G0009610 // G0022192 // G0022301 // G0000466 // G0005105 // G0009276 // G0005102 // G0000461 // G0025710 // G0009758 // G0000469 // G0027100 // G0005630 // G0024458 // G0028114 // G0009104 // …
GO:0008637	P	apoptotic mitochondrial changes	17	2309	49	19201	3.4e-05	0.0062	// G0010330 // G0011930 // G0027757 // G0002860 // G0029360 // G0016127 // G0011290 // G0010258 // G0026990 // G0006891 // G0026454 // G0026612 // G0026162 // G0000857 // G0009908 // G0011779 // G0011822	// G0011290 // G0007163 // G0029876 // G0007229 // G0026612 // G0030278 // G0026162 // G0006496 // G0026990 // G0003562 // G0001488 // G0003506 // G0007436 // G0006559 // G0007805 // G0015790 // G0029150 // G0011822 // G0000769 // G0009628 // G0015403 // G0000529 // G0013033 // G0010330 // G0027757 // G0014042 // G0017950 // G0029360 // G0001989 // G0010258 // G0006891 // G0026454 // G0000857 // …
GO:0070727	P	cellular macromolecule localization	134	2309	788	19201	3.9e-05	0.007	// G0008800 // G0024332 // G0010260 // G0029544 // G0011057 // G0022869 // G0010634 // G0002778 // G0022594 // G0029051 // G0004785 // G0017386 // G0028346 // G0008678 // G0022696 // G0004190 // G0030014 // G0029958 // G0006342 // G0009746 // G0016709 // G0002703 // G0004358 // G0006982 // G0009692 // G0016553 // G0006035 // G0016772 // G0030567 // G0028655 // G0028289 // G0017000 // G0029608 // …	// G0021461 // G0016650 // G0009978 // G0010260 // G0021323 // G0014876 // G0020649 // G0003569 // G0028655 // G0010431 // G0001880 // G0003562 // G0025455 // G0025890 // G0009611 // G0011198 // G0029051 // G0022514 // G0015050 // G0000466 // G0008678 // G0009276 // G0005514 // G0000746 // G0009376 // G0030399 // G0022463 // G0030014 // G0011809 // G0017748 // G0017666 // G0028052 // G0021212 // …
GO:0006612	P	protein targeting to membrane	19	2309	59	19201	3.9e-05	0.007	// G0013936 // G0029608 // G0013267 // G0027270 // G0006982 // G0003816 // G0030567 // G0004785 // G0000097 // G0028491 // G0004134 // G0004358 // G0015384 // G0028346 // G0010635 // G0025281 // G0026481 // G0002778 // G0029958	// G0011847 // G0017803 // G0024528 // G0030567 // G0013936 // G0015227 // G0012947 // G0027270 // G0027190 // G0021891 // G0005188 // G0029608 // G0025281 // G0026481 // G0004134 // G0003561 // G0026584 // G0010635 // G0028839 // G0016208 // G0013267 // G0003816 // G0004785 // G0028346 // G0007722 // G0011805 // G0001955 // G0021821 // G0002778 // G0004358 // G0029958 // G0022932 // G0026571 // …
GO:0019843	F	rRNA binding	16	2309	45	19201	4e-05	0.0045	// G0004394 // G0017210 // G0005612 // G0026981 // G0026280 // G0022145 // G0016134 // G0007732 // G0004047 // G0003347 // G0021590 // G0013381 // G0006899 // G0004002 // G0016380 // G0030493	// G0030021 // G0012405 // G0026812 // G0029785 // G0022628 // G0013118 // G0022145 // G0012943 // G0021590 // G0013381 // G0014855 // G0030493 // G0010247 // G0015611 // G0001502 // G0015614 // G0017210 // G0004394 // G0026280 // G0028308 // G0017699 // G0016134 // G0005104 // G0017776 // G0016380 // G0023250 // G0026038 // G0005612 // G0006899 // G0004047 // G0003347 // G0001876 // G0000133 // …
GO:0051287	F	NAD or NADH binding	16	2309	45	19201	4e-05	0.0045	// G0000214 // G0005349 // G0001761 // G0007278 // G0009150 // G0023264 // G0023782 // G0004454 // G0007173 // G0005776 // G0016568 // G0016695 // G0030526 // G0029589 // G0012896 // G0004679	// G0009150 // G0021810 // G0008143 // G0006358 // G0029606 // G0030526 // G0004522 // G0016093 // G0012896 // G0013496 // G0023782 // G0016568 // G0012783 // G0014919 // G0000541 // G0009184 // G0029589 // G0009163 // G0030150 // G0000593 // G0005776 // G0007278 // G0023264 // G0007173 // G0016877 // G0001852 // G0023660 // G0009901 // G0010235 // G0002888 // G0021977 // G0004679 // G0005349 // …
GO:0022627	C	cytosolic small ribosomal subunit	20	2309	64	19201	4e-05	0.0011	// G0015648 // G0021708 // G0013597 // G0005432 // G0020817 // G0010712 // G0013381 // G0025871 // G0010328 // G0003165 // G0011266 // G0014133 // G0004177 // G0027358 // G0013002 // G0028919 // G0004002 // G0009019 // G0005003 // G0025403	// G0002529 // G0002045 // G0022640 // G0028308 // G0021851 // G0014133 // G0023158 // G0010328 // G0009458 // G0004177 // G0027375 // G0001528 // G0027358 // G0013381 // G0014855 // G0024660 // G0023810 // G0000374 // G0013597 // G0001502 // G0025871 // G0030833 // G0004002 // G0020817 // G0003930 // G0005274 // G0027353 // G0016240 // G0024433 // G0002810 // G0028919 // G0006249 // G0009019 // …
GO:0044421	C	extracellular region part	381	2309	2570	19201	4.2e-05	0.0011	// G0016653 // G0010260 // G0010261 // G0010340 // G0010345 // G0028655 // G0006720 // G0004224 // G0004542 // G0010944 // G0022190 // G0030390 // G0011802 // G0024458 // G0004047 // G0007853 // G0021355 // G0006582 // G0002818 // G0002860 // G0006035 // G0000520 // G0023435 // G0000512 // G0000515 // G0006835 // G0014258 // G0027550 // G0024587 // G0013655 // G0004133 // G0027257 // G0028203 // …	// G0022512 // G0012969 // G0005425 // G0022048 // G0009202 // G0005584 // G0010435 // G0010948 // G0013366 // G0024655 // G0013362 // G0013363 // G0028022 // G0010944 // G0010947 // G0022190 // G0004980 // G0022467 // G0009278 // G0023489 // G0024458 // G0005638 // G0023485 // G0012960 // G0007859 // G0013028 // G0009759 // G0007855 // G0010588 // G0007853 // G0013022 // G0007851 // G0020821 // …
GO:0042157	P	lipoprotein metabolic process	28	2309	106	19201	4.4e-05	0.0078	// G0020676 // G0011459 // G0009881 // G0015486 // G0010635 // G0026481 // G0002778 // G0003775 // G0023442 // G0006528 // G0003816 // G0004509 // G0012061 // G0027142 // G0005927 // G0005632 // G0003088 // G0003671 // G0026706 // G0001723 // G0021567 // G0015607 // G0011575 // G0010817 // G0017980 // G0006982 // G0007474 // G0030162	// G0005188 // G0010635 // G0000668 // G0003561 // G0003560 // G0029291 // G0011459 // G0007282 // G0009211 // G0005632 // G0025210 // G0020676 // G0021861 // G0000150 // G0027524 // G0002667 // G0017260 // G0012653 // G0015607 // G0011575 // G0012569 // G0028350 // G0006982 // G0007992 // G0022026 // G0006355 // G0011831 // G0024046 // G0025473 // G0025311 // G0026481 // G0015070 // G0003816 // …
GO:0006119	P	oxidative phosphorylation	21	2309	70	19201	5.2e-05	0.0089	// G0015973 // G0029673 // G0012896 // G0030668 // G0016349 // G0027673 // G0016714 // G0004499 // G0006789 // G0016881 // G0023903 // G0014889 // G0030602 // G0017741 // G0024550 // G0016127 // G0015443 // G0015422 // G0012042 // G0011356 // G0013046	// G0009203 // G0013046 // G0017544 // G0024275 // G0016714 // G0022824 // G0025104 // G0023777 // G0005976 // G0024316 // G0029034 // G0026548 // G0007845 // G0012896 // G0012890 // G0025284 // G0003506 // G0016349 // G0018086 // G0018087 // G0018080 // G0018081 // G0003392 // G0003683 // G0011356 // G0029150 // G0015422 // G0014560 // G0000405 // G0024550 // G0013550 // G0015443 // G0013431 // …
GO:0051649	P	establishment of localization in cell	224	2309	1430	19201	5.2e-05	0.0089	// G0023225 // G0024332 // G0010260 // G0000948 // G0004358 // G0025693 // G0015336 // G0028656 // G0030710 // G0028655 // G0022869 // G0010634 // G0002778 // G0017678 // G0022594 // G0015964 // G0007683 // G0011196 // G0030508 // G0010067 // G0029051 // G0004785 // G0027270 // G0011459 // G0028346 // G0021537 // G0008678 // G0013734 // G0006248 // G0022696 // G0008387 // G0004190 // G0030014 // …	// G0027745 // G0009613 // G0009611 // G0027034 // G0022866 // G0022869 // G0025890 // G0021298 // G0022514 // G0000466 // G0008678 // G0009276 // G0001955 // G0027106 // G0022463 // G0009278 // G0027101 // G0024454 // G0023338 // G0023480 // G0027324 // G0007851 // G0013020 // G0022994 // G0007527 // G0022998 // G0006036 // G0005039 // G0001027 // G0000511 // G0006214 // G0006215 // G0024210 // …
GO:0071218	P	cellular response to misfolded protein	16	2309	46	19201	5.5e-05	0.0091	// G0008414 // G0029191 // G0016653 // G0028698 // G0015424 // G0004826 // G0011229 // G0008678 // G0005038 // G0016017 // G0004317 // G0005384 // G0015690 // G0025667 // G0027165 // G0010024	// G0014057 // G0008414 // G0029191 // G0016653 // G0003334 // G0016212 // G0009389 // G0004317 // G0011536 // G0000849 // G0010024 // G0002446 // G0000142 // G0011375 // G0010069 // G0015424 // G0028266 // G0015566 // G0028698 // G0015690 // G0025667 // G0027165 // G0020679 // G0015659 // G0016017 // G0021004 // G0021005 // G0004826 // G0010547 // G0013239 // G0017287 // G0027526 // G0007291 // …
GO:0006749	P	glutathione metabolic process	14	2309	37	19201	5.5e-05	0.0091	// G0022351 // G0023264 // G0010064 // G0010065 // G0016466 // G0000665 // G0006891 // G0030525 // G0010610 // G0025907 // G0022566 // G0003968 // G0021355 // G0001090	// G0025108 // G0017865 // G0023157 // G0006173 // G0000665 // G0030525 // G0001090 // G0001488 // G0030364 // G0006821 // G0007373 // G0022351 // G0010064 // G0010065 // G0011944 // G0029876 // G0022566 // G0001030 // G0008296 // G0023264 // G0002396 // G0016466 // G0030271 // G0006891 // G0025781 // G0021355 // G0015844 // G0002627 // G0007287 // G0007285 // G0017883 // G0010056 // G0010055 // …
GO:0034613	P	cellular protein localization	132	2309	780	19201	5.5e-05	0.0091	// G0008800 // G0024332 // G0010260 // G0029544 // G0028655 // G0022869 // G0010634 // G0002778 // G0022594 // G0029051 // G0004785 // G0017386 // G0028346 // G0008678 // G0022696 // G0004190 // G0030014 // G0029958 // G0006342 // G0009746 // G0016709 // G0002703 // G0004358 // G0006982 // G0009692 // G0016553 // G0006035 // G0016772 // G0030567 // G0028289 // G0017000 // G0029608 // G0026481 // …	// G0021461 // G0016650 // G0009978 // G0010260 // G0021323 // G0014876 // G0020649 // G0003569 // G0028655 // G0001880 // G0003562 // G0025455 // G0025890 // G0009611 // G0011198 // G0029051 // G0022514 // G0015050 // G0000466 // G0008678 // G0009276 // G0005514 // G0000746 // G0009376 // G0030399 // G0022463 // G0030014 // G0011809 // G0017748 // G0017666 // G0028052 // G0021212 // G0028886 // …
GO:0016903	F	oxidoreductase activity, acting on the aldehyde or oxo group of donors	17	2309	51	19201	6e-05	0.0063	// G0021408 // G0030626 // G0001090 // G0013298 // G0026349 // G0014247 // G0002013 // G0025578 // G0005361 // G0028501 // G0023356 // G0010495 // G0015030 // G0015443 // G0028996 // G0023361 // G0028794	// G0025630 // G0022795 // G0011115 // G0009184 // G0025578 // G0018041 // G0018044 // G0001090 // G0013298 // G0029443 // G0012579 // G0009182 // G0023356 // G0026298 // G0015030 // G0004822 // G0015443 // G0028996 // G0010495 // G0028794 // G0021408 // G0009889 // G0008522 // G0009185 // G0025881 // G0014247 // G0006324 // G0023643 // G0028115 // G0002013 // G0030626 // G0028501 // G0029346 // …
GO:0016616	F	oxidoreductase activity, acting on the CH-OH group of donors, NAD or NADP as acceptor	26	2309	97	19201	6.2e-05	0.0063	// G0023670 // G0009150 // G0000214 // G0015616 // G0003158 // G0023782 // G0026124 // G0029589 // G0008569 // G0005776 // G0016695 // G0007173 // G0002013 // G0021067 // G0004679 // G0005349 // G0001761 // G0000719 // G0008369 // G0004454 // G0000576 // G0028431 // G0012053 // G0008571 // G0023264 // G0008309	// G0022282 // G0006337 // G0026554 // G0018044 // G0007849 // G0007842 // G0021739 // G0013366 // G0015616 // G0013362 // G0013363 // G0003138 // G0027827 // G0006245 // G0008569 // G0012327 // G0009163 // G0025744 // G0028888 // G0005349 // G0017399 // G0009699 // G0010937 // G0008571 // G0025108 // G0008608 // G0021977 // G0000961 // G0011372 // G0021450 // G0012783 // G0014080 // G0009182 // …
GO:0045184	P	establishment of protein localization	154	2309	936	19201	6.3e-05	0.01	// G0006232 // G0024332 // G0010260 // G0029544 // G0030710 // G0028655 // G0022869 // G0010634 // G0002778 // G0022594 // G0021347 // G0011196 // G0010067 // G0029051 // G0004785 // G0017386 // G0011459 // G0028346 // G0008678 // G0022696 // G0004190 // G0030014 // G0029958 // G0022034 // G0006342 // G0009746 // G0004358 // G0006982 // G0016553 // G0006035 // G0011930 // G0022757 // G0010088 // …	// G0027745 // G0009973 // G0009613 // G0009977 // G0021461 // G0016650 // G0009978 // G0010260 // G0026422 // G0021323 // G0021289 // G0010341 // G0014876 // G0020649 // G0003569 // G0028655 // G0014974 // G0022869 // G0001887 // G0025455 // G0010586 // G0025890 // G0010183 // G0013362 // G0025830 // G0011198 // G0029051 // G0022514 // G0023503 // G0000466 // G0005512 // G0009276 // G0005514 // …
GO:0003995	F	acyl-CoA dehydrogenase activity	10	2309	21	19201	6.4e-05	0.0063	// G0010723 // G0017947 // G0004774 // G0020972 // G0001862 // G0017198 // G0020690 // G0003776 // G0013729 // G0016156	// G0009836 // G0010723 // G0017947 // G0018041 // G0020690 // G0015260 // G0011629 // G0004774 // G0020972 // G0009916 // G0013729 // G0023902 // G0001862 // G0028123 // G0023354 // G0013749 // G0008724 // G0017198 // G0003776 // G0011477 // G0016156
GO:0006891	P	intra-Golgi vesicle-mediated transport	15	2309	42	19201	6.5e-05	0.011	// G0024090 // G0002455 // G0028192 // G0007683 // G0023247 // G0020711 // G0002295 // G0000290 // G0027973 // G0029083 // G0016553 // G0008138 // G0005597 // G0027840 // G0010634	// G0024090 // G0010183 // G0026632 // G0000290 // G0030183 // G0002759 // G0027840 // G0017248 // G0011662 // G0007827 // G0002445 // G0010634 // G0007683 // G0028200 // G0025938 // G0008138 // G0006386 // G0015441 // G0022294 // G0015135 // G0002295 // G0023738 // G0007395 // G0029262 // G0029083 // G0022481 // G0012956 // G0017316 // G0005597 // G0002455 // G0011243 // G0028192 // G0027815 // …
GO:0031501	C	mannosyltransferase complex	6	2309	8	19201	6.9e-05	0.0018	// G0027142 // G0005632 // G0010085 // G0007474 // G0017772 // G0006528	// G0027142 // G0005632 // G0005716 // G0010085 // G0007474 // G0017772 // G0006528 // G0002397
GO:0051788	P	response to misfolded protein	16	2309	47	19201	7.4e-05	0.012	// G0008414 // G0029191 // G0016653 // G0028698 // G0015424 // G0004826 // G0011229 // G0008678 // G0005038 // G0016017 // G0004317 // G0005384 // G0015690 // G0025667 // G0027165 // G0010024	// G0014057 // G0008414 // G0029191 // G0016653 // G0003334 // G0016212 // G0009389 // G0004317 // G0011536 // G0000849 // G0010024 // G0002446 // G0000142 // G0011375 // G0010069 // G0015424 // G0028266 // G0015566 // G0028698 // G0015690 // G0025667 // G0027165 // G0020679 // G0015659 // G0016017 // G0009668 // G0021004 // G0021005 // G0004826 // G0010547 // G0013239 // G0017287 // G0027526 // …
GO:0042257	P	ribosomal subunit assembly	16	2309	47	19201	7.4e-05	0.012	// G0017768 // G0017239 // G0017210 // G0005612 // G0025403 // G0025871 // G0022145 // G0011266 // G0024983 // G0003347 // G0027358 // G0016827 // G0006899 // G0004002 // G0024825 // G0004394	// G0030021 // G0017776 // G0025403 // G0023158 // G0022145 // G0024983 // G0012943 // G0001528 // G0027358 // G0016827 // G0029627 // G0024825 // G0023810 // G0000089 // G0006558 // G0017239 // G0017210 // G0004394 // G0025871 // G0017699 // G0027375 // G0005104 // G0022130 // G0005001 // G0017768 // G0022394 // G0005612 // G0022428 // G0024260 // G0027733 // G0003347 // G0013662 // G0006899 // …
GO:0016620	F	oxidoreductase activity, acting on the aldehyde or oxo group of donors, NAD or NADP as acceptor	14	2309	38	19201	7.7e-05	0.0072	// G0030626 // G0013298 // G0026349 // G0014247 // G0002013 // G0025578 // G0005361 // G0028501 // G0023356 // G0001090 // G0015030 // G0015443 // G0010495 // G0028996	// G0025630 // G0022795 // G0009184 // G0025578 // G0018041 // G0018044 // G0001090 // G0028996 // G0012579 // G0023356 // G0000541 // G0015030 // G0004822 // G0015443 // G0010495 // G0023643 // G0013298 // G0009185 // G0025881 // G0014247 // G0006324 // G0009889 // G0028115 // G0002013 // G0030626 // G0028501 // G0002888 // G0024752 // G0000839 // G0026298 // G0021170 // G0023457 // G0003168 // …
GO:0004176	F	ATP-dependent peptidase activity	7	2309	11	19201	7.8e-05	0.0072	// G0004927 // G0028289 // G0002843 // G0027276 // G0013526 // G0027128 // G0023391	// G0006968 // G0004927 // G0027276 // G0028289 // G0013526 // G0012631 // G0022565 // G0002843 // G0023391 // G0027128 // G0011530
GO:0016282	C	eukaryotic 43S preinitiation complex	7	2309	11	19201	7.8e-05	0.002	// G0000141 // G0013315 // G0016907 // G0010679 // G0006033 // G0000119 // G0002963	// G0000141 // G0013315 // G0000119 // G0016907 // G0010679 // G0003612 // G0013661 // G0006033 // G0006016 // G0002963 // G0004691
GO:0033290	C	eukaryotic 48S preinitiation complex	7	2309	11	19201	7.8e-05	0.002	// G0000141 // G0013315 // G0010679 // G0027990 // G0006033 // G0000119 // G0002963	// G0000141 // G0013315 // G0000119 // G0010679 // G0003612 // G0027990 // G0013661 // G0006033 // G0006016 // G0002963 // G0004691
GO:0006417	P	regulation of translation	35	2309	150	19201	9e-05	0.014	// G0029885 // G0008068 // G0009770 // G0011112 // G0024352 // G0022864 // G0001756 // G0000141 // G0011312 // G0017239 // G0010679 // G0012022 // G0006342 // G0010823 // G0030668 // G0002963 // G0027990 // G0007952 // G0028491 // G0004294 // G0000119 // G0025294 // G0004002 // G0028477 // G0011710 // G0013315 // G0005227 // G0002258 // G0006983 // G0016998 // G0003166 // G0008452 // G0014337 // …	// G0008807 // G0008068 // G0010268 // G0029785 // G0027426 // G0011112 // G0027421 // G0017670 // G0022864 // G0012727 // G0017155 // G0001756 // G0010823 // G0017388 // G0010821 // G0004789 // G0025953 // G0001404 // G0017475 // G0013638 // G0010030 // G0015567 // G0011803 // G0000502 // G0003484 // G0017957 // G0023122 // G0017953 // G0006342 // G0030668 // G0011162 // G0003557 // G0000119 // …
GO:0042158	P	lipoprotein biosynthetic process	23	2309	83	19201	9.2e-05	0.014	// G0007474 // G0009881 // G0015486 // G0010635 // G0026481 // G0002778 // G0003775 // G0023442 // G0006528 // G0003816 // G0011459 // G0012061 // G0027142 // G0005927 // G0005632 // G0003088 // G0020676 // G0026706 // G0015607 // G0011575 // G0006982 // G0017980 // G0030162	// G0022026 // G0022069 // G0020676 // G0002281 // G0024528 // G0010138 // G0009211 // G0005912 // G0007474 // G0005927 // G0024046 // G0025473 // G0005632 // G0021891 // G0005188 // G0015486 // G0010635 // G0026481 // G0017133 // G0003561 // G0003775 // G0029291 // G0006528 // G0015070 // G0023442 // G0005084 // G0007282 // G0003816 // G0013178 // G0011459 // G0000668 // G0005252 // G0010844 // …
GO:0030150	P	protein import into mitochondrial matrix	9	2309	18	19201	9.3e-05	0.014	// G0029527 // G0003089 // G0000097 // G0007947 // G0015384 // G0025276 // G0026612 // G0009427 // G0011770	// G0022647 // G0013591 // G0006354 // G0029527 // G0003089 // G0004872 // G0005473 // G0011770 // G0000097 // G0010158 // G0005075 // G0024772 // G0015384 // G0025276 // G0026612 // G0009427 // G0007947 // G0030331
GO:0033036	P	macromolecule localization	217	2309	1396	19201	0.0001	0.015	// G0011297 // G0006232 // G0024332 // G0010260 // G0004358 // G0025357 // G0028656 // G0030710 // G0011057 // G0022869 // G0010634 // G0002778 // G0022594 // G0021347 // G0011196 // G0010067 // G0029051 // G0004785 // G0017386 // G0011459 // G0028346 // G0008678 // G0022696 // G0005022 // G0004190 // G0030014 // G0029958 // G0022034 // G0006342 // G0009746 // G0016709 // G0014244 // G0009427 // …	// G0027745 // G0009613 // G0009611 // G0022514 // G0022866 // G0010431 // G0022869 // G0025890 // G0013362 // G0009759 // G0000466 // G0008678 // G0009276 // G0001955 // G0022463 // G0009278 // G0027101 // G0027324 // G0015885 // G0007851 // G0021292 // G0020823 // G0017011 // G0012569 // G0007525 // G0022998 // G0006036 // G0027976 // G0005039 // G0001027 // G0000511 // G0023933 // G0028200 // …
GO:0065002	P	intracellular protein transmembrane transport	11	2309	26	19201	0.0001	0.016	// G0029527 // G0003089 // G0000097 // G0004358 // G0007947 // G0015384 // G0025276 // G0026612 // G0009427 // G0011604 // G0011770	// G0022647 // G0006354 // G0004872 // G0004358 // G0007947 // G0026612 // G0011604 // G0001653 // G0013591 // G0029527 // G0003405 // G0009427 // G0030331 // G0003089 // G0005473 // G0024772 // G0011770 // G0016208 // G0010158 // G0004382 // G0000097 // G0002989 // G0005075 // G0008129 // G0015384 // G0025276
GO:0005839	C	proteasome core complex	10	2309	22	19201	0.0001	0.0027	// G0001754 // G0005590 // G0017913 // G0024390 // G0006623 // G0006830 // G0013391 // G0001951 // G0027257 // G0005072	// G0006623 // G0020769 // G0001951 // G0027257 // G0001754 // G0001463 // G0024390 // G0001468 // G0003717 // G0017913 // G0030630 // G0008671 // G0028872 // G0010213 // G0002036 // G0013391 // G0002038 // G0005590 // G0006830 // G0005072 // G0026951 // G0027274
GO:0006497	P	protein amino acid lipidation	22	2309	79	19201	0.00012	0.018	// G0007474 // G0009881 // G0015486 // G0010635 // G0026481 // G0002778 // G0003775 // G0023442 // G0006528 // G0003816 // G0011459 // G0012061 // G0027142 // G0005927 // G0005632 // G0020676 // G0026706 // G0015607 // G0011575 // G0006982 // G0017980 // G0030162	// G0022026 // G0022069 // G0020676 // G0002281 // G0024528 // G0010138 // G0009211 // G0005912 // G0007474 // G0005927 // G0024046 // G0025473 // G0005632 // G0021891 // G0005188 // G0015486 // G0010635 // G0026481 // G0013645 // G0003561 // G0003775 // G0029291 // G0006528 // G0005084 // G0023442 // G0007282 // G0003816 // G0013178 // G0011459 // G0002778 // G0005252 // G0010844 // G0008440 // …
GO:0006720	P	isoprenoid metabolic process	16	2309	49	19201	0.00013	0.019	// G0020885 // G0005632 // G0023958 // G0002013 // G0029066 // G0008845 // G0016872 // G0015358 // G0006512 // G0023356 // G0007474 // G0008877 // G0027363 // G0002296 // G0023513 // G0006472	// G0023594 // G0020885 // G0008608 // G0023958 // G0008845 // G0021873 // G0010474 // G0010780 // G0003794 // G0009931 // G0011664 // G0010479 // G0011456 // G0008237 // G0008311 // G0011663 // G0023686 // G0007474 // G0014080 // G0009182 // G0006512 // G0023356 // G0009185 // G0009184 // G0006245 // G0006472 // G0015110 // G0015039 // G0005632 // G0002296 // G0002297 // G0011061 // G0016872 // …
GO:0051082	F	unfolded protein binding	19	2309	64	19201	0.00013	0.012	// G0007237 // G0014100 // G0008414 // G0007487 // G0014338 // G0004807 // G0000266 // G0002274 // G0004927 // G0024126 // G0016998 // G0014020 // G0007952 // G0006487 // G0011798 // G0008303 // G0013647 // G0006366 // G0022731	// G0008804 // G0008414 // G0007487 // G0005297 // G0014859 // G0005643 // G0023082 // G0003096 // G0015025 // G0006487 // G0013858 // G0000849 // G0002535 // G0014832 // G0012904 // G0026000 // G0001505 // G0014432 // G0005219 // G0003871 // G0014405 // G0026761 // G0001759 // G0006366 // G0007746 // G0014096 // G0007237 // G0014100 // G0014338 // G0004807 // G0004927 // G0024126 // G0030422 // …
GO:0005778	C	peroxisomal membrane	13	2309	35	19201	0.00013	0.0031	// G0000072 // G0013569 // G0027757 // G0013267 // G0023983 // G0008387 // G0025252 // G0028431 // G0010438 // G0017198 // G0027052 // G0004134 // G0029958	// G0007269 // G0029881 // G0008387 // G0017713 // G0021170 // G0010438 // G0027190 // G0004134 // G0011372 // G0003405 // G0013267 // G0013302 // G0014080 // G0017039 // G0006686 // G0025817 // G0029958 // G0006168 // G0027757 // G0026571 // G0025252 // G0027916 // G0009942 // G0004643 // G0000072 // G0013569 // G0023983 // G0012779 // G0010175 // G0028431 // G0017198 // G0029967 // G0027052 // …
GO:0031903	C	microbody membrane	13	2309	35	19201	0.00013	0.0031	// G0000072 // G0013569 // G0027757 // G0013267 // G0023983 // G0008387 // G0025252 // G0028431 // G0010438 // G0017198 // G0027052 // G0004134 // G0029958	// G0007269 // G0029881 // G0008387 // G0017713 // G0021170 // G0010438 // G0027190 // G0004134 // G0011372 // G0003405 // G0013267 // G0013302 // G0014080 // G0017039 // G0006686 // G0025817 // G0029958 // G0006168 // G0027757 // G0026571 // G0025252 // G0027916 // G0009942 // G0004643 // G0000072 // G0013569 // G0023983 // G0012779 // G0010175 // G0028431 // G0017198 // G0029967 // G0027052 // …
GO:0008541	C	proteasome regulatory particle, lid subcomplex	5	2309	6	19201	0.00014	0.0034	// G0017273 // G0015892 // G0002956 // G0022740 // G0014559	// G0022740 // G0002956 // G0017489 // G0015892 // G0017273 // G0014559
GO:0051641	P	cellular localization	248	2309	1631	19201	0.00015	0.021	// G0023225 // G0008800 // G0021461 // G0024332 // G0010260 // G0000948 // G0004358 // G0025693 // G0015336 // G0028656 // G0030710 // G0011057 // G0022869 // G0010634 // G0002778 // G0017678 // G0022594 // G0015964 // G0007683 // G0011196 // G0030508 // G0010067 // G0029051 // G0004785 // G0027270 // G0011459 // G0028346 // G0021537 // G0008678 // G0013734 // G0006248 // G0002042 // G0008387 // …	// G0027745 // G0009613 // G0009611 // G0027034 // G0022866 // G0010431 // G0022869 // G0025890 // G0021298 // G0022514 // G0000466 // G0008678 // G0009276 // G0027106 // G0022463 // G0009278 // G0027101 // G0024454 // G0023338 // G0023480 // G0027324 // G0007851 // G0013020 // G0022994 // G0017011 // G0007527 // G0022998 // G0006036 // G0031023 // G0005039 // G0001027 // G0000511 // G0006214 // …
GO:0006364	P	rRNA processing	32	2309	136	19201	0.00015	0.021	// G0020817 // G0028020 // G0006214 // G0010328 // G0001631 // G0027432 // G0006182 // G0005773 // G0013597 // G0017691 // G0006048 // G0005217 // G0004394 // G0026280 // G0016116 // G0030493 // G0004847 // G0000520 // G0007174 // G0024361 // G0005432 // G0017745 // G0016911 // G0022145 // G0011300 // G0021442 // G0007732 // G0010712 // G0011266 // G0005595 // G0011856 // G0014199	// G0020817 // G0026812 // G0028020 // G0021851 // G0012963 // G0026308 // G0029627 // G0030493 // G0003645 // G0006727 // G0015614 // G0005217 // G0024433 // G0014068 // G0005104 // G0030011 // G0005432 // G0017745 // G0016911 // G0005169 // G0027733 // G0013029 // G0004847 // G0014372 // G0003412 // G0017013 // G0021442 // G0012654 // G0028458 // G0021912 // G0003495 // G0021871 // G0002020 // …
GO:0000166	F	nucleotide binding	316	2309	2132	19201	0.00015	0.013	// G0014175 // G0008068 // G0027429 // G0026810 // G0003885 // G0015730 // G0006232 // G0016962 // G0010260 // G0029497 // G0016966 // G0000665 // G0029544 // G0017947 // G0022867 // G0028655 // G0011822 // G0030260 // G0024628 // G0003400 // G0010823 // G0006720 // G0006721 // G0006726 // G0002009 // G0010825 // G0029191 // G0026724 // G0029051 // G0014343 // G0010944 // G0003648 // G0009683 // …	// G0027745 // G0002504 // G0015938 // G0005587 // G0027748 // G0010438 // G0017301 // G0022867 // G0022866 // G0002127 // G0010431 // G0010430 // G0010437 // G0027429 // G0006720 // G0025890 // G0006726 // G0009758 // G0022199 // G0010941 // G0022196 // G0010944 // G0005106 // G0002811 // G0028118 // G0024453 // G0002812 // G0023488 // G0024105 // G0024458 // G0009106 // G0028116 // G0009298 // …
GO:0005741	C	mitochondrial outer membrane	22	2309	80	19201	0.00015	0.0036	// G0009658 // G0017735 // G0014116 // G0008648 // G0028045 // G0027757 // G0010469 // G0009508 // G0001778 // G0028346 // G0011822 // G0008569 // G0003089 // G0010258 // G0014296 // G0013232 // G0024655 // G0030399 // G0008624 // G0022222 // G0000097 // G0015384	// G0009062 // G0006354 // G0010320 // G0004623 // G0002022 // G0007026 // G0004765 // G0024772 // G0007025 // G0012817 // G0008648 // G0025686 // G0009658 // G0028346 // G0017735 // G0013976 // G0013033 // G0004404 // G0015481 // G0003506 // G0003963 // G0010469 // G0022234 // G0009508 // G0001778 // G0003144 // G0024219 // G0028045 // G0011822 // G0006173 // G0007383 // G0016373 // G0010631 // …
GO:0008299	P	isoprenoid biosynthetic process	9	2309	19	19201	0.00016	0.022	// G0020885 // G0023958 // G0029066 // G0016872 // G0015358 // G0006512 // G0023356 // G0008877 // G0027363	// G0011456 // G0028026 // G0023958 // G0010155 // G0029066 // G0006716 // G0009931 // G0020885 // G0016872 // G0014080 // G0011061 // G0006512 // G0023356 // G0008877 // G0027363 // G0015358 // G0005666 // G0015110 // G0028845
GO:0035268	P	protein amino acid mannosylation	9	2309	19	19201	0.00016	0.022	// G0020885 // G0005632 // G0022521 // G0010085 // G0007474 // G0017772 // G0006528 // G0000462 // G0012940	// G0006098 // G0011293 // G0020885 // G0005427 // G0022521 // G0005716 // G0010085 // G0013266 // G0007474 // G0017772 // G0006528 // G0002397 // G0000959 // G0005632 // G0000462 // G0012940 // G0016663 // G0003103 // G0027063
GO:0009144	P	purine nucleoside triphosphate metabolic process	20	2309	70	19201	0.00016	0.022	// G0015973 // G0029673 // G0004499 // G0015963 // G0003808 // G0006824 // G0009602 // G0008293 // G0010315 // G0016127 // G0027997 // G0006789 // G0016881 // G0023903 // G0030602 // G0015336 // G0027551 // G0028694 // G0012042 // G0023595	// G0023595 // G0017865 // G0005627 // G0030999 // G0008439 // G0024355 // G0018007 // G0002029 // G0025104 // G0017591 // G0023777 // G0026548 // G0022824 // G0027551 // G0000784 // G0029531 // G0026993 // G0022492 // G0012890 // G0013033 // G0003017 // G0015963 // G0018080 // G0018081 // G0013363 // G0027806 // G0008293 // G0006294 // G0016881 // G0015448 // G0000405 // G0022586 // G0007986 // …
GO:0034470	P	ncRNA processing	49	2309	240	19201	0.00016	0.022	// G0004487 // G0026280 // G0028020 // G0027159 // G0006214 // G0016911 // G0022145 // G0025027 // G0001631 // G0017673 // G0011473 // G0021309 // G0024628 // G0006182 // G0005773 // G0017104 // G0017691 // G0006048 // G0005217 // G0004394 // G0001016 // G0007475 // G0015564 // G0016116 // G0030493 // G0015443 // G0004847 // G0022061 // G0000520 // G0007174 // G0024361 // G0005432 // G0017745 // …	// G0007046 // G0026280 // G0026812 // G0028020 // G0022602 // G0021851 // G0003339 // G0021130 // G0012963 // G0026308 // G0017673 // G0003235 // G0030147 // G0029627 // G0030493 // G0024628 // G0013637 // G0028225 // G0003645 // G0025897 // G0006727 // G0015614 // G0005217 // G0009681 // G0015564 // G0024433 // G0014068 // G0005104 // G0015443 // G0003338 // G0009741 // G0008030 // G0005432 // …
GO:0004298	F	threonine-type endopeptidase activity	10	2309	23	19201	0.00016	0.013	// G0001754 // G0005590 // G0017913 // G0024390 // G0006623 // G0006830 // G0013391 // G0001951 // G0027257 // G0005072	// G0006623 // G0020769 // G0001951 // G0027257 // G0001754 // G0001463 // G0024390 // G0001468 // G0003717 // G0017913 // G0030630 // G0008671 // G0028872 // G0010213 // G0002036 // G0013391 // G0002038 // G0011327 // G0005590 // G0006830 // G0005072 // G0026951 // G0027274
GO:0000049	F	tRNA binding	11	2309	27	19201	0.00016	0.013	// G0011710 // G0017104 // G0014910 // G0001016 // G0027919 // G0025027 // G0011529 // G0024168 // G0025315 // G0011856 // G0024628	// G0012857 // G0025027 // G0011529 // G0012878 // G0025315 // G0024628 // G0010721 // G0024168 // G0010454 // G0017104 // G0014910 // G0001016 // G0000466 // G0022704 // G0007622 // G0011041 // G0001706 // G0010797 // G0029457 // G0028470 // G0011710 // G0002723 // G0017118 // G0006050 // G0027919 // G0013745 // G0011856
GO:0070003	F	threonine-type peptidase activity	10	2309	23	19201	0.00016	0.013	// G0001754 // G0005590 // G0017913 // G0024390 // G0006623 // G0006830 // G0013391 // G0001951 // G0027257 // G0005072	// G0006623 // G0020769 // G0001951 // G0027257 // G0001754 // G0001463 // G0024390 // G0001468 // G0003717 // G0017913 // G0030630 // G0008671 // G0028872 // G0010213 // G0002036 // G0013391 // G0002038 // G0011327 // G0005590 // G0006830 // G0005072 // G0026951 // G0027274
GO:0046540	C	U4/U6 x U5 tri-snRNP complex	10	2309	23	19201	0.00016	0.004	// G0026064 // G0028280 // G0029158 // G0023562 // G0021652 // G0028124 // G0030119 // G0011057 // G0003964 // G0026354	// G0028280 // G0012963 // G0029119 // G0028124 // G0011057 // G0011601 // G0024648 // G0021652 // G0029158 // G0023562 // G0030119 // G0009036 // G0005777 // G0025422 // G0009946 // G0007178 // G0003263 // G0026064 // G0026354 // G0028232 // G0023718 // G0003964 // G0024400
GO:0010821	P	regulation of mitochondrion organization	16	2309	50	19201	0.00017	0.023	// G0011290 // G0010469 // G0027757 // G0029360 // G0030668 // G0011822 // G0008452 // G0002860 // G0026454 // G0028045 // G0005043 // G0026990 // G0000857 // G0009908 // G0011779 // G0000033	// G0009062 // G0007163 // G0026205 // G0010245 // G0029275 // G0007264 // G0008844 // G0000396 // G0024216 // G0011290 // G0028045 // G0030278 // G0006496 // G0026990 // G0003506 // G0015818 // G0020906 // G0017388 // G0007436 // G0003831 // G0005043 // G0029150 // G0011822 // G0000769 // G0015403 // G0000529 // G0013033 // G0030668 // G0023292 // G0027757 // G0014042 // G0017950 // G0029360 // …
GO:0016863	F	intramolecular oxidoreductase activity, transposing C=C bonds	6	2309	9	19201	0.00018	0.014	// G0029066 // G0010067 // G0001000 // G0027363 // G0024587 // G0009393	// G0009490 // G0006719 // G0029066 // G0010067 // G0001000 // G0020738 // G0027363 // G0024587 // G0009393
GO:0005782	C	peroxisomal matrix	6	2309	9	19201	0.00018	0.0043	// G0028289 // G0023513 // G0004160 // G0027276 // G0002843 // G0023391	// G0007426 // G0028289 // G0023513 // G0016402 // G0004160 // G0010470 // G0027276 // G0002843 // G0023391
GO:0031907	C	microbody lumen	6	2309	9	19201	0.00018	0.0043	// G0028289 // G0023513 // G0004160 // G0027276 // G0002843 // G0023391	// G0007426 // G0028289 // G0023513 // G0016402 // G0004160 // G0010470 // G0027276 // G0002843 // G0023391
GO:0009057	P	macromolecule catabolic process	137	2309	838	19201	0.00019	0.026	// G0025202 // G0029191 // G0025206 // G0014173 // G0006237 // G0001951 // G0015896 // G0011057 // G0017273 // G0023998 // G0001757 // G0001754 // G0011358 // G0017386 // G0010944 // G0022190 // G0013737 // G0008678 // G0016017 // G0016152 // G0016154 // G0021729 // G0021567 // G0008740 // G0004927 // G0016911 // G0009104 // G0012847 // G0021355 // G0028197 // G0003729 // G0006983 // G0000457 // …	// G0027745 // G0025202 // G0004919 // G0009971 // G0016653 // G0007954 // G0003334 // G0027742 // G0017301 // G0022864 // G0001881 // G0011214 // G0006649 // G0010948 // G0010944 // G0004546 // G0022190 // G0030019 // G0008678 // G0016017 // G0030011 // G0026966 // G0016152 // G0008671 // G0016154 // G0003516 // G0028297 // G0009104 // G0027734 // G0027322 // G0012440 // G0021354 // G0013022 // …
GO:0001882	F	nucleoside binding	226	2309	1478	19201	0.00019	0.014	// G0014175 // G0008068 // G0026810 // G0029335 // G0016962 // G0029497 // G0016966 // G0000665 // G0010438 // G0017947 // G0022867 // G0028655 // G0030260 // G0003400 // G0010823 // G0006721 // G0006726 // G0006824 // G0010825 // G0026724 // G0004542 // G0023995 // G0003648 // G0009683 // G0023421 // G0006248 // G0015290 // G0015443 // G0005024 // G0016156 // G0015649 // G0004624 // G0006342 // …	// G0027745 // G0005587 // G0027748 // G0010438 // G0017301 // G0022867 // G0002127 // G0010437 // G0025890 // G0006726 // G0010941 // G0022196 // G0010944 // G0005106 // G0002811 // G0024453 // G0002812 // G0023488 // G0024105 // G0024458 // G0009106 // G0028116 // G0009298 // G0013020 // G0012560 // G0017014 // G0017015 // G0012566 // G0001024 // G0005038 // G0023026 // G0004766 // G0029377 // …
GO:0016072	P	rRNA metabolic process	32	2309	138	19201	0.0002	0.026	// G0020817 // G0028020 // G0006214 // G0010328 // G0001631 // G0027432 // G0006182 // G0005773 // G0013597 // G0017691 // G0006048 // G0005217 // G0004394 // G0026280 // G0016116 // G0030493 // G0004847 // G0000520 // G0007174 // G0024361 // G0005432 // G0017745 // G0016911 // G0022145 // G0011300 // G0021442 // G0007732 // G0010712 // G0011266 // G0005595 // G0011856 // G0014199	// G0020817 // G0026812 // G0028020 // G0021851 // G0012963 // G0026308 // G0029627 // G0030493 // G0003645 // G0006727 // G0015614 // G0005217 // G0024433 // G0014068 // G0005104 // G0030011 // G0005432 // G0017745 // G0016911 // G0005169 // G0027733 // G0013029 // G0004847 // G0014372 // G0003412 // G0017013 // G0021442 // G0012654 // G0028458 // G0021912 // G0003495 // G0021871 // G0002020 // …
GO:0008610	P	lipid biosynthetic process	61	2309	319	19201	0.0002	0.026	// G0009594 // G0015784 // G0020885 // G0005918 // G0011297 // G0016933 // G0025759 // G0008421 // G0006153 // G0027363 // G0026706 // G0000719 // G0010554 // G0022864 // G0023958 // G0000864 // G0007372 // G0017980 // G0004935 // G0023442 // G0010067 // G0007474 // G0016138 // G0006512 // G0023356 // G0023273 // G0012061 // G0008624 // G0011215 // G0027142 // G0005927 // G0005632 // G0003088 // …	// G0009594 // G0006238 // G0028026 // G0011297 // G0006337 // G0009759 // G0002007 // G0011110 // G0026554 // G0007048 // G0026422 // G0030547 // G0007691 // G0012871 // G0003088 // G0022864 // G0023958 // G0010631 // G0007842 // G0003560 // G0029291 // G0014080 // G0011456 // G0026547 // G0010067 // G0001404 // G0026914 // G0015232 // G0006644 // G0027827 // G0001050 // G0023351 // G0023356 // …
GO:0030170	F	pyridoxal phosphate binding	16	2309	51	19201	0.00022	0.015	// G0009594 // G0022116 // G0027005 // G0024458 // G0013283 // G0010734 // G0009870 // G0029945 // G0020981 // G0021493 // G0007307 // G0008948 // G0006925 // G0007909 // G0002797 // G0005024	// G0026522 // G0014030 // G0011071 // G0013283 // G0013282 // G0025106 // G0021493 // G0009144 // G0009594 // G0004644 // G0008948 // G0016829 // G0002736 // G0000259 // G0010826 // G0010537 // G0011437 // G0009871 // G0009870 // G0015630 // G0008211 // G0002404 // G0015673 // G0009708 // G0016402 // G0007307 // G0005024 // G0007072 // G0022116 // G0027005 // G0022815 // G0024458 // G0011060 // …
GO:0015078	F	hydrogen ion transmembrane transporter activity	24	2309	93	19201	0.00022	0.015	// G0024313 // G0002776 // G0024761 // G0008195 // G0016881 // G0008441 // G0014145 // G0012042 // G0013436 // G0000767 // G0029673 // G0004499 // G0006789 // G0023903 // G0030602 // G0010541 // G0009909 // G0027085 // G0013046 // G0015973 // G0006070 // G0016990 // G0006054 // G0002907	// G0021139 // G0006138 // G0030545 // G0002776 // G0003569 // G0026548 // G0001401 // G0013431 // G0013436 // G0022638 // G0008056 // G0004499 // G0023903 // G0027085 // G0015973 // G0016990 // G0007524 // G0002783 // G0004480 // G0025104 // G0028207 // G0024761 // G0008195 // G0012266 // G0030970 // G0014560 // G0017085 // G0017086 // G0008466 // G0018078 // G0008634 // G0018075 // G0030602 // …
GO:0070279	F	vitamin B6 binding	16	2309	51	19201	0.00022	0.015	// G0009594 // G0022116 // G0027005 // G0024458 // G0013283 // G0010734 // G0009870 // G0029945 // G0020981 // G0021493 // G0007307 // G0008948 // G0006925 // G0007909 // G0002797 // G0005024	// G0026522 // G0014030 // G0011071 // G0013283 // G0013282 // G0025106 // G0021493 // G0009144 // G0009594 // G0004644 // G0008948 // G0016829 // G0002736 // G0000259 // G0010826 // G0010537 // G0011437 // G0009871 // G0009870 // G0015630 // G0008211 // G0002404 // G0015673 // G0009708 // G0016402 // G0007307 // G0005024 // G0007072 // G0022116 // G0027005 // G0022815 // G0024458 // G0011060 // …
GO:0044265	P	cellular macromolecule catabolic process	121	2309	729	19201	0.00023	0.03	// G0025202 // G0029191 // G0016653 // G0006237 // G0001951 // G0015896 // G0011057 // G0017273 // G0023998 // G0001757 // G0001754 // G0011358 // G0010944 // G0022190 // G0030019 // G0008678 // G0016017 // G0016152 // G0016154 // G0021729 // G0021567 // G0008740 // G0004927 // G0016911 // G0012847 // G0021355 // G0028197 // G0003729 // G0006983 // G0000457 // G0005038 // G0010088 // G0022864 // …	// G0025202 // G0004919 // G0009971 // G0016653 // G0007954 // G0003334 // G0027742 // G0017301 // G0022864 // G0006649 // G0010948 // G0010944 // G0004546 // G0022190 // G0030019 // G0008678 // G0016017 // G0030011 // G0012305 // G0016152 // G0008671 // G0016154 // G0003516 // G0028297 // G0027734 // G0012440 // G0021354 // G0013022 // G0014800 // G0003412 // G0029351 // G0011367 // G0007522 // …
GO:0001883	F	purine nucleoside binding	224	2309	1468	19201	0.00023	0.015	// G0014175 // G0008068 // G0026810 // G0029335 // G0016962 // G0029497 // G0016966 // G0000665 // G0010438 // G0017947 // G0022867 // G0028655 // G0030260 // G0003400 // G0010823 // G0006721 // G0006726 // G0006824 // G0010825 // G0026724 // G0004542 // G0023995 // G0003648 // G0009683 // G0023421 // G0006248 // G0015290 // G0015443 // G0005024 // G0016156 // G0015649 // G0004624 // G0006342 // …	// G0027745 // G0005587 // G0027748 // G0010438 // G0017301 // G0022867 // G0002127 // G0010437 // G0025890 // G0006726 // G0010941 // G0022196 // G0010944 // G0005106 // G0002811 // G0024453 // G0002812 // G0023488 // G0024105 // G0024458 // G0009106 // G0028116 // G0009298 // G0013020 // G0012560 // G0017014 // G0017015 // G0012566 // G0001024 // G0005038 // G0023026 // G0004766 // G0029377 // …
GO:0031231	C	intrinsic to peroxisomal membrane	8	2309	16	19201	0.00023	0.0053	// G0000072 // G0013569 // G0027757 // G0013267 // G0008387 // G0027052 // G0004134 // G0029958	// G0006168 // G0000072 // G0013569 // G0029881 // G0013267 // G0012779 // G0017713 // G0008387 // G0027916 // G0004643 // G0027190 // G0027052 // G0006686 // G0004134 // G0029958 // G0027757
GO:0005779	C	integral to peroxisomal membrane	8	2309	16	19201	0.00023	0.0053	// G0000072 // G0013569 // G0027757 // G0013267 // G0008387 // G0027052 // G0004134 // G0029958	// G0006168 // G0000072 // G0013569 // G0029881 // G0013267 // G0012779 // G0017713 // G0008387 // G0027916 // G0004643 // G0027190 // G0027052 // G0006686 // G0004134 // G0029958 // G0027757
GO:0000027	P	ribosomal large subunit assembly	10	2309	24	19201	0.00025	0.033	// G0017768 // G0017239 // G0005612 // G0022145 // G0024983 // G0003347 // G0016827 // G0006899 // G0024825 // G0004394	// G0030021 // G0022145 // G0024983 // G0012943 // G0016827 // G0024825 // G0000089 // G0017239 // G0004394 // G0017699 // G0022130 // G0023250 // G0017768 // G0005612 // G0024260 // G0003347 // G0013662 // G0006899 // G0009848 // G0014809 // G0009539 // G0029802 // G0011952 // G0005001
GO:0008135	F	translation factor activity, nucleic acid binding	20	2309	72	19201	0.00025	0.016	// G0015648 // G0009769 // G0011710 // G0029808 // G0016128 // G0000141 // G0009770 // G0004489 // G0010679 // G0013064 // G0027990 // G0014337 // G0026617 // G0006033 // G0000119 // G0002963 // G0013315 // G0007803 // G0030703 // G0009436	// G0010468 // G0000141 // G0014052 // G0009770 // G0021118 // G0004489 // G0027421 // G0008649 // G0012962 // G0027334 // G0026617 // G0012317 // G0012162 // G0023800 // G0004076 // G0011619 // G0006954 // G0028420 // G0008404 // G0007803 // G0017430 // G0016981 // G0011270 // G0010679 // G0009788 // G0012570 // G0029857 // G0001030 // G0024577 // G0011803 // G0011783 // G0001808 // G0006033 // …
GO:0009060	P	aerobic respiration	14	2309	42	19201	0.00026	0.034	// G0023670 // G0001761 // G0012896 // G0008094 // G0027673 // G0023782 // G0000064 // G0011356 // G0020686 // G0015034 // G0023264 // G0015422 // G0006219 // G0007173	// G0023670 // G0018025 // G0011115 // G0030318 // G0020686 // G0000359 // G0012783 // G0029034 // G0007845 // G0012896 // G0018082 // G0023782 // G0006219 // G0013302 // G0011356 // G0029150 // G0015422 // G0015034 // G0000388 // G0007550 // G0025486 // G0016743 // G0022810 // G0020926 // G0027673 // G0028178 // G0023643 // G0018075 // G0003553 // G0007173 // G0029346 // G0004164 // G0022858 // …
GO:0006461	P	protein complex assembly	115	2309	690	19201	0.00027	0.034	// G0026229 // G0029191 // G0008800 // G0018008 // G0030260 // G0028712 // G0003403 // G0004423 // G0010067 // G0010944 // G0028346 // G0001219 // G0015560 // G0007609 // G0024947 // G0026942 // G0008058 // G0028113 // G0024222 // G0017311 // G0024510 // G0003653 // G0024144 // G0005349 // G0028192 // G0028197 // G0012391 // G0023980 // G0016998 // G0000059 // G0000194 // G0005038 // G0001379 // …	// G0009203 // G0009613 // G0016650 // G0022049 // G0004917 // G0030303 // G0025354 // G0003565 // G0022868 // G0014970 // G0004223 // G0013248 // G0022199 // G0000589 // G0028022 // G0015050 // G0010944 // G0004546 // G0001695 // G0015699 // G0005516 // G0013539 // G0030260 // G0000743 // G0030017 // G0017669 // G0017427 // G0023724 // G0028113 // G0026257 // G0023480 // G0021359 // G0017950 // …
GO:0070271	P	protein complex biogenesis	115	2309	690	19201	0.00027	0.034	// G0026229 // G0029191 // G0008800 // G0018008 // G0030260 // G0028712 // G0003403 // G0004423 // G0010067 // G0010944 // G0028346 // G0001219 // G0015560 // G0007609 // G0024947 // G0026942 // G0008058 // G0028113 // G0024222 // G0017311 // G0024510 // G0003653 // G0024144 // G0005349 // G0028192 // G0028197 // G0012391 // G0023980 // G0016998 // G0000059 // G0000194 // G0005038 // G0001379 // …	// G0009203 // G0009613 // G0016650 // G0022049 // G0004917 // G0030303 // G0025354 // G0003565 // G0022868 // G0014970 // G0004223 // G0013248 // G0022199 // G0000589 // G0028022 // G0015050 // G0010944 // G0004546 // G0001695 // G0015699 // G0005516 // G0013539 // G0030260 // G0000743 // G0030017 // G0017669 // G0017427 // G0023724 // G0028113 // G0026257 // G0023480 // G0021359 // G0017950 // …
GO:0016836	F	hydro-lyase activity	12	2309	33	19201	0.00029	0.018	// G0026229 // G0022343 // G0006141 // G0004935 // G0013299 // G0000064 // G0010275 // G0006143 // G0028431 // G0027169 // G0008571 // G0000994	// G0009491 // G0026229 // G0023044 // G0004935 // G0006233 // G0017904 // G0001823 // G0012141 // G0010742 // G0022094 // G0005315 // G0004565 // G0027169 // G0023186 // G0020935 // G0000994 // G0005164 // G0013299 // G0028178 // G0010275 // G0006142 // G0027875 // G0006140 // G0006143 // G0006141 // G0023807 // G0003391 // G0022343 // G0028373 // G0010664 // G0000064 // G0028431 // G0008571
GO:0016628	F	oxidoreductase activity, acting on the CH-CH group of donors, NAD or NADP as acceptor	7	2309	13	19201	0.00032	0.02	// G0006126 // G0003158 // G0022758 // G0008845 // G0021067 // G0003589 // G0016756	// G0023044 // G0003158 // G0013004 // G0021181 // G0008845 // G0006126 // G0021067 // G0006878 // G0027525 // G0007987 // G0022758 // G0003589 // G0016756
GO:0030554	F	adenyl nucleotide binding	216	2309	1419	19201	0.00032	0.02	// G0014175 // G0008068 // G0026810 // G0029335 // G0016962 // G0016966 // G0000665 // G0010438 // G0017947 // G0022867 // G0030260 // G0003400 // G0010823 // G0006721 // G0006726 // G0010825 // G0026724 // G0004542 // G0023995 // G0009683 // G0023421 // G0006248 // G0015290 // G0015443 // G0005024 // G0016156 // G0015649 // G0004624 // G0006342 // G0008293 // G0024458 // G0004927 // G0004499 // …	// G0027745 // G0005587 // G0027748 // G0010438 // G0017301 // G0022867 // G0002127 // G0010437 // G0006721 // G0006726 // G0010941 // G0022196 // G0010944 // G0005106 // G0024453 // G0002812 // G0023488 // G0024105 // G0024458 // G0028116 // G0009298 // G0013020 // G0012560 // G0017014 // G0017015 // G0012566 // G0001024 // G0005038 // G0023026 // G0004766 // G0029377 // G0027259 // G0027251 // …
GO:0051536	F	iron-sulfur cluster binding	14	2309	43	19201	0.00035	0.02	// G0029885 // G0027085 // G0000064 // G0007733 // G0016127 // G0009508 // G0008902 // G0023874 // G0024144 // G0008648 // G0008877 // G0012896 // G0014141 // G0029519	// G0029885 // G0007264 // G0008902 // G0008648 // G0023380 // G0029606 // G0016093 // G0012896 // G0001099 // G0013651 // G0024488 // G0000064 // G0002367 // G0003919 // G0029150 // G0000705 // G0023874 // G0009164 // G0014141 // G0001596 // G0008014 // G0008522 // G0020926 // G0010096 // G0001493 // G0008039 // G0024144 // G0017567 // G0008877 // G0001080 // G0027085 // G0023807 // G0027492 // …
GO:0051540	F	metal cluster binding	14	2309	43	19201	0.00035	0.02	// G0029885 // G0027085 // G0000064 // G0007733 // G0016127 // G0009508 // G0008902 // G0023874 // G0024144 // G0008648 // G0008877 // G0012896 // G0014141 // G0029519	// G0029885 // G0007264 // G0008902 // G0008648 // G0023380 // G0029606 // G0016093 // G0012896 // G0001099 // G0013651 // G0024488 // G0000064 // G0002367 // G0003919 // G0029150 // G0000705 // G0023874 // G0009164 // G0014141 // G0001596 // G0008014 // G0008522 // G0020926 // G0010096 // G0001493 // G0008039 // G0024144 // G0017567 // G0008877 // G0001080 // G0027085 // G0023807 // G0027492 // …
GO:0000413	P	protein peptidyl-prolyl isomerization	15	2309	48	19201	0.00036	0.044	// G0028631 // G0010330 // G0015999 // G0007188 // G0028476 // G0008915 // G0025868 // G0010083 // G0016942 // G0030390 // G0016947 // G0016945 // G0003964 // G0026162 // G0013669	// G0020701 // G0030439 // G0016737 // G0016942 // G0016947 // G0016945 // G0026162 // G0013036 // G0027449 // G0025868 // G0028631 // G0001549 // G0015934 // G0003664 // G0024806 // G0013669 // G0030390 // G0000180 // G0007702 // G0008136 // G0000743 // G0005672 // G0011284 // G0010330 // G0008915 // G0005477 // G0021250 // G0008588 // G0013905 // G0008878 // G0004413 // G0010083 // G0028476 // …
GO:0022904	P	respiratory electron transport chain	16	2309	53	19201	0.00036	0.044	// G0000214 // G0016349 // G0012896 // G0013046 // G0027673 // G0015336 // G0016714 // G0011356 // G0016607 // G0020686 // G0014889 // G0001090 // G0015443 // G0015422 // G0016127 // G0024550	// G0009203 // G0029876 // G0016650 // G0024275 // G0029275 // G0027763 // G0020686 // G0005976 // G0001090 // G0029034 // G0000966 // G0007845 // G0012896 // G0025284 // G0003506 // G0000214 // G0018086 // G0018087 // G0013596 // G0018082 // G0003683 // G0011356 // G0015422 // G0014560 // G0024550 // G0015443 // G0018069 // G0016714 // G0014143 // G0016349 // G0030318 // G0027673 // G0015336 // …
GO:0003755	F	peptidyl-prolyl cis-trans isomerase activity	15	2309	48	19201	0.00036	0.02	// G0028631 // G0010330 // G0015999 // G0007188 // G0028476 // G0008915 // G0025868 // G0010083 // G0016942 // G0030390 // G0016947 // G0016945 // G0003964 // G0026162 // G0013669	// G0020701 // G0030439 // G0016737 // G0016942 // G0016947 // G0016945 // G0026162 // G0013036 // G0027449 // G0025868 // G0028631 // G0001549 // G0015934 // G0003664 // G0024806 // G0013669 // G0030390 // G0000180 // G0007702 // G0008136 // G0000743 // G0005672 // G0011284 // G0010330 // G0008915 // G0005477 // G0021250 // G0008588 // G0013905 // G0008878 // G0004413 // G0010083 // G0028476 // …
GO:0017076	F	purine nucleotide binding	262	2309	1761	19201	0.00037	0.021	// G0014175 // G0008068 // G0027429 // G0026810 // G0029335 // G0006232 // G0016962 // G0010260 // G0029497 // G0016966 // G0000665 // G0029544 // G0017947 // G0022867 // G0028655 // G0011822 // G0030260 // G0003400 // G0010823 // G0006721 // G0006726 // G0002009 // G0010825 // G0026724 // G0029051 // G0010944 // G0003648 // G0009683 // G0007952 // G0023421 // G0006248 // G0015290 // G0015443 // …	// G0027745 // G0002504 // G0005587 // G0027748 // G0010438 // G0017301 // G0022867 // G0002127 // G0010437 // G0027429 // G0025890 // G0006726 // G0022199 // G0010941 // G0022196 // G0010944 // G0005106 // G0002811 // G0024453 // G0002812 // G0023488 // G0024105 // G0024458 // G0009106 // G0028116 // G0009298 // G0013020 // G0012560 // G0017014 // G0026969 // G0012566 // G0007523 // G0007520 // …
GO:0010608	P	posttranscriptional regulation of gene expression	63	2309	340	19201	0.00039	0.047	// G0029885 // G0008068 // G0008452 // G0009770 // G0011112 // G0024352 // G0001436 // G0006487 // G0005364 // G0028045 // G0022864 // G0009692 // G0030260 // G0009472 // G0001756 // G0000141 // G0016138 // G0004507 // G0011312 // G0017239 // G0010679 // G0002956 // G0025087 // G0016077 // G0024927 // G0012022 // G0024126 // G0008303 // G0005632 // G0006342 // G0010823 // G0030668 // G0022301 // …	// G0012617 // G0003713 // G0015588 // G0009203 // G0010268 // G0027202 // G0017777 // G0027426 // G0011112 // G0027421 // G0014780 // G0005285 // G0026710 // G0008068 // G0017155 // G0026714 // G0017670 // G0022864 // G0012727 // G0015498 // G0000668 // G0030260 // G0022413 // G0001756 // G0010823 // G0017388 // G0010821 // G0001436 // G0005219 // G0004789 // G0008377 // G0025953 // G0001404 // …
GO:0008540	C	proteasome regulatory particle, base subcomplex	8	2309	17	19201	0.00039	0.0089	// G0023998 // G0005038 // G0029191 // G0015424 // G0025256 // G0030054 // G0022019 // G0009804	// G0023998 // G0029191 // G0006628 // G0015424 // G0016272 // G0021677 // G0002433 // G0025256 // G0030054 // G0022019 // G0005507 // G0012568 // G0005038 // G0017287 // G0013239 // G0028471 // G0009804
GO:0016408	F	C-acyltransferase activity	6	2309	10	19201	0.00041	0.023	// G0009594 // G0025386 // G0029945 // G0020981 // G0008569 // G0004049	// G0009594 // G0026153 // G0025386 // G0029080 // G0029945 // G0020981 // G0002404 // G0008569 // G0004049 // G0007072
GO:0044432	C	endoplasmic reticulum part	65	2309	354	19201	0.00041	0.0092	// G0017492 // G0009594 // G0020885 // G0005918 // G0008800 // G0014172 // G0004875 // G0004912 // G0030567 // G0005927 // G0008648 // G0029544 // G0025536 // G0015849 // G0006885 // G0010179 // G0026719 // G0015486 // G0010634 // G0015268 // G0017867 // G0007372 // G0006528 // G0025281 // G0027860 // G0013267 // G0002295 // G0007474 // G0024090 // G0016044 // G0010860 // G0010085 // G0012061 // …	// G0004912 // G0030653 // G0024293 // G0014171 // G0016017 // G0016406 // G0000743 // G0005632 // G0021213 // G0002337 // G0007850 // G0011447 // G0020823 // G0028728 // G0001022 // G0005037 // G0023023 // G0026082 // G0004643 // G0011507 // G0027926 // G0001549 // G0016303 // G0009856 // G0002340 // G0016309 // G0016308 // G0024692 // G0025075 // G0014027 // G0029080 // G0014020 // G0025173 // …
GO:0005744	C	mitochondrial inner membrane presequence translocase complex	6	2309	10	19201	0.00041	0.0092	// G0029527 // G0007947 // G0011770 // G0026612 // G0009427 // G0025276	// G0022647 // G0029527 // G0004872 // G0005473 // G0011770 // G0007947 // G0025276 // G0026612 // G0009427 // G0030331
GO:0051168	P	nuclear export	24	2309	97	19201	0.00043	0.051	// G0022107 // G0006214 // G0011491 // G0028656 // G0017000 // G0011332 // G0013597 // G0005372 // G0014061 // G0005453 // G0006342 // G0009746 // G0014244 // G0026607 // G0022952 // G0011550 // G0000364 // G0002722 // G0021783 // G0011266 // G0005011 // G0030289 // G0027139 // G0014338	// G0009611 // G0016845 // G0010189 // G0028656 // G0022866 // G0011889 // G0010638 // G0014974 // G0003562 // G0009878 // G0009565 // G0001400 // G0028228 // G0000466 // G0009276 // G0014061 // G0023122 // G0006342 // G0007119 // G0004917 // G0014244 // G0008974 // G0015576 // G0008577 // G0021912 // G0027139 // G0008041 // G0026088 // G0002023 // G0006214 // G0017290 // G0029603 // G0026771 // …
GO:0016093	P	polyprenol metabolic process	5	2309	7	19201	0.00043	0.051	// G0020885 // G0005632 // G0008845 // G0006512 // G0007474	// G0020885 // G0005632 // G0008845 // G0007474 // G0006512 // G0005666 // G0015110
GO:0016090	P	prenol metabolic process	5	2309	7	19201	0.00043	0.051	// G0020885 // G0005632 // G0008845 // G0006512 // G0007474	// G0020885 // G0005632 // G0008845 // G0007474 // G0006512 // G0005666 // G0015110
GO:0051187	P	cofactor catabolic process	11	2309	30	19201	0.00047	0.055	// G0023670 // G0001761 // G0023782 // G0000064 // G0014187 // G0020686 // G0021067 // G0015034 // G0023264 // G0016756 // G0007173	// G0023670 // G0026759 // G0011115 // G0023211 // G0020686 // G0012783 // G0007942 // G0023782 // G0007173 // G0014187 // G0015034 // G0000388 // G0025486 // G0016743 // G0022810 // G0020926 // G0028178 // G0023643 // G0021067 // G0029346 // G0000839 // G0022858 // G0010394 // G0025881 // G0001761 // G0002374 // G0000064 // G0030318 // G0023264 // G0016756
GO:0031968	C	organelle outer membrane	22	2309	87	19201	0.00053	0.012	// G0009658 // G0017735 // G0014116 // G0008648 // G0028045 // G0027757 // G0010469 // G0009508 // G0001778 // G0028346 // G0011822 // G0008569 // G0003089 // G0010258 // G0014296 // G0013232 // G0024655 // G0030399 // G0008624 // G0022222 // G0000097 // G0015384	// G0004623 // G0028653 // G0013976 // G0010631 // G0013033 // G0014349 // G0028346 // G0009164 // G0030399 // G0008261 // G0003963 // G0007997 // G0012258 // G0006354 // G0000784 // G0002022 // G0004765 // G0028045 // G0004404 // G0024219 // G0012257 // G0022234 // G0009508 // G0011822 // G0000529 // G0022831 // G0010258 // G0024772 // G0010469 // G0021181 // G0003434 // G0010158 // G0022222 // …
GO:0000315	C	organellar large ribosomal subunit	10	2309	26	19201	0.00054	0.012	// G0005996 // G0011179 // G0011763 // G0021007 // G0027432 // G0024693 // G0004047 // G0025060 // G0017065 // G0016380	// G0025060 // G0011179 // G0009774 // G0011763 // G0012943 // G0011055 // G0013118 // G0025479 // G0017065 // G0012879 // G0005996 // G0023783 // G0022703 // G0001658 // G0024693 // G0005105 // G0007984 // G0016380 // G0025814 // G0030578 // G0021007 // G0027432 // G0004047 // G0010560 // G0003902 // G0013896
GO:0005762	C	mitochondrial large ribosomal subunit	10	2309	26	19201	0.00054	0.012	// G0005996 // G0011179 // G0011763 // G0021007 // G0027432 // G0024693 // G0004047 // G0025060 // G0017065 // G0016380	// G0025060 // G0011179 // G0009774 // G0011763 // G0012943 // G0011055 // G0013118 // G0025479 // G0017065 // G0012879 // G0005996 // G0023783 // G0022703 // G0001658 // G0024693 // G0005105 // G0007984 // G0016380 // G0025814 // G0030578 // G0021007 // G0027432 // G0004047 // G0010560 // G0003902 // G0013896
GO:0006414	P	translational elongation	13	2309	40	19201	0.00057	0.066	// G0010823 // G0008068 // G0016128 // G0016232 // G0030703 // G0013064 // G0004489 // G0028491 // G0007803 // G0004002 // G0004261 // G0004970 // G0011312	// G0008068 // G0027594 // G0009677 // G0007264 // G0029797 // G0004261 // G0006954 // G0010721 // G0010823 // G0007803 // G0011312 // G0028362 // G0012570 // G0001030 // G0024577 // G0007098 // G0002850 // G0017939 // G0004489 // G0030703 // G0015310 // G0028491 // G0014947 // G0009907 // G0029785 // G0004002 // G0001384 // G0022342 // G0029514 // G0016128 // G0016232 // G0013064 // G0026663 // …
GO:0035269	P	protein amino acid O-linked mannosylation	7	2309	14	19201	0.00058	0.067	// G0005632 // G0010085 // G0017772 // G0007474 // G0006528 // G0000462 // G0012940	// G0011293 // G0005427 // G0013266 // G0005716 // G0010085 // G0007474 // G0017772 // G0006528 // G0002397 // G0000959 // G0005632 // G0000462 // G0012940 // G0003103
GO:0016859	F	cis-trans isomerase activity	15	2309	50	19201	0.00058	0.031	// G0028631 // G0010330 // G0015999 // G0007188 // G0028476 // G0008915 // G0025868 // G0010083 // G0016942 // G0030390 // G0016947 // G0016945 // G0003964 // G0026162 // G0013669	// G0020701 // G0030439 // G0016737 // G0016942 // G0003794 // G0016945 // G0026162 // G0013036 // G0027449 // G0025868 // G0028631 // G0001549 // G0015934 // G0003664 // G0024806 // G0013669 // G0030390 // G0000180 // G0007702 // G0008136 // G0000743 // G0005672 // G0011284 // G0010330 // G0002396 // G0008915 // G0005477 // G0021250 // G0008588 // G0013905 // G0008878 // G0004413 // G0010083 // …
GO:0022890	F	inorganic cation transmembrane transporter activity	41	2309	202	19201	0.00059	0.031	// G0022430 // G0026081 // G0015305 // G0023084 // G0024313 // G0002776 // G0027724 // G0001735 // G0024761 // G0010539 // G0008195 // G0016881 // G0008441 // G0014145 // G0024880 // G0012042 // G0010593 // G0013436 // G0000767 // G0029673 // G0004499 // G0027221 // G0006789 // G0023903 // G0029221 // G0030602 // G0010541 // G0001087 // G0009909 // G0027085 // G0013046 // G0015973 // G0006070 // …	// G0026386 // G0021139 // G0017776 // G0026423 // G0014276 // G0024337 // G0006138 // G0030545 // G0002776 // G0011640 // G0003569 // G0004659 // G0026548 // G0026300 // G0026306 // G0002671 // G0029754 // G0002243 // G0027085 // G0010539 // G0021534 // G0016527 // G0001401 // G0001592 // G0013431 // G0013436 // G0015273 // G0026507 // G0022638 // G0007805 // G0008056 // G0021688 // G0004499 // …
GO:0006739	P	NADP metabolic process	9	2309	22	19201	0.0006	0.069	// G0015267 // G0017864 // G0014187 // G0015268 // G0012847 // G0016836 // G0016152 // G0016154 // G0006480	// G0015267 // G0025108 // G0017864 // G0015268 // G0013878 // G0024219 // G0010517 // G0003402 // G0015585 // G0014187 // G0016152 // G0016154 // G0000685 // G0023211 // G0016877 // G0016720 // G0012847 // G0016836 // G0008586 // G0006480 // G0008207 // G0016751
GO:0050660	F	FAD binding	18	2309	66	19201	0.00062	0.032	// G0015267 // G0002712 // G0010258 // G0017947 // G0004487 // G0023983 // G0004774 // G0020972 // G0020686 // G0001862 // G0017198 // G0020690 // G0015443 // G0015268 // G0003776 // G0013729 // G0016156 // G0010723	// G0015267 // G0015266 // G0004487 // G0017947 // G0005970 // G0015260 // G0005859 // G0030022 // G0020686 // G0001862 // G0028123 // G0029606 // G0006702 // G0009916 // G0023472 // G0016093 // G0003776 // G0011477 // G0017100 // G0009836 // G0011456 // G0009856 // G0011629 // G0016450 // G0020972 // G0003428 // G0000142 // G0023354 // G0012229 // G0015443 // G0021390 // G0016156 // G0001074 // …
GO:0000301	P	retrograde transport, vesicle recycling within Golgi	8	2309	18	19201	0.00063	0.072	// G0002455 // G0028192 // G0020711 // G0027973 // G0029083 // G0008138 // G0005597 // G0023247	// G0002455 // G0015135 // G0028192 // G0007827 // G0026632 // G0020711 // G0002445 // G0027973 // G0017248 // G0022481 // G0012956 // G0007395 // G0008138 // G0005597 // G0023247 // G0029083 // G0028200 // G0011243
GO:0006790	P	sulfur metabolic process	33	2309	154	19201	0.00072	0.081	// G0021971 // G0027194 // G0030525 // G0010610 // G0005454 // G0004441 // G0000144 // G0010064 // G0010065 // G0016568 // G0022566 // G0025836 // G0005453 // G0007278 // G0001090 // G0013299 // G0022153 // G0002016 // G0016364 // G0004771 // G0000917 // G0006891 // G0016466 // G0022351 // G0017261 // G0021355 // G0000665 // G0006035 // G0014219 // G0025907 // G0009246 // G0003968 // G0023264	// G0030143 // G0024331 // G0009503 // G0016848 // G0000665 // G0010638 // G0010437 // G0011193 // G0022351 // G0022197 // G0029052 // G0010064 // G0010065 // G0009680 // G0004193 // G0006009 // G0006242 // G0003721 // G0008296 // G0022031 // G0022032 // G0001030 // G0029385 // G0016466 // G0007005 // G0030271 // G0004412 // G0002627 // G0017261 // G0021355 // G0000593 // G0007287 // G0007285 // …
GO:0008104	P	protein localization	178	2309	1163	19201	0.00073	0.082	// G0008800 // G0006232 // G0024332 // G0010260 // G0004358 // G0030710 // G0028655 // G0022869 // G0010634 // G0002778 // G0022594 // G0021347 // G0011196 // G0010067 // G0029051 // G0004785 // G0017386 // G0011459 // G0028346 // G0008678 // G0022696 // G0005022 // G0004190 // G0030014 // G0029958 // G0022034 // G0006342 // G0009746 // G0016709 // G0002703 // G0029544 // G0006982 // G0016998 // …	// G0027745 // G0009973 // G0009613 // G0009977 // G0021461 // G0016650 // G0009978 // G0010260 // G0026422 // G0021323 // G0021289 // G0010341 // G0014876 // G0020649 // G0003569 // G0028655 // G0014974 // G0001880 // G0001887 // G0025455 // G0010586 // G0025890 // G0010183 // G0013362 // G0025830 // G0011198 // G0029051 // G0022514 // G0015050 // G0000466 // G0005512 // G0009276 // G0005514 // …
GO:0033108	P	mitochondrial respiratory chain complex assembly	10	2309	27	19201	0.00077	0.084	// G0018008 // G0030668 // G0006093 // G0024907 // G0028346 // G0024144 // G0024947 // G0029527 // G0003653 // G0007076	// G0018008 // G0004872 // G0016650 // G0006093 // G0014830 // G0008494 // G0011371 // G0017388 // G0029527 // G0003392 // G0024907 // G0028346 // G0007550 // G0024947 // G0007076 // G0030017 // G0023354 // G0030668 // G0018038 // G0024995 // G0024144 // G0001706 // G0030331 // G0022892 // G0003653 // G0013581 // G0004342
GO:0006818	P	hydrogen transport	23	2309	95	19201	0.00077	0.084	// G0006213 // G0026635 // G0002776 // G0023915 // G0025316 // G0005491 // G0010068 // G0016881 // G0008441 // G0028694 // G0012042 // G0000767 // G0029673 // G0009602 // G0029245 // G0004499 // G0006789 // G0023903 // G0030602 // G0015973 // G0016990 // G0006054 // G0020927	// G0021139 // G0030304 // G0006138 // G0029546 // G0027330 // G0023915 // G0026548 // G0010068 // G0005899 // G0001401 // G0011929 // G0013431 // G0022638 // G0008056 // G0028110 // G0004499 // G0023903 // G0026883 // G0006871 // G0015973 // G0016990 // G0007524 // G0003045 // G0002776 // G0022925 // G0012851 // G0025104 // G0014367 // G0009859 // G0007451 // G0017085 // G0017086 // G0029245 // …
GO:0010499	P	proteasomal ubiquitin-independent protein catabolic process	10	2309	27	19201	0.00077	0.084	// G0001754 // G0005590 // G0017913 // G0024390 // G0006623 // G0006830 // G0013391 // G0001951 // G0027257 // G0005072	// G0008412 // G0006623 // G0020769 // G0001951 // G0027257 // G0001754 // G0027274 // G0001463 // G0024390 // G0001468 // G0015987 // G0003717 // G0017913 // G0030630 // G0008671 // G0028872 // G0010213 // G0002036 // G0013391 // G0023667 // G0002038 // G0013640 // G0005590 // G0006830 // G0005072 // G0026951 // G0014072
GO:0015036	F	disulfide oxidoreductase activity	10	2309	27	19201	0.00077	0.039	// G0005453 // G0022351 // G0005454 // G0010759 // G0016466 // G0010610 // G0016017 // G0002496 // G0000144 // G0011604	// G0014167 // G0025781 // G0008804 // G0010610 // G0011210 // G0011604 // G0013151 // G0004468 // G0022351 // G0012663 // G0029052 // G0016017 // G0023929 // G0022655 // G0005453 // G0005454 // G0016466 // G0030271 // G0021213 // G0002496 // G0000144 // G0004537 // G0015844 // G0008035 // G0010759 // G0003867 // G0005037
GO:0005576	C	extracellular region	402	2309	2839	19201	0.00081	0.017	// G0016653 // G0010260 // G0010261 // G0010340 // G0010345 // G0028655 // G0006720 // G0004224 // G0004542 // G0010944 // G0022190 // G0030390 // G0011802 // G0027638 // G0024458 // G0004047 // G0007853 // G0021355 // G0006582 // G0002818 // G0002860 // G0000519 // G0006035 // G0000520 // G0023435 // G0000512 // G0000515 // G0006835 // G0014258 // G0027550 // G0024587 // G0013655 // G0004133 // …	// G0022512 // G0022042 // G0012969 // G0005425 // G0022048 // G0009202 // G0009619 // G0005584 // G0015545 // G0010435 // G0010948 // G0013366 // G0024655 // G0013362 // G0013363 // G0028022 // G0010944 // G0010947 // G0022190 // G0004980 // G0022467 // G0009278 // G0027638 // G0023489 // G0024458 // G0005638 // G0023485 // G0012960 // G0007859 // G0013028 // G0009759 // G0007855 // G0010588 // …
GO:0009205	P	purine ribonucleoside triphosphate metabolic process	17	2309	62	19201	0.00082	0.088	// G0015973 // G0029673 // G0004499 // G0015963 // G0003808 // G0006824 // G0009602 // G0023595 // G0016127 // G0027997 // G0006789 // G0016881 // G0023903 // G0030602 // G0015336 // G0028694 // G0012042	// G0023595 // G0017865 // G0005627 // G0030999 // G0008439 // G0024355 // G0018007 // G0002029 // G0025104 // G0017591 // G0023777 // G0026548 // G0022824 // G0000784 // G0026993 // G0022492 // G0012890 // G0013033 // G0003017 // G0015963 // G0018080 // G0018081 // G0013363 // G0015336 // G0006294 // G0016881 // G0015448 // G0000405 // G0007986 // G0013431 // G0028694 // G0025933 // G0012042 // …
GO:0055088	P	lipid homeostasis	19	2309	73	19201	0.00084	0.09	// G0007372 // G0020885 // G0017947 // G0005918 // G0013241 // G0004774 // G0003707 // G0004509 // G0020972 // G0001862 // G0007371 // G0016156 // G0020690 // G0003088 // G0017198 // G0003776 // G0013729 // G0027017 // G0010723	// G0006238 // G0027745 // G0020885 // G0017947 // G0005918 // G0016634 // G0015260 // G0003211 // G0015069 // G0003087 // G0006355 // G0004509 // G0020690 // G0001862 // G0028123 // G0017672 // G0013017 // G0025020 // G0028512 // G0003776 // G0011477 // G0010631 // G0007372 // G0009836 // G0010723 // G0007371 // G0029391 // G0003819 // G0010537 // G0002366 // G0003549 // G0013599 // G0009759 // …
GO:0009150	P	purine ribonucleotide metabolic process	22	2309	90	19201	0.00086	0.092	// G0023595 // G0027175 // G0008901 // G0008902 // G0015963 // G0006824 // G0016881 // G0028694 // G0012042 // G0029673 // G0027997 // G0009602 // G0015336 // G0010315 // G0004499 // G0014264 // G0006789 // G0023903 // G0030602 // G0015973 // G0003808 // G0016127	// G0009615 // G0005627 // G0026548 // G0013033 // G0015963 // G0013363 // G0015448 // G0013431 // G0022824 // G0005636 // G0004499 // G0023903 // G0015973 // G0003808 // G0011833 // G0007524 // G0030677 // G0009223 // G0024355 // G0002029 // G0025104 // G0017591 // G0014438 // G0011372 // G0007986 // G0010594 // G0025933 // G0010315 // G0030602 // G0011725 // G0024673 // G0024285 // G0006296 // …
GO:0019867	C	outer membrane	22	2309	90	19201	0.00086	0.018	// G0009658 // G0017735 // G0014116 // G0008648 // G0028045 // G0027757 // G0010469 // G0009508 // G0001778 // G0028346 // G0011822 // G0008569 // G0003089 // G0010258 // G0014296 // G0013232 // G0024655 // G0030399 // G0008624 // G0022222 // G0000097 // G0015384	// G0004623 // G0028653 // G0013976 // G0010631 // G0013033 // G0024655 // G0014349 // G0028346 // G0009164 // G0008569 // G0030708 // G0008261 // G0003963 // G0007997 // G0012258 // G0006354 // G0000784 // G0002022 // G0004765 // G0028045 // G0004404 // G0024219 // G0012257 // G0022234 // G0009508 // G0011822 // G0005669 // G0000529 // G0022831 // G0010258 // G0024772 // G0010469 // G0021181 // …
GO:0031301	C	integral to organelle membrane	34	2309	162	19201	0.00089	0.018	// G0017867 // G0017735 // G0021628 // G0030567 // G0020676 // G0015849 // G0006885 // G0025281 // G0004134 // G0008800 // G0007372 // G0009784 // G0007683 // G0013267 // G0014180 // G0028045 // G0008387 // G0029958 // G0005927 // G0005632 // G0003089 // G0004826 // G0027757 // G0025276 // G0008877 // G0026706 // G0000072 // G0013569 // G0015700 // G0000097 // G0015434 // G0006528 // G0015384 // …	// G0022647 // G0025200 // G0008800 // G0002007 // G0010188 // G0017279 // G0012087 // G0030269 // G0025281 // G0010101 // G0001520 // G0017388 // G0007683 // G0010069 // G0014180 // G0001401 // G0016243 // G0001057 // G0006009 // G0000469 // G0007282 // G0005632 // G0009217 // G0027101 // G0020676 // G0021861 // G0005943 // G0017314 // G0013780 // G0026092 // G0027524 // G0008877 // G0011447 // …
GO:0016765	F	transferase activity, transferring alkyl or aryl (other than methyl) groups	15	2309	52	19201	0.00092	0.045	// G0020885 // G0023958 // G0023983 // G0010064 // G0010065 // G0005373 // G0016466 // G0022351 // G0025057 // G0006512 // G0003556 // G0010610 // G0022566 // G0030162 // G0003775	// G0018023 // G0025200 // G0010065 // G0002281 // G0006512 // G0018025 // G0006173 // G0020885 // G0028107 // G0012166 // G0009932 // G0010610 // G0025311 // G0026044 // G0012897 // G0028488 // G0012901 // G0003775 // G0006821 // G0027689 // G0010155 // G0022351 // G0023958 // G0009238 // G0010064 // G0023467 // G0011944 // G0009059 // G0005252 // G0005373 // G0022566 // G0001030 // G0001992 // …
GO:0046034	P	ATP metabolic process	14	2309	47	19201	0.00095	0.1	// G0015973 // G0029673 // G0015963 // G0003808 // G0009602 // G0015336 // G0016127 // G0004499 // G0006789 // G0016881 // G0023903 // G0030602 // G0028694 // G0012042	// G0017865 // G0030999 // G0005627 // G0024355 // G0018007 // G0002029 // G0025104 // G0023777 // G0026548 // G0022492 // G0012890 // G0013033 // G0003017 // G0015963 // G0018080 // G0018081 // G0013363 // G0015336 // G0008314 // G0016881 // G0000405 // G0013431 // G0028694 // G0012042 // G0015973 // G0022824 // G0009602 // G0005636 // G0004499 // G0009766 // G0006789 // G0023903 // G0030602 // …
GO:0005484	F	SNAP receptor activity	13	2309	42	19201	0.00096	0.047	// G0024090 // G0029615 // G0004190 // G0002295 // G0025991 // G0024904 // G0021537 // G0022820 // G0015539 // G0024927 // G0024711 // G0021049 // G0010634	// G0028008 // G0022820 // G0030183 // G0013119 // G0004727 // G0010634 // G0015482 // G0007714 // G0016985 // G0008231 // G0007516 // G0025991 // G0000703 // G0002295 // G0024904 // G0021537 // G0013752 // G0024927 // G0021049 // G0013984 // G0007768 // G0004190 // G0024090 // G0009747 // G0011282 // G0010094 // G0025170 // G0029262 // G0029615 // G0024711 // G0020653 // G0026985 // G0004125 // …
GO:0005681	C	spliceosomal complex	29	2309	132	19201	0.00096	0.02	// G0023562 // G0028280 // G0013285 // G0028288 // G0016942 // G0028124 // G0011057 // G0021652 // G0006996 // G0030390 // G0004985 // G0000895 // G0005453 // G0023216 // G0029308 // G0016911 // G0000635 // G0004294 // G0016970 // G0001708 // G0014961 // G0010058 // G0026354 // G0030129 // G0010759 // G0006756 // G0003849 // G0025710 // G0017033	// G0012963 // G0029119 // G0012556 // G0011057 // G0013722 // G0016096 // G0028348 // G0006845 // G0010744 // G0003643 // G0016075 // G0001400 // G0030390 // G0014961 // G0025813 // G0013285 // G0009962 // G0004926 // G0017817 // G0025218 // G0029341 // G0024758 // G0017155 // G0013021 // G0008587 // G0000611 // G0003858 // G0001026 // G0002865 // G0017033 // G0028280 // G0028288 // G0012458 // …
GO:0008168	F	methyltransferase activity	38	2309	188	19201	0.00098	0.047	// G0025637 // G0008516 // G0023324 // G0021493 // G0025027 // G0027273 // G0024361 // G0013347 // G0021309 // G0024628 // G0029178 // G0015945 // G0017104 // G0017691 // G0005271 // G0025855 // G0030396 // G0001073 // G0007076 // G0010592 // G0016173 // G0022034 // G0022116 // G0027005 // G0011332 // G0017744 // G0027995 // G0027432 // G0030626 // G0002763 // G0030373 // G0009903 // G0004103 // …	// G0026812 // G0018055 // G0024331 // G0009113 // G0013457 // G0017303 // G0001956 // G0030147 // G0004354 // G0024628 // G0011190 // G0025958 // G0030373 // G0025897 // G0013633 // G0017382 // G0015055 // G0004543 // G0006645 // G0030396 // G0022034 // G0027005 // G0017744 // G0004711 // G0030570 // G0027432 // G0011041 // G0013029 // G0011048 // G0028883 // G0011531 // G0017013 // G0015288 // …
GO:0015980	P	energy derivation by oxidation of organic compounds	33	2309	157	19201	0.001	0.11	// G0023670 // G0006219 // G0016714 // G0020686 // G0001090 // G0012896 // G0003776 // G0000214 // G0011192 // G0008094 // G0000064 // G0008046 // G0011356 // G0015422 // G0015034 // G0024550 // G0015443 // G0024947 // G0005024 // G0016349 // G0027673 // G0007173 // G0009508 // G0016607 // G0015336 // G0000857 // G0013046 // G0001761 // G0000577 // G0023782 // G0014889 // G0023264 // G0016127	// G0008773 // G0009203 // G0030413 // G0016650 // G0016714 // G0011115 // G0026543 // G0011889 // G0007845 // G0029876 // G0025284 // G0011192 // G0010537 // G0007530 // G0011356 // G0000388 // G0004193 // G0024947 // G0023359 // G0025729 // G0026943 // G0021129 // G0005636 // G0016916 // G0023643 // G0017811 // G0003553 // G0000958 // G0029346 // G0006872 // G0012157 // G0013022 // G0022858 // …
GO:0005975	P	carbohydrate metabolic process	98	2309	595	19201	0.001	0.11	// G0030146 // G0002009 // G0017772 // G0022864 // G0026719 // G0021538 // G0026146 // G0029299 // G0014180 // G0010944 // G0000462 // G0013297 // G0016152 // G0016154 // G0005632 // G0022521 // G0008808 // G0004651 // G0010440 // G0013627 // G0028197 // G0028199 // G0000599 // G0006035 // G0024422 // G0008046 // G0010085 // G0011402 // G0004133 // G0011404 // G0028632 // G0003758 // G0009502 // …	// G0016657 // G0003333 // G0009203 // G0030653 // G0026422 // G0025548 // G0014874 // G0005427 // G0022864 // G0001881 // G0014970 // G0021738 // G0013366 // G0026723 // G0011195 // G0013362 // G0013363 // G0012000 // G0009680 // G0010944 // G0010947 // G0013530 // G0000462 // G0005518 // G0030013 // G0015691 // G0016154 // G0005632 // G0015271 // G0029384 // G0027322 // G0028888 // G0017156 // …
GO:0004372	F	glycine hydroxymethyltransferase activity	5	2309	8	19201	0.001	0.049	// G0030626 // G0022116 // G0021493 // G0027005 // G0016173	// G0022116 // G0030677 // G0027005 // G0004543 // G0030626 // G0016173 // G0021493 // G0000839
GO:0016272	C	prefoldin complex	5	2309	8	19201	0.001	0.021	// G0007237 // G0007487 // G0006366 // G0022731 // G0000266	// G0007237 // G0001505 // G0007487 // G0012811 // G0000266 // G0030422 // G0006366 // G0022731
GO:0019362	P	pyridine nucleotide metabolic process	12	2309	38	19201	0.0012	0.12	// G0000214 // G0003400 // G0016836 // G0017864 // G0020669 // G0015268 // G0012847 // G0014187 // G0015267 // G0016152 // G0016154 // G0006480	// G0015267 // G0012859 // G0017864 // G0025108 // G0015268 // G0028106 // G0014187 // G0028405 // G0024219 // G0003400 // G0010517 // G0003402 // G0015585 // G0020669 // G0015673 // G0016152 // G0016154 // G0000685 // G0000214 // G0023211 // G0030661 // G0016877 // G0016720 // G0027454 // G0030007 // G0012847 // G0016836 // G0002135 // G0025686 // G0021977 // G0008586 // G0006480 // G0013878 // …
GO:0046496	P	nicotinamide nucleotide metabolic process	12	2309	38	19201	0.0012	0.12	// G0000214 // G0003400 // G0016836 // G0017864 // G0020669 // G0015268 // G0012847 // G0014187 // G0015267 // G0016152 // G0016154 // G0006480	// G0015267 // G0012859 // G0017864 // G0025108 // G0015268 // G0028106 // G0014187 // G0028405 // G0024219 // G0003400 // G0010517 // G0003402 // G0015585 // G0020669 // G0015673 // G0016152 // G0016154 // G0000685 // G0000214 // G0023211 // G0030661 // G0016877 // G0016720 // G0027454 // G0030007 // G0012847 // G0016836 // G0002135 // G0025686 // G0021977 // G0008586 // G0006480 // G0013878 // …
GO:0006769	P	nicotinamide metabolic process	12	2309	38	19201	0.0012	0.12	// G0000214 // G0003400 // G0016836 // G0017864 // G0020669 // G0015268 // G0012847 // G0014187 // G0015267 // G0016152 // G0016154 // G0006480	// G0015267 // G0012859 // G0017864 // G0025108 // G0015268 // G0028106 // G0014187 // G0028405 // G0024219 // G0003400 // G0010517 // G0003402 // G0015585 // G0020669 // G0015673 // G0016152 // G0016154 // G0000685 // G0000214 // G0023211 // G0030661 // G0016877 // G0016720 // G0027454 // G0030007 // G0012847 // G0016836 // G0002135 // G0025686 // G0021977 // G0008586 // G0006480 // G0013878 // …
GO:0071212	C	subsynaptic reticulum	66	2309	375	19201	0.0012	0.023	// G0017492 // G0009594 // G0020885 // G0005918 // G0008800 // G0014172 // G0004875 // G0004912 // G0030567 // G0028698 // G0005927 // G0008648 // G0029544 // G0025536 // G0015849 // G0006885 // G0010179 // G0026719 // G0015486 // G0010634 // G0015268 // G0017867 // G0007372 // G0006528 // G0025281 // G0027860 // G0013267 // G0002295 // G0007474 // G0024090 // G0016044 // G0010860 // G0010085 // …	// G0004912 // G0030653 // G0024293 // G0014171 // G0016017 // G0016406 // G0000743 // G0005632 // G0021213 // G0002337 // G0007850 // G0011447 // G0020823 // G0028728 // G0001022 // G0005037 // G0023023 // G0026082 // G0004643 // G0011507 // G0027926 // G0001549 // G0016303 // G0009856 // G0002340 // G0016309 // G0016308 // G0024692 // G0024517 // G0025075 // G0008522 // G0014027 // G0029080 // …
GO:0005789	C	endoplasmic reticulum membrane	57	2309	315	19201	0.0012	0.025	// G0017492 // G0009594 // G0020885 // G0005918 // G0008800 // G0010554 // G0004875 // G0004912 // G0030567 // G0005927 // G0008648 // G0029544 // G0015849 // G0006885 // G0026719 // G0015486 // G0010634 // G0015268 // G0017867 // G0007372 // G0006528 // G0025281 // G0013267 // G0002295 // G0007474 // G0024090 // G0016044 // G0010860 // G0010085 // G0012061 // G0015298 // G0014422 // G0025075 // …	// G0009594 // G0006238 // G0002718 // G0008800 // G0002007 // G0016309 // G0027230 // G0021988 // G0029544 // G0017279 // G0012087 // G0015849 // G0026719 // G0000105 // G0029626 // G0010634 // G0008009 // G0026387 // G0028227 // G0014080 // G0004117 // G0021632 // G0003132 // G0010069 // G0003877 // G0021319 // G0008408 // G0016243 // G0000180 // G0007330 // G0004912 // G0006245 // G0009164 // …
GO:0043161	P	proteasomal ubiquitin-dependent protein catabolic process	52	2309	282	19201	0.0013	0.13	// G0025202 // G0008646 // G0008414 // G0024390 // G0025206 // G0006237 // G0001861 // G0004317 // G0029191 // G0011494 // G0001951 // G0017273 // G0027257 // G0010024 // G0023998 // G0001754 // G0004507 // G0016934 // G0015424 // G0017212 // G0002956 // G0006623 // G0013391 // G0008678 // G0022019 // G0016017 // G0015509 // G0015690 // G0025667 // G0027165 // G0016653 // G0025039 // G0028698 // …	// G0006137 // G0006239 // G0009044 // G0029191 // G0025206 // G0003334 // G0027742 // G0006623 // G0012678 // G0022609 // G0006237 // G0024626 // G0017301 // G0024623 // G0001951 // G0011889 // G0003035 // G0017273 // G0028897 // G0001488 // G0010630 // G0023998 // G0003288 // G0001754 // G0001629 // G0010069 // G0028186 // G0008376 // G0008437 // G0004546 // G0009014 // G0015566 // G0000182 // …
GO:0051603	P	proteolysis involved in cellular protein catabolic process	81	2309	480	19201	0.0013	0.13	// G0025202 // G0021729 // G0008414 // G0024390 // G0025206 // G0024123 // G0008924 // G0008646 // G0022660 // G0028289 // G0006237 // G0016934 // G0001861 // G0004317 // G0029191 // G0011494 // G0001951 // G0015896 // G0027276 // G0017273 // G0027257 // G0010024 // G0009472 // G0023998 // G0001754 // G0004507 // G0010676 // G0010088 // G0025875 // G0015424 // G0017212 // G0002956 // G0006623 // …	// G0004919 // G0009971 // G0016653 // G0003334 // G0027742 // G0017301 // G0010948 // G0004546 // G0030019 // G0008678 // G0016017 // G0016402 // G0012305 // G0015690 // G0008671 // G0003516 // G0028297 // G0029633 // G0014800 // G0029351 // G0011367 // G0007522 // G0023433 // G0005038 // G0012251 // G0026951 // G0021809 // G0026082 // G0016903 // G0024214 // G0012703 // G0002822 // G0027257 // …
GO:0022607	P	cellular component assembly	216	2309	1459	19201	0.0013	0.13	// G0026229 // G0005041 // G0008800 // G0011112 // G0021410 // G0026713 // G0029191 // G0001509 // G0011057 // G0023958 // G0003653 // G0011881 // G0016652 // G0028712 // G0028423 // G0003403 // G0004423 // G0010067 // G0017386 // G0010944 // G0028346 // G0001219 // G0024927 // G0015560 // G0004985 // G0007609 // G0016248 // G0024947 // G0004190 // G0026942 // G0022034 // G0017668 // G0008058 // …	// G0009613 // G0028022 // G0022049 // G0012963 // G0017306 // G0022864 // G0022868 // G0022199 // G0010944 // G0004980 // G0005106 // G0005104 // G0004985 // G0005101 // G0028113 // G0023480 // G0007850 // G0012569 // G0012568 // G0007523 // G0022683 // G0005038 // G0006033 // G0005743 // G0023152 // G0004766 // G0023158 // G0004763 // G0016211 // G0027253 // G0016300 // G0006108 // G0024694 // …
GO:0009152	P	purine ribonucleotide biosynthetic process	16	2309	59	19201	0.0013	0.13	// G0015973 // G0029673 // G0015336 // G0004499 // G0003808 // G0023595 // G0010315 // G0027997 // G0006789 // G0008902 // G0016881 // G0023903 // G0030602 // G0027175 // G0012042 // G0008901	// G0023595 // G0030677 // G0027175 // G0005627 // G0030220 // G0022824 // G0025104 // G0017591 // G0023777 // G0026548 // G0026993 // G0013363 // G0011347 // G0022492 // G0012890 // G0003017 // G0011372 // G0018080 // G0018081 // G0000077 // G0028752 // G0015448 // G0000405 // G0024355 // G0007986 // G0013431 // G0012042 // G0028855 // G0008901 // G0015973 // G0027997 // G0015336 // G0021255 // …
GO:0016741	F	transferase activity, transferring one-carbon groups	38	2309	191	19201	0.0013	0.061	// G0025637 // G0008516 // G0023324 // G0021493 // G0025027 // G0027273 // G0024361 // G0013347 // G0021309 // G0024628 // G0029178 // G0015945 // G0017104 // G0017691 // G0005271 // G0025855 // G0030396 // G0001073 // G0007076 // G0010592 // G0016173 // G0022034 // G0022116 // G0027005 // G0011332 // G0017744 // G0027995 // G0027432 // G0030626 // G0002763 // G0030373 // G0009903 // G0004103 // …	// G0026812 // G0018055 // G0024331 // G0009113 // G0013457 // G0017303 // G0001956 // G0030147 // G0004354 // G0024628 // G0011190 // G0025958 // G0030373 // G0025897 // G0013633 // G0017382 // G0015055 // G0004543 // G0006645 // G0030396 // G0022034 // G0027005 // G0017744 // G0004711 // G0030570 // G0027432 // G0011041 // G0013029 // G0011048 // G0028883 // G0011531 // G0017013 // G0015288 // …
GO:0042175	C	nuclear envelope-endoplasmic reticulum network	58	2309	322	19201	0.0013	0.025	// G0017492 // G0009594 // G0020885 // G0005918 // G0008800 // G0010554 // G0004875 // G0004912 // G0030567 // G0005927 // G0008648 // G0029544 // G0025536 // G0015849 // G0006885 // G0026719 // G0015486 // G0010634 // G0015268 // G0017867 // G0007372 // G0006528 // G0025281 // G0013267 // G0002295 // G0007474 // G0024090 // G0016044 // G0010860 // G0010085 // G0012061 // G0015298 // G0014422 // …	// G0009594 // G0006238 // G0002718 // G0008800 // G0013380 // G0002007 // G0016309 // G0027230 // G0021988 // G0029544 // G0017279 // G0012087 // G0015849 // G0026719 // G0000105 // G0029626 // G0010634 // G0008009 // G0026387 // G0028227 // G0014080 // G0004117 // G0021632 // G0003132 // G0010069 // G0003877 // G0021319 // G0008408 // G0016243 // G0000180 // G0028228 // G0007330 // G0004912 // …
GO:0043632	P	modification-dependent macromolecule catabolic process	70	2309	405	19201	0.0014	0.14	// G0025202 // G0021729 // G0008414 // G0024390 // G0025206 // G0008924 // G0008646 // G0022660 // G0006237 // G0016934 // G0001861 // G0004317 // G0029191 // G0011494 // G0001951 // G0017273 // G0027257 // G0010024 // G0009472 // G0023998 // G0001754 // G0004507 // G0010676 // G0024123 // G0025875 // G0015424 // G0017212 // G0002956 // G0006623 // G0030019 // G0013391 // G0008678 // G0022019 // …	// G0004919 // G0009971 // G0016653 // G0003334 // G0027742 // G0017301 // G0004546 // G0030019 // G0008678 // G0016017 // G0012305 // G0015690 // G0008671 // G0014435 // G0029633 // G0014800 // G0003412 // G0029351 // G0011367 // G0023433 // G0005038 // G0012251 // G0026951 // G0014394 // G0024214 // G0002822 // G0027257 // G0016306 // G0007291 // G0001463 // G0028831 // G0001468 // G0013094 // …
GO:0010498	P	proteasomal protein catabolic process	53	2309	290	19201	0.0014	0.14	// G0025202 // G0008646 // G0008414 // G0024390 // G0025206 // G0006237 // G0001861 // G0004317 // G0029191 // G0011494 // G0001951 // G0017273 // G0027257 // G0010024 // G0023998 // G0001754 // G0004507 // G0016934 // G0015424 // G0017212 // G0002956 // G0006623 // G0013391 // G0008678 // G0022019 // G0016017 // G0015509 // G0015690 // G0025667 // G0027165 // G0016653 // G0025039 // G0028698 // …	// G0006137 // G0006239 // G0009044 // G0029191 // G0025206 // G0003334 // G0027742 // G0006623 // G0012678 // G0022609 // G0006237 // G0024626 // G0017301 // G0024623 // G0001951 // G0011889 // G0003035 // G0017273 // G0028897 // G0001488 // G0010630 // G0023998 // G0003288 // G0001754 // G0001629 // G0010069 // G0028186 // G0008376 // G0008437 // G0004546 // G0009014 // G0015566 // G0000182 // …
GO:0009199	P	ribonucleoside triphosphate metabolic process	17	2309	65	19201	0.0014	0.14	// G0015973 // G0029673 // G0004499 // G0015963 // G0003808 // G0006824 // G0009602 // G0023595 // G0016127 // G0027997 // G0006789 // G0016881 // G0023903 // G0030602 // G0015336 // G0028694 // G0012042	// G0023595 // G0017865 // G0005627 // G0030999 // G0008439 // G0024355 // G0018007 // G0002029 // G0025104 // G0017591 // G0023777 // G0026548 // G0022824 // G0000784 // G0026993 // G0012146 // G0022492 // G0012890 // G0013033 // G0003017 // G0015963 // G0018080 // G0018081 // G0013363 // G0015336 // G0006294 // G0016881 // G0003973 // G0015448 // G0000405 // G0007986 // G0013431 // G0028694 // …
GO:0031201	C	SNARE complex	15	2309	54	19201	0.0014	0.027	// G0010634 // G0024090 // G0023225 // G0024711 // G0002295 // G0021537 // G0025991 // G0024904 // G0022820 // G0029615 // G0015539 // G0024927 // G0030710 // G0021049 // G0004190	// G0023225 // G0013119 // G0028008 // G0002295 // G0022820 // G0030183 // G0030710 // G0004727 // G0010634 // G0025798 // G0015482 // G0004113 // G0026325 // G0016985 // G0008231 // G0007516 // G0007118 // G0025991 // G0000703 // G0013576 // G0001887 // G0024904 // G0021537 // G0013752 // G0024927 // G0021049 // G0013984 // G0007768 // G0004190 // G0024090 // G0024472 // G0009747 // G0011282 // …
GO:0007006	P	mitochondrial membrane organization	10	2309	29	19201	0.0015	0.14	// G0025252 // G0013936 // G0000097 // G0028346 // G0011822 // G0027270 // G0026454 // G0015384 // G0026612 // G0024564	// G0023155 // G0017803 // G0009203 // G0013936 // G0007229 // G0027270 // G0026612 // G0022947 // G0013033 // G0003831 // G0016545 // G0028346 // G0011822 // G0008675 // G0025252 // G0024995 // G0026454 // G0012174 // G0003434 // G0024388 // G0001516 // G0003144 // G0010158 // G0014292 // G0000097 // G0005075 // G0004895 // G0015384 // G0024564
GO:0006506	P	GPI anchor biosynthetic process	10	2309	29	19201	0.0015	0.14	// G0023442 // G0027142 // G0005927 // G0005632 // G0020676 // G0007474 // G0006528 // G0012061 // G0026706 // G0015486	// G0022069 // G0009211 // G0005912 // G0024046 // G0023383 // G0015486 // G0003560 // G0029291 // G0023442 // G0007474 // G0008440 // G0012061 // G0021820 // G0027142 // G0005927 // G0005632 // G0004901 // G0020676 // G0021861 // G0027524 // G0026706 // G0007282 // G0012134 // G0005303 // G0025473 // G0006528 // G0023260 // G0007992 // G0026934
GO:0019941	P	modification-dependent protein catabolic process	69	2309	399	19201	0.0015	0.14	// G0025202 // G0021729 // G0008414 // G0024390 // G0025206 // G0008924 // G0008646 // G0022660 // G0006237 // G0016934 // G0001861 // G0004317 // G0029191 // G0011494 // G0001951 // G0017273 // G0027257 // G0010024 // G0009472 // G0023998 // G0001754 // G0004507 // G0010676 // G0024123 // G0025875 // G0015424 // G0017212 // G0002956 // G0006623 // G0030019 // G0013391 // G0008678 // G0022019 // …	// G0004919 // G0009971 // G0016653 // G0003334 // G0027742 // G0017301 // G0004546 // G0030019 // G0008678 // G0016017 // G0012305 // G0015690 // G0008671 // G0014435 // G0029633 // G0014800 // G0029351 // G0011367 // G0023433 // G0005038 // G0012251 // G0026951 // G0014394 // G0024214 // G0002822 // G0027257 // G0016306 // G0007291 // G0001463 // G0028831 // G0001468 // G0013094 // G0014892 // …
GO:0044257	P	cellular protein catabolic process	82	2309	490	19201	0.0015	0.14	// G0025202 // G0021729 // G0008414 // G0024390 // G0025206 // G0024123 // G0008924 // G0008646 // G0022660 // G0028289 // G0000457 // G0016934 // G0001861 // G0004317 // G0029191 // G0011494 // G0001951 // G0015896 // G0027276 // G0017273 // G0027257 // G0010024 // G0009472 // G0023998 // G0001754 // G0004507 // G0010676 // G0010088 // G0025875 // G0015424 // G0017212 // G0002956 // G0006623 // …	// G0004919 // G0009971 // G0016653 // G0003334 // G0027742 // G0017301 // G0010948 // G0004546 // G0030019 // G0008678 // G0016017 // G0016402 // G0012305 // G0009376 // G0008671 // G0003516 // G0028297 // G0029633 // G0014800 // G0029351 // G0011367 // G0007522 // G0023433 // G0005038 // G0012251 // G0026951 // G0023155 // G0021809 // G0026082 // G0016903 // G0024214 // G0012703 // G0002822 // …
GO:0001836	P	release of cytochrome c from mitochondria	11	2309	34	19201	0.0015	0.14	// G0011290 // G0026990 // G0027757 // G0029360 // G0011822 // G0002860 // G0026454 // G0026612 // G0000857 // G0009908 // G0011779	// G0011290 // G0007163 // G0029876 // G0007229 // G0026612 // G0000857 // G0006496 // G0026990 // G0003562 // G0003506 // G0007436 // G0029150 // G0011822 // G0000769 // G0015403 // G0000529 // G0013033 // G0027757 // G0014042 // G0017950 // G0029360 // G0001989 // G0026454 // G0030278 // G0009908 // G0011779 // G0024388 // G0001516 // G0003144 // G0003065 // G0020906 // G0002860 // G0004895 // …
GO:0006446	P	regulation of translational initiation	13	2309	44	19201	0.0015	0.14	// G0000141 // G0013315 // G0002258 // G0006342 // G0009770 // G0027990 // G0010679 // G0002963 // G0016998 // G0024352 // G0006033 // G0000119 // G0022301	// G0026088 // G0003713 // G0030671 // G0005935 // G0009770 // G0008180 // G0024352 // G0017670 // G0025571 // G0000141 // G0004506 // G0017430 // G0020835 // G0001404 // G0003155 // G0008315 // G0017475 // G0011803 // G0007592 // G0005366 // G0010268 // G0012252 // G0017957 // G0023122 // G0006342 // G0022301 // G0027990 // G0027421 // G0026606 // G0013661 // G0000119 // G0003612 // G0012910 // …
GO:0044260	P	cellular macromolecule metabolic process	810	2309	6004	19201	0.0015	0.14	// G0026816 // G0022040 // G0016653 // G0028020 // G0026810 // G0004912 // G0010438 // G0015892 // G0022867 // G0022864 // G0008801 // G0017308 // G0014977 // G0030493 // G0000580 // G0010823 // G0006721 // G0006726 // G0010825 // G0026724 // G0013241 // G0010944 // G0022190 // G0030019 // G0008678 // G0030396 // G0000462 // G0030394 // G0030010 // G0016152 // G0016154 // G0023331 // G0005632 // …	// G0022513 // G0022197 // G0022195 // G0022190 // G0005106 // G0008678 // G0005104 // G0000462 // G0005101 // G0008671 // G0005109 // G0009101 // G0027748 // G0007854 // G0022996 // G0017015 // G0017013 // G0022999 // G0022998 // G0023023 // G0027259 // G0027929 // G0027253 // G0027924 // G0027251 // G0027257 // G0002340 // G0024692 // G0024693 // G0024694 // G0006101 // G0006107 // G0006723 // …
GO:0015035	F	protein disulfide oxidoreductase activity	8	2309	20	19201	0.0015	0.066	// G0005453 // G0000144 // G0005454 // G0010759 // G0016466 // G0016017 // G0002496 // G0011604	// G0023929 // G0014167 // G0005453 // G0004468 // G0000144 // G0005454 // G0008804 // G0022655 // G0029052 // G0008035 // G0013151 // G0010759 // G0016466 // G0004537 // G0002496 // G0011210 // G0016017 // G0005037 // G0011604 // G0012663
GO:0045259	C	proton-transporting ATP synthase complex	8	2309	20	19201	0.0015	0.028	// G0015973 // G0029673 // G0004499 // G0006789 // G0016881 // G0023903 // G0030602 // G0012042	// G0029673 // G0015973 // G0007524 // G0018080 // G0018081 // G0000405 // G0004499 // G0017544 // G0006789 // G0023777 // G0023903 // G0026548 // G0030602 // G0025104 // G0009024 // G0013431 // G0016881 // G0012042 // G0027072 // G0022586
GO:0001731	P	formation of translation preinitiation complex	7	2309	16	19201	0.0016	0.14	// G0015648 // G0013315 // G0000141 // G0010679 // G0006033 // G0000119 // G0002963	// G0015648 // G0013315 // G0006016 // G0000141 // G0030833 // G0010679 // G0003612 // G0009788 // G0026988 // G0013661 // G0006033 // G0000119 // G0002963 // G0029857 // G0012178 // G0004691
GO:0000462	P	maturation of SSU-rRNA from tricistronic rRNA transcript (SSU-rRNA, 5.8S rRNA, LSU-rRNA)	12	2309	39	19201	0.0016	0.14	// G0020817 // G0028020 // G0021442 // G0006048 // G0005217 // G0010712 // G0017745 // G0010328 // G0011266 // G0001631 // G0006214 // G0005432	// G0028020 // G0021879 // G0006214 // G0010328 // G0026308 // G0003448 // G0029627 // G0023810 // G0002020 // G0015611 // G0010145 // G0006727 // G0015614 // G0006048 // G0005217 // G0020817 // G0003930 // G0005432 // G0027375 // G0014068 // G0005104 // G0021851 // G0021825 // G0022394 // G0017745 // G0028466 // G0022428 // G0001504 // G0016837 // G0002529 // G0001656 // G0027958 // G0003746 // …
GO:0009820	P	alkaloid metabolic process	12	2309	39	19201	0.0016	0.14	// G0000214 // G0003400 // G0016836 // G0017864 // G0020669 // G0015268 // G0012847 // G0014187 // G0015267 // G0016152 // G0016154 // G0006480	// G0015267 // G0012859 // G0017864 // G0025108 // G0015268 // G0028106 // G0014187 // G0028405 // G0024219 // G0003400 // G0010517 // G0003402 // G0015585 // G0020669 // G0015673 // G0016152 // G0016154 // G0000685 // G0000214 // G0023211 // G0030661 // G0016877 // G0016720 // G0027454 // G0030007 // G0012847 // G0016836 // G0002135 // G0025686 // G0001901 // G0021977 // G0008586 // G0006480 // …
GO:0015992	P	proton transport	22	2309	94	19201	0.0016	0.14	// G0026635 // G0002776 // G0023915 // G0025316 // G0005491 // G0010068 // G0016881 // G0008441 // G0028694 // G0012042 // G0000767 // G0029673 // G0009602 // G0029245 // G0004499 // G0006789 // G0023903 // G0030602 // G0015973 // G0016990 // G0006054 // G0020927	// G0021139 // G0030304 // G0006138 // G0029546 // G0027330 // G0023915 // G0026548 // G0010068 // G0005899 // G0001401 // G0011929 // G0013431 // G0022638 // G0008056 // G0028110 // G0004499 // G0023903 // G0026883 // G0006871 // G0015973 // G0016990 // G0007524 // G0003045 // G0002776 // G0022925 // G0012851 // G0025104 // G0014367 // G0009859 // G0007451 // G0017085 // G0017086 // G0029245 // …
GO:0005540	F	hyaluronic acid binding	7	2309	16	19201	0.0016	0.069	// G0017022 // G0013297 // G0030597 // G0015022 // G0011405 // G0014137 // G0023716	// G0017022 // G0029886 // G0015022 // G0011443 // G0023716 // G0030597 // G0016396 // G0013297 // G0001832 // G0014136 // G0014137 // G0023067 // G0011405 // G0006478 // G0006477 // G0000852
GO:0006511	P	ubiquitin-dependent protein catabolic process	68	2309	394	19201	0.0017	0.15	// G0025202 // G0021729 // G0008414 // G0024390 // G0025206 // G0008924 // G0008646 // G0022660 // G0006237 // G0016934 // G0001861 // G0004317 // G0029191 // G0011494 // G0001951 // G0017273 // G0027257 // G0010024 // G0009472 // G0023998 // G0001754 // G0004507 // G0010676 // G0024123 // G0025875 // G0015424 // G0017212 // G0002956 // G0006623 // G0030019 // G0013391 // G0008678 // G0022019 // …	// G0004919 // G0009971 // G0016653 // G0003334 // G0027742 // G0017301 // G0004546 // G0030019 // G0008678 // G0016017 // G0012305 // G0015690 // G0008671 // G0014435 // G0029633 // G0014800 // G0029351 // G0011367 // G0023433 // G0005038 // G0012251 // G0026951 // G0014394 // G0024214 // G0002822 // G0027257 // G0016306 // G0007291 // G0001463 // G0028831 // G0001468 // G0013094 // G0014892 // …
GO:0031300	C	intrinsic to organelle membrane	34	2309	168	19201	0.0017	0.032	// G0017867 // G0017735 // G0021628 // G0030567 // G0020676 // G0015849 // G0006885 // G0025281 // G0004134 // G0008800 // G0007372 // G0009784 // G0007683 // G0013267 // G0014180 // G0028045 // G0008387 // G0029958 // G0005927 // G0005632 // G0003089 // G0004826 // G0027757 // G0025276 // G0008877 // G0026706 // G0000072 // G0013569 // G0015700 // G0000097 // G0015434 // G0006528 // G0015384 // …	// G0022647 // G0025200 // G0008800 // G0002007 // G0010188 // G0017279 // G0012087 // G0030269 // G0025281 // G0010101 // G0001520 // G0017388 // G0007683 // G0010069 // G0014180 // G0001401 // G0016243 // G0001057 // G0007282 // G0006009 // G0016406 // G0000469 // G0012653 // G0005632 // G0009217 // G0027101 // G0020676 // G0021861 // G0005943 // G0017314 // G0013780 // G0026092 // G0027524 // …
GO:0000030	F	mannosyltransferase activity	9	2309	25	19201	0.0018	0.078	// G0023442 // G0027142 // G0005632 // G0022521 // G0010085 // G0017772 // G0007474 // G0006528 // G0005383	// G0006098 // G0024065 // G0010085 // G0017772 // G0024046 // G0003560 // G0029291 // G0023442 // G0007474 // G0002397 // G0016663 // G0021820 // G0027063 // G0027142 // G0005632 // G0022521 // G0005716 // G0022950 // G0021319 // G0015023 // G0007919 // G0006528 // G0023260 // G0000980 // G0005383
GO:0061025	P	membrane fusion	25	2309	113	19201	0.0019	0.16	// G0016635 // G0030710 // G0016772 // G0003090 // G0028045 // G0003770 // G0010634 // G0025991 // G0011822 // G0024904 // G0021537 // G0024927 // G0027049 // G0024090 // G0027757 // G0002295 // G0029615 // G0027343 // G0024711 // G0021049 // G0022820 // G0004190 // G0011405 // G0005267 // G0015539	// G0006239 // G0014876 // G0003038 // G0030710 // G0003238 // G0011788 // G0009565 // G0021537 // G0004190 // G0009747 // G0011282 // G0008971 // G0029262 // G0007281 // G0021049 // G0024059 // G0004125 // G0002707 // G0003120 // G0016772 // G0025376 // G0014952 // G0028045 // G0002655 // G0016985 // G0010634 // G0007516 // G0016545 // G0005121 // G0011822 // G0024927 // G0003950 // G0000529 // …
GO:0006890	P	retrograde vesicle-mediated transport, Golgi to ER	10	2309	30	19201	0.0019	0.17	// G0028192 // G0014040 // G0025991 // G0011411 // G0027973 // G0029083 // G0024711 // G0000536 // G0027840 // G0011466	// G0008620 // G0012984 // G0017900 // G0016593 // G0010579 // G0014040 // G0027840 // G0011662 // G0007478 // G0012578 // G0025991 // G0011411 // G0006386 // G0008697 // G0028979 // G0024454 // G0026626 // G0029083 // G0022481 // G0024711 // G0010799 // G0011466 // G0028192 // G0027815 // G0029147 // G0011638 // G0027973 // G0014828 // G0000536 // G0004857
GO:0019842	F	vitamin binding	23	2309	101	19201	0.0019	0.08	// G0009594 // G0013283 // G0028162 // G0020981 // G0021493 // G0008948 // G0026677 // G0001732 // G0030876 // G0011192 // G0009870 // G0011689 // G0002797 // G0022116 // G0027005 // G0024458 // G0021722 // G0006925 // G0007909 // G0005024 // G0010734 // G0029945 // G0007307	// G0009594 // G0011115 // G0020981 // G0011192 // G0010826 // G0010537 // G0025953 // G0009871 // G0009870 // G0002404 // G0015673 // G0016402 // G0005024 // G0027005 // G0024458 // G0021722 // G0006225 // G0029346 // G0013022 // G0010292 // G0011368 // G0010172 // G0029945 // G0028162 // G0025106 // G0007909 // G0004644 // G0016829 // G0027926 // G0001732 // G0000259 // G0030876 // G0020915 // …
GO:0016667	F	oxidoreductase activity, acting on sulfur group of donors	13	2309	45	19201	0.0019	0.082	// G0005453 // G0000144 // G0005454 // G0002496 // G0010759 // G0016466 // G0004884 // G0011077 // G0010610 // G0016017 // G0015443 // G0022351 // G0011604	// G0014167 // G0014433 // G0025781 // G0008804 // G0029790 // G0011077 // G0000843 // G0010610 // G0011210 // G0011604 // G0013151 // G0004468 // G0022351 // G0026004 // G0009684 // G0010148 // G0004884 // G0023708 // G0016017 // G0017891 // G0015443 // G0023929 // G0008035 // G0005453 // G0005454 // G0022655 // G0016466 // G0030271 // G0021213 // G0023298 // G0013901 // G0002496 // G0010131 // …
GO:0048280	P	vesicle fusion with Golgi apparatus	5	2309	9	19201	0.0021	0.18	// G0024090 // G0021049 // G0010634 // G0024904 // G0002295	// G0024090 // G0011282 // G0008971 // G0002295 // G0024904 // G0030183 // G0025800 // G0021049 // G0010634
GO:0006536	P	glutamate metabolic process	8	2309	21	19201	0.0021	0.18	// G0006720 // G0027439 // G0010734 // G0007738 // G0006891 // G0001090 // G0002797 // G0010495	// G0000892 // G0006720 // G0016841 // G0001090 // G0027439 // G0010537 // G0005626 // G0010734 // G0016056 // G0007738 // G0026341 // G0000401 // G0000893 // G0001488 // G0009708 // G0024752 // G0024179 // G0002797 // G0006891 // G0010495 // G0002736
GO:0002862	P	negative regulation of inflammatory response to antigenic stimulus	5	2309	9	19201	0.0021	0.18	// G0013391 // G0022500 // G0014561 // G0006623 // G0004826	// G0022500 // G0013391 // G0023772 // G0006623 // G0004826 // G0017044 // G0014561 // G0015652 // G0015863
GO:0019773	C	proteasome core complex, alpha-subunit complex	5	2309	9	19201	0.0021	0.04	// G0013391 // G0001754 // G0001951 // G0006830 // G0005072	// G0001754 // G0005072 // G0013391 // G0010213 // G0006830 // G0003717 // G0020769 // G0001951 // G0027274
GO:0016787	F	hydrolase activity	333	2309	2359	19201	0.0022	0.093	// G0026816 // G0008068 // G0027472 // G0027429 // G0014172 // G0014173 // G0005615 // G0025759 // G0029212 // G0010260 // G0010261 // G0022903 // G0004359 // G0010438 // G0002776 // G0024861 // G0001951 // G0015896 // G0008961 // G0026718 // G0030265 // G0008624 // G0023998 // G0015819 // G0028423 // G0015963 // G0029335 // G0004423 // G0006641 // G0017261 // G0029051 // G0010944 // G0014187 // …	// G0027745 // G0009615 // G0022516 // G0001418 // G0010438 // G0002127 // G0010435 // G0010948 // G0025890 // G0022199 // G0010941 // G0010943 // G0010944 // G0010947 // G0004980 // G0005105 // G0005102 // G0006754 // G0008671 // G0024103 // G0024105 // G0009106 // G0027327 // G0027322 // G0015889 // G0009290 // G0006587 // G0012569 // G0007524 // G0007523 // G0007522 // G0007520 // G0005039 // …
GO:0047485	F	protein N-terminus binding	14	2309	51	19201	0.0022	0.093	// G0011739 // G0009769 // G0021461 // G0002804 // G0001769 // G0001509 // G0006237 // G0013629 // G0017468 // G0017198 // G0011001 // G0001533 // G0024655 // G0005383	// G0016842 // G0012796 // G0021717 // G0009769 // G0006237 // G0006127 // G0008581 // G0021207 // G0013019 // G0017140 // G0024655 // G0003405 // G0017121 // G0000276 // G0010570 // G0017198 // G0016543 // G0001509 // G0005066 // G0005012 // G0007881 // G0007458 // G0010098 // G0023660 // G0008036 // G0027984 // G0000289 // G0017950 // G0013291 // G0011001 // G0013629 // G0015721 // G0022155 // …
GO:0006575	P	cellular amino acid derivative metabolic process	38	2309	197	19201	0.0023	0.2	// G0027031 // G0027175 // G0006153 // G0027194 // G0024023 // G0030525 // G0010610 // G0002993 // G0003776 // G0017952 // G0022351 // G0009523 // G0010064 // G0010065 // G0016568 // G0006001 // G0022566 // G0000864 // G0030073 // G0010495 // G0007278 // G0001090 // G0013299 // G0006227 // G0016466 // G0006891 // G0006925 // G0003619 // G0021355 // G0000665 // G0021503 // G0001419 // G0016156 // …	// G0027031 // G0016841 // G0009759 // G0005626 // G0020765 // G0014276 // G0030303 // G0000665 // G0013879 // G0024023 // G0009203 // G0024029 // G0020647 // G0001488 // G0011456 // G0022351 // G0011723 // G0010064 // G0010065 // G0015276 // G0008140 // G0006001 // G0026944 // G0025835 // G0003482 // G0003483 // G0003484 // G0016156 // G0016312 // G0008296 // G0017952 // G0006227 // G0021122 // …
GO:0051188	P	cofactor biosynthetic process	26	2309	121	19201	0.0024	0.2	// G0007047 // G0023958 // G0000665 // G0030525 // G0008961 // G0010456 // G0003400 // G0016888 // G0004541 // G0007475 // G0020669 // G0023874 // G0004092 // G0008130 // G0001038 // G0001756 // G0024458 // G0006891 // G0010541 // G0016836 // G0017014 // G0029519 // G0007307 // G0025907 // G0003968 // G0011978	// G0025200 // G0007047 // G0022282 // G0005626 // G0000665 // G0001955 // G0009203 // G0028405 // G0008961 // G0017421 // G0025284 // G0003400 // G0010742 // G0004541 // G0015673 // G0030253 // G0009163 // G0030661 // G0024458 // G0023643 // G0026649 // G0028646 // G0002135 // G0007287 // G0028106 // G0017014 // G0010520 // G0007286 // G0017398 // G0003377 // G0003968 // G0012859 // G0005646 // …
GO:0010823	P	negative regulation of mitochondrion organization	7	2309	17	19201	0.0024	0.2	// G0011290 // G0011822 // G0028045 // G0000857 // G0009908 // G0011779 // G0000033	// G0024388 // G0011290 // G0009908 // G0007163 // G0014042 // G0029150 // G0011822 // G0015403 // G0022457 // G0028045 // G0000857 // G0003831 // G0006496 // G0003506 // G0011779 // G0024059 // G0000033
GO:0009109	P	coenzyme catabolic process	9	2309	26	19201	0.0024	0.2	// G0023670 // G0001761 // G0023782 // G0000064 // G0014187 // G0020686 // G0015034 // G0023264 // G0007173	// G0023670 // G0011115 // G0023211 // G0020686 // G0012783 // G0023782 // G0007173 // G0014187 // G0015034 // G0000388 // G0025486 // G0016743 // G0022810 // G0020926 // G0028178 // G0023643 // G0029346 // G0000839 // G0022858 // G0010394 // G0025881 // G0001761 // G0002374 // G0000064 // G0030318 // G0023264
GO:0070006	F	metalloaminopeptidase activity	7	2309	17	19201	0.0024	0.096	// G0027860 // G0014172 // G0014173 // G0024616 // G0024719 // G0030608 // G0000515	// G0017513 // G0014221 // G0014172 // G0014173 // G0024616 // G0010943 // G0009132 // G0000891 // G0016367 // G0000515 // G0027860 // G0030608 // G0026493 // G0024719 // G0010620 // G0014171 // G0001849
GO:0043248	P	proteasome assembly	6	2309	13	19201	0.0025	0.2	// G0002956 // G0025256 // G0030054 // G0029470 // G0009804 // G0014559	// G0011080 // G0012568 // G0002956 // G0030314 // G0025256 // G0030054 // G0017731 // G0005507 // G0029470 // G0028471 // G0006628 // G0009804 // G0014559
GO:0005852	C	eukaryotic translation initiation factor 3 complex	6	2309	13	19201	0.0025	0.046	// G0000141 // G0013315 // G0010679 // G0006033 // G0000119 // G0002963	// G0000141 // G0013315 // G0000119 // G0024534 // G0010679 // G0003612 // G0004691 // G0013661 // G0006033 // G0006016 // G0002963 // G0023800 // G0012252
GO:0006505	P	GPI anchor metabolic process	11	2309	36	19201	0.0026	0.21	// G0023442 // G0027142 // G0005927 // G0005632 // G0020676 // G0007474 // G0006528 // G0007715 // G0012061 // G0026706 // G0015486	// G0022069 // G0005939 // G0009211 // G0005912 // G0024046 // G0025473 // G0015486 // G0003560 // G0029291 // G0023442 // G0007474 // G0016073 // G0008440 // G0012061 // G0021820 // G0027142 // G0005927 // G0005632 // G0023076 // G0004901 // G0020676 // G0021861 // G0027524 // G0026706 // G0001089 // G0004275 // G0007282 // G0012134 // G0017502 // G0005303 // G0023383 // G0006528 // G0007715 // …
GO:0071013	C	catalytic step 2 spliceosome	18	2309	74	19201	0.0026	0.048	// G0006756 // G0010058 // G0023216 // G0029308 // G0028124 // G0023562 // G0016911 // G0016942 // G0030390 // G0000635 // G0004294 // G0006996 // G0000895 // G0003849 // G0025710 // G0001708 // G0014961 // G0017033	// G0009962 // G0023562 // G0001002 // G0005916 // G0021195 // G0028563 // G0012963 // G0016942 // G0029119 // G0028124 // G0012458 // G0012703 // G0011601 // G0013722 // G0004403 // G0016096 // G0017346 // G0015988 // G0028509 // G0003643 // G0010002 // G0027789 // G0022932 // G0004294 // G0007352 // G0030390 // G0025646 // G0014961 // G0000895 // G0023231 // G0013463 // G0022828 // G0006996 // …
GO:0012505	C	endomembrane system	140	2309	918	19201	0.0026	0.048	// G0009594 // G0023225 // G0008800 // G0004912 // G0024332 // G0017772 // G0000948 // G0029544 // G0025693 // G0022864 // G0026719 // G0010634 // G0017678 // G0027907 // G0026146 // G0007683 // G0014180 // G0001219 // G0015293 // G0022696 // G0004190 // G0015298 // G0017668 // G0021680 // G0005632 // G0026393 // G0022521 // G0021867 // G0009104 // G0012845 // G0026769 // G0002703 // G0028199 // …	// G0010185 // G0009203 // G0009611 // G0022514 // G0008036 // G0004912 // G0016715 // G0010189 // G0026422 // G0021988 // G0000948 // G0022866 // G0022864 // G0030495 // G0001887 // G0011195 // G0006727 // G0021298 // G0011199 // G0006644 // G0004546 // G0000466 // G0009276 // G0005102 // G0005518 // G0008296 // G0016406 // G0000743 // G0000469 // G0021084 // G0005632 // G0021273 // G0026393 // …
GO:0016835	F	carbon-oxygen lyase activity	14	2309	52	19201	0.0027	0.11	// G0026229 // G0022343 // G0006141 // G0004935 // G0013299 // G0028431 // G0010275 // G0000064 // G0006143 // G0000059 // G0027169 // G0008571 // G0016177 // G0000994	// G0009491 // G0026229 // G0023044 // G0004935 // G0006233 // G0017904 // G0008039 // G0001823 // G0011071 // G0001882 // G0014855 // G0015040 // G0012141 // G0001526 // G0010742 // G0022094 // G0005315 // G0015771 // G0003391 // G0004565 // G0011549 // G0027169 // G0023186 // G0005101 // G0026965 // G0016177 // G0000994 // G0005164 // G0013299 // G0028178 // G0010275 // G0028699 // G0006142 // …
GO:0016740	F	transferase activity	254	2309	1770	19201	0.0028	0.11	// G0009594 // G0014175 // G0027031 // G0005992 // G0011297 // G0002009 // G0003885 // G0016962 // G0017772 // G0020981 // G0024023 // G0027175 // G0004624 // G0011529 // G0026719 // G0023958 // G0010635 // G0027432 // G0026654 // G0021203 // G0024628 // G0003400 // G0025465 // G0026146 // G0025386 // G0022351 // G0010825 // G0026724 // G0010064 // G0010065 // G0023995 // G0023421 // G0030396 // …	// G0027031 // G0028026 // G0022517 // G0005587 // G0017303 // G0017301 // G0010433 // G0010437 // G0013367 // G0025897 // G0022197 // G0005106 // G0000461 // G0005632 // G0023488 // G0024458 // G0028116 // G0009298 // G0013029 // G0016663 // G0013022 // G0013020 // G0012560 // G0017014 // G0017013 // G0002797 // G0001024 // G0022687 // G0023023 // G0023937 // G0023935 // G0024213 // G0027251 // …
GO:0031981	C	nuclear lumen	295	2309	2080	19201	0.0028	0.051	// G0016968 // G0026280 // G0007732 // G0008061 // G0016962 // G0008099 // G0025355 // G0004050 // G0017673 // G0030710 // G0022864 // G0017308 // G0016092 // G0011881 // G0011880 // G0000580 // G0001757 // G0028423 // G0003403 // G0025472 // G0011196 // G0005217 // G0010440 // G0015056 // G0016323 // G0007720 // G0013737 // G0001219 // G0030396 // G0006783 // G0030394 // G0015443 // G0030010 // …	// G0027745 // G0028025 // G0005589 // G0009616 // G0005587 // G0012963 // G0022866 // G0002127 // G0017308 // G0026809 // G0013367 // G0006727 // G0006725 // G0010943 // G0000466 // G0005105 // G0009276 // G0005102 // G0000461 // G0009758 // G0027100 // G0005630 // G0024458 // G0028114 // G0009298 // G0013028 // G0007855 // G0007853 // G0013021 // G0022996 // G0006582 // G0017013 // G0007528 // …
GO:0016651	F	oxidoreductase activity, acting on NADH or NADPH	17	2309	69	19201	0.0029	0.11	// G0016349 // G0016893 // G0000719 // G0014889 // G0016127 // G0013936 // G0010258 // G0016607 // G0000905 // G0024144 // G0013229 // G0015443 // G0024947 // G0012896 // G0010541 // G0009717 // G0026807	// G0017755 // G0016450 // G0016349 // G0030304 // G0010131 // G0013936 // G0005859 // G0006358 // G0001846 // G0000905 // G0000843 // G0029546 // G0013229 // G0002449 // G0000719 // G0002754 // G0012896 // G0017891 // G0018069 // G0018084 // G0018086 // G0018087 // G0013596 // G0010929 // G0009856 // G0003683 // G0026807 // G0007722 // G0013778 // G0004678 // G0009184 // G0015443 // G0024947 // …
GO:0004029	F	aldehyde dehydrogenase (NAD) activity	8	2309	22	19201	0.0029	0.11	// G0030626 // G0026349 // G0014247 // G0025578 // G0005361 // G0023356 // G0001090 // G0028996	// G0025630 // G0022795 // G0025578 // G0018041 // G0018044 // G0001090 // G0028996 // G0026349 // G0023356 // G0004822 // G0014247 // G0006324 // G0009889 // G0028115 // G0030626 // G0024752 // G0000839 // G0026298 // G0023457 // G0003168 // G0002357 // G0005361
GO:0009142	P	nucleoside triphosphate biosynthetic process	13	2309	47	19201	0.003	0.24	// G0015973 // G0003885 // G0004499 // G0015336 // G0010315 // G0008647 // G0027997 // G0006789 // G0016881 // G0023903 // G0030602 // G0029673 // G0012042	// G0008647 // G0003885 // G0005627 // G0022387 // G0022824 // G0025104 // G0017591 // G0023777 // G0026548 // G0026993 // G0012146 // G0012890 // G0003017 // G0018080 // G0018081 // G0013363 // G0016881 // G0015448 // G0003973 // G0000405 // G0007986 // G0013431 // G0005717 // G0012042 // G0008017 // G0015973 // G0027997 // G0015336 // G0010315 // G0004499 // G0009766 // G0006789 // G0023903 // …
GO:0005794	C	Golgi apparatus	118	2309	761	19201	0.003	0.054	// G0010260 // G0000948 // G0029544 // G0028655 // G0003729 // G0010635 // G0002778 // G0026146 // G0007683 // G0007681 // G0014180 // G0017386 // G0000462 // G0022696 // G0021680 // G0011739 // G0008873 // G0012843 // G0010179 // G0028192 // G0028199 // G0016553 // G0006982 // G0023435 // G0014578 // G0011579 // G0009361 // G0022430 // G0008516 // G0009139 // G0001973 // G0004337 // G0026481 // …	// G0021286 // G0027745 // G0005427 // G0030309 // G0021328 // G0016718 // G0009975 // G0010260 // G0026422 // G0030303 // G0021289 // G0000948 // G0014874 // G0011466 // G0028655 // G0001887 // G0003561 // G0003332 // G0011195 // G0010183 // G0014081 // G0013530 // G0005514 // G0000462 // G0005518 // G0027101 // G0015695 // G0028297 // G0004044 // G0028052 // G0026499 // G0012963 // G0004043 // …
GO:0005634	C	nucleus	603	2309	4449	19201	0.003	0.054	// G0022040 // G0029226 // G0005422 // G0005582 // G0025355 // G0015892 // G0030710 // G0022864 // G0017308 // G0014977 // G0030493 // G0000580 // G0021299 // G0011196 // G0013241 // G0003648 // G0022190 // G0030019 // G0030390 // G0030396 // G0004985 // G0030394 // G0030010 // G0009372 // G0023331 // G0016962 // G0017746 // G0017744 // G0017745 // G0024458 // G0009104 // G0001947 // G0001946 // …	// G0027745 // G0022040 // G0005589 // G0027746 // G0012969 // G0022044 // G0009611 // G0022514 // G0022049 // G0005582 // G0012967 // G0024307 // G0005587 // G0005586 // G0012963 // G0013753 // G0029228 // G0025344 // G0009203 // G0022866 // G0002127 // G0010431 // G0017308 // G0012968 // G0025893 // G0006723 // G0013366 // G0013367 // G0009974 // G0013363 // G0010101 // G0022195 // G0009610 // …
GO:0008654	P	phospholipid biosynthetic process	20	2309	87	19201	0.0031	0.25	// G0009594 // G0027142 // G0005927 // G0005632 // G0011297 // G0023273 // G0020676 // G0005829 // G0007372 // G0006528 // G0006153 // G0006512 // G0007474 // G0023264 // G0015486 // G0026706 // G0012061 // G0030643 // G0023442 // G0000864	// G0009594 // G0011297 // G0002007 // G0007048 // G0030547 // G0013879 // G0010631 // G0003560 // G0029291 // G0002404 // G0015276 // G0005632 // G0021861 // G0027524 // G0018055 // G0007691 // G0000110 // G0007282 // G0028350 // G0007992 // G0014073 // G0006355 // G0025065 // G0005927 // G0012593 // G0024046 // G0025473 // G0027629 // G0015070 // G0006626 // G0006512 // G0012061 // G0006930 // …
GO:0002456	P	T cell mediated immunity	12	2309	42	19201	0.0032	0.25	// G0022500 // G0005838 // G0002983 // G0014924 // G0016473 // G0004612 // G0003090 // G0016077 // G0016832 // G0025472 // G0013655 // G0004190	// G0009327 // G0016473 // G0023772 // G0004917 // G0010301 // G0003090 // G0017044 // G0025472 // G0013655 // G0009817 // G0005838 // G0007903 // G0001770 // G0016077 // G0001394 // G0013578 // G0003079 // G0008217 // G0006380 // G0012300 // G0004098 // G0004096 // G0004190 // G0016742 // G0022500 // G0023724 // G0001987 // G0013291 // G0004612 // G0016832 // G0007691 // G0011730 // G0012652 // …
GO:0009259	P	ribonucleotide metabolic process	22	2309	99	19201	0.0032	0.25	// G0023595 // G0027175 // G0008901 // G0008902 // G0015963 // G0006824 // G0016881 // G0028694 // G0012042 // G0029673 // G0027997 // G0009602 // G0015336 // G0010315 // G0004499 // G0014264 // G0006789 // G0023903 // G0030602 // G0015973 // G0003808 // G0016127	// G0009615 // G0005627 // G0026548 // G0013033 // G0011725 // G0013363 // G0003973 // G0013431 // G0022824 // G0005636 // G0004499 // G0023903 // G0015973 // G0012560 // G0003808 // G0011833 // G0005302 // G0030677 // G0007524 // G0009223 // G0024355 // G0002029 // G0025104 // G0017591 // G0010874 // G0012146 // G0006754 // G0011372 // G0007986 // G0010594 // G0025933 // G0009640 // G0005717 // …
GO:0090199	P	regulation of release of cytochrome c from mitochondria	9	2309	27	19201	0.0032	0.26	// G0011290 // G0026990 // G0029360 // G0011822 // G0002860 // G0026454 // G0000857 // G0009908 // G0011779	// G0011290 // G0007163 // G0000857 // G0006496 // G0026990 // G0003506 // G0007436 // G0029150 // G0011822 // G0000769 // G0015403 // G0000529 // G0013033 // G0014042 // G0017950 // G0029360 // G0001989 // G0026454 // G0030278 // G0009908 // G0011779 // G0024388 // G0003144 // G0003065 // G0020906 // G0002860 // G0022457
GO:0004129	F	cytochrome-c oxidase activity	9	2309	27	19201	0.0032	0.12	// G0006070 // G0008195 // G0024313 // G0010541 // G0014145 // G0002907 // G0009909 // G0013046 // G0024761	// G0004480 // G0018025 // G0024313 // G0024316 // G0025533 // G0029034 // G0028207 // G0024761 // G0018082 // G0029159 // G0008195 // G0002834 // G0030970 // G0014560 // G0014145 // G0008466 // G0002462 // G0018078 // G0024241 // G0018075 // G0010541 // G0025688 // G0009909 // G0013046 // G0006070 // G0002907 // G0010161
GO:0016676	F	oxidoreductase activity, acting on heme group of donors, oxygen as acceptor	9	2309	27	19201	0.0032	0.12	// G0006070 // G0008195 // G0024313 // G0010541 // G0014145 // G0002907 // G0009909 // G0013046 // G0024761	// G0004480 // G0018025 // G0024313 // G0024316 // G0025533 // G0029034 // G0028207 // G0024761 // G0018082 // G0029159 // G0008195 // G0002834 // G0030970 // G0014560 // G0014145 // G0008466 // G0002462 // G0018078 // G0024241 // G0018075 // G0010541 // G0025688 // G0009909 // G0013046 // G0006070 // G0002907 // G0010161
GO:0016675	F	oxidoreductase activity, acting on heme group of donors	9	2309	27	19201	0.0032	0.12	// G0006070 // G0008195 // G0024313 // G0010541 // G0014145 // G0002907 // G0009909 // G0013046 // G0024761	// G0004480 // G0018025 // G0024313 // G0024316 // G0025533 // G0029034 // G0028207 // G0024761 // G0018082 // G0029159 // G0008195 // G0002834 // G0030970 // G0014560 // G0014145 // G0008466 // G0002462 // G0018078 // G0024241 // G0018075 // G0010541 // G0025688 // G0009909 // G0013046 // G0006070 // G0002907 // G0010161
GO:0015991	P	ATP hydrolysis coupled proton transport	11	2309	37	19201	0.0033	0.26	// G0015973 // G0029673 // G0016990 // G0009602 // G0029245 // G0006054 // G0004499 // G0002776 // G0008441 // G0028694 // G0000767	// G0021139 // G0014132 // G0022824 // G0006138 // G0002776 // G0026548 // G0012890 // G0022638 // G0020953 // G0010957 // G0008314 // G0008441 // G0000405 // G0028694 // G0029486 // G0000767 // G0015973 // G0006263 // G0009602 // G0029245 // G0008056 // G0008634 // G0004499 // G0009766 // G0017405 // G0017401 // G0029673 // G0016990 // G0016577 // G0006054 // G0017544 // G0003045 // G0009577 // …
GO:0015988	P	energy coupled proton transport, against electrochemical gradient	11	2309	37	19201	0.0033	0.26	// G0015973 // G0029673 // G0016990 // G0009602 // G0029245 // G0006054 // G0004499 // G0002776 // G0008441 // G0028694 // G0000767	// G0021139 // G0014132 // G0022824 // G0006138 // G0002776 // G0026548 // G0012890 // G0022638 // G0020953 // G0010957 // G0008314 // G0008441 // G0000405 // G0028694 // G0029486 // G0000767 // G0015973 // G0006263 // G0009602 // G0029245 // G0008056 // G0008634 // G0004499 // G0009766 // G0017405 // G0017401 // G0029673 // G0016990 // G0016577 // G0006054 // G0017544 // G0003045 // G0009577 // …
GO:0042773	P	ATP synthesis coupled electron transport	11	2309	37	19201	0.0033	0.26	// G0016349 // G0027673 // G0016714 // G0011356 // G0015422 // G0014889 // G0024550 // G0015443 // G0012896 // G0016127 // G0013046	// G0009203 // G0024275 // G0016714 // G0005976 // G0024316 // G0029034 // G0007845 // G0012896 // G0025284 // G0018069 // G0016349 // G0018086 // G0018087 // G0013596 // G0003683 // G0011356 // G0015422 // G0014560 // G0024550 // G0015443 // G0002462 // G0014143 // G0030318 // G0027673 // G0025388 // G0006166 // G0017811 // G0024995 // G0013046 // G0018094 // G0003903 // G0018091 // G0016127 // …
GO:0042775	P	mitochondrial ATP synthesis coupled electron transport	10	2309	32	19201	0.0033	0.26	// G0016349 // G0027673 // G0016714 // G0011356 // G0015422 // G0014889 // G0024550 // G0015443 // G0012896 // G0013046	// G0009203 // G0024275 // G0016714 // G0005976 // G0024316 // G0029034 // G0007845 // G0012896 // G0025284 // G0018069 // G0016349 // G0018087 // G0003683 // G0011356 // G0015422 // G0014560 // G0024550 // G0015443 // G0002462 // G0030318 // G0027673 // G0025388 // G0006166 // G0017811 // G0024995 // G0013046 // G0018094 // G0003903 // G0012796 // G0013082 // G0014889 // G0023365
GO:0043648	P	dicarboxylic acid metabolic process	10	2309	32	19201	0.0033	0.26	// G0025751 // G0008369 // G0023670 // G0004454 // G0020686 // G0001090 // G0023264 // G0006925 // G0002797 // G0023361	// G0023670 // G0025751 // G0020686 // G0001090 // G0004522 // G0002736 // G0002349 // G0010537 // G0016133 // G0028405 // G0014919 // G0015699 // G0015673 // G0009708 // G0025486 // G0011968 // G0022810 // G0028178 // G0027454 // G0030195 // G0025686 // G0006925 // G0017406 // G0010523 // G0007426 // G0008369 // G0017421 // G0002797 // G0004454 // G0023264 // G0002847 // G0023361
GO:0048193	P	Golgi vesicle transport	32	2309	162	19201	0.0034	0.26	// G0025145 // G0000290 // G0022790 // G0005597 // G0025536 // G0022869 // G0010634 // G0027840 // G0007683 // G0025991 // G0011411 // G0024904 // G0008138 // G0030053 // G0024090 // G0014040 // G0002295 // G0029083 // G0029615 // G0027509 // G0024711 // G0021049 // G0011466 // G0002455 // G0028192 // G0020711 // G0027973 // G0016553 // G0015539 // G0000536 // G0023247 // G0029679	// G0017829 // G0004620 // G0010183 // G0001805 // G0009112 // G0023738 // G0021289 // G0022869 // G0010634 // G0012124 // G0000536 // G0007683 // G0012578 // G0016520 // G0003872 // G0015050 // G0029810 // G0027701 // G0005514 // G0015441 // G0027103 // G0024943 // G0024454 // G0011282 // G0008971 // G0008697 // G0029262 // G0017316 // G0021049 // G0025291 // G0017260 // G0010834 // G0028192 // …
GO:0043170	P	macromolecule metabolic process	883	2309	6633	19201	0.0034	0.26	// G0026816 // G0022040 // G0016653 // G0028020 // G0026810 // G0004912 // G0010438 // G0015892 // G0005024 // G0022867 // G0022864 // G0008801 // G0017308 // G0014977 // G0030493 // G0000580 // G0010823 // G0006721 // G0006726 // G0010825 // G0026724 // G0013241 // G0010944 // G0022190 // G0030019 // G0008678 // G0030396 // G0000462 // G0030394 // G0030010 // G0016152 // G0016154 // G0023331 // …	// G0022513 // G0022512 // G0022197 // G0022195 // G0022190 // G0005106 // G0008678 // G0005104 // G0000462 // G0005101 // G0008671 // G0005109 // G0009101 // G0009104 // G0007854 // G0022996 // G0002790 // G0017012 // G0017013 // G0022999 // G0022998 // G0023023 // G0027259 // G0027929 // G0027253 // G0027924 // G0027251 // G0027257 // G0002340 // G0002341 // G0024692 // G0024693 // G0024694 // …
GO:0006281	P	DNA repair	56	2309	323	19201	0.0035	0.27	// G0005644 // G0022040 // G0007047 // G0008394 // G0002143 // G0017822 // G0014955 // G0014135 // G0009084 // G0010438 // G0015892 // G0025003 // G0012874 // G0026158 // G0011332 // G0000580 // G0003403 // G0006726 // G0015337 // G0022190 // G0013737 // G0014082 // G0024419 // G0005008 // G0016177 // G0027128 // G0007031 // G0009769 // G0008428 // G0025851 // G0016934 // G0016878 // G0022398 // …	// G0022040 // G0011804 // G0007047 // G0010235 // G0009047 // G0016960 // G0022172 // G0026194 // G0002001 // G0010438 // G0015892 // G0025851 // G0028899 // G0012874 // G0001882 // G0022643 // G0001526 // G0002299 // G0011049 // G0000103 // G0004548 // G0013367 // G0003403 // G0006726 // G0017574 // G0022240 // G0006750 // G0002663 // G0010942 // G0026158 // G0003730 // G0022190 // G0013737 // …
GO:0043021	F	ribonucleoprotein binding	15	2309	59	19201	0.0036	0.13	// G0011710 // G0009435 // G0006342 // G0014337 // G0016907 // G0016998 // G0002963 // G0027990 // G0007732 // G0022952 // G0016116 // G0009436 // G0026612 // G0003964 // G0022864	// G0009061 // G0001346 // G0016907 // G0003413 // G0001808 // G0015227 // G0017826 // G0000369 // G0001955 // G0029119 // G0017737 // G0026612 // G0022864 // G0012727 // G0004076 // G0012878 // G0008900 // G0006342 // G0016981 // G0001792 // G0003713 // G0016116 // G0005532 // G0012682 // G0017776 // G0003964 // G0021825 // G0011447 // G0001811 // G0005920 // G0016853 // G0017939 // G0009774 // …
GO:0030163	P	protein catabolic process	89	2309	556	19201	0.0037	0.28	// G0025202 // G0029191 // G0025206 // G0014173 // G0006237 // G0001951 // G0015896 // G0017273 // G0023998 // G0001754 // G0030019 // G0008678 // G0016017 // G0015690 // G0021729 // G0008740 // G0004927 // G0009104 // G0003729 // G0000457 // G0005038 // G0010088 // G0028289 // G0001861 // G0027257 // G0017212 // G0002956 // G0006623 // G0013391 // G0025667 // G0027128 // G0016934 // G0004826 // …	// G0009973 // G0004919 // G0009971 // G0016653 // G0003334 // G0027742 // G0017301 // G0010948 // G0004546 // G0030019 // G0008678 // G0016017 // G0016402 // G0026966 // G0009376 // G0008671 // G0009370 // G0003516 // G0028297 // G0009104 // G0029633 // G0014800 // G0011575 // G0029351 // G0011367 // G0015284 // G0023433 // G0005038 // G0012251 // G0026951 // G0023155 // G0021809 // G0003923 // …
GO:0016052	P	carbohydrate catabolic process	26	2309	125	19201	0.0037	0.28	// G0017864 // G0009150 // G0012837 // G0022864 // G0004133 // G0000214 // G0003158 // G0023561 // G0010944 // G0027169 // G0014562 // G0016152 // G0016154 // G0013297 // G0000917 // G0012847 // G0000857 // G0025560 // G0004679 // G0022343 // G0028197 // G0005024 // G0000599 // G0011405 // G0011404 // G0011402	// G0008773 // G0030143 // G0013878 // G0029256 // G0022864 // G0009150 // G0013033 // G0003402 // G0026149 // G0027827 // G0016152 // G0023359 // G0016154 // G0002873 // G0006517 // G0021129 // G0008057 // G0023643 // G0027521 // G0012847 // G0027322 // G0006872 // G0012440 // G0013022 // G0006587 // G0000050 // G0028197 // G0008184 // G0001418 // G0000599 // G0008261 // G0015476 // G0015477 // …
GO:0006750	P	glutathione biosynthetic process	5	2309	10	19201	0.0038	0.28	// G0000665 // G0006891 // G0003968 // G0030525 // G0025907	// G0023157 // G0007287 // G0010056 // G0000665 // G0006891 // G0030525 // G0025907 // G0016679 // G0003968 // G0001488
GO:0032981	P	mitochondrial respiratory chain complex I assembly	6	2309	14	19201	0.0039	0.29	// G0029527 // G0006093 // G0024144 // G0024947 // G0003653 // G0007076	// G0011371 // G0029527 // G0004872 // G0006093 // G0024144 // G0030331 // G0023354 // G0024947 // G0022892 // G0004342 // G0003653 // G0007076 // G0008494 // G0030017
GO:0007029	P	endoplasmic reticulum organization	6	2309	14	19201	0.0039	0.29	// G0017668 // G0016635 // G0008487 // G0025252 // G0028698 // G0013728	// G0004908 // G0017668 // G0016985 // G0016635 // G0028698 // G0007514 // G0014081 // G0025252 // G0007545 // G0006390 // G0011558 // G0005683 // G0008487 // G0013728
GO:0010257	P	NADH dehydrogenase complex assembly	6	2309	14	19201	0.0039	0.29	// G0029527 // G0006093 // G0024144 // G0024947 // G0003653 // G0007076	// G0011371 // G0029527 // G0004872 // G0006093 // G0024144 // G0030331 // G0023354 // G0024947 // G0022892 // G0004342 // G0003653 // G0007076 // G0008494 // G0030017
GO:0003743	F	translation initiation factor activity	12	2309	43	19201	0.0039	0.14	// G0015648 // G0011710 // G0029808 // G0000141 // G0009770 // G0010679 // G0027990 // G0026617 // G0006033 // G0000119 // G0002963 // G0013315	// G0000141 // G0014052 // G0009770 // G0029215 // G0027421 // G0012962 // G0027334 // G0026617 // G0012162 // G0023800 // G0028420 // G0017430 // G0011270 // G0010679 // G0009788 // G0029857 // G0011803 // G0011783 // G0008404 // G0017957 // G0024534 // G0027990 // G0016289 // G0022976 // G0026988 // G0011516 // G0013661 // G0000119 // G0003612 // G0030099 // G0013315 // G0012178 // G0015648 // …
GO:0045263	C	proton-transporting ATP synthase complex, coupling factor F(o)	6	2309	14	19201	0.0039	0.068	// G0015973 // G0029673 // G0006789 // G0016881 // G0023903 // G0030602	// G0029673 // G0015973 // G0018080 // G0018081 // G0017544 // G0006789 // G0023777 // G0023903 // G0026548 // G0030602 // G0025104 // G0009024 // G0016881 // G0022586
GO:0006099	P	tricarboxylic acid cycle	8	2309	23	19201	0.004	0.3	// G0023670 // G0001761 // G0023782 // G0000064 // G0020686 // G0015034 // G0023264 // G0007173	// G0023670 // G0011115 // G0030318 // G0020686 // G0023782 // G0007173 // G0012783 // G0015034 // G0022858 // G0025486 // G0016743 // G0022810 // G0023264 // G0028178 // G0023643 // G0029346 // G0000388 // G0010394 // G0025881 // G0001761 // G0002374 // G0000064 // G0020926
GO:0046356	P	acetyl-CoA catabolic process	8	2309	23	19201	0.004	0.3	// G0023670 // G0001761 // G0023782 // G0000064 // G0020686 // G0015034 // G0023264 // G0007173	// G0023670 // G0011115 // G0030318 // G0020686 // G0023782 // G0007173 // G0012783 // G0015034 // G0022858 // G0025486 // G0016743 // G0022810 // G0023264 // G0028178 // G0023643 // G0029346 // G0000388 // G0010394 // G0025881 // G0001761 // G0002374 // G0000064 // G0020926
GO:0051789	P	response to protein stimulus	18	2309	77	19201	0.0041	0.3	// G0008414 // G0029191 // G0016653 // G0028698 // G0015424 // G0004826 // G0011229 // G0016077 // G0008678 // G0005038 // G0016017 // G0004317 // G0005384 // G0015690 // G0025667 // G0027165 // G0028477 // G0010024	// G0014057 // G0008414 // G0029191 // G0016653 // G0003334 // G0005601 // G0002433 // G0012873 // G0000849 // G0004317 // G0011375 // G0015987 // G0000481 // G0007600 // G0010024 // G0002446 // G0000142 // G0016983 // G0007514 // G0010069 // G0016520 // G0005318 // G0003155 // G0028266 // G0016077 // G0000068 // G0015566 // G0005038 // G0028698 // G0014996 // G0013263 // G0015690 // G0025667 // …
GO:0070925	P	organelle assembly	31	2309	158	19201	0.0043	0.31	// G0017867 // G0025871 // G0022864 // G0022145 // G0024983 // G0027358 // G0016827 // G0024825 // G0017239 // G0017210 // G0003816 // G0017386 // G0024927 // G0004190 // G0016380 // G0017768 // G0005612 // G0004498 // G0024222 // G0027343 // G0003347 // G0025403 // G0006899 // G0004002 // G0011710 // G0011575 // G0007732 // G0011266 // G0001379 // G0004394 // G0011930	// G0006239 // G0010167 // G0017699 // G0014876 // G0018045 // G0022864 // G0013871 // G0029627 // G0021433 // G0028223 // G0016489 // G0017386 // G0008561 // G0003728 // G0023623 // G0004190 // G0009742 // G0004498 // G0024222 // G0027733 // G0001898 // G0017260 // G0007281 // G0009848 // G0002707 // G0012569 // G0014809 // G0003042 // G0007523 // G0016380 // G0012252 // G0029539 // G0021912 // …
GO:0044262	P	cellular carbohydrate metabolic process	73	2309	445	19201	0.0043	0.31	// G0009502 // G0020885 // G0017864 // G0009150 // G0030146 // G0002009 // G0016430 // G0010085 // G0017772 // G0012940 // G0008845 // G0008421 // G0000857 // G0007474 // G0021710 // G0011133 // G0006347 // G0028678 // G0001090 // G0006885 // G0022864 // G0026719 // G0004133 // G0003776 // G0000214 // G0026146 // G0023780 // G0003158 // G0023561 // G0014180 // G0026124 // G0008046 // G0010944 // …	// G0016657 // G0003333 // G0009203 // G0026422 // G0014874 // G0005427 // G0022864 // G0001881 // G0014970 // G0021738 // G0026723 // G0011195 // G0010537 // G0010944 // G0013530 // G0000462 // G0005518 // G0016152 // G0016154 // G0005632 // G0012440 // G0013022 // G0028728 // G0007919 // G0023347 // G0024422 // G0026955 // G0015472 // G0022124 // G0023023 // G0025770 // G0014393 // G0014395 // …
GO:0015002	F	heme-copper terminal oxidase activity	9	2309	28	19201	0.0043	0.15	// G0006070 // G0008195 // G0024313 // G0010541 // G0014145 // G0002907 // G0009909 // G0013046 // G0024761	// G0004480 // G0018025 // G0024313 // G0024316 // G0025533 // G0029034 // G0028207 // G0024761 // G0018082 // G0029159 // G0008195 // G0002834 // G0030970 // G0014560 // G0014145 // G0008466 // G0002462 // G0018078 // G0024241 // G0018075 // G0010541 // G0025688 // G0009909 // G0013046 // G0006070 // G0016211 // G0002907 // G0010161
GO:0009260	P	ribonucleotide biosynthetic process	16	2309	66	19201	0.0045	0.32	// G0015973 // G0029673 // G0015336 // G0004499 // G0003808 // G0023595 // G0010315 // G0027997 // G0006789 // G0008902 // G0016881 // G0023903 // G0030602 // G0027175 // G0012042 // G0008901	// G0023595 // G0030677 // G0027175 // G0005627 // G0030220 // G0022824 // G0025104 // G0013363 // G0023777 // G0026548 // G0008902 // G0010874 // G0026993 // G0012146 // G0011347 // G0022492 // G0012890 // G0003017 // G0011372 // G0018080 // G0018081 // G0000077 // G0028752 // G0015448 // G0003973 // G0000405 // G0011864 // G0024355 // G0007986 // G0013431 // G0005717 // G0012042 // G0028855 // …
GO:0005524	F	ATP binding	193	2309	1327	19201	0.0045	0.16	// G0014175 // G0008068 // G0026810 // G0003885 // G0016962 // G0016966 // G0000665 // G0010438 // G0023225 // G0028656 // G0000580 // G0010823 // G0006721 // G0006726 // G0010825 // G0026724 // G0004542 // G0023995 // G0009683 // G0023421 // G0006248 // G0015290 // G0005024 // G0015649 // G0004624 // G0006342 // G0008293 // G0024458 // G0004927 // G0004499 // G0017665 // G0016858 // G0013629 // …	// G0021286 // G0027745 // G0004918 // G0016956 // G0026658 // G0005423 // G0030656 // G0005587 // G0027748 // G0003005 // G0010438 // G0017301 // G0028656 // G0020648 // G0004359 // G0002127 // G0000232 // G0011213 // G0028553 // G0003810 // G0009314 // G0011217 // G0010437 // G0021673 // G0004548 // G0010823 // G0010821 // G0006726 // G0009758 // G0016781 // G0010825 // G0010941 // G0022196 // …
GO:0048284	P	organelle fusion	18	2309	78	19201	0.0047	0.33	// G0010634 // G0024090 // G0027049 // G0016635 // G0027757 // G0002295 // G0021537 // G0011822 // G0024904 // G0022820 // G0029615 // G0005267 // G0015539 // G0024927 // G0028045 // G0021049 // G0003770 // G0004190	// G0021049 // G0016635 // G0013119 // G0028008 // G0006173 // G0004727 // G0025220 // G0000570 // G0010474 // G0014876 // G0030183 // G0003038 // G0028045 // G0022947 // G0007516 // G0003770 // G0011822 // G0015482 // G0016985 // G0008231 // G0003831 // G0000703 // G0016545 // G0002295 // G0024904 // G0021537 // G0006380 // G0026571 // G0013752 // G0024927 // G0010094 // G0013984 // G0007768 // …
GO:0042147	P	retrograde transport, endosome to Golgi	14	2309	55	19201	0.0048	0.34	// G0024090 // G0025145 // G0001219 // G0000870 // G0002295 // G0021145 // G0022790 // G0014578 // G0027509 // G0008138 // G0007088 // G0010634 // G0015539 // G0026239	// G0025145 // G0003193 // G0017829 // G0026293 // G0015261 // G0028008 // G0026269 // G0004835 // G0030183 // G0010579 // G0012123 // G0010634 // G0025890 // G0009832 // G0011199 // G0001219 // G0007088 // G0008274 // G0013752 // G0008138 // G0024943 // G0024090 // G0017877 // G0010250 // G0002295 // G0017812 // G0021145 // G0021565 // G0029262 // G0022790 // G0013005 // G0014578 // G0027509 // …
GO:0032555	F	purine ribonucleotide binding	240	2309	1684	19201	0.0048	0.16	// G0014175 // G0008068 // G0027153 // G0027429 // G0026810 // G0029335 // G0006232 // G0016962 // G0010260 // G0029497 // G0016966 // G0000665 // G0029544 // G0023225 // G0024861 // G0028655 // G0011822 // G0003400 // G0010823 // G0006721 // G0006726 // G0002009 // G0010825 // G0026724 // G0029051 // G0023995 // G0003648 // G0009683 // G0007952 // G0023421 // G0006248 // G0015290 // G0005024 // …	// G0027745 // G0002504 // G0005587 // G0027748 // G0010438 // G0017301 // G0002127 // G0010437 // G0027429 // G0025890 // G0006726 // G0022199 // G0010941 // G0022196 // G0010944 // G0005106 // G0002811 // G0024453 // G0002812 // G0023488 // G0024105 // G0024458 // G0009106 // G0028116 // G0009298 // G0013020 // G0012560 // G0017014 // G0026969 // G0012566 // G0007523 // G0007520 // G0001024 // …
GO:0032553	F	ribonucleotide binding	240	2309	1684	19201	0.0048	0.16	// G0014175 // G0008068 // G0027153 // G0027429 // G0026810 // G0029335 // G0006232 // G0016962 // G0010260 // G0029497 // G0016966 // G0000665 // G0029544 // G0023225 // G0024861 // G0028655 // G0011822 // G0003400 // G0010823 // G0006721 // G0006726 // G0002009 // G0010825 // G0026724 // G0029051 // G0023995 // G0003648 // G0009683 // G0007952 // G0023421 // G0006248 // G0015290 // G0005024 // …	// G0027745 // G0002504 // G0005587 // G0027748 // G0010438 // G0017301 // G0002127 // G0010437 // G0027429 // G0025890 // G0006726 // G0022199 // G0010941 // G0022196 // G0010944 // G0005106 // G0002811 // G0024453 // G0002812 // G0023488 // G0024105 // G0024458 // G0009106 // G0028116 // G0009298 // G0013020 // G0012560 // G0017014 // G0026969 // G0012566 // G0007523 // G0007520 // G0001024 // …
GO:0030532	C	small nuclear ribonucleoprotein complex	14	2309	55	19201	0.0048	0.084	// G0026064 // G0028280 // G0029158 // G0029308 // G0003964 // G0023562 // G0010058 // G0000895 // G0021652 // G0028124 // G0030119 // G0011057 // G0026354 // G0017033	// G0023062 // G0026354 // G0028280 // G0025044 // G0024721 // G0012963 // G0002998 // G0029119 // G0028124 // G0001400 // G0011057 // G0011601 // G0024648 // G0003016 // G0021652 // G0029158 // G0027789 // G0023562 // G0017555 // G0016075 // G0030119 // G0017817 // G0025813 // G0013463 // G0016509 // G0006201 // G0005777 // G0029308 // G0025422 // G0009946 // G0000895 // G0007178 // G0003263 // …
GO:0032781	P	positive regulation of ATPase activity	7	2309	19	19201	0.0049	0.35	// G0022107 // G0016878 // G0002274 // G0011770 // G0016017 // G0009427 // G0030260	// G0023121 // G0022107 // G0011878 // G0016017 // G0017951 // G0016878 // G0002274 // G0017905 // G0008383 // G0006296 // G0029722 // G0017307 // G0002406 // G0009427 // G0030260 // G0015530 // G0024464 // G0023031 // G0011770
GO:0010165	P	response to X-ray	7	2309	19	19201	0.0049	0.35	// G0016934 // G0022398 // G0008428 // G0014135 // G0000059 // G0026454 // G0016177	// G0016842 // G0016427 // G0010391 // G0022102 // G0017950 // G0003361 // G0022398 // G0008428 // G0014135 // G0016934 // G0000059 // G0025592 // G0026454 // G0009540 // G0009004 // G0016177 // G0025685 // G0025822 // G0012813
GO:0009145	P	purine nucleoside triphosphate biosynthetic process	11	2309	39	19201	0.0051	0.36	// G0015973 // G0029673 // G0004499 // G0015336 // G0010315 // G0027997 // G0006789 // G0016881 // G0023903 // G0030602 // G0012042	// G0022824 // G0025104 // G0017591 // G0023777 // G0026548 // G0026993 // G0012890 // G0003017 // G0018080 // G0018081 // G0013363 // G0016881 // G0015448 // G0000405 // G0007986 // G0013431 // G0012042 // G0008017 // G0015973 // G0027997 // G0015336 // G0010315 // G0004499 // G0009766 // G0006789 // G0023903 // G0030602 // G0017405 // G0024673 // G0017401 // G0022586 // G0029673 // G0005302 // …
GO:0000377	P	RNA splicing, via transesterification reactions with bulged adenosine as nucleophile	34	2309	180	19201	0.0053	0.37	// G0021410 // G0028280 // G0004050 // G0028124 // G0011057 // G0004549 // G0006783 // G0021652 // G0017795 // G0029158 // G0023562 // G0030119 // G0000895 // G0003588 // G0004985 // G0023331 // G0005453 // G0023216 // G0029308 // G0026064 // G0009906 // G0016970 // G0003849 // G0014961 // G0010058 // G0026354 // G0014881 // G0030129 // G0010759 // G0006756 // G0023245 // G0024941 // G0025710 // …	// G0029190 // G0023562 // G0009113 // G0021410 // G0012963 // G0004050 // G0029119 // G0012556 // G0011057 // G0012727 // G0013722 // G0005183 // G0012127 // G0009962 // G0009569 // G0004549 // G0003643 // G0001400 // G0004985 // G0025813 // G0008587 // G0011395 // G0024941 // G0023331 // G0009744 // G0002034 // G0000611 // G0001490 // G0000895 // G0000204 // G0022528 // G0029341 // G0024758 // …
GO:0000398	P	nuclear mRNA splicing, via spliceosome	34	2309	180	19201	0.0053	0.37	// G0021410 // G0028280 // G0004050 // G0028124 // G0011057 // G0004549 // G0006783 // G0021652 // G0017795 // G0029158 // G0023562 // G0030119 // G0000895 // G0003588 // G0004985 // G0023331 // G0005453 // G0023216 // G0029308 // G0026064 // G0009906 // G0016970 // G0003849 // G0014961 // G0010058 // G0026354 // G0014881 // G0030129 // G0010759 // G0006756 // G0023245 // G0024941 // G0025710 // …	// G0029190 // G0023562 // G0009113 // G0021410 // G0012963 // G0004050 // G0029119 // G0012556 // G0011057 // G0012727 // G0013722 // G0005183 // G0012127 // G0009962 // G0009569 // G0004549 // G0003643 // G0001400 // G0004985 // G0025813 // G0008587 // G0011395 // G0024941 // G0023331 // G0009744 // G0002034 // G0000611 // G0001490 // G0000895 // G0000204 // G0022528 // G0029341 // G0024758 // …
GO:0071445	P	cellular response to protein stimulus	17	2309	73	19201	0.0054	0.37	// G0008414 // G0029191 // G0016653 // G0028698 // G0015424 // G0004826 // G0011229 // G0008678 // G0005038 // G0016017 // G0004317 // G0005384 // G0015690 // G0025667 // G0027165 // G0028477 // G0010024	// G0014057 // G0008414 // G0029191 // G0016653 // G0003334 // G0005601 // G0002433 // G0012873 // G0000849 // G0004317 // G0017279 // G0011536 // G0000481 // G0013239 // G0007600 // G0010024 // G0002446 // G0000142 // G0016983 // G0007514 // G0010069 // G0016520 // G0005318 // G0003155 // G0028266 // G0000068 // G0015566 // G0016243 // G0015987 // G0028698 // G0014996 // G0013263 // G0015690 // …
GO:0006081	P	cellular aldehyde metabolic process	8	2309	24	19201	0.0054	0.37	// G0021408 // G0002296 // G0026349 // G0002013 // G0012846 // G0009407 // G0028501 // G0023356	// G0029256 // G0018041 // G0003794 // G0016829 // G0026349 // G0009407 // G0023356 // G0009185 // G0009184 // G0006245 // G0000685 // G0015039 // G0010523 // G0002296 // G0006324 // G0002013 // G0012846 // G0016402 // G0028501 // G0021408 // G0003385 // G0008221 // G0018044 // G0008003
GO:0033177	C	proton-transporting two-sector ATPase complex, proton-transporting domain	8	2309	24	19201	0.0054	0.094	// G0015973 // G0029673 // G0016990 // G0006789 // G0016881 // G0023903 // G0030602 // G0002776	// G0022824 // G0025104 // G0006138 // G0002776 // G0026548 // G0012890 // G0018080 // G0018081 // G0016881 // G0015973 // G0008056 // G0009766 // G0006789 // G0023903 // G0030602 // G0017405 // G0023777 // G0017401 // G0022586 // G0029673 // G0016990 // G0017544 // G0016516 // G0009024
GO:0006754	P	ATP biosynthetic process	9	2309	29	19201	0.0055	0.37	// G0015973 // G0029673 // G0015336 // G0004499 // G0006789 // G0016881 // G0023903 // G0030602 // G0012042	// G0022824 // G0025104 // G0023777 // G0026548 // G0012890 // G0003017 // G0018080 // G0018081 // G0013363 // G0016881 // G0000405 // G0013431 // G0012042 // G0015973 // G0015336 // G0004499 // G0009766 // G0006789 // G0023903 // G0030602 // G0017405 // G0017401 // G0022586 // G0029673 // G0005302 // G0007524 // G0017544 // G0016516 // G0009024
GO:0051289	P	protein homotetramerization	9	2309	29	19201	0.0055	0.37	// G0026229 // G0006126 // G0027175 // G0013299 // G0006328 // G0010275 // G0010944 // G0001090 // G0009717	// G0026229 // G0027175 // G0027594 // G0009937 // G0001090 // G0001093 // G0017049 // G0007796 // G0017694 // G0001652 // G0010144 // G0017252 // G0016056 // G0013302 // G0010944 // G0000400 // G0000529 // G0006126 // G0021259 // G0013299 // G0006328 // G0010275 // G0003780 // G0003789 // G0009717 // G0025592 // G0006567 // G0024973 // G0027072
GO:0017038	P	protein import	39	2309	214	19201	0.0057	0.38	// G0014116 // G0008387 // G0027757 // G0013936 // G0027270 // G0007947 // G0026612 // G0011604 // G0022594 // G0029527 // G0013267 // G0028346 // G0009509 // G0004134 // G0009427 // G0030399 // G0016380 // G0015298 // G0005453 // G0024332 // G0003088 // G0003089 // G0009746 // G0025252 // G0021964 // G0004160 // G0025276 // G0000857 // G0024655 // G0003914 // G0022222 // G0000097 // G0011405 // …	// G0025876 // G0016845 // G0027426 // G0024332 // G0022607 // G0002000 // G0021296 // G0011889 // G0028886 // G0026650 // G0011884 // G0022594 // G0009509 // G0003405 // G0014349 // G0000769 // G0001404 // G0016650 // G0023503 // G0003877 // G0006002 // G0007607 // G0030399 // G0022463 // G0009278 // G0015298 // G0030708 // G0016857 // G0009217 // G0012997 // G0017748 // G0027248 // G0000958 // …
GO:0032559	F	adenyl ribonucleotide binding	194	2309	1343	19201	0.0057	0.19	// G0014175 // G0008068 // G0026810 // G0003885 // G0016962 // G0016966 // G0000665 // G0010438 // G0023225 // G0028656 // G0003400 // G0010823 // G0006721 // G0006726 // G0010825 // G0026724 // G0004542 // G0023995 // G0009683 // G0023421 // G0006248 // G0015290 // G0005024 // G0015649 // G0004624 // G0006342 // G0008293 // G0024458 // G0004927 // G0004499 // G0017665 // G0016858 // G0013629 // …	// G0021286 // G0027745 // G0004918 // G0016956 // G0026658 // G0005423 // G0030656 // G0005587 // G0027748 // G0003005 // G0010438 // G0017301 // G0028656 // G0020648 // G0004359 // G0002127 // G0000232 // G0011213 // G0028553 // G0003810 // G0009314 // G0011217 // G0010437 // G0021673 // G0004548 // G0010823 // G0010821 // G0006726 // G0009758 // G0016781 // G0010825 // G0010941 // G0022196 // …
GO:0030490	P	maturation of SSU-rRNA	12	2309	45	19201	0.0058	0.39	// G0020817 // G0028020 // G0021442 // G0006048 // G0005217 // G0010712 // G0017745 // G0010328 // G0011266 // G0001631 // G0006214 // G0005432	// G0005104 // G0028020 // G0021879 // G0006214 // G0010328 // G0026308 // G0003448 // G0029627 // G0002753 // G0023810 // G0002020 // G0015611 // G0010145 // G0006727 // G0015614 // G0006048 // G0005217 // G0020817 // G0003930 // G0005432 // G0027375 // G0014068 // G0008693 // G0009036 // G0021851 // G0021825 // G0022656 // G0008030 // G0022394 // G0017745 // G0028466 // G0022428 // G0001504 // …
GO:0000375	P	RNA splicing, via transesterification reactions	34	2309	181	19201	0.0058	0.39	// G0021410 // G0028280 // G0004050 // G0028124 // G0011057 // G0004549 // G0006783 // G0021652 // G0017795 // G0029158 // G0023562 // G0030119 // G0000895 // G0003588 // G0004985 // G0023331 // G0005453 // G0023216 // G0029308 // G0026064 // G0009906 // G0016970 // G0003849 // G0014961 // G0010058 // G0026354 // G0014881 // G0030129 // G0010759 // G0006756 // G0023245 // G0024941 // G0025710 // …	// G0029190 // G0023562 // G0009113 // G0021410 // G0012963 // G0004050 // G0029119 // G0012556 // G0011057 // G0012727 // G0013722 // G0005183 // G0012127 // G0009962 // G0009569 // G0004549 // G0003643 // G0001400 // G0004985 // G0025813 // G0008587 // G0011395 // G0024941 // G0023331 // G0009744 // G0002034 // G0000611 // G0001490 // G0000895 // G0000204 // G0022528 // G0029341 // G0024758 // …
GO:0016746	F	transferase activity, transferring acyl groups	40	2309	221	19201	0.0058	0.19	// G0009594 // G0005918 // G0011297 // G0020981 // G0009435 // G0030525 // G0010635 // G0006866 // G0026481 // G0002778 // G0025386 // G0015945 // G0009523 // G0026893 // G0008441 // G0015030 // G0008569 // G0000767 // G0016933 // G0013298 // G0017952 // G0028299 // G0016872 // G0027205 // G0017468 // G0017310 // G0011215 // G0027266 // G0005829 // G0015952 // G0004049 // G0015607 // G0009531 // …	// G0009594 // G0010187 // G0011297 // G0022602 // G0004911 // G0020981 // G0022599 // G0030715 // G0024621 // G0005188 // G0029624 // G0010635 // G0022597 // G0002778 // G0003561 // G0011215 // G0013150 // G0007092 // G0004819 // G0006644 // G0002404 // G0000068 // G0028798 // G0000388 // G0015755 // G0017697 // G0008569 // G0030709 // G0008296 // G0007003 // G0017952 // G0002235 // G0004713 // …
GO:0019637	P	organophosphate metabolic process	42	2309	235	19201	0.006	0.4	// G0009594 // G0006153 // G0009150 // G0011297 // G0009139 // G0023585 // G0007474 // G0026706 // G0001090 // G0015486 // G0021203 // G0000864 // G0000214 // G0015819 // G0023442 // G0008046 // G0010944 // G0014187 // G0006001 // G0006512 // G0023273 // G0012061 // G0025075 // G0027142 // G0005927 // G0005632 // G0014004 // G0000591 // G0030707 // G0030643 // G0025988 // G0016958 // G0005829 // …	// G0009594 // G0023735 // G0009203 // G0011297 // G0030413 // G0007043 // G0002007 // G0009994 // G0007048 // G0017116 // G0030547 // G0028558 // G0005954 // G0016958 // G0014970 // G0021203 // G0010631 // G0003560 // G0029291 // G0015819 // G0023211 // G0003642 // G0006876 // G0009759 // G0010944 // G0014187 // G0002404 // G0006001 // G0023351 // G0006875 // G0006242 // G0025742 // G0009211 // …
GO:0006508	P	proteolysis	146	2309	985	19201	0.006	0.4	// G0025202 // G0024390 // G0025206 // G0014172 // G0014173 // G0004912 // G0006237 // G0029191 // G0001951 // G0015896 // G0017273 // G0023998 // G0016483 // G0001754 // G0015964 // G0013241 // G0005212 // G0030019 // G0008678 // G0011802 // G0016017 // G0015443 // G0015690 // G0026940 // G0015298 // G0021729 // G0008740 // G0004927 // G0002039 // G0024616 // G0022911 // G0003651 // G0009290 // …	// G0022512 // G0004919 // G0002956 // G0016653 // G0001427 // G0003334 // G0027742 // G0004912 // G0026425 // G0004917 // G0021854 // G0014875 // G0017301 // G0004432 // G0021328 // G0010948 // G0009685 // G0010943 // G0016650 // G0004546 // G0011327 // G0030019 // G0011806 // G0005512 // G0011324 // G0016017 // G0016402 // G0026966 // G0009376 // G0008671 // G0021327 // G0015805 // G0000741 // …
GO:0043923	P	positive regulation by host of viral transcription	5	2309	11	19201	0.0062	0.4	// G0013629 // G0010070 // G0001533 // G0022398 // G0021867	// G0010070 // G0030839 // G0014177 // G0022932 // G0021867 // G0000068 // G0000272 // G0009148 // G0013629 // G0022398 // G0001533
GO:0006488	P	dolichol-linked oligosaccharide biosynthetic process	5	2309	11	19201	0.0062	0.4	// G0026719 // G0008845 // G0005383 // G0006885 // G0024422	// G0017955 // G0003815 // G0008845 // G0008631 // G0006885 // G0024422 // G0026719 // G0014887 // G0000980 // G0005383 // G0023023
GO:0006996	P	organelle organization	281	2309	2007	19201	0.0062	0.4	// G0011290 // G0027429 // G0014207 // G0011739 // G0025871 // G0010605 // G0006333 // G0006237 // G0010438 // G0026942 // G0022864 // G0017308 // G0010634 // G0030260 // G0008800 // G0010823 // G0028423 // G0004002 // G0030508 // G0028428 // G0016488 // G0017386 // G0028346 // G0021537 // G0001219 // G0013734 // G0015560 // G0006248 // G0022696 // G0028905 // G0016248 // G0024947 // G0025637 // …	// G0009617 // G0009613 // G0009610 // G0022049 // G0005587 // G0027748 // G0010438 // G0017301 // G0017306 // G0002127 // G0017308 // G0022199 // G0013368 // G0022192 // G0005104 // G0005101 // G0027105 // G0022463 // G0008677 // G0008675 // G0028118 // G0009101 // G0023483 // G0009104 // G0020823 // G0017011 // G0007527 // G0007523 // G0006588 // G0001025 // G0023155 // G0006219 // G0006214 // …
GO:0090201	P	negative regulation of release of cytochrome c from mitochondria	5	2309	11	19201	0.0062	0.4	// G0000857 // G0011290 // G0009908 // G0011779 // G0011822	// G0011290 // G0007163 // G0014042 // G0029150 // G0011822 // G0015403 // G0022457 // G0000857 // G0006496 // G0009908 // G0011779
GO:0009068	P	aspartate family amino acid catabolic process	5	2309	11	19201	0.0062	0.4	// G0016613 // G0002797 // G0009870 // G0029945 // G0020981	// G0021767 // G0002374 // G0013065 // G0010537 // G0016613 // G0009871 // G0009870 // G0029945 // G0017781 // G0020981 // G0002797
GO:0008641	F	small protein activating enzyme activity	5	2309	11	19201	0.0062	0.2	// G0011631 // G0011506 // G0011575 // G0008924 // G0007475	// G0011631 // G0011575 // G0008924 // G0007475 // G0011393 // G0012270 // G0011506 // G0021412 // G0002876 // G0024944 // G0003111
GO:0031597	C	cytosolic proteasome complex	5	2309	11	19201	0.0062	0.11	// G0023998 // G0015424 // G0005038 // G0029191 // G0022019	// G0023998 // G0029191 // G0015424 // G0016272 // G0021677 // G0002433 // G0022019 // G0017287 // G0005038 // G0013239 // G0006500
GO:0043623	P	cellular protein complex assembly	57	2309	339	19201	0.0063	0.4	// G0018008 // G0008800 // G0008387 // G0006093 // G0011077 // G0006832 // G0005838 // G0030260 // G0028712 // G0001799 // G0029527 // G0009509 // G0002956 // G0024907 // G0028346 // G0030054 // G0006035 // G0015560 // G0007609 // G0024960 // G0005007 // G0007076 // G0001379 // G0026942 // G0025039 // G0014100 // G0007253 // G0025429 // G0028113 // G0025252 // G0029083 // G0013526 // G0024144 // …	// G0009203 // G0008800 // G0009040 // G0016650 // G0008359 // G0011039 // G0004628 // G0023229 // G0008921 // G0005596 // G0012120 // G0011884 // G0017142 // G0028712 // G0017388 // G0013248 // G0004423 // G0003405 // G0022199 // G0026022 // G0003872 // G0023503 // G0022331 // G0028346 // G0008561 // G0015560 // G0012517 // G0023354 // G0008387 // G0024947 // G0008568 // G0027935 // G0025817 // …
GO:0006733	P	oxidoreduction coenzyme metabolic process	13	2309	51	19201	0.0063	0.4	// G0000214 // G0003400 // G0016836 // G0017864 // G0023958 // G0020669 // G0015268 // G0012847 // G0014187 // G0015267 // G0016152 // G0016154 // G0006480	// G0012859 // G0015267 // G0005646 // G0017864 // G0023958 // G0029337 // G0025108 // G0025200 // G0015268 // G0028106 // G0015435 // G0014187 // G0028405 // G0004392 // G0025284 // G0024219 // G0003400 // G0010517 // G0003402 // G0015585 // G0020669 // G0021458 // G0022277 // G0015673 // G0010861 // G0016152 // G0016154 // G0000685 // G0000214 // G0023211 // G0030661 // G0016877 // G0016720 // …
GO:0016747	F	transferase activity, transferring acyl groups other than amino-acyl groups	34	2309	182	19201	0.0063	0.2	// G0009594 // G0005918 // G0011297 // G0020981 // G0009435 // G0010635 // G0026481 // G0002778 // G0017952 // G0015945 // G0026893 // G0008441 // G0015030 // G0008569 // G0000767 // G0016933 // G0025386 // G0028299 // G0027205 // G0017468 // G0017310 // G0011215 // G0027266 // G0005829 // G0015952 // G0004049 // G0015607 // G0009531 // G0004510 // G0006982 // G0029945 // G0011403 // G0011917 // …	// G0009594 // G0010187 // G0011297 // G0022602 // G0004911 // G0020981 // G0022599 // G0030715 // G0024621 // G0005188 // G0029624 // G0010635 // G0022597 // G0002778 // G0003561 // G0011215 // G0013150 // G0007092 // G0004819 // G0006644 // G0002404 // G0028798 // G0015755 // G0017697 // G0008569 // G0030709 // G0008296 // G0017952 // G0021688 // G0028299 // G0026499 // G0017310 // G0002667 // …
GO:0016817	F	hydrolase activity, acting on acid anhydrides	123	2309	816	19201	0.0063	0.2	// G0027429 // G0016962 // G0010260 // G0010261 // G0010438 // G0002776 // G0024861 // G0028655 // G0000580 // G0028423 // G0015963 // G0004423 // G0006641 // G0029051 // G0014187 // G0009683 // G0006001 // G0022696 // G0030014 // G0008619 // G0009746 // G0004927 // G0004499 // G0017665 // G0016911 // G0002288 // G0013629 // G0024222 // G0025293 // G0016990 // G0029544 // G0026158 // G0005038 // …	// G0021286 // G0027745 // G0027429 // G0009758 // G0005423 // G0010260 // G0010188 // G0010438 // G0014876 // G0028656 // G0002127 // G0025455 // G0004548 // G0025890 // G0012649 // G0022199 // G0010941 // G0006701 // G0029051 // G0012006 // G0023502 // G0003648 // G0009683 // G0011804 // G0005514 // G0006231 // G0013431 // G0016401 // G0030014 // G0017669 // G0010879 // G0022638 // G0024105 // …
GO:0016043	P	cellular component organization	487	2309	3597	19201	0.0064	0.41	// G0027429 // G0000948 // G0010438 // G0030710 // G0022864 // G0017308 // G0016652 // G0010823 // G0010944 // G0009683 // G0024927 // G0030396 // G0009379 // G0030399 // G0017668 // G0017741 // G0017746 // G0017744 // G0028113 // G0009104 // G0001947 // G0001946 // G0015884 // G0024144 // G0021355 // G0024886 // G0002860 // G0005038 // G0006033 // G0011930 // G0006219 // G0006214 // G0028655 // …	// G0027745 // G0022512 // G0009613 // G0007805 // G0028022 // G0022049 // G0014369 // G0012967 // G0005587 // G0005586 // G0012963 // G0005584 // G0010438 // G0017301 // G0017306 // G0002127 // G0017308 // G0000257 // G0022199 // G0009610 // G0013368 // G0022192 // G0004980 // G0005106 // G0005104 // G0004985 // G0005101 // G0025710 // G0027105 // G0022463 // G0008677 // G0008675 // G0021936 // …
GO:0016829	F	lyase activity	28	2309	143	19201	0.0065	0.21	// G0026229 // G0004935 // G0002009 // G0008901 // G0026677 // G0000059 // G0000064 // G0004541 // G0009870 // G0027169 // G0016177 // G0000994 // G0007031 // G0008571 // G0015332 // G0027778 // G0013299 // G0010275 // G0006143 // G0006141 // G0030620 // G0026724 // G0022343 // G0007738 // G0000613 // G0000599 // G0028431 // G0007307	// G0026229 // G0029255 // G0002009 // G0006233 // G0001882 // G0001526 // G0001612 // G0000892 // G0010742 // G0010537 // G0004541 // G0009871 // G0009870 // G0014184 // G0026025 // G0015699 // G0023186 // G0005101 // G0005164 // G0008742 // G0009469 // G0010275 // G0010274 // G0008870 // G0024221 // G0002137 // G0010523 // G0028359 // G0000613 // G0008346 // G0000599 // G0000059 // G0008571 // …
GO:0042168	P	heme metabolic process	7	2309	20	19201	0.0068	0.43	// G0001756 // G0004541 // G0021067 // G0010541 // G0001038 // G0016756 // G0011978	// G0001756 // G0018023 // G0006361 // G0029708 // G0026759 // G0010742 // G0018025 // G0004541 // G0012347 // G0007942 // G0003922 // G0021067 // G0010541 // G0011437 // G0009919 // G0001038 // G0016756 // G0027072 // G0014626 // G0011978
GO:0008088	P	axon cargo transport	7	2309	20	19201	0.0068	0.43	// G0030710 // G0010314 // G0010551 // G0017311 // G0012022 // G0027049 // G0021355	// G0017427 // G0009649 // G0030174 // G0030710 // G0030673 // G0003401 // G0010314 // G0007033 // G0009062 // G0021355 // G0010551 // G0017311 // G0022945 // G0012022 // G0000359 // G0001062 // G0027049 // G0026619 // G0017836 // G0005096
GO:0046939	P	nucleotide phosphorylation	7	2309	20	19201	0.0068	0.43	// G0008647 // G0003885 // G0027997 // G0003808 // G0023595 // G0016962 // G0016966	// G0008647 // G0003885 // G0027997 // G0003808 // G0002504 // G0003195 // G0005627 // G0024355 // G0016962 // G0030462 // G0017591 // G0016966 // G0006294 // G0015448 // G0024673 // G0007986 // G0026993 // G0011347 // G0008017 // G0023595
GO:0045017	P	glycerolipid biosynthetic process	20	2309	93	19201	0.0069	0.43	// G0007372 // G0027142 // G0005927 // G0005632 // G0005918 // G0011297 // G0020676 // G0005829 // G0007474 // G0006528 // G0026706 // G0004160 // G0006153 // G0023273 // G0015486 // G0027266 // G0012061 // G0008624 // G0023442 // G0000864	// G0011297 // G0009759 // G0007048 // G0030547 // G0013879 // G0010631 // G0003560 // G0029291 // G0009211 // G0005632 // G0021861 // G0027524 // G0018055 // G0007691 // G0000110 // G0007282 // G0028350 // G0010175 // G0007992 // G0006355 // G0025065 // G0003211 // G0005927 // G0012593 // G0024046 // G0025473 // G0027629 // G0014811 // G0007359 // G0006626 // G0013551 // G0012061 // G0006930 // …
GO:0006413	P	translational initiation	17	2309	75	19201	0.0071	0.44	// G0015648 // G0011112 // G0029808 // G0002258 // G0006342 // G0000141 // G0009770 // G0027990 // G0010679 // G0002963 // G0016998 // G0024352 // G0026617 // G0006033 // G0000119 // G0022301 // G0013315	// G0026088 // G0003155 // G0030671 // G0014052 // G0005935 // G0009770 // G0020835 // G0011112 // G0027421 // G0024352 // G0009788 // G0027334 // G0012910 // G0016289 // G0026617 // G0017670 // G0012162 // G0025571 // G0023800 // G0028420 // G0004506 // G0017430 // G0015576 // G0030833 // G0001404 // G0004543 // G0008315 // G0017475 // G0000141 // G0029215 // G0029857 // G0007592 // G0011803 // …
GO:0000387	P	spliceosomal snRNP assembly	9	2309	30	19201	0.0071	0.44	// G0010058 // G0006783 // G0023562 // G0021410 // G0004985 // G0016970 // G0000895 // G0014881 // G0030129	// G0021410 // G0012963 // G0029119 // G0012458 // G0017066 // G0012127 // G0001531 // G0023562 // G0007315 // G0017817 // G0025813 // G0004985 // G0006783 // G0025422 // G0009946 // G0000895 // G0007178 // G0011382 // G0003263 // G0023231 // G0008482 // G0016970 // G0013107 // G0024498 // G0029127 // G0010058 // G0003701 // G0030045 // G0014881 // G0030129
GO:0009058	P	biosynthetic process	549	2309	4089	19201	0.0075	0.46	// G0022040 // G0027031 // G0028020 // G0026810 // G0027422 // G0025355 // G0022864 // G0014977 // G0011215 // G0010823 // G0006720 // G0006721 // G0004541 // G0013241 // G0010944 // G0003649 // G0007952 // G0030396 // G0000462 // G0030394 // G0030010 // G0005632 // G0024106 // G0017744 // G0024458 // G0027637 // G0001947 // G0004047 // G0026550 // G0004049 // G0021355 // G0017014 // G0017015 // …	// G0027745 // G0022040 // G0027031 // G0022042 // G0027741 // G0028020 // G0023974 // G0009616 // G0022049 // G0005581 // G0005580 // G0005586 // G0014401 // G0005427 // G0022865 // G0002127 // G0012265 // G0010437 // G0012968 // G0025893 // G0006723 // G0006720 // G0013367 // G0010172 // G0013363 // G0022197 // G0012083 // G0022195 // G0010944 // G0022301 // G0005104 // G0000462 // G0005101 // …
GO:0031406	F	carboxylic acid binding	21	2309	100	19201	0.0076	0.24	// G0010723 // G0017947 // G0020690 // G0015534 // G0017198 // G0003776 // G0001000 // G0004774 // G0011064 // G0020972 // G0011689 // G0001862 // G0001539 // G0020698 // G0023435 // G0008948 // G0007371 // G0006472 // G0013729 // G0016156 // G0005024	// G0016841 // G0016309 // G0012129 // G0002481 // G0017947 // G0001488 // G0006930 // G0025953 // G0017475 // G0023354 // G0016402 // G0005024 // G0016156 // G0021122 // G0004717 // G0023902 // G0000614 // G0013372 // G0011368 // G0003377 // G0010172 // G0009698 // G0023435 // G0020698 // G0017755 // G0021873 // G0015260 // G0017808 // G0001862 // G0006590 // G0027926 // G0011477 // G0009998 // …
GO:0044283	P	small molecule biosynthetic process	58	2309	350	19201	0.008	0.49	// G0009594 // G0003885 // G0027031 // G0027175 // G0004935 // G0011297 // G0002009 // G0008046 // G0027159 // G0022864 // G0020885 // G0008902 // G0000665 // G0030525 // G0016933 // G0010554 // G0030526 // G0003776 // G0011215 // G0000214 // G0006720 // G0010067 // G0026124 // G0010944 // G0020669 // G0015545 // G0006512 // G0023356 // G0000994 // G0002797 // G0010495 // G0003400 // G0008421 // …	// G0003333 // G0027031 // G0009203 // G0026422 // G0022864 // G0020647 // G0021738 // G0011215 // G0006720 // G0010537 // G0010944 // G0016159 // G0000891 // G0016402 // G0009370 // G0015276 // G0024458 // G0026554 // G0007857 // G0026493 // G0003413 // G0012560 // G0026955 // G0003968 // G0022124 // G0005742 // G0023157 // G0004643 // G0023937 // G0024213 // G0004644 // G0017694 // G0029834 // …
GO:0018130	P	heterocycle biosynthetic process	15	2309	64	19201	0.0081	0.49	// G0026229 // G0001756 // G0027175 // G0016888 // G0004541 // G0010275 // G0007475 // G0005135 // G0007047 // G0011978 // G0010541 // G0010315 // G0008309 // G0010495 // G0001038	// G0002285 // G0018023 // G0007047 // G0006273 // G0005626 // G0024060 // G0007007 // G0013179 // G0001955 // G0002650 // G0027175 // G0003744 // G0004644 // G0009919 // G0016210 // G0022492 // G0001756 // G0004246 // G0002269 // G0010742 // G0016888 // G0011624 // G0011437 // G0012347 // G0018025 // G0007475 // G0004392 // G0015462 // G0025488 // G0026229 // G0005135 // G0006361 // G0010275 // …
GO:0008380	P	RNA splicing	38	2309	212	19201	0.0082	0.5	// G0014881 // G0021410 // G0028280 // G0004050 // G0028124 // G0011057 // G0004549 // G0006783 // G0021652 // G0017795 // G0029158 // G0023562 // G0015564 // G0030119 // G0000895 // G0003588 // G0004985 // G0024941 // G0023331 // G0005453 // G0023216 // G0029308 // G0021964 // G0026064 // G0009906 // G0016970 // G0023245 // G0014961 // G0010058 // G0026354 // G0000635 // G0030129 // G0000158 // …	// G0029190 // G0023562 // G0009113 // G0021410 // G0012963 // G0004050 // G0029119 // G0012556 // G0011057 // G0012727 // G0013722 // G0005183 // G0012127 // G0009962 // G0009569 // G0004549 // G0003643 // G0011720 // G0005777 // G0016075 // G0001400 // G0015564 // G0005029 // G0028509 // G0004985 // G0025813 // G0008587 // G0011395 // G0030137 // G0023331 // G0009744 // G0002034 // G0000611 // …
GO:0004091	F	carboxylesterase activity	17	2309	76	19201	0.0082	0.25	// G0010823 // G0021503 // G0008068 // G0011312 // G0009139 // G0002825 // G0002824 // G0004509 // G0017667 // G0023414 // G0008580 // G0006001 // G0015332 // G0001723 // G0005615 // G0027266 // G0027073	// G0016657 // G0015331 // G0008068 // G0021811 // G0009139 // G0028671 // G0024134 // G0009774 // G0030303 // G0017770 // G0010659 // G0027266 // G0005954 // G0011895 // G0029501 // G0010023 // G0011470 // G0003018 // G0030262 // G0007098 // G0010657 // G0010450 // G0015818 // G0010823 // G0012100 // G0011312 // G0029797 // G0026914 // G0024172 // G0004509 // G0013572 // G0006001 // G0023351 // …
GO:0070979	P	protein K11-linked ubiquitination	6	2309	16	19201	0.0083	0.5	// G0010088 // G0030222 // G0014325 // G0024123 // G0011644 // G0017308	// G0007423 // G0009044 // G0010088 // G0016564 // G0030222 // G0016722 // G0010924 // G0014325 // G0020899 // G0024123 // G0011644 // G0012621 // G0011209 // G0009814 // G0017308 // G0011927
GO:0005736	C	DNA-directed RNA polymerase I complex	6	2309	16	19201	0.0083	0.14	// G0009310 // G0012839 // G0001245 // G0025298 // G0021180 // G0015372	// G0008226 // G0009310 // G0012839 // G0022507 // G0028007 // G0008098 // G0005347 // G0001245 // G0020754 // G0025298 // G0000461 // G0001239 // G0000116 // G0015372 // G0021180 // G0021472
GO:0033178	C	proton-transporting two-sector ATPase complex, catalytic domain	6	2309	16	19201	0.0083	0.14	// G0009602 // G0006054 // G0004499 // G0008441 // G0028694 // G0000767	// G0007524 // G0006263 // G0016577 // G0009602 // G0006054 // G0008634 // G0004499 // G0008314 // G0010957 // G0008441 // G0011916 // G0013431 // G0028694 // G0000405 // G0014132 // G0000767
GO:0005753	C	mitochondrial proton-transporting ATP synthase complex	6	2309	16	19201	0.0083	0.14	// G0004499 // G0006789 // G0016881 // G0023903 // G0030602 // G0012042	// G0025104 // G0004499 // G0018080 // G0018081 // G0007524 // G0006789 // G0023777 // G0023903 // G0030602 // G0000405 // G0009024 // G0013431 // G0016881 // G0012042 // G0027072 // G0022586
GO:0006405	P	RNA export from nucleus	13	2309	53	19201	0.0089	0.53	// G0000364 // G0022107 // G0013597 // G0021783 // G0014244 // G0027139 // G0011266 // G0026607 // G0011491 // G0028656 // G0002722 // G0014061 // G0011332	// G0026088 // G0022107 // G0002023 // G0016845 // G0015223 // G0012596 // G0010189 // G0028825 // G0011491 // G0023122 // G0028656 // G0022866 // G0026771 // G0010472 // G0014974 // G0013838 // G0023810 // G0011332 // G0013597 // G0000466 // G0015836 // G0011098 // G0001400 // G0027375 // G0025830 // G0028913 // G0014061 // G0013776 // G0023315 // G0005652 // G0007119 // G0014244 // G0022428 // …
GO:0010822	P	positive regulation of mitochondrion organization	9	2309	31	19201	0.0089	0.53	// G0026990 // G0027757 // G0029360 // G0030668 // G0002860 // G0026454 // G0028045 // G0005043 // G0010469	// G0009062 // G0029275 // G0007264 // G0008844 // G0024216 // G0028045 // G0026990 // G0003506 // G0015818 // G0017388 // G0007436 // G0005043 // G0000769 // G0000529 // G0013033 // G0030668 // G0027757 // G0017950 // G0029360 // G0001989 // G0026454 // G0030278 // G0010469 // G0024388 // G0003144 // G0003065 // G0000915 // G0020906 // G0002860 // G0013896 // G0004089
GO:0006944	P	cellular membrane fusion	19	2309	89	19201	0.009	0.54	// G0010634 // G0024090 // G0027049 // G0016635 // G0027757 // G0016772 // G0002295 // G0021537 // G0011822 // G0024904 // G0022820 // G0029615 // G0005267 // G0015539 // G0024927 // G0028045 // G0021049 // G0003770 // G0004190	// G0014876 // G0003038 // G0003238 // G0006380 // G0021537 // G0004190 // G0009747 // G0011282 // G0008971 // G0029262 // G0021049 // G0024059 // G0004125 // G0016772 // G0025376 // G0014952 // G0028045 // G0016985 // G0010634 // G0007516 // G0016545 // G0005121 // G0011822 // G0024927 // G0003950 // G0013984 // G0017877 // G0002295 // G0026571 // G0016601 // G0010094 // G0025170 // G0029615 // …
GO:0060590	F	ATPase regulator activity	7	2309	21	19201	0.0092	0.28	// G0026539 // G0024189 // G0022867 // G0011770 // G0016017 // G0009427 // G0030260	// G0024464 // G0029722 // G0008383 // G0016017 // G0017951 // G0014432 // G0026539 // G0015530 // G0010686 // G0017905 // G0004248 // G0006296 // G0024189 // G0022867 // G0011770 // G0002406 // G0009427 // G0003288 // G0026051 // G0027072 // G0030260
GO:0051539	F	4 iron, 4 sulfur cluster binding	7	2309	21	19201	0.0092	0.28	// G0029885 // G0000064 // G0023874 // G0024144 // G0008648 // G0008877 // G0012896	// G0029885 // G0023874 // G0029385 // G0000064 // G0002367 // G0001493 // G0003919 // G0007264 // G0008039 // G0008648 // G0023380 // G0024144 // G0023807 // G0010953 // G0020926 // G0008877 // G0001080 // G0012896 // G0001596 // G0008014 // G0024488
GO:0005680	C	anaphase-promoting complex	7	2309	21	19201	0.0092	0.15	// G0010676 // G0030222 // G0014325 // G0024123 // G0030019 // G0011644 // G0017308	// G0003949 // G0007423 // G0009044 // G0010286 // G0026917 // G0008107 // G0014806 // G0008105 // G0030222 // G0014325 // G0020899 // G0024123 // G0030019 // G0011644 // G0025902 // G0025719 // G0013481 // G0009814 // G0017308 // G0008757 // G0010676
GO:0015985	P	energy coupled proton transport, down electrochemical gradient	8	2309	26	19201	0.0093	0.55	// G0015973 // G0029673 // G0004499 // G0006789 // G0016881 // G0023903 // G0030602 // G0012042	// G0022824 // G0025104 // G0023777 // G0026548 // G0012890 // G0018080 // G0018081 // G0016881 // G0000405 // G0013431 // G0012042 // G0015973 // G0004499 // G0009766 // G0006789 // G0023903 // G0030602 // G0017405 // G0017401 // G0022586 // G0029673 // G0005302 // G0007524 // G0017544 // G0016516 // G0009024
GO:0015986	P	ATP synthesis coupled proton transport	8	2309	26	19201	0.0093	0.55	// G0015973 // G0029673 // G0004499 // G0006789 // G0016881 // G0023903 // G0030602 // G0012042	// G0022824 // G0025104 // G0023777 // G0026548 // G0012890 // G0018080 // G0018081 // G0016881 // G0000405 // G0013431 // G0012042 // G0015973 // G0004499 // G0009766 // G0006789 // G0023903 // G0030602 // G0017405 // G0017401 // G0022586 // G0029673 // G0005302 // G0007524 // G0017544 // G0016516 // G0009024
GO:0009200	P	deoxyribonucleoside triphosphate metabolic process	5	2309	12	19201	0.0096	0.56	// G0008647 // G0010315 // G0006058 // G0027551 // G0008293	// G0008647 // G0029531 // G0006058 // G0008293 // G0027806 // G0010315 // G0007327 // G0026096 // G0021255 // G0027551 // G0022387 // G0027853
GO:0007007	P	inner mitochondrial membrane organization	5	2309	12	19201	0.0096	0.56	// G0024564 // G0027270 // G0013936 // G0028346 // G0011822	// G0017803 // G0003831 // G0016545 // G0013936 // G0028346 // G0011822 // G0024995 // G0027270 // G0012174 // G0022947 // G0024564 // G0008675
GO:0000470	P	maturation of LSU-rRNA	5	2309	12	19201	0.0096	0.56	// G0006182 // G0004394 // G0016116 // G0022145 // G0005595	// G0006182 // G0005920 // G0010010 // G0026472 // G0004394 // G0023608 // G0022145 // G0005595 // G0016116 // G0030253 // G0011852 // G0017288
GO:0051604	P	protein maturation	29	2309	154	19201	0.0098	0.57	// G0011157 // G0027596 // G0004912 // G0028289 // G0001978 // G0005212 // G0003651 // G0027276 // G0011604 // G0027673 // G0003816 // G0029183 // G0011356 // G0000168 // G0015422 // G0010860 // G0027049 // G0004807 // G0021867 // G0010259 // G0030608 // G0011779 // G0022894 // G0023391 // G0016570 // G0002790 // G0024914 // G0009434 // G0002843	// G0022512 // G0021328 // G0016650 // G0024330 // G0011299 // G0009114 // G0024336 // G0010341 // G0000660 // G0025698 // G0015422 // G0006648 // G0028711 // G0003642 // G0004789 // G0003870 // G0030658 // G0029813 // G0011356 // G0011806 // G0005512 // G0016243 // G0004912 // G0000188 // G0001817 // G0028297 // G0029183 // G0021867 // G0016464 // G0014169 // G0012711 // G0027525 // G0022850 // …
GO:0006493	P	protein amino acid O-linked glycosylation	12	2309	48	19201	0.01	0.57	// G0028632 // G0005632 // G0029145 // G0016430 // G0028199 // G0010085 // G0007474 // G0017772 // G0006528 // G0000462 // G0012940 // G0003743	// G0010185 // G0011293 // G0024441 // G0005427 // G0015341 // G0025770 // G0016430 // G0024065 // G0010085 // G0007244 // G0017772 // G0010153 // G0009157 // G0015907 // G0011504 // G0012940 // G0013037 // G0012602 // G0003103 // G0025089 // G0028632 // G0011034 // G0013266 // G0007474 // G0002397 // G0000462 // G0008141 // G0009705 // G0023597 // G0005632 // G0008292 // G0005716 // G0015232 // …
GO:0010970	P	microtubule-based transport	12	2309	48	19201	0.01	0.57	// G0015335 // G0017735 // G0010314 // G0010551 // G0025001 // G0023719 // G0017311 // G0009818 // G0030710 // G0012022 // G0027049 // G0021355	// G0009062 // G0025228 // G0030710 // G0030673 // G0024527 // G0007033 // G0011027 // G0025001 // G0010551 // G0000359 // G0022945 // G0017735 // G0026619 // G0003401 // G0005124 // G0011941 // G0008359 // G0021355 // G0029649 // G0008020 // G0017427 // G0026459 // G0012022 // G0008697 // G0027049 // G0009649 // G0030174 // G0015335 // G0018033 // G0010314 // G0017836 // G0016974 // G0017311 // …
GO:0009066	P	aspartate family amino acid metabolic process	10	2309	37	19201	0.01	0.59	// G0003400 // G0013299 // G0016613 // G0004401 // G0009870 // G0029945 // G0020669 // G0020981 // G0009246 // G0002797	// G0005701 // G0015340 // G0016613 // G0014111 // G0003428 // G0011071 // G0004401 // G0003400 // G0001652 // G0002269 // G0010537 // G0028832 // G0009871 // G0009870 // G0020669 // G0024331 // G0014998 // G0013756 // G0011968 // G0028855 // G0017100 // G0021767 // G0030661 // G0013299 // G0014108 // G0010143 // G0020981 // G0002374 // G0013065 // G0026073 // G0002797 // G0015557 // G0016041 // …
GO:0043603	P	cellular amide metabolic process	13	2309	54	19201	0.01	0.59	// G0000214 // G0003400 // G0016836 // G0017864 // G0007738 // G0020669 // G0015268 // G0012847 // G0014187 // G0015267 // G0016152 // G0016154 // G0006480	// G0005701 // G0012859 // G0017864 // G0025108 // G0015268 // G0028106 // G0030661 // G0020669 // G0028405 // G0024219 // G0003400 // G0010517 // G0003402 // G0015585 // G0011723 // G0021673 // G0027050 // G0021977 // G0014187 // G0016159 // G0015673 // G0016152 // G0016154 // G0000685 // G0028978 // G0009316 // G0000214 // G0023211 // G0011193 // G0008650 // G0002294 // G0016877 // G0012236 // …
GO:0005912	C	adherens junction	72	2309	455	19201	0.01	0.17	// G0021978 // G0016635 // G0015896 // G0009146 // G0016907 // G0027573 // G0027669 // G0022790 // G0003166 // G0021590 // G0014955 // G0003798 // G0013655 // G0008254 // G0024825 // G0008882 // G0005994 // G0004935 // G0004507 // G0003914 // G0017239 // G0006237 // G0014207 // G0004002 // G0005041 // G0008250 // G0005060 // G0015509 // G0007079 // G0027907 // G0009019 // G0016173 // G0025701 // …	// G0027421 // G0016658 // G0014875 // G0017300 // G0003569 // G0003566 // G0003562 // G0013366 // G0015056 // G0016019 // G0016406 // G0000528 // G0030378 // G0011363 // G0017509 // G0023433 // G0009192 // G0012253 // G0012252 // G0011933 // G0000511 // G0016907 // G0024604 // G0013655 // G0024800 // G0029830 // G0017693 // G0008359 // G0008358 // G0002346 // G0017084 // G0020856 // G0017089 // …
GO:0043280	P	positive regulation of caspase activity	17	2309	78	19201	0.011	0.6	// G0009799 // G0016101 // G0014924 // G0029360 // G0016714 // G0013936 // G0005372 // G0016077 // G0002860 // G0026454 // G0012843 // G0028045 // G0015873 // G0026990 // G0026940 // G0011579 // G0027757	// G0022773 // G0009203 // G0009327 // G0020672 // G0024275 // G0016714 // G0013936 // G0028157 // G0028562 // G0029091 // G0016106 // G0029463 // G0003460 // G0020784 // G0011507 // G0028045 // G0015873 // G0006590 // G0001912 // G0026990 // G0003608 // G0004952 // G0001770 // G0020906 // G0013835 // G0000884 // G0029870 // G0001404 // G0011941 // G0005372 // G0021098 // G0016077 // G0000769 // …
GO:0006906	P	vesicle fusion	14	2309	60	19201	0.011	0.6	// G0024090 // G0004190 // G0016635 // G0002295 // G0021537 // G0027049 // G0024904 // G0022820 // G0029615 // G0005267 // G0015539 // G0024927 // G0021049 // G0010634	// G0021049 // G0016635 // G0028008 // G0022820 // G0014876 // G0030183 // G0003038 // G0013119 // G0004727 // G0009817 // G0010634 // G0015482 // G0007714 // G0008231 // G0007516 // G0000703 // G0030103 // G0002295 // G0024904 // G0021537 // G0006380 // G0026571 // G0013752 // G0024927 // G0010094 // G0013984 // G0007768 // G0013848 // G0004190 // G0012234 // G0024090 // G0017877 // G0009747 // …
GO:0046489	P	phosphoinositide biosynthetic process	11	2309	43	19201	0.011	0.62	// G0023442 // G0027142 // G0005927 // G0005632 // G0020676 // G0007474 // G0006528 // G0023273 // G0012061 // G0026706 // G0015486	// G0022069 // G0005927 // G0005912 // G0012593 // G0030547 // G0024046 // G0025473 // G0015486 // G0027629 // G0029291 // G0014811 // G0023442 // G0006626 // G0007474 // G0009406 // G0008440 // G0023273 // G0009231 // G0012061 // G0021820 // G0003560 // G0027142 // G0009211 // G0005632 // G0004901 // G0020676 // G0021861 // G0027524 // G0007691 // G0007282 // G0012134 // G0026706 // G0005303 // …
GO:0070584	P	mitochondrion morphogenesis	11	2309	43	19201	0.011	0.62	// G0001517 // G0027429 // G0006219 // G0005043 // G0016488 // G0011822 // G0028045 // G0028920 // G0003770 // G0010469 // G0027757	// G0027429 // G0018025 // G0006173 // G0028167 // G0008844 // G0000396 // G0024216 // G0028045 // G0022947 // G0003770 // G0012742 // G0003506 // G0015818 // G0010007 // G0003831 // G0005043 // G0016488 // G0006219 // G0011822 // G0014081 // G0000529 // G0010251 // G0027757 // G0007229 // G0009940 // G0003553 // G0000915 // G0004164 // G0027737 // G0023292 // G0010469 // G0024059 // G0024388 // …
GO:0050777	P	negative regulation of immune response	11	2309	43	19201	0.011	0.62	// G0022500 // G0003741 // G0013391 // G0006623 // G0001219 // G0004826 // G0016832 // G0014561 // G0028045 // G0022011 // G0017416	// G0004744 // G0023772 // G0017923 // G0010301 // G0016298 // G0017044 // G0025537 // G0000660 // G0028045 // G0004154 // G0017416 // G0012008 // G0013578 // G0000475 // G0006623 // G0001219 // G0006380 // G0012300 // G0014561 // G0015652 // G0015114 // G0022011 // G0016034 // G0022500 // G0030663 // G0008159 // G0017918 // G0009886 // G0013391 // G0006348 // G0004826 // G0016832 // G0015498 // …
GO:0051865	P	protein autoubiquitination	9	2309	32	19201	0.011	0.62	// G0027459 // G0010469 // G0016934 // G0014000 // G0026158 // G0027983 // G0004217 // G0005838 // G0010024	// G0022609 // G0022101 // G0004832 // G0027983 // G0005858 // G0009910 // G0012621 // G0009389 // G0030528 // G0026158 // G0010024 // G0025029 // G0016528 // G0005838 // G0010924 // G0004217 // G0014303 // G0013517 // G0011927 // G0027459 // G0015333 // G0016934 // G0026145 // G0014000 // G0013291 // G0026374 // G0010469 // G0014780 // G0001578 // G0002822 // G0008008 // G0014768
GO:0046915	F	transition metal ion transmembrane transporter activity	11	2309	43	19201	0.011	0.33	// G0022430 // G0026081 // G0010539 // G0027221 // G0027724 // G0011183 // G0015305 // G0029221 // G0010029 // G0021661 // G0024880	// G0022430 // G0004668 // G0026386 // G0027157 // G0026081 // G0021534 // G0008518 // G0015305 // G0011183 // G0010029 // G0011640 // G0027724 // G0028992 // G0006860 // G0029754 // G0017250 // G0010539 // G0012437 // G0002671 // G0011848 // G0008835 // G0024509 // G0009623 // G0024880 // G0011039 // G0017776 // G0009641 // G0005905 // G0027221 // G0027455 // G0029221 // G0013238 // G0007691 // …
GO:0043094	P	cellular metabolic compound salvage	6	2309	17	19201	0.012	0.64	// G0027175 // G0013299 // G0024458 // G0010315 // G0005135 // G0009246	// G0029007 // G0013299 // G0024458 // G0010315 // G0029161 // G0013756 // G0012425 // G0005135 // G0021255 // G0002650 // G0027175 // G0002135 // G0005717 // G0006754 // G0009246 // G0022492 // G0024677
GO:0043462	P	regulation of ATPase activity	8	2309	27	19201	0.012	0.65	// G0022107 // G0016878 // G0002274 // G0030260 // G0016017 // G0009427 // G0011474 // G0011770	// G0024505 // G0030999 // G0017905 // G0022107 // G0017307 // G0030260 // G0029879 // G0005316 // G0002406 // G0004248 // G0011474 // G0016017 // G0009427 // G0023031 // G0023121 // G0017951 // G0016878 // G0008383 // G0011770 // G0029722 // G0011441 // G0002274 // G0027072 // G0006296 // G0011878 // G0015530 // G0024464
GO:0031647	P	regulation of protein stability	27	2309	143	19201	0.012	0.65	// G0001436 // G0006487 // G0028045 // G0030260 // G0016138 // G0004507 // G0002956 // G0025087 // G0016077 // G0024927 // G0026239 // G0005632 // G0024126 // G0009472 // G0011001 // G0021964 // G0011739 // G0013647 // G0000857 // G0024655 // G0010440 // G0009692 // G0003908 // G0006528 // G0015384 // G0008303 // G0009435	// G0009203 // G0017777 // G0026714 // G0030260 // G0009441 // G0005219 // G0008377 // G0000068 // G0015052 // G0007334 // G0000182 // G0005021 // G0011927 // G0005632 // G0006487 // G0009960 // G0017951 // G0004923 // G0011739 // G0013901 // G0010440 // G0004048 // G0001410 // G0024817 // G0012793 // G0003289 // G0010686 // G0015284 // G0007758 // G0030384 // G0006355 // G0025775 // G0009732 // …
GO:0009206	P	purine ribonucleoside triphosphate biosynthetic process	10	2309	38	19201	0.012	0.68	// G0015973 // G0029673 // G0004499 // G0015336 // G0027997 // G0006789 // G0016881 // G0023903 // G0030602 // G0012042	// G0022824 // G0025104 // G0017591 // G0023777 // G0026548 // G0026993 // G0012890 // G0003017 // G0018080 // G0018081 // G0013363 // G0016881 // G0015448 // G0000405 // G0007986 // G0013431 // G0012042 // G0008017 // G0015973 // G0027997 // G0015336 // G0004499 // G0009766 // G0006789 // G0023903 // G0030602 // G0017405 // G0024673 // G0017401 // G0022586 // G0029673 // G0005302 // G0007524 // …
GO:0015077	F	monovalent inorganic cation transmembrane transporter activity	24	2309	123	19201	0.012	0.34	// G0024313 // G0002776 // G0024761 // G0008195 // G0016881 // G0008441 // G0014145 // G0012042 // G0013436 // G0000767 // G0029673 // G0004499 // G0006789 // G0023903 // G0030602 // G0010541 // G0009909 // G0027085 // G0013046 // G0015973 // G0006070 // G0016990 // G0006054 // G0002907	// G0021139 // G0026423 // G0024337 // G0006138 // G0030545 // G0002776 // G0003569 // G0026548 // G0013031 // G0002243 // G0016527 // G0001401 // G0013431 // G0013436 // G0022638 // G0008056 // G0004499 // G0023903 // G0004659 // G0027085 // G0015973 // G0016990 // G0007524 // G0002432 // G0002783 // G0014255 // G0004480 // G0018078 // G0025104 // G0027881 // G0028207 // G0024761 // G0002423 // …
GO:0005381	F	iron ion transmembrane transporter activity	6	2309	17	19201	0.012	0.34	// G0026081 // G0010539 // G0027221 // G0015305 // G0010029 // G0027724	// G0012336 // G0017776 // G0027157 // G0026081 // G0009641 // G0016040 // G0027221 // G0015305 // G0029922 // G0010029 // G0010539 // G0027724 // G0009623 // G0028602 // G0011848 // G0008835 // G0011640
GO:0004177	F	aminopeptidase activity	8	2309	27	19201	0.012	0.34	// G0023604 // G0027860 // G0014172 // G0014173 // G0024616 // G0024719 // G0030608 // G0000515	// G0014171 // G0014172 // G0014173 // G0009132 // G0030608 // G0015894 // G0022516 // G0001849 // G0001770 // G0016220 // G0017513 // G0007517 // G0010943 // G0028448 // G0000891 // G0016367 // G0009186 // G0023604 // G0014221 // G0024616 // G0027860 // G0015951 // G0026493 // G0010620 // G0024719 // G0012651 // G0000515
GO:0008094	F	DNA-dependent ATPase activity	14	2309	61	19201	0.012	0.35	// G0028423 // G0011620 // G0024916 // G0002299 // G0009769 // G0000059 // G0013629 // G0028877 // G0025003 // G0014955 // G0016177 // G0008428 // G0026158 // G0009349	// G0010240 // G0028283 // G0006273 // G0016961 // G0016960 // G0004766 // G0014955 // G0021020 // G0005999 // G0027259 // G0025003 // G0002127 // G0027373 // G0002299 // G0003774 // G0000103 // G0004548 // G0014280 // G0011620 // G0009854 // G0017473 // G0003152 // G0026158 // G0028877 // G0020931 // G0011804 // G0000747 // G0014147 // G0000745 // G0006127 // G0012878 // G0009769 // G0016427 // …
GO:0071011	C	precatalytic spliceosome	7	2309	22	19201	0.012	0.2	// G0021652 // G0028280 // G0023562 // G0028288 // G0010058 // G0006756 // G0023216	// G0028280 // G0028288 // G0011601 // G0006845 // G0021652 // G0023562 // G0022212 // G0003858 // G0023216 // G0003263 // G0012957 // G0024776 // G0008587 // G0023792 // G0010058 // G0028232 // G0012420 // G0003701 // G0023718 // G0006756 // G0003596 // G0025674
GO:0031625	F	ubiquitin protein ligase binding	33	2309	184	19201	0.013	0.36	// G0021729 // G0010088 // G0008061 // G0004317 // G0028045 // G0006866 // G0016077 // G0004507 // G0010676 // G0017212 // G0017386 // G0011356 // G0001509 // G0022190 // G0030019 // G0005399 // G0016177 // G0026940 // G0001379 // G0025039 // G0022742 // G0008614 // G0013292 // G0015889 // G0005838 // G0025293 // G0017548 // G0027165 // G0026158 // G0008452 // G0011817 // G0015455 // G0014338	// G0003334 // G0016599 // G0029198 // G0000667 // G0024623 // G0024235 // G0011889 // G0025455 // G0004952 // G0014349 // G0009014 // G0009873 // G0017386 // G0011356 // G0004546 // G0017477 // G0030019 // G0026940 // G0002873 // G0011927 // G0021729 // G0000496 // G0008061 // G0017950 // G0008056 // G0006177 // G0008614 // G0006904 // G0015889 // G0026646 // G0025293 // G0001410 // G0013375 // …
GO:0016818	F	hydrolase activity, acting on acid anhydrides, in phosphorus-containing anhydrides	119	2309	806	19201	0.013	0.36	// G0027429 // G0016962 // G0010260 // G0010261 // G0010438 // G0002776 // G0024861 // G0028655 // G0000580 // G0028423 // G0015963 // G0004423 // G0006641 // G0029051 // G0014187 // G0009683 // G0006001 // G0022696 // G0030014 // G0008619 // G0009746 // G0004927 // G0004499 // G0017665 // G0016911 // G0002288 // G0013629 // G0024222 // G0025293 // G0016990 // G0029544 // G0026158 // G0005038 // …	// G0021286 // G0027745 // G0027429 // G0009758 // G0005423 // G0010260 // G0010188 // G0010438 // G0014876 // G0028656 // G0002127 // G0025455 // G0004548 // G0025890 // G0012649 // G0022199 // G0010941 // G0029051 // G0012006 // G0023502 // G0003648 // G0009683 // G0011804 // G0005514 // G0013431 // G0016401 // G0030014 // G0017669 // G0010879 // G0022638 // G0024105 // G0000529 // G0017665 // …
GO:0000041	P	transition metal ion transport	17	2309	80	19201	0.014	0.74	// G0001756 // G0022430 // G0027221 // G0018008 // G0026414 // G0029885 // G0026081 // G0021661 // G0029304 // G0027724 // G0011183 // G0015305 // G0010029 // G0014540 // G0014063 // G0024880 // G0011893	// G0022430 // G0029885 // G0009672 // G0018008 // G0007599 // G0014231 // G0004668 // G0026081 // G0012437 // G0015302 // G0014872 // G0011039 // G0015305 // G0029922 // G0007691 // G0010029 // G0011640 // G0027724 // G0000966 // G0016195 // G0012363 // G0002671 // G0008518 // G0029754 // G0017250 // G0013630 // G0014540 // G0021032 // G0021534 // G0003153 // G0026386 // G0006860 // G0011681 // …
GO:0006623	P	protein targeting to vacuole	9	2309	33	19201	0.014	0.74	// G0024090 // G0006151 // G0021461 // G0016772 // G0002295 // G0005904 // G0017386 // G0008138 // G0010634	// G0006151 // G0027318 // G0016772 // G0029094 // G0025376 // G0021323 // G0030636 // G0030183 // G0010634 // G0023568 // G0028754 // G0008980 // G0005282 // G0028578 // G0017386 // G0011788 // G0008138 // G0009376 // G0010868 // G0023030 // G0024090 // G0015135 // G0023100 // G0025747 // G0002295 // G0005904 // G0003438 // G0024874 // G0021461 // G0011615 // G0003728 // G0011184 // G0025800
GO:0006367	P	transcription initiation from RNA polymerase II promoter	12	2309	50	19201	0.014	0.75	// G0022421 // G0029191 // G0012391 // G0015424 // G0015845 // G0022832 // G0004583 // G0005038 // G0020794 // G0001533 // G0014949 // G0002925	// G0026088 // G0029191 // G0009327 // G0022417 // G0012493 // G0030553 // G0004583 // G0002328 // G0023658 // G0017672 // G0013862 // G0025571 // G0003565 // G0027530 // G0025484 // G0004223 // G0016984 // G0015424 // G0009404 // G0006000 // G0024694 // G0013416 // G0010597 // G0022421 // G0028168 // G0017480 // G0015845 // G0022832 // G0025321 // G0013539 // G0012391 // G0013239 // G0017287 // …
GO:0042440	P	pigment metabolic process	12	2309	50	19201	0.014	0.75	// G0001756 // G0027175 // G0004541 // G0008901 // G0008902 // G0021067 // G0007047 // G0010541 // G0008877 // G0011978 // G0016756 // G0001038	// G0018023 // G0030677 // G0007047 // G0026759 // G0004620 // G0006273 // G0004662 // G0026409 // G0008901 // G0008902 // G0002650 // G0027175 // G0007942 // G0009919 // G0015854 // G0004246 // G0011456 // G0010742 // G0011624 // G0011437 // G0012347 // G0018025 // G0016309 // G0024677 // G0011681 // G0029852 // G0025488 // G0006361 // G0001038 // G0001756 // G0021255 // G0007277 // G0021067 // …
GO:0006122	P	mitochondrial electron transport, ubiquinol to cytochrome c	5	2309	13	19201	0.014	0.75	// G0024550 // G0016714 // G0011356 // G0027673 // G0015422	// G0018094 // G0003903 // G0027673 // G0024275 // G0016714 // G0025388 // G0012796 // G0011356 // G0015422 // G0024995 // G0024550 // G0007845 // G0017811
GO:0050434	P	positive regulation of viral transcription	5	2309	13	19201	0.014	0.75	// G0013629 // G0010070 // G0001533 // G0022398 // G0021867	// G0010070 // G0030839 // G0014177 // G0022932 // G0021867 // G0000068 // G0000272 // G0009148 // G0013629 // G0022398 // G0001533 // G0006926 // G0014882
GO:0051262	P	protein tetramerization	13	2309	56	19201	0.014	0.75	// G0026229 // G0007738 // G0027175 // G0023958 // G0013299 // G0006328 // G0010275 // G0010944 // G0000059 // G0001090 // G0009717 // G0004454 // G0006126	// G0026229 // G0027175 // G0023958 // G0016470 // G0004812 // G0003214 // G0030303 // G0009937 // G0013564 // G0001093 // G0029773 // G0017049 // G0014791 // G0017694 // G0001652 // G0010144 // G0017252 // G0014970 // G0016056 // G0013302 // G0010944 // G0026025 // G0014080 // G0000400 // G0000529 // G0006126 // G0008143 // G0021259 // G0013299 // G0006328 // G0017950 // G0003361 // G0010275 // …
GO:0008320	F	protein transmembrane transporter activity	5	2309	13	19201	0.014	0.37	// G0000097 // G0015637 // G0015384 // G0025276 // G0003089	// G0022647 // G0017803 // G0006354 // G0003089 // G0010158 // G0015637 // G0013591 // G0000097 // G0005075 // G0024772 // G0015384 // G0025276 // G0011848
GO:0010181	F	FMN binding	5	2309	13	19201	0.014	0.37	// G0006308 // G0007733 // G0006720 // G0012896 // G0027439	// G0006308 // G0017100 // G0006720 // G0027439 // G0009856 // G0008166 // G0007733 // G0005859 // G0016450 // G0029988 // G0017523 // G0017755 // G0012896
GO:0016671	F	oxidoreductase activity, acting on sulfur group of donors, disulfide as acceptor	5	2309	13	19201	0.014	0.37	// G0011077 // G0005453 // G0000144 // G0005454 // G0016017	// G0005453 // G0000144 // G0026004 // G0009684 // G0010148 // G0011077 // G0023708 // G0023369 // G0029052 // G0004537 // G0016017 // G0005037 // G0005454
GO:0016462	F	pyrophosphatase activity	118	2309	800	19201	0.014	0.37	// G0027429 // G0016962 // G0010260 // G0010261 // G0010438 // G0002776 // G0024861 // G0028655 // G0000580 // G0028423 // G0015963 // G0004423 // G0006641 // G0029051 // G0014187 // G0009683 // G0006001 // G0022696 // G0030014 // G0008619 // G0009746 // G0004927 // G0004499 // G0017665 // G0016911 // G0002288 // G0013629 // G0024222 // G0025293 // G0016990 // G0029544 // G0026158 // G0005038 // …	// G0021286 // G0027745 // G0027429 // G0009758 // G0005423 // G0010260 // G0010188 // G0010438 // G0014876 // G0028656 // G0002127 // G0025455 // G0004548 // G0025890 // G0022199 // G0010941 // G0029051 // G0012006 // G0023502 // G0003648 // G0009683 // G0011804 // G0005514 // G0013431 // G0016401 // G0030014 // G0017669 // G0010879 // G0022638 // G0024105 // G0000529 // G0017665 // G0010261 // …
GO:0017134	F	fibroblast growth factor binding	5	2309	13	19201	0.014	0.37	// G0028731 // G0013285 // G0016364 // G0010698 // G0026297	// G0014047 // G0012969 // G0010698 // G0008741 // G0013285 // G0004789 // G0015815 // G0030827 // G0009347 // G0016364 // G0028731 // G0026297 // G0016027
GO:0016887	F	ATPase activity	68	2309	432	19201	0.014	0.37	// G0029837 // G0024916 // G0002299 // G0001588 // G0016907 // G0009683 // G0014955 // G0028289 // G0024352 // G0023084 // G0021405 // G0030186 // G0002776 // G0028656 // G0001840 // G0027276 // G0015552 // G0000580 // G0009784 // G0028423 // G0011620 // G0021571 // G0029335 // G0026158 // G0016881 // G0008441 // G0006783 // G0025583 // G0016177 // G0008428 // G0027128 // G0000767 // G0024244 // …	// G0021286 // G0027745 // G0009758 // G0005423 // G0010188 // G0010438 // G0028656 // G0002127 // G0004548 // G0013367 // G0010941 // G0012006 // G0009683 // G0011804 // G0011803 // G0000747 // G0000745 // G0022638 // G0024105 // G0017665 // G0004329 // G0012911 // G0017155 // G0007524 // G0000477 // G0012252 // G0017599 // G0016907 // G0004766 // G0024352 // G0027259 // G0004646 // G0003114 // …
GO:0032592	C	integral to mitochondrial membrane	9	2309	33	19201	0.014	0.22	// G0017735 // G0003089 // G0021628 // G0000097 // G0015384 // G0025276 // G0028045 // G0008877 // G0027757	// G0022647 // G0009062 // G0028045 // G0006173 // G0027757 // G0012817 // G0017735 // G0003506 // G0017388 // G0010289 // G0000769 // G0001057 // G0009880 // G0003089 // G0009141 // G0010188 // G0024995 // G0025276 // G0012174 // G0008877 // G0024388 // G0010290 // G0001516 // G0029900 // G0010158 // G0021628 // G0000097 // G0012509 // G0016210 // G0005075 // G0015384 // G0007997 // G0012258
GO:0034719	C	SMN-Sm protein complex	5	2309	13	19201	0.014	0.23	// G0000895 // G0021410 // G0010058 // G0023562 // G0006783	// G0021410 // G0010058 // G0006783 // G0003701 // G0023562 // G0007178 // G0000895 // G0008482 // G0024776 // G0025813 // G0017066 // G0024498 // G0012127
GO:0006753	P	nucleoside phosphate metabolic process	62	2309	391	19201	0.016	0.81	// G0015267 // G0003885 // G0017864 // G0023595 // G0005852 // G0016962 // G0001820 // G0008901 // G0027422 // G0016966 // G0020884 // G0027551 // G0010456 // G0027908 // G0000214 // G0015963 // G0006824 // G0027175 // G0015336 // G0003714 // G0020669 // G0016881 // G0029673 // G0016152 // G0028694 // G0016154 // G0016173 // G0004091 // G0003400 // G0008421 // G0004499 // G0003088 // G0009602 // …	// G0016655 // G0005581 // G0026422 // G0027422 // G0021734 // G0022865 // G0010437 // G0013363 // G0013431 // G0016152 // G0016154 // G0030016 // G0023489 // G0017748 // G0009106 // G0012560 // G0017014 // G0003808 // G0017398 // G0007524 // G0007520 // G0003969 // G0021772 // G0024355 // G0017591 // G0014438 // G0000121 // G0027551 // G0024219 // G0009856 // G0007142 // G0007986 // G0011143 // …
GO:0006027	P	glycosaminoglycan catabolic process	6	2309	18	19201	0.016	0.81	// G0011402 // G0013297 // G0011405 // G0011404 // G0000917 // G0025560	// G0003017 // G0006587 // G0029886 // G0007739 // G0015271 // G0003099 // G0008184 // G0011402 // G0016602 // G0013297 // G0008073 // G0011404 // G0000917 // G0000916 // G0011405 // G0030143 // G0025560 // G0027322
GO:0009117	P	nucleotide metabolic process	62	2309	391	19201	0.016	0.81	// G0015267 // G0003885 // G0017864 // G0023595 // G0005852 // G0016962 // G0001820 // G0008901 // G0027422 // G0016966 // G0020884 // G0027551 // G0010456 // G0027908 // G0000214 // G0015963 // G0006824 // G0027175 // G0015336 // G0003714 // G0020669 // G0016881 // G0029673 // G0016152 // G0028694 // G0016154 // G0016173 // G0004091 // G0003400 // G0008421 // G0004499 // G0003088 // G0009602 // …	// G0016655 // G0005581 // G0026422 // G0027422 // G0021734 // G0022865 // G0010437 // G0013363 // G0013431 // G0016152 // G0016154 // G0030016 // G0023489 // G0017748 // G0009106 // G0012560 // G0017014 // G0003808 // G0017398 // G0007524 // G0007520 // G0003969 // G0021772 // G0024355 // G0017591 // G0014438 // G0000121 // G0027551 // G0024219 // G0009856 // G0007142 // G0007986 // G0011143 // …
GO:0006303	P	double-strand break repair via nonhomologous end joining	6	2309	18	19201	0.016	0.81	// G0014135 // G0000059 // G0024222 // G0015892 // G0014955 // G0016177	// G0006274 // G0010644 // G0021760 // G0022240 // G0024222 // G0016205 // G0014955 // G0014135 // G0000059 // G0024640 // G0015892 // G0009540 // G0021618 // G0006761 // G0016177 // G0011049 // G0013107 // G0011531
GO:0000266	P	mitochondrial fission	7	2309	23	19201	0.016	0.81	// G0001517 // G0027429 // G0006219 // G0005043 // G0028045 // G0010469 // G0027757	// G0027429 // G0006219 // G0006173 // G0008844 // G0000396 // G0024216 // G0028045 // G0003506 // G0015818 // G0010007 // G0005043 // G0018025 // G0000529 // G0027757 // G0003553 // G0000915 // G0004164 // G0027737 // G0023292 // G0010469 // G0024388 // G0001517 // G0014197
GO:0000726	P	non-recombinational repair	7	2309	23	19201	0.016	0.81	// G0000580 // G0014135 // G0000059 // G0024222 // G0015892 // G0014955 // G0016177	// G0006274 // G0014135 // G0024640 // G0015892 // G0021618 // G0014955 // G0000580 // G0016205 // G0003730 // G0009540 // G0006761 // G0016177 // G0021760 // G0017950 // G0024222 // G0007954 // G0011049 // G0013107 // G0011531 // G0010644 // G0000059 // G0022240 // G0000754
GO:0019201	F	nucleotide kinase activity	6	2309	18	19201	0.016	0.41	// G0008647 // G0023595 // G0003808 // G0003885 // G0016962 // G0016966	// G0008647 // G0003885 // G0026133 // G0003808 // G0023595 // G0003195 // G0011833 // G0024355 // G0016962 // G0029302 // G0016966 // G0012375 // G0030462 // G0002504 // G0005627 // G0024285 // G0014904 // G0013990
GO:0006650	P	glycerophospholipid metabolic process	30	2309	167	19201	0.017	0.85	// G0006153 // G0011297 // G0008046 // G0023585 // G0007474 // G0016958 // G0001090 // G0015486 // G0021203 // G0000864 // G0023442 // G0010944 // G0006001 // G0023273 // G0012061 // G0025075 // G0027142 // G0005927 // G0005632 // G0020676 // G0030707 // G0021964 // G0025988 // G0026706 // G0005829 // G0010440 // G0024010 // G0000591 // G0006528 // G0007715	// G0011297 // G0030413 // G0007043 // G0007048 // G0030547 // G0016958 // G0014970 // G0021203 // G0010631 // G0003560 // G0029291 // G0003642 // G0009759 // G0010944 // G0010947 // G0006001 // G0006242 // G0023649 // G0009211 // G0005632 // G0030707 // G0021861 // G0029744 // G0013900 // G0002136 // G0018055 // G0007691 // G0016298 // G0010440 // G0000110 // G0007282 // G0000591 // G0012650 // …
GO:0046486	P	glycerolipid metabolic process	37	2309	215	19201	0.017	0.85	// G0006153 // G0005918 // G0011297 // G0008046 // G0023585 // G0007474 // G0026706 // G0001090 // G0015486 // G0021203 // G0000864 // G0007372 // G0023442 // G0010944 // G0006001 // G0023273 // G0012061 // G0025075 // G0027142 // G0005927 // G0005632 // G0003088 // G0020676 // G0030707 // G0021964 // G0025988 // G0004160 // G0016958 // G0005829 // G0010440 // G0024010 // G0000591 // G0008624 // …	// G0011297 // G0030413 // G0007043 // G0012841 // G0007048 // G0014275 // G0030547 // G0016958 // G0014970 // G0021203 // G0010631 // G0003560 // G0029291 // G0003642 // G0010538 // G0009759 // G0026195 // G0010944 // G0010947 // G0006001 // G0015755 // G0006242 // G0023649 // G0009211 // G0005632 // G0030707 // G0021861 // G0009257 // G0029744 // G0013900 // G0002136 // G0018055 // G0012061 // …
GO:0006644	P	phospholipid metabolic process	38	2309	222	19201	0.017	0.85	// G0009594 // G0006153 // G0011297 // G0009139 // G0023585 // G0007474 // G0016958 // G0001090 // G0015486 // G0021203 // G0000864 // G0007372 // G0015819 // G0023442 // G0008046 // G0010944 // G0006001 // G0006512 // G0023273 // G0012061 // G0025075 // G0027142 // G0005927 // G0005632 // G0014004 // G0000591 // G0030707 // G0030643 // G0025988 // G0026706 // G0005829 // G0021964 // G0010440 // …	// G0009594 // G0023735 // G0009203 // G0011297 // G0030413 // G0007043 // G0002007 // G0009994 // G0007048 // G0017116 // G0030547 // G0028558 // G0005954 // G0016958 // G0014970 // G0021203 // G0010631 // G0003560 // G0029291 // G0015819 // G0003642 // G0006876 // G0009759 // G0010944 // G0010947 // G0002404 // G0006001 // G0023351 // G0006875 // G0006242 // G0025742 // G0009211 // G0005632 // …
GO:0009894	P	regulation of catabolic process	49	2309	300	19201	0.017	0.89	// G0023972 // G0008646 // G0024081 // G0009658 // G0025206 // G0011297 // G0017668 // G0026922 // G0013936 // G0006237 // G0001861 // G0001844 // G0000781 // G0022864 // G0003088 // G0000214 // G0004507 // G0017212 // G0017386 // G0010944 // G0003648 // G0014561 // G0015509 // G0014207 // G0025039 // G0023998 // G0022838 // G0022740 // G0005904 // G0010259 // G0009104 // G0026729 // G0006066 // …	// G0010587 // G0017211 // G0025206 // G0011297 // G0021461 // G0027742 // G0029852 // G0006237 // G0010772 // G0017301 // G0024025 // G0018045 // G0011889 // G0022864 // G0026759 // G0028897 // G0001488 // G0010630 // G0023998 // G0021433 // G0025738 // G0004421 // G0011199 // G0008376 // G0001404 // G0009759 // G0017386 // G0010944 // G0004546 // G0028228 // G0026283 // G0000182 // G0002799 // …
GO:0019748	P	secondary metabolic process	21	2309	108	19201	0.018	0.9	// G0000214 // G0003400 // G0027031 // G0017864 // G0002296 // G0016154 // G0000870 // G0020669 // G0015268 // G0027194 // G0012847 // G0023356 // G0014187 // G0008877 // G0015267 // G0016836 // G0016152 // G0002013 // G0006472 // G0002993 // G0006480	// G0027031 // G0004620 // G0028106 // G0020669 // G0024029 // G0003400 // G0011456 // G0014187 // G0023356 // G0026944 // G0016152 // G0016154 // G0030661 // G0012847 // G0002135 // G0008877 // G0008586 // G0016312 // G0020824 // G0012859 // G0025108 // G0021873 // G0008608 // G0026409 // G0021977 // G0024213 // G0024219 // G0010517 // G0016303 // G0016309 // G0016308 // G0009182 // G0015673 // …
GO:0016485	P	protein processing	26	2309	141	19201	0.018	0.9	// G0011157 // G0027596 // G0004912 // G0028289 // G0001978 // G0005212 // G0030608 // G0027276 // G0027673 // G0003816 // G0029183 // G0011356 // G0000168 // G0015422 // G0010860 // G0002790 // G0004807 // G0021867 // G0010259 // G0003651 // G0011779 // G0022894 // G0023391 // G0024914 // G0009434 // G0002843	// G0022512 // G0021328 // G0016650 // G0024330 // G0011299 // G0009114 // G0024336 // G0000660 // G0025698 // G0015422 // G0006648 // G0028711 // G0003642 // G0004789 // G0003870 // G0030658 // G0011356 // G0011806 // G0005512 // G0016243 // G0004912 // G0000188 // G0001817 // G0028297 // G0029183 // G0021867 // G0016464 // G0014169 // G0012711 // G0027525 // G0022850 // G0003651 // G0011447 // …
GO:0006406	P	mRNA export from nucleus	10	2309	40	19201	0.018	0.9	// G0000364 // G0022107 // G0002722 // G0021783 // G0027139 // G0026607 // G0011491 // G0028656 // G0014061 // G0011332	// G0026088 // G0022107 // G0002023 // G0016845 // G0015223 // G0012596 // G0010189 // G0028825 // G0011491 // G0028656 // G0022866 // G0026771 // G0010472 // G0014974 // G0013838 // G0011332 // G0015836 // G0011098 // G0001400 // G0025830 // G0028913 // G0014061 // G0013776 // G0023315 // G0005652 // G0005711 // G0026607 // G0000039 // G0012639 // G0000364 // G0002722 // G0021783 // G0027691 // …
GO:0002709	P	regulation of T cell mediated immunity	8	2309	29	19201	0.018	0.92	// G0022500 // G0005838 // G0002983 // G0003090 // G0016077 // G0016832 // G0025472 // G0004190	// G0009327 // G0023772 // G0004917 // G0010301 // G0003090 // G0017044 // G0025472 // G0009817 // G0005838 // G0016077 // G0013578 // G0003079 // G0006380 // G0012300 // G0022672 // G0004190 // G0022500 // G0023724 // G0001987 // G0013291 // G0016832 // G0007691 // G0011730 // G0012652 // G0002984 // G0002983 // G0031023 // G0001437 // G0016140
GO:0044249	P	cellular biosynthetic process	528	2309	3989	19201	0.019	0.93	// G0022040 // G0027031 // G0028020 // G0026810 // G0027422 // G0025355 // G0022864 // G0014977 // G0011215 // G0010823 // G0006720 // G0006721 // G0004541 // G0013241 // G0010944 // G0003649 // G0030396 // G0000462 // G0030394 // G0030010 // G0005632 // G0024106 // G0017744 // G0024458 // G0027637 // G0001947 // G0004047 // G0026550 // G0021355 // G0017014 // G0017015 // G0003808 // G0005038 // …	// G0027745 // G0022040 // G0027031 // G0022042 // G0027741 // G0028020 // G0023974 // G0009616 // G0022049 // G0005581 // G0005580 // G0005586 // G0014401 // G0005427 // G0022865 // G0002127 // G0012265 // G0010437 // G0012968 // G0025893 // G0006723 // G0006720 // G0013367 // G0010172 // G0013363 // G0022197 // G0012083 // G0022195 // G0010944 // G0022301 // G0005104 // G0000462 // G0005101 // …
GO:0007018	P	microtubule-based movement	25	2309	135	19201	0.019	0.94	// G0017735 // G0001588 // G0025001 // G0010551 // G0009818 // G0001840 // G0021571 // G0015948 // G0009683 // G0005060 // G0012022 // G0027049 // G0007279 // G0015335 // G0010314 // G0018015 // G0027997 // G0017311 // G0000035 // G0010565 // G0021355 // G0030186 // G0023719 // G0030710 // G0016166	// G0027749 // G0005952 // G0030710 // G0029649 // G0003401 // G0028184 // G0023502 // G0009683 // G0002539 // G0001691 // G0016401 // G0020990 // G0030174 // G0012022 // G0022919 // G0021724 // G0017311 // G0017158 // G0021355 // G0004791 // G0029509 // G0025001 // G0008574 // G0007997 // G0017542 // G0017735 // G0030673 // G0024357 // G0011027 // G0010879 // G0010768 // G0010457 // G0010767 // …
GO:0031329	P	regulation of cellular catabolic process	40	2309	238	19201	0.019	0.95	// G0023972 // G0008646 // G0024081 // G0009658 // G0025206 // G0011297 // G0026922 // G0006237 // G0001861 // G0000781 // G0022864 // G0003088 // G0000214 // G0004507 // G0017212 // G0017386 // G0010944 // G0003648 // G0014561 // G0015509 // G0025039 // G0017668 // G0022838 // G0010259 // G0025256 // G0026729 // G0006066 // G0017311 // G0024010 // G0000857 // G0014435 // G0011575 // G0003729 // …	// G0025206 // G0011297 // G0027742 // G0014780 // G0006237 // G0010772 // G0017301 // G0024025 // G0018045 // G0011889 // G0022864 // G0026759 // G0028897 // G0001488 // G0010630 // G0021433 // G0025738 // G0011199 // G0008376 // G0001404 // G0009759 // G0017386 // G0010944 // G0004546 // G0000182 // G0002799 // G0000746 // G0009164 // G0025729 // G0005436 // G0016857 // G0011286 // G0025039 // …
GO:0050821	P	protein stabilization	17	2309	83	19201	0.019	0.95	// G0016077 // G0016138 // G0004507 // G0009435 // G0024126 // G0003908 // G0021964 // G0011739 // G0006487 // G0024927 // G0008303 // G0028045 // G0013647 // G0000857 // G0024655 // G0010440 // G0030260	// G0009061 // G0030023 // G0015120 // G0008022 // G0005285 // G0017777 // G0003839 // G0017905 // G0025374 // G0003908 // G0017732 // G0013836 // G0020921 // G0026714 // G0028045 // G0010799 // G0012604 // G0007907 // G0003506 // G0001653 // G0028572 // G0016138 // G0004507 // G0011375 // G0017951 // G0005219 // G0009014 // G0009859 // G0013619 // G0000068 // G0016569 // G0004546 // G0016077 // …
GO:0030176	C	integral to endoplasmic reticulum membrane	14	2309	64	19201	0.019	0.3	// G0017867 // G0009784 // G0005927 // G0005632 // G0008800 // G0030567 // G0004826 // G0020676 // G0007372 // G0006528 // G0015849 // G0006885 // G0026706 // G0025281	// G0017867 // G0008800 // G0002007 // G0005601 // G0030567 // G0007228 // G0005912 // G0004643 // G0023383 // G0017279 // G0012087 // G0006885 // G0009917 // G0009217 // G0029609 // G0014792 // G0007372 // G0009784 // G0025281 // G0017365 // G0010069 // G0013004 // G0004635 // G0006043 // G0000379 // G0024692 // G0016243 // G0006009 // G0024793 // G0005670 // G0007282 // G0005927 // G0005632 // …
GO:0070161	C	anchoring junction	72	2309	468	19201	0.019	0.3	// G0021978 // G0016635 // G0015896 // G0009146 // G0016907 // G0027573 // G0027669 // G0022790 // G0003166 // G0021590 // G0014955 // G0003798 // G0013655 // G0008254 // G0024825 // G0008882 // G0005994 // G0004935 // G0004507 // G0003914 // G0017239 // G0006237 // G0014207 // G0004002 // G0005041 // G0008250 // G0005060 // G0015509 // G0007079 // G0027907 // G0009019 // G0016173 // G0025701 // …	// G0027421 // G0016658 // G0014875 // G0017300 // G0003569 // G0003566 // G0003562 // G0013366 // G0015056 // G0022469 // G0016019 // G0016406 // G0000528 // G0030378 // G0011363 // G0017509 // G0023433 // G0001025 // G0009192 // G0012253 // G0012252 // G0011933 // G0000511 // G0016907 // G0024604 // G0013655 // G0024800 // G0029830 // G0017693 // G0008359 // G0008358 // G0002346 // G0017084 // …
GO:0006810	P	transport	412	2309	3083	19201	0.02	0.96	// G0011772 // G0010260 // G0000948 // G0010438 // G0028656 // G0030710 // G0028655 // G0022869 // G0014977 // G0011196 // G0010539 // G0029051 // G0008678 // G0024927 // G0030399 // G0030014 // G0009373 // G0017668 // G0017665 // G0004040 // G0015884 // G0021355 // G0011366 // G0011361 // G0006035 // G0023435 // G0014578 // G0011930 // G0004486 // G0026081 // G0006214 // G0015305 // G0021405 // …	// G0027745 // G0022512 // G0009613 // G0009611 // G0027034 // G0012266 // G0028037 // G0010438 // G0022866 // G0022869 // G0025890 // G0013362 // G0021298 // G0022514 // G0000466 // G0008678 // G0009276 // G0027106 // G0022463 // G0009278 // G0027101 // G0024452 // G0024454 // G0023489 // G0023338 // G0028110 // G0024108 // G0028112 // G0023480 // G0027324 // G0015885 // G0015884 // G0009759 // …
GO:0030212	P	hyaluronan metabolic process	5	2309	14	19201	0.02	0.96	// G0011402 // G0013297 // G0011405 // G0005992 // G0011404	// G0003017 // G0011450 // G0022097 // G0005992 // G0011402 // G0013297 // G0029060 // G0011404 // G0026664 // G0011405 // G0011129 // G0003239 // G0028870 // G0011451
GO:0000028	P	ribosomal small subunit assembly	7	2309	24	19201	0.02	0.96	// G0017239 // G0017210 // G0025871 // G0011266 // G0027358 // G0025403 // G0004002	// G0017776 // G0023158 // G0001528 // G0027358 // G0029627 // G0023810 // G0006558 // G0017239 // G0017210 // G0025871 // G0027375 // G0005104 // G0022394 // G0022428 // G0027733 // G0025403 // G0004002 // G0027958 // G0003746 // G0003042 // G0011266 // G0023248 // G0014078 // G0021912
GO:0043043	P	peptide biosynthetic process	5	2309	14	19201	0.02	0.96	// G0000665 // G0006891 // G0003968 // G0030525 // G0025907	// G0001817 // G0023157 // G0007287 // G0010056 // G0014169 // G0000665 // G0006891 // G0016679 // G0001488 // G0025907 // G0030525 // G0003968 // G0009163 // G0022282
GO:0051234	P	establishment of localization	423	2309	3171	19201	0.02	0.98	// G0011772 // G0010260 // G0000948 // G0010438 // G0028656 // G0030710 // G0028655 // G0022869 // G0014977 // G0011196 // G0010539 // G0029051 // G0008678 // G0024927 // G0030399 // G0030014 // G0009373 // G0017668 // G0017665 // G0004040 // G0015884 // G0021355 // G0011366 // G0011361 // G0006035 // G0023435 // G0014578 // G0011930 // G0004486 // G0026081 // G0006214 // G0015305 // G0021405 // …	// G0027745 // G0022512 // G0009613 // G0009611 // G0027034 // G0012266 // G0028037 // G0010438 // G0022866 // G0022869 // G0025890 // G0013362 // G0021298 // G0022514 // G0000466 // G0008678 // G0009276 // G0027106 // G0022463 // G0009278 // G0027101 // G0024452 // G0024454 // G0023489 // G0023338 // G0028110 // G0024108 // G0028112 // G0003169 // G0023480 // G0027324 // G0015885 // G0015884 // …
GO:0032543	P	mitochondrial translation	9	2309	35	19201	0.02	0.98	// G0010823 // G0007803 // G0016232 // G0030668 // G0008452 // G0011763 // G0009436 // G0004305 // G0030703	// G0030668 // G0025372 // G0010797 // G0007264 // G0027748 // G0011763 // G0013118 // G0004076 // G0028778 // G0010823 // G0017388 // G0007803 // G0004374 // G0001658 // G0009015 // G0005532 // G0025651 // G0008016 // G0008404 // G0009774 // G0030703 // G0023318 // G0004303 // G0001706 // G0004305 // G0029432 // G0015492 // G0008225 // G0016232 // G0014375 // G0008452 // G0013896 // G0009436 // …
GO:0051640	P	organelle localization	28	2309	156	19201	0.02	0.98	// G0017735 // G0028045 // G0020973 // G0006214 // G0003090 // G0010551 // G0030710 // G0008948 // G0017386 // G0009746 // G0014325 // G0006248 // G0022696 // G0008387 // G0027049 // G0016878 // G0004612 // G0011739 // G0022952 // G0014860 // G0017311 // G0030605 // G0011997 // G0004190 // G0024222 // G0006832 // G0009692 // G0023719	// G0007805 // G0014876 // G0030710 // G0004058 // G0017140 // G0004620 // G0003401 // G0009482 // G0023677 // G0015050 // G0015581 // G0028228 // G0008274 // G0008561 // G0006248 // G0022696 // G0008387 // G0004190 // G0007600 // G0026412 // G0007272 // G0009746 // G0008974 // G0029262 // G0011739 // G0024222 // G0013906 // G0017311 // G0016604 // G0011535 // G0025291 // G0017260 // G0013020 // …
GO:0009378	F	four-way junction helicase activity	7	2309	24	19201	0.02	0.5	// G0005038 // G0009084 // G0010438 // G0025003 // G0011620 // G0013526 // G0027128	// G0008517 // G0009326 // G0009084 // G0010438 // G0025003 // G0022643 // G0011620 // G0009854 // G0001010 // G0008010 // G0027128 // G0025151 // G0013239 // G0017287 // G0004671 // G0004104 // G0005300 // G0015840 // G0028941 // G0002433 // G0005038 // G0004893 // G0013526 // G0023303
GO:0016881	F	acid-amino acid ligase activity	47	2309	288	19201	0.02	0.5	// G0025039 // G0025206 // G0008646 // G0027983 // G0008901 // G0010083 // G0000665 // G0009472 // G0011506 // G0026488 // G0028045 // G0025478 // G0010088 // G0005838 // G0011521 // G0030548 // G0006066 // G0008097 // G0017212 // G0016948 // G0001219 // G0005399 // G0023379 // G0025667 // G0025765 // G0027459 // G0008394 // G0016934 // G0014000 // G0022845 // G0027567 // G0015455 // G0006891 // …	// G0006137 // G0022609 // G0020912 // G0025206 // G0021280 // G0009208 // G0017775 // G0022486 // G0027983 // G0004919 // G0027508 // G0000665 // G0024626 // G0009971 // G0017148 // G0010108 // G0011885 // G0006168 // G0011521 // G0001488 // G0030548 // G0026145 // G0023732 // G0009014 // G0010563 // G0003733 // G0030392 // G0016159 // G0001219 // G0012328 // G0012241 // G0007608 // G0015115 // …
GO:0016645	F	oxidoreductase activity, acting on the CH-NH group of donors	7	2309	24	19201	0.02	0.5	// G0021067 // G0016613 // G0008961 // G0010258 // G0030626 // G0029508 // G0008877	// G0016613 // G0014110 // G0029508 // G0008961 // G0020647 // G0002269 // G0023444 // G0003428 // G0002913 // G0024799 // G0025217 // G0010258 // G0014125 // G0030626 // G0021067 // G0026649 // G0008289 // G0008877 // G0024752 // G0000839 // G0017781 // G0030069 // G0010855 // G0007140
GO:0031902	C	late endosome membrane	7	2309	24	19201	0.02	0.31	// G0027459 // G0024090 // G0010634 // G0002295 // G0004612 // G0022820 // G0021461	// G0024090 // G0022820 // G0030183 // G0012604 // G0022494 // G0010634 // G0002295 // G0001453 // G0017089 // G0009376 // G0027459 // G0006121 // G0004635 // G0004612 // G0004731 // G0002136 // G0021461 // G0004533 // G0011615 // G0014804 // G0000361 // G0004578 // G0013086 // G0025800
GO:0033365	P	protein localization in organelle	48	2309	296	19201	0.021	0.99	// G0014116 // G0027757 // G0024332 // G0004358 // G0007947 // G0026612 // G0022869 // G0011604 // G0022594 // G0024655 // G0029527 // G0003914 // G0004785 // G0027270 // G0028346 // G0009509 // G0023719 // G0008138 // G0009427 // G0030399 // G0016380 // G0015298 // G0005453 // G0013936 // G0003089 // G0009746 // G0016709 // G0000870 // G0005597 // G0028491 // G0025276 // G0013232 // G0000857 // …	// G0003155 // G0016845 // G0027426 // G0024332 // G0022607 // G0021323 // G0002000 // G0021296 // G0001955 // G0011889 // G0029430 // G0026650 // G0022869 // G0011884 // G0017143 // G0009509 // G0011831 // G0021632 // G0014349 // G0000769 // G0001404 // G0016650 // G0023503 // G0003877 // G0028228 // G0006002 // G0007607 // G0030399 // G0022463 // G0009278 // G0015298 // G0023121 // G0030708 // …
GO:0009201	P	ribonucleoside triphosphate biosynthetic process	10	2309	41	19201	0.021	1	// G0015973 // G0029673 // G0004499 // G0015336 // G0027997 // G0006789 // G0016881 // G0023903 // G0030602 // G0012042	// G0022824 // G0025104 // G0017591 // G0023777 // G0026548 // G0026993 // G0012146 // G0012890 // G0003017 // G0018080 // G0018081 // G0013363 // G0016881 // G0015448 // G0003973 // G0000405 // G0007986 // G0013431 // G0012042 // G0008017 // G0015973 // G0027997 // G0015336 // G0005717 // G0004499 // G0009766 // G0006789 // G0023903 // G0030602 // G0017405 // G0024673 // G0017401 // G0022586 // …
GO:0006730	P	one-carbon metabolic process	47	2309	290	19201	0.022	1	// G0022107 // G0025637 // G0008516 // G0023324 // G0030029 // G0021493 // G0025027 // G0027273 // G0027005 // G0008961 // G0017746 // G0029519 // G0013347 // G0021309 // G0024628 // G0029178 // G0001757 // G0017104 // G0017691 // G0000161 // G0029529 // G0016568 // G0030396 // G0001073 // G0007076 // G0010592 // G0022116 // G0007278 // G0011332 // G0017744 // G0027995 // G0027432 // G0006143 // …	// G0007046 // G0010160 // G0026812 // G0018055 // G0030413 // G0024331 // G0022373 // G0006233 // G0022932 // G0011433 // G0001956 // G0030023 // G0015895 // G0011889 // G0008961 // G0003035 // G0030147 // G0000668 // G0024628 // G0004220 // G0025958 // G0025897 // G0013633 // G0007432 // G0017382 // G0029479 // G0006645 // G0021036 // G0012329 // G0030396 // G0012241 // G0026505 // G0012322 // …
GO:0000460	P	maturation of 5.8S rRNA	8	2309	30	19201	0.022	1	// G0011300 // G0021442 // G0005217 // G0006214 // G0022145 // G0011266 // G0016116 // G0016911	// G0005704 // G0006214 // G0022145 // G0023810 // G0005920 // G0008354 // G0005217 // G0027375 // G0016116 // G0005355 // G0030011 // G0009358 // G0021825 // G0005925 // G0022428 // G0022394 // G0003412 // G0009096 // G0016911 // G0002529 // G0030253 // G0017288 // G0027958 // G0003746 // G0011300 // G0021442 // G0010010 // G0010818 // G0011266 // G0021912
GO:0010952	P	positive regulation of peptidase activity	17	2309	84	19201	0.022	1	// G0009799 // G0016101 // G0014924 // G0029360 // G0016714 // G0013936 // G0005372 // G0016077 // G0002860 // G0026454 // G0012843 // G0028045 // G0015873 // G0026990 // G0026940 // G0011579 // G0027757	// G0022773 // G0009203 // G0009327 // G0020672 // G0024275 // G0016714 // G0013936 // G0028157 // G0028562 // G0029091 // G0015413 // G0016106 // G0029463 // G0003460 // G0020784 // G0011507 // G0028045 // G0015873 // G0006590 // G0001912 // G0026990 // G0003608 // G0004952 // G0001770 // G0020906 // G0013835 // G0021098 // G0000884 // G0029870 // G0001404 // G0011941 // G0005372 // G0017385 // …
GO:0016779	F	nucleotidyltransferase activity	21	2309	110	19201	0.022	0.54	// G0003400 // G0007031 // G0021180 // G0009881 // G0030394 // G0009310 // G0001245 // G0002925 // G0012839 // G0007475 // G0004418 // G0020669 // G0015358 // G0023003 // G0014082 // G0011529 // G0005008 // G0003859 // G0029665 // G0025298 // G0015372	// G0028026 // G0011529 // G0007840 // G0010437 // G0025454 // G0003400 // G0007688 // G0006538 // G0030394 // G0030661 // G0006340 // G0012997 // G0001493 // G0009622 // G0004418 // G0025298 // G0000116 // G0003859 // G0012916 // G0017398 // G0005347 // G0028469 // G0026088 // G0015786 // G0011578 // G0021754 // G0003216 // G0023935 // G0025571 // G0025574 // G0006184 // G0014082 // G0005008 // …
GO:0055086	P	nucleobase, nucleoside and nucleotide metabolic process	67	2309	436	19201	0.023	1	// G0015267 // G0003885 // G0017864 // G0023595 // G0005852 // G0027159 // G0016962 // G0001820 // G0008901 // G0027422 // G0016966 // G0020884 // G0027551 // G0010456 // G0027908 // G0000214 // G0015963 // G0006824 // G0027175 // G0015336 // G0003714 // G0016568 // G0020669 // G0016881 // G0029673 // G0016152 // G0028694 // G0016154 // G0016173 // G0004091 // G0003400 // G0008421 // G0007278 // …	// G0016655 // G0005581 // G0026422 // G0027422 // G0021734 // G0022865 // G0010437 // G0013363 // G0016159 // G0013431 // G0016152 // G0016154 // G0030016 // G0023489 // G0017748 // G0009106 // G0003413 // G0012560 // G0017014 // G0003808 // G0017398 // G0007524 // G0007520 // G0005031 // G0024355 // G0017591 // G0010874 // G0000121 // G0027551 // G0024219 // G0009856 // G0007452 // G0024691 // …
GO:0006310	P	DNA recombination	31	2309	178	19201	0.023	1	// G0005644 // G0022040 // G0007047 // G0017822 // G0014135 // G0009084 // G0010438 // G0015892 // G0025003 // G0000580 // G0003403 // G0016077 // G0028877 // G0027128 // G0007031 // G0008428 // G0015337 // G0022398 // G0002299 // G0008614 // G0024222 // G0011620 // G0016177 // G0010608 // G0028523 // G0002703 // G0001769 // G0000059 // G0005038 // G0013526 // G0011261	// G0022040 // G0007047 // G0030142 // G0017822 // G0009088 // G0002001 // G0010438 // G0015892 // G0011213 // G0010608 // G0000103 // G0000580 // G0026145 // G0003403 // G0017575 // G0017574 // G0017473 // G0003730 // G0020931 // G0005355 // G0011848 // G0015694 // G0013437 // G0001815 // G0002546 // G0000667 // G0001816 // G0030172 // G0008613 // G0008614 // G0025116 // G0024222 // G0000384 // …
GO:0006397	P	mRNA processing	42	2309	255	19201	0.023	1	// G0021410 // G0028280 // G0011491 // G0027273 // G0028124 // G0011057 // G0004549 // G0006783 // G0021652 // G0017795 // G0029665 // G0029158 // G0023562 // G0025855 // G0030119 // G0012022 // G0000895 // G0003588 // G0004985 // G0023331 // G0005453 // G0023216 // G0029308 // G0030129 // G0024222 // G0004050 // G0026064 // G0009906 // G0016970 // G0023245 // G0014961 // G0010058 // G0026354 // …	// G0009962 // G0004625 // G0029190 // G0023562 // G0009113 // G0021410 // G0012963 // G0004050 // G0029119 // G0012556 // G0011057 // G0012727 // G0010430 // G0005183 // G0012127 // G0023674 // G0009569 // G0004549 // G0003643 // G0028509 // G0009449 // G0016075 // G0001400 // G0017477 // G0004985 // G0025813 // G0008587 // G0011395 // G0024941 // G0023331 // G0006665 // G0002034 // G0000611 // …
GO:0044403	P	symbiosis, encompassing mutualism through parasitism	19	2309	98	19201	0.024	1	// G0010070 // G0004935 // G0025560 // G0016635 // G0021867 // G0022398 // G0003707 // G0011406 // G0011405 // G0003090 // G0022820 // G0011491 // G0027444 // G0001533 // G0008948 // G0013655 // G0015335 // G0014061 // G0013629	// G0014177 // G0009759 // G0014276 // G0024336 // G0004056 // G0013033 // G0012123 // G0004952 // G0011727 // G0009441 // G0001404 // G0003872 // G0009565 // G0001403 // G0001400 // G0023357 // G0005101 // G0014061 // G0030708 // G0021867 // G0012918 // G0026760 // G0027322 // G0011732 // G0004048 // G0010070 // G0012564 // G0011831 // G0007205 // G0004935 // G0017614 // G0014016 // G0008866 // …
GO:0044419	P	interspecies interaction between organisms	19	2309	98	19201	0.024	1	// G0010070 // G0004935 // G0025560 // G0016635 // G0021867 // G0022398 // G0003707 // G0011406 // G0011405 // G0003090 // G0022820 // G0011491 // G0027444 // G0001533 // G0008948 // G0013655 // G0015335 // G0014061 // G0013629	// G0014177 // G0009759 // G0014276 // G0024336 // G0004056 // G0013033 // G0012123 // G0004952 // G0011727 // G0009441 // G0001404 // G0003872 // G0009565 // G0001403 // G0001400 // G0023357 // G0005101 // G0014061 // G0030708 // G0021867 // G0012918 // G0026760 // G0027322 // G0011732 // G0004048 // G0010070 // G0012564 // G0011831 // G0007205 // G0004935 // G0017614 // G0014016 // G0008866 // …
GO:0003690	F	double-stranded DNA binding	14	2309	66	19201	0.024	0.59	// G0003403 // G0006726 // G0009720 // G0006090 // G0022398 // G0002299 // G0011001 // G0000059 // G0024222 // G0030642 // G0028877 // G0016177 // G0008428 // G0016380	// G0006274 // G0015309 // G0009327 // G0004952 // G0002299 // G0003195 // G0006090 // G0021989 // G0004766 // G0009704 // G0030030 // G0000847 // G0027373 // G0000165 // G0003774 // G0000103 // G0004505 // G0000164 // G0003403 // G0006726 // G0006184 // G0000272 // G0015771 // G0009720 // G0011274 // G0009682 // G0020931 // G0014307 // G0029561 // G0000722 // G0022398 // G0016177 // G0007590 // …
GO:0008415	F	acyltransferase activity	30	2309	172	19201	0.024	0.59	// G0009594 // G0005918 // G0011297 // G0020981 // G0009435 // G0010635 // G0026481 // G0026893 // G0017952 // G0015945 // G0002778 // G0015030 // G0008569 // G0016933 // G0025386 // G0027205 // G0017468 // G0017310 // G0011215 // G0027266 // G0005829 // G0015952 // G0004049 // G0015607 // G0009531 // G0006982 // G0029945 // G0011403 // G0011917 // G0001045	// G0009594 // G0010187 // G0011297 // G0022602 // G0020981 // G0022599 // G0030715 // G0024621 // G0005188 // G0029624 // G0010635 // G0022597 // G0002778 // G0003561 // G0011215 // G0013150 // G0007092 // G0004819 // G0006644 // G0002404 // G0028798 // G0015755 // G0017697 // G0008569 // G0008296 // G0017952 // G0021688 // G0026499 // G0017310 // G0002667 // G0000952 // G0004049 // G0029630 // …
GO:0043566	F	structure-specific DNA binding	29	2309	165	19201	0.024	0.59	// G0006090 // G0003555 // G0016597 // G0016177 // G0000059 // G0028423 // G0003403 // G0006726 // G0016488 // G0028877 // G0016380 // G0008428 // G0017744 // G0009720 // G0022398 // G0002299 // G0011001 // G0013629 // G0024222 // G0030642 // G0010605 // G0010070 // G0017468 // G0004432 // G0010171 // G0024916 // G0026158 // G0008452 // G0013526	// G0008430 // G0021989 // G0027237 // G0012262 // G0026818 // G0004516 // G0011211 // G0008968 // G0000103 // G0028423 // G0003403 // G0006726 // G0016488 // G0000068 // G0017475 // G0009682 // G0025955 // G0020931 // G0005101 // G0000745 // G0013435 // G0017744 // G0017950 // G0013629 // G0024222 // G0000384 // G0001944 // G0002137 // G0003555 // G0011531 // G0002546 // G0010070 // G0013375 // …
GO:0044452	C	nucleolar part	14	2309	66	19201	0.024	0.37	// G0007174 // G0014032 // G0012839 // G0009310 // G0017745 // G0026280 // G0001245 // G0016116 // G0025298 // G0000119 // G0004847 // G0014199 // G0021180 // G0015372	// G0020907 // G0014032 // G0012839 // G0021810 // G0028007 // G0009137 // G0011299 // G0021130 // G0009739 // G0003765 // G0026308 // G0005347 // G0029627 // G0021472 // G0015779 // G0028269 // G0010145 // G0006727 // G0002680 // G0028638 // G0008098 // G0026280 // G0014068 // G0021879 // G0016116 // G0008693 // G0000461 // G0008637 // G0001239 // G0004847 // G0002854 // G0006078 // G0015372 // …
GO:0005770	C	late endosome	19	2309	98	19201	0.024	0.37	// G0027459 // G0024090 // G0021461 // G0016772 // G0002295 // G0012837 // G0006151 // G0003712 // G0029304 // G0004612 // G0022820 // G0030343 // G0010634 // G0022696 // G0021729 // G0009713 // G0004190 // G0011997 // G0026239	// G0003332 // G0026386 // G0004620 // G0008966 // G0011640 // G0000662 // G0024028 // G0012123 // G0010634 // G0008881 // G0025890 // G0002403 // G0021534 // G0007334 // G0022696 // G0009376 // G0004190 // G0021729 // G0017816 // G0002136 // G0000118 // G0007691 // G0007851 // G0014804 // G0003041 // G0015688 // G0016772 // G0025376 // G0008598 // G0015079 // G0008697 // G0017089 // G0006464 // …
GO:0007080	P	mitotic metaphase plate congression	7	2309	25	19201	0.025	1	// G0014325 // G0006214 // G0017386 // G0009692 // G0022696 // G0006832 // G0011997	// G0023677 // G0014325 // G0006214 // G0029509 // G0025980 // G0017140 // G0017386 // G0017514 // G0015050 // G0003931 // G0023296 // G0022696 // G0009401 // G0029326 // G0007272 // G0029362 // G0030252 // G0013008 // G0011997 // G0010912 // G0013332 // G0006832 // G0009692 // G0004893 // G0010995
GO:0006026	P	aminoglycan catabolic process	7	2309	25	19201	0.025	1	// G0012837 // G0011402 // G0013297 // G0011405 // G0011404 // G0000917 // G0025560	// G0030143 // G0006796 // G0029886 // G0006793 // G0006791 // G0012837 // G0003017 // G0003099 // G0023706 // G0013297 // G0015271 // G0016602 // G0008073 // G0000917 // G0000916 // G0027322 // G0025560 // G0006587 // G0007739 // G0008184 // G0011402 // G0011405 // G0011404 // G0015476 // G0015477
GO:0051701	P	interaction with host	13	2309	60	19201	0.025	1	// G0004935 // G0016635 // G0003707 // G0011406 // G0011405 // G0003090 // G0022820 // G0011491 // G0027444 // G0008948 // G0013655 // G0015335 // G0014061	// G0016635 // G0016634 // G0009759 // G0017614 // G0000125 // G0026269 // G0007229 // G0003090 // G0022820 // G0011491 // G0027444 // G0004056 // G0008866 // G0013655 // G0008948 // G0004935 // G0004385 // G0010453 // G0004952 // G0003017 // G0011727 // G0011732 // G0007514 // G0003620 // G0003872 // G0009565 // G0001400 // G0001233 // G0001234 // G0026868 // G0013033 // G0014061 // G0030708 // …
GO:0046148	P	pigment biosynthetic process	10	2309	42	19201	0.025	1	// G0001756 // G0027175 // G0004541 // G0008901 // G0008902 // G0007047 // G0010541 // G0008877 // G0011978 // G0001038	// G0018023 // G0030677 // G0007047 // G0004620 // G0006273 // G0004662 // G0026409 // G0008901 // G0008902 // G0002650 // G0027175 // G0009919 // G0015854 // G0004246 // G0011456 // G0010742 // G0011624 // G0011437 // G0012347 // G0018025 // G0024677 // G0011681 // G0029852 // G0025488 // G0006361 // G0001038 // G0001756 // G0021255 // G0007277 // G0029007 // G0010541 // G0008877 // G0005193 // …
GO:0016879	F	ligase activity, forming carbon-nitrogen bonds	52	2309	328	19201	0.025	0.59	// G0025039 // G0025206 // G0008646 // G0022845 // G0008901 // G0010083 // G0000665 // G0009472 // G0011506 // G0026488 // G0028045 // G0025478 // G0010088 // G0005838 // G0011521 // G0030548 // G0006066 // G0008097 // G0009522 // G0017212 // G0016948 // G0015545 // G0001219 // G0005399 // G0023379 // G0025667 // G0025765 // G0027459 // G0008394 // G0016934 // G0014000 // G0027983 // G0027567 // …	// G0006137 // G0022609 // G0020912 // G0025206 // G0015939 // G0021280 // G0009208 // G0017775 // G0022486 // G0027983 // G0004919 // G0027508 // G0011209 // G0000665 // G0024626 // G0009971 // G0017148 // G0004450 // G0010874 // G0011885 // G0004561 // G0006168 // G0011521 // G0001488 // G0030548 // G0026145 // G0011193 // G0011725 // G0023732 // G0009014 // G0010563 // G0003733 // G0030392 // …
GO:0046474	P	glycerophospholipid biosynthetic process	15	2309	73	19201	0.026	1	// G0023442 // G0027142 // G0005927 // G0005632 // G0011297 // G0020676 // G0005829 // G0007474 // G0006528 // G0006153 // G0023273 // G0015486 // G0026706 // G0012061 // G0000864	// G0006355 // G0020676 // G0015276 // G0011297 // G0025065 // G0029201 // G0007048 // G0017923 // G0006153 // G0012593 // G0021170 // G0024046 // G0025473 // G0001435 // G0015486 // G0010631 // G0021641 // G0022069 // G0003560 // G0029291 // G0015070 // G0023442 // G0006626 // G0029918 // G0007474 // G0009406 // G0006930 // G0008440 // G0023273 // G0004901 // G0009231 // G0012061 // G0021820 // …
GO:0042623	F	ATPase activity, coupled	53	2309	336	19201	0.026	0.61	// G0011772 // G0029335 // G0016907 // G0027276 // G0028289 // G0024352 // G0023084 // G0021405 // G0010438 // G0002776 // G0028656 // G0014955 // G0015552 // G0000580 // G0009784 // G0028423 // G0011620 // G0026158 // G0008441 // G0006783 // G0025583 // G0016177 // G0008428 // G0027128 // G0000767 // G0008619 // G0009769 // G0002299 // G0029245 // G0025003 // G0004927 // G0022836 // G0004499 // …	// G0021286 // G0027745 // G0001653 // G0011574 // G0021139 // G0008803 // G0005423 // G0016961 // G0016960 // G0011772 // G0010188 // G0010905 // G0010438 // G0027336 // G0002776 // G0026260 // G0002127 // G0000104 // G0022643 // G0015273 // G0012878 // G0026306 // G0002671 // G0028656 // G0030999 // G0004548 // G0028423 // G0013367 // G0001815 // G0009758 // G0010941 // G0006701 // G0006273 // …
GO:0016758	F	transferase activity, transferring hexosyl groups	32	2309	187	19201	0.026	0.62	// G0027031 // G0030146 // G0016430 // G0010085 // G0017772 // G0009502 // G0028678 // G0006885 // G0012940 // G0026719 // G0015486 // G0026654 // G0023442 // G0026146 // G0005992 // G0007474 // G0012061 // G0005024 // G0027142 // G0005632 // G0022521 // G0000931 // G0028632 // G0003743 // G0029145 // G0028199 // G0000577 // G0011229 // G0011404 // G0006528 // G0015009 // G0005383	// G0010185 // G0011293 // G0027031 // G0030146 // G0010800 // G0020985 // G0017772 // G0009502 // G0014874 // G0029174 // G0030269 // G0026719 // G0012088 // G0026654 // G0003560 // G0029291 // G0026146 // G0021774 // G0012000 // G0008374 // G0004584 // G0005758 // G0013886 // G0026944 // G0006009 // G0005024 // G0005632 // G0022521 // G0005006 // G0000959 // G0013281 // G0016663 // G0006872 // …
GO:0042559	P	pteridine and derivative biosynthetic process	5	2309	15	19201	0.027	1	// G0026229 // G0010275 // G0007475 // G0016888 // G0008309	// G0002285 // G0026229 // G0002269 // G0003744 // G0016888 // G0005626 // G0010275 // G0007475 // G0014125 // G0015040 // G0013179 // G0001955 // G0030253 // G0001596 // G0008309
GO:0010738	P	regulation of protein kinase A signaling cascade	5	2309	15	19201	0.027	1	// G0010067 // G0014194 // G0000720 // G0022845 // G0004091	// G0020924 // G0002268 // G0004027 // G0013370 // G0010067 // G0022845 // G0013369 // G0014194 // G0009430 // G0000720 // G0016256 // G0000784 // G0012306 // G0028525 // G0004091
GO:0006066	P	alcohol metabolic process	57	2309	366	19201	0.027	1	// G0009594 // G0020885 // G0017864 // G0009150 // G0002009 // G0008046 // G0008845 // G0008421 // G0006153 // G0007474 // G0027194 // G0011133 // G0006347 // G0001090 // G0022864 // G0004133 // G0003776 // G0000864 // G0000214 // G0023780 // G0003158 // G0027175 // G0026124 // G0010944 // G0021355 // G0008316 // G0006001 // G0006512 // G0012022 // G0016152 // G0000994 // G0016154 // G0009393 // …	// G0027745 // G0003333 // G0009203 // G0009759 // G0026422 // G0030303 // G0028558 // G0022864 // G0001881 // G0014970 // G0021738 // G0010537 // G0010944 // G0016152 // G0016154 // G0015276 // G0005632 // G0012440 // G0013022 // G0014805 // G0020738 // G0012257 // G0002866 // G0026955 // G0022124 // G0005742 // G0006355 // G0025770 // G0014393 // G0014395 // G0004133 // G0006861 // G0024219 // …
GO:0008089	P	anterograde axon cargo transport	5	2309	15	19201	0.027	1	// G0010314 // G0027049 // G0010551 // G0021355 // G0030710	// G0017427 // G0009649 // G0030174 // G0030673 // G0003401 // G0010314 // G0007033 // G0009062 // G0021355 // G0010551 // G0000359 // G0030710 // G0001062 // G0027049 // G0026619
GO:0006783	P	heme biosynthetic process	5	2309	15	19201	0.027	1	// G0001756 // G0004541 // G0011978 // G0010541 // G0001038	// G0001756 // G0018023 // G0006361 // G0029708 // G0010742 // G0018025 // G0004541 // G0012347 // G0003922 // G0010541 // G0011437 // G0009919 // G0001038 // G0027072 // G0011978
GO:0070566	F	adenylyltransferase activity	5	2309	15	19201	0.027	0.63	// G0003400 // G0009881 // G0011529 // G0020669 // G0029665	// G0003400 // G0009882 // G0009881 // G0029665 // G0008389 // G0014114 // G0026073 // G0020669 // G0030661 // G0006538 // G0011529 // G0002505 // G0015557 // G0010437 // G0017398
GO:0043022	F	ribosome binding	8	2309	31	19201	0.027	0.63	// G0011710 // G0007732 // G0022864 // G0027990 // G0014337 // G0009436 // G0009435 // G0002963	// G0009061 // G0001346 // G0005601 // G0001808 // G0009774 // G0022864 // G0012727 // G0004076 // G0012878 // G0016981 // G0001792 // G0003713 // G0021825 // G0003413 // G0001811 // G0016853 // G0017939 // G0027990 // G0002529 // G0010468 // G0011447 // G0001410 // G0011710 // G0007732 // G0012791 // G0000369 // G0014337 // G0009436 // G0009435 // G0002963 // G0008736
GO:0000287	F	magnesium ion binding	28	2309	160	19201	0.027	0.63	// G0027175 // G0008046 // G0010261 // G0014058 // G0024828 // G0026677 // G0011192 // G0016226 // G0023782 // G0010440 // G0001016 // G0027169 // G0027577 // G0025583 // G0022788 // G0001762 // G0024458 // G0002016 // G0015305 // G0011772 // G0000799 // G0007173 // G0015649 // G0022343 // G0001761 // G0022365 // G0023264 // G0009246	// G0008773 // G0021286 // G0009615 // G0009203 // G0008803 // G0011295 // G0005587 // G0010261 // G0022288 // G0017279 // G0018049 // G0021205 // G0001488 // G0004548 // G0011192 // G0016489 // G0026149 // G0026025 // G0008564 // G0023359 // G0013739 // G0006242 // G0024103 // G0017031 // G0006517 // G0024458 // G0022912 // G0004921 // G0027521 // G0012713 // G0000958 // G0003558 // G0027243 // …
GO:0005682	C	U5 snRNP	5	2309	15	19201	0.027	0.41	// G0026354 // G0010058 // G0028124 // G0023562 // G0011057	// G0010058 // G0026354 // G0011057 // G0027789 // G0005777 // G0003701 // G0023562 // G0007178 // G0029119 // G0028124 // G0017817 // G0024776 // G0003596 // G0007791 // G0024400
GO:0009116	P	nucleoside metabolic process	16	2309	80	19201	0.028	1	// G0008647 // G0023595 // G0017014 // G0007278 // G0013299 // G0008293 // G0027159 // G0000599 // G0027997 // G0001820 // G0016568 // G0008902 // G0005135 // G0027175 // G0010315 // G0010456	// G0008647 // G0023595 // G0027175 // G0030147 // G0024529 // G0010315 // G0001820 // G0017591 // G0014111 // G0021229 // G0002650 // G0008789 // G0011072 // G0012146 // G0001652 // G0010456 // G0021938 // G0011347 // G0021255 // G0026568 // G0010337 // G0013637 // G0024673 // G0011627 // G0013756 // G0017340 // G0007452 // G0016568 // G0027997 // G0004392 // G0014080 // G0004711 // G0015391 // …
GO:0043413	P	macromolecule glycosylation	31	2309	181	19201	0.028	1	// G0020885 // G0030146 // G0016430 // G0010085 // G0008845 // G0017772 // G0007474 // G0004317 // G0009881 // G0028678 // G0006885 // G0012940 // G0026719 // G0026146 // G0014180 // G0009502 // G0000462 // G0027165 // G0011411 // G0005632 // G0022521 // G0028632 // G0029145 // G0013627 // G0003743 // G0028199 // G0003707 // G0011229 // G0006528 // G0024422 // G0005383	// G0010185 // G0011293 // G0005427 // G0023731 // G0005628 // G0010800 // G0020985 // G0017772 // G0014874 // G0009738 // G0030269 // G0026719 // G0013037 // G0004539 // G0030146 // G0028227 // G0026146 // G0011195 // G0021774 // G0010069 // G0014180 // G0008374 // G0024065 // G0015566 // G0013886 // G0000462 // G0007330 // G0005518 // G0015110 // G0017955 // G0005632 // G0008292 // G0022521 // …
GO:0006486	P	protein amino acid glycosylation	31	2309	181	19201	0.028	1	// G0020885 // G0030146 // G0016430 // G0010085 // G0008845 // G0017772 // G0007474 // G0004317 // G0009881 // G0028678 // G0006885 // G0012940 // G0026719 // G0026146 // G0014180 // G0009502 // G0000462 // G0027165 // G0011411 // G0005632 // G0022521 // G0028632 // G0029145 // G0013627 // G0003743 // G0028199 // G0003707 // G0011229 // G0006528 // G0024422 // G0005383	// G0010185 // G0011293 // G0005427 // G0023731 // G0005628 // G0010800 // G0020985 // G0017772 // G0014874 // G0009738 // G0030269 // G0026719 // G0013037 // G0004539 // G0030146 // G0028227 // G0026146 // G0011195 // G0021774 // G0010069 // G0014180 // G0008374 // G0024065 // G0015566 // G0013886 // G0000462 // G0007330 // G0005518 // G0015110 // G0017955 // G0005632 // G0008292 // G0022521 // …
GO:0044275	P	cellular carbohydrate catabolic process	18	2309	93	19201	0.028	1	// G0000214 // G0022343 // G0017864 // G0009150 // G0028197 // G0003158 // G0012847 // G0023561 // G0005024 // G0010944 // G0027169 // G0014562 // G0022864 // G0000857 // G0016152 // G0016154 // G0004133 // G0004679	// G0008773 // G0013878 // G0022864 // G0009150 // G0013033 // G0003402 // G0010944 // G0027827 // G0016152 // G0009166 // G0016154 // G0002873 // G0021129 // G0008057 // G0023643 // G0027521 // G0012847 // G0006872 // G0012440 // G0013022 // G0000050 // G0028197 // G0008261 // G0012792 // G0025108 // G0014393 // G0017759 // G0021977 // G0028204 // G0004133 // G0000042 // G0000961 // G0013496 // …
GO:0030684	C	preribosome	13	2309	61	19201	0.028	0.42	// G0007174 // G0021442 // G0006048 // G0006214 // G0026280 // G0022145 // G0011266 // G0017745 // G0016116 // G0030493 // G0004847 // G0000520 // G0014199	// G0026812 // G0002020 // G0021879 // G0006214 // G0017593 // G0021698 // G0026308 // G0003448 // G0029627 // G0002753 // G0027353 // G0030493 // G0003645 // G0010145 // G0006727 // G0015614 // G0006048 // G0028638 // G0000869 // G0026280 // G0001504 // G0023810 // G0009739 // G0024433 // G0016116 // G0008693 // G0010599 // G0004847 // G0000520 // G0007174 // G0022656 // G0027676 // G0005920 // …
GO:0000209	P	protein polyubiquitination	15	2309	74	19201	0.029	1	// G0025039 // G0008646 // G0006066 // G0025206 // G0016934 // G0003729 // G0010083 // G0006511 // G0001861 // G0008678 // G0005399 // G0026488 // G0010088 // G0010469 // G0027165	// G0023616 // G0025206 // G0007162 // G0003334 // G0027742 // G0016865 // G0025638 // G0006177 // G0016030 // G0017906 // G0010083 // G0008646 // G0001861 // G0016941 // G0012621 // G0026488 // G0026205 // G0010469 // G0010088 // G0002467 // G0026374 // G0006168 // G0015314 // G0004589 // G0014303 // G0008008 // G0006066 // G0009732 // G0004502 // G0005575 // G0011940 // G0010924 // G0003730 // …
GO:0006974	P	response to DNA damage stimulus	74	2309	494	19201	0.03	1	// G0005644 // G0022040 // G0007047 // G0008394 // G0002143 // G0017822 // G0014955 // G0014135 // G0009084 // G0010438 // G0015892 // G0025003 // G0012874 // G0029359 // G0026158 // G0010608 // G0011332 // G0000580 // G0017790 // G0003403 // G0006726 // G0015337 // G0001778 // G0010067 // G0005090 // G0014207 // G0022190 // G0013737 // G0014082 // G0030396 // G0024419 // G0005008 // G0022398 // …	// G0022040 // G0007954 // G0016650 // G0027426 // G0005587 // G0026818 // G0010438 // G0017301 // G0001882 // G0003562 // G0004548 // G0013367 // G0006726 // G0010942 // G0015052 // G0022190 // G0011804 // G0030396 // G0005102 // G0005101 // G0013434 // G0015694 // G0023724 // G0001030 // G0030277 // G0015889 // G0012914 // G0021355 // G0012916 // G0028312 // G0003413 // G0015288 // G0015284 // …
GO:0070085	P	glycosylation	31	2309	182	19201	0.03	1	// G0020885 // G0030146 // G0016430 // G0010085 // G0008845 // G0017772 // G0007474 // G0004317 // G0009881 // G0028678 // G0006885 // G0012940 // G0026719 // G0026146 // G0014180 // G0009502 // G0000462 // G0027165 // G0011411 // G0005632 // G0022521 // G0028632 // G0029145 // G0013627 // G0003743 // G0028199 // G0003707 // G0011229 // G0006528 // G0024422 // G0005383	// G0010185 // G0011293 // G0005427 // G0023731 // G0005628 // G0010800 // G0020985 // G0017772 // G0014874 // G0009738 // G0030269 // G0026719 // G0013037 // G0004539 // G0030146 // G0028227 // G0026146 // G0011195 // G0021774 // G0010069 // G0014180 // G0008374 // G0024065 // G0015566 // G0013886 // G0000462 // G0007330 // G0005518 // G0015110 // G0017955 // G0005632 // G0008292 // G0022521 // …
GO:0009069	P	serine family amino acid metabolic process	7	2309	26	19201	0.03	1	// G0022116 // G0027005 // G0006049 // G0009870 // G0021493 // G0006891 // G0014219	// G0005287 // G0023898 // G0014110 // G0021493 // G0030938 // G0016829 // G0001488 // G0002269 // G0006049 // G0009871 // G0009870 // G0007748 // G0016402 // G0022116 // G0027005 // G0022975 // G0009942 // G0014125 // G0006891 // G0005199 // G0007795 // G0003789 // G0002625 // G0006717 // G0010056 // G0014219
GO:0016788	F	hydrolase activity, acting on ester bonds	94	2309	643	19201	0.03	0.68	// G0026816 // G0008068 // G0014139 // G0025759 // G0029212 // G0022903 // G0026718 // G0021538 // G0015819 // G0023853 // G0011358 // G0005217 // G0010440 // G0015056 // G0010944 // G0013737 // G0006001 // G0015293 // G0006347 // G0014004 // G0016912 // G0008580 // G0017261 // G0010171 // G0003807 // G0025941 // G0022201 // G0006983 // G0009139 // G0027550 // G0014955 // G0011473 // G0002348 // …	// G0026816 // G0016657 // G0011485 // G0027427 // G0030303 // G0026420 // G0028558 // G0014877 // G0015936 // G0010435 // G0021738 // G0010822 // G0010823 // G0013249 // G0003642 // G0013242 // G0015056 // G0010944 // G0012004 // G0023500 // G0005102 // G0013536 // G0030011 // G0015694 // G0030016 // G0021467 // G0026255 // G0009106 // G0017667 // G0027327 // G0026885 // G0030274 // G0030277 // …
GO:0031227	C	intrinsic to endoplasmic reticulum membrane	14	2309	68	19201	0.03	0.45	// G0017867 // G0009784 // G0005927 // G0005632 // G0008800 // G0030567 // G0004826 // G0020676 // G0007372 // G0006528 // G0015849 // G0006885 // G0026706 // G0025281	// G0017867 // G0008800 // G0002007 // G0005601 // G0030567 // G0007228 // G0005912 // G0004643 // G0016941 // G0017279 // G0012087 // G0006885 // G0009917 // G0009217 // G0029609 // G0014792 // G0007372 // G0009784 // G0025281 // G0017365 // G0010069 // G0013004 // G0004635 // G0006043 // G0000379 // G0024692 // G0016243 // G0006009 // G0016406 // G0005670 // G0007282 // G0005927 // G0005632 // …
GO:0033176	C	proton-transporting V-type ATPase complex	7	2309	26	19201	0.03	0.45	// G0005491 // G0009602 // G0006054 // G0002288 // G0002776 // G0016990 // G0028694	// G0014132 // G0022824 // G0002288 // G0006138 // G0002776 // G0012890 // G0010905 // G0005491 // G0008314 // G0001401 // G0028694 // G0006263 // G0009602 // G0008056 // G0008634 // G0009766 // G0026883 // G0017405 // G0001088 // G0017401 // G0016990 // G0016577 // G0006054 // G0010957 // G0016516 // G0011916
GO:0009108	P	coenzyme biosynthetic process	16	2309	81	19201	0.031	1	// G0003400 // G0017014 // G0023958 // G0016888 // G0024458 // G0007475 // G0020669 // G0000665 // G0006891 // G0030525 // G0016836 // G0025907 // G0008961 // G0010456 // G0003968 // G0004092	// G0012859 // G0002285 // G0025200 // G0023157 // G0023958 // G0029337 // G0030007 // G0017340 // G0007475 // G0024060 // G0008289 // G0000665 // G0001955 // G0009203 // G0030525 // G0028405 // G0007133 // G0008961 // G0010456 // G0002354 // G0027198 // G0025284 // G0015334 // G0003400 // G0002269 // G0023444 // G0002135 // G0029385 // G0020669 // G0021458 // G0022277 // G0030661 // G0015462 // …
GO:0032259	P	methylation	39	2309	239	19201	0.031	1	// G0022107 // G0025637 // G0008516 // G0023324 // G0030029 // G0025027 // G0027273 // G0017746 // G0029519 // G0013347 // G0021309 // G0024628 // G0029178 // G0001757 // G0017104 // G0017691 // G0000161 // G0029529 // G0030396 // G0001073 // G0007076 // G0010592 // G0024361 // G0011332 // G0017744 // G0027995 // G0027432 // G0030626 // G0002763 // G0010058 // G0009903 // G0004103 // G0021898 // …	// G0007046 // G0021036 // G0026812 // G0018055 // G0030413 // G0024331 // G0009113 // G0022932 // G0013457 // G0001956 // G0015895 // G0011889 // G0003035 // G0030147 // G0024628 // G0004220 // G0025958 // G0025897 // G0013633 // G0007432 // G0017382 // G0029479 // G0006645 // G0030396 // G0012241 // G0026505 // G0005678 // G0007178 // G0017746 // G0017744 // G0023869 // G0004711 // G0021075 // …
GO:0005913	C	cell-cell adherens junction	37	2309	225	19201	0.031	0.46	// G0016907 // G0027573 // G0022790 // G0003090 // G0014955 // G0003798 // G0024825 // G0008882 // G0027907 // G0004507 // G0003914 // G0008250 // G0005060 // G0008254 // G0016173 // G0025701 // G0009146 // G0007253 // G0022742 // G0017913 // G0011062 // G0008901 // G0015963 // G0001728 // G0006237 // G0000798 // G0011997 // G0022343 // G0011710 // G0013064 // G0008181 // G0014207 // G0016370 // …	// G0004626 // G0014170 // G0017777 // G0008359 // G0005944 // G0027421 // G0016658 // G0013034 // G0003566 // G0004058 // G0028897 // G0016094 // G0017142 // G0008882 // G0027907 // G0013366 // G0028527 // G0007927 // G0021632 // G0027820 // G0003872 // G0002812 // G0003577 // G0007334 // G0006894 // G0015115 // G0008254 // G0016406 // G0008901 // G0026417 // G0008971 // G0029267 // G0011158 // …
GO:0002437	P	inflammatory response to antigenic stimulus	8	2309	32	19201	0.032	1	// G0022500 // G0003741 // G0013391 // G0006623 // G0004826 // G0016473 // G0014561 // G0011528	// G0006357 // G0009327 // G0016473 // G0023772 // G0017466 // G0017044 // G0011528 // G0013111 // G0008090 // G0029130 // G0001404 // G0006623 // G0001403 // G0014561 // G0015652 // G0013551 // G0006413 // G0009704 // G0022500 // G0013391 // G0016915 // G0004826 // G0022155 // G0007691 // G0012443 // G0015863 // G0004791 // G0008087 // G0003741 // G0031023 // G0008088 // G0006678
GO:0006778	P	porphyrin metabolic process	8	2309	32	19201	0.032	1	// G0001756 // G0007047 // G0004541 // G0021067 // G0010541 // G0001038 // G0016756 // G0011978	// G0018023 // G0007047 // G0026759 // G0018025 // G0007942 // G0009919 // G0017567 // G0001756 // G0004246 // G0010143 // G0010742 // G0011624 // G0011437 // G0012347 // G0006273 // G0025488 // G0007592 // G0006361 // G0001038 // G0021067 // G0028646 // G0010541 // G0001901 // G0029708 // G0016756 // G0003922 // G0016210 // G0004541 // G0025848 // G0027072 // G0014626 // G0011978
GO:0043281	P	regulation of caspase activity	23	2309	128	19201	0.032	1	// G0021971 // G0016714 // G0013936 // G0014396 // G0028045 // G0015873 // G0025281 // G0026990 // G0006807 // G0016077 // G0005372 // G0026940 // G0027757 // G0029360 // G0013297 // G0026454 // G0012843 // G0009908 // G0014924 // G0011579 // G0009799 // G0002860 // G0016101	// G0009203 // G0016714 // G0009327 // G0025281 // G0003562 // G0013033 // G0026145 // G0004789 // G0001404 // G0003144 // G0009565 // G0007334 // G0023357 // G0026940 // G0005437 // G0027044 // G0000816 // G0001516 // G0017811 // G0026097 // G0027525 // G0012843 // G0004412 // G0003558 // G0028216 // G0012657 // G0006940 // G0013835 // G0010079 // G0006588 // G0025592 // G0002860 // G0012252 // …
GO:0051310	P	metaphase plate congression	8	2309	32	19201	0.032	1	// G0014325 // G0006214 // G0017386 // G0009692 // G0024222 // G0022696 // G0006832 // G0011997	// G0023677 // G0017386 // G0006214 // G0029509 // G0025980 // G0024663 // G0017140 // G0007800 // G0017514 // G0015581 // G0015050 // G0003931 // G0023296 // G0022696 // G0009401 // G0014325 // G0006105 // G0029326 // G0007272 // G0029362 // G0024222 // G0017351 // G0030252 // G0013008 // G0011997 // G0010912 // G0013332 // G0003697 // G0006832 // G0009692 // G0004893 // G0010995
GO:0042802	F	identical protein binding	110	2309	766	19201	0.032	0.72	// G0006237 // G0027175 // G0022867 // G0030710 // G0004549 // G0010944 // G0021355 // G0001219 // G0013734 // G0021729 // G0024458 // G0010275 // G0007189 // G0009104 // G0011739 // G0001946 // G0025294 // G0010440 // G0011532 // G0000955 // G0005349 // G0028197 // G0010682 // G0008185 // G0016998 // G0026158 // G0010029 // G0000757 // G0011579 // G0017543 // G0008516 // G0015896 // G0008901 // …	// G0027745 // G0005589 // G0009203 // G0011485 // G0009974 // G0030658 // G0012965 // G0010188 // G0030303 // G0016711 // G0022867 // G0030710 // G0003565 // G0028552 // G0014970 // G0004549 // G0004223 // G0013248 // G0004225 // G0010537 // G0006640 // G0010944 // G0011806 // G0017895 // G0005516 // G0016402 // G0016406 // G0013437 // G0023724 // G0017747 // G0024458 // G0001494 // G0009104 // …
GO:0016866	F	intramolecular transferase activity	8	2309	32	19201	0.032	0.73	// G0005645 // G0021722 // G0015428 // G0015233 // G0000800 // G0021710 // G0027122 // G0001732	// G0008773 // G0005645 // G0015222 // G0003338 // G0008385 // G0000800 // G0021710 // G0014838 // G0010653 // G0001732 // G0010517 // G0000061 // G0011097 // G0015428 // G0003812 // G0027122 // G0023359 // G0009741 // G0021722 // G0015233 // G0016720 // G0012823 // G0025225 // G0021418 // G0029788 // G0011555 // G0021236 // G0004456 // G0005243 // G0028960 // G0023637 // G0008000
GO:0019674	P	NAD metabolic process	6	2309	21	19201	0.033	1	// G0000214 // G0003400 // G0020669 // G0014187 // G0016836 // G0006480	// G0003400 // G0012859 // G0023211 // G0000214 // G0006480 // G0030007 // G0015557 // G0026073 // G0027454 // G0014187 // G0015435 // G0028106 // G0030661 // G0015673 // G0020669 // G0002135 // G0028405 // G0025686 // G0021977 // G0015585 // G0016836
GO:0006913	P	nucleocytoplasmic transport	48	2309	305	19201	0.033	1	// G0022107 // G0001861 // G0006214 // G0024332 // G0029544 // G0013349 // G0028656 // G0011550 // G0022594 // G0017000 // G0011332 // G0013597 // G0003914 // G0009746 // G0005372 // G0022696 // G0014061 // G0030014 // G0015298 // G0021148 // G0005453 // G0016937 // G0006342 // G0014043 // G0014244 // G0004612 // G0021964 // G0026607 // G0022952 // G0000857 // G0024655 // G0017795 // G0000364 // …	// G0025876 // G0009611 // G0016845 // G0027426 // G0024332 // G0022607 // G0025041 // G0002000 // G0021296 // G0029544 // G0024233 // G0028656 // G0022866 // G0011889 // G0029430 // G0026650 // G0012123 // G0011884 // G0012912 // G0025455 // G0022594 // G0025890 // G0004117 // G0014349 // G0029489 // G0023991 // G0001404 // G0022514 // G0023503 // G0003877 // G0023526 // G0021036 // G0000466 // …
GO:0006301	P	postreplication repair	6	2309	21	19201	0.033	1	// G0008428 // G0030642 // G0026158 // G0004418 // G0005008 // G0022190	// G0005008 // G0023724 // G0025439 // G0015600 // G0001683 // G0021754 // G0025703 // G0030632 // G0026158 // G0030642 // G0022190 // G0008179 // G0025929 // G0010173 // G0004418 // G0000908 // G0008684 // G0008428 // G0011927 // G0025574 // G0022101
GO:0042274	P	ribosomal small subunit biogenesis	9	2309	38	19201	0.033	1	// G0013597 // G0005432 // G0017239 // G0017210 // G0025871 // G0011266 // G0027358 // G0025403 // G0004002	// G0017776 // G0023158 // G0027375 // G0001528 // G0027358 // G0029627 // G0002753 // G0023810 // G0005432 // G0013597 // G0001656 // G0017239 // G0017210 // G0025871 // G0005274 // G0027353 // G0024433 // G0005104 // G0005169 // G0021825 // G0022394 // G0022428 // G0027733 // G0016837 // G0002529 // G0025403 // G0004002 // G0006558 // G0027958 // G0003746 // G0005209 // G0003042 // G0011266 // …
GO:0019319	P	hexose biosynthetic process	9	2309	38	19201	0.033	1	// G0000214 // G0002009 // G0008046 // G0026124 // G0010944 // G0021710 // G0000994 // G0003776 // G0004679	// G0003333 // G0002009 // G0008046 // G0021710 // G0015872 // G0015925 // G0027198 // G0021738 // G0000214 // G0010517 // G0000164 // G0017365 // G0010479 // G0026124 // G0010944 // G0016541 // G0006519 // G0029482 // G0000994 // G0009370 // G0002873 // G0000685 // G0016588 // G0001652 // G0008398 // G0016720 // G0000061 // G0002478 // G0028137 // G0024990 // G0015595 // G0021236 // G0004679 // …
GO:0000038	P	very-long-chain fatty acid metabolic process	11	2309	50	19201	0.033	1	// G0016933 // G0017947 // G0004935 // G0017198 // G0025252 // G0020972 // G0028431 // G0017980 // G0000781 // G0002993 // G0001045	// G0006168 // G0017947 // G0004935 // G0017930 // G0017923 // G0024627 // G0023937 // G0010780 // G0010488 // G0010023 // G0002993 // G0010577 // G0002994 // G0000046 // G0002349 // G0013079 // G0020972 // G0017198 // G0027288 // G0005533 // G0020935 // G0011780 // G0005164 // G0017978 // G0022526 // G0021940 // G0024537 // G0028298 // G0025252 // G0022808 // G0013780 // G0010546 // G0010549 // …
GO:0015145	F	monosaccharide transmembrane transporter activity	6	2309	21	19201	0.033	0.74	// G0004486 // G0010068 // G0026635 // G0023915 // G0020927 // G0010036	// G0022051 // G0020927 // G0017933 // G0024523 // G0003390 // G0027787 // G0010068 // G0022925 // G0028110 // G0000662 // G0005610 // G0026635 // G0000783 // G0007451 // G0004486 // G0027330 // G0023915 // G0024166 // G0004172 // G0010036 // G0015105
GO:0030286	C	dynein complex	6	2309	21	19201	0.033	0.49	// G0007279 // G0015335 // G0001588 // G0018015 // G0015948 // G0020962	// G0025545 // G0020990 // G0007279 // G0021427 // G0015335 // G0011233 // G0024357 // G0000093 // G0028184 // G0001588 // G0020962 // G0014993 // G0015576 // G0030184 // G0015379 // G0015948 // G0009904 // G0009765 // G0017963 // G0014622 // G0018015
GO:0030904	C	retromer complex	6	2309	21	19201	0.033	0.49	// G0025145 // G0022790 // G0014578 // G0001219 // G0007088 // G0026239	// G0025145 // G0021565 // G0017877 // G0010250 // G0015261 // G0009823 // G0011199 // G0006619 // G0004835 // G0004556 // G0014578 // G0008274 // G0027324 // G0022790 // G0011615 // G0007088 // G0001219 // G0004385 // G0030139 // G0005170 // G0026239
GO:0030384	P	phosphoinositide metabolic process	21	2309	115	19201	0.034	1	// G0023442 // G0027142 // G0005927 // G0005632 // G0023273 // G0007715 // G0021964 // G0010944 // G0030707 // G0007474 // G0006528 // G0026706 // G0000591 // G0020676 // G0015486 // G0016958 // G0012061 // G0024010 // G0010440 // G0021203 // G0025988	// G0030413 // G0005629 // G0030547 // G0024010 // G0014970 // G0021203 // G0003560 // G0029291 // G0003642 // G0010944 // G0010947 // G0006242 // G0009211 // G0005632 // G0030707 // G0021861 // G0029744 // G0013900 // G0002136 // G0007691 // G0016298 // G0010440 // G0007282 // G0000591 // G0012650 // G0017502 // G0013879 // G0015283 // G0010687 // G0006985 // G0012315 // G0016147 // G0022924 // …
GO:0016050	P	vesicle organization	22	2309	122	19201	0.034	1	// G0025145 // G0016635 // G0022790 // G0022820 // G0010634 // G0016138 // G0024904 // G0021537 // G0024927 // G0027049 // G0024090 // G0025429 // G0002295 // G0016709 // G0025079 // G0029615 // G0021049 // G0006877 // G0004190 // G0005267 // G0015539 // G0007088	// G0014876 // G0003038 // G0010634 // G0004117 // G0021632 // G0010776 // G0003872 // G0021537 // G0004190 // G0009747 // G0011282 // G0008971 // G0029262 // G0022790 // G0020858 // G0021049 // G0025291 // G0006877 // G0010834 // G0004125 // G0004453 // G0017528 // G0004556 // G0024892 // G0007205 // G0030673 // G0010931 // G0013856 // G0002989 // G0021346 // G0007516 // G0007514 // G0008359 // …
GO:0016051	P	carbohydrate biosynthetic process	26	2309	149	19201	0.034	1	// G0002009 // G0008046 // G0008845 // G0021710 // G0006885 // G0012940 // G0026719 // G0003776 // G0000214 // G0005992 // G0026124 // G0010944 // G0005373 // G0000994 // G0004441 // G0008421 // G0008175 // G0004771 // G0000917 // G0000857 // G0004679 // G0000577 // G0011404 // G0006035 // G0024422 // G0005383	// G0008773 // G0003333 // G0009203 // G0002009 // G0026422 // G0026719 // G0003239 // G0021738 // G0017573 // G0010537 // G0009680 // G0010944 // G0013886 // G0004193 // G0006009 // G0023359 // G0025729 // G0002873 // G0006242 // G0017955 // G0006340 // G0022031 // G0022032 // G0005623 // G0009257 // G0000958 // G0006872 // G0003721 // G0002709 // G0013273 // G0029060 // G0011448 // G0006035 // …
GO:0051028	P	mRNA transport	10	2309	44	19201	0.034	1	// G0000364 // G0022107 // G0002722 // G0021783 // G0027139 // G0026607 // G0011491 // G0028656 // G0014061 // G0011332	// G0026088 // G0022107 // G0002023 // G0016845 // G0015223 // G0012596 // G0010189 // G0028825 // G0011491 // G0028656 // G0022866 // G0026771 // G0010472 // G0014974 // G0013838 // G0011332 // G0028304 // G0015836 // G0011098 // G0001400 // G0025830 // G0028913 // G0014061 // G0013776 // G0029895 // G0023315 // G0005652 // G0022919 // G0005711 // G0026607 // G0000039 // G0028509 // G0012639 // …
GO:0006312	P	mitotic recombination	5	2309	16	19201	0.035	1	// G0028877 // G0002299 // G0008614 // G0002703 // G0024222	// G0002546 // G0014280 // G0016427 // G0022102 // G0024222 // G0004766 // G0008613 // G0008614 // G0002762 // G0026989 // G0002703 // G0017646 // G0028877 // G0000103 // G0002299 // G0000754
GO:0006448	P	regulation of translational elongation	5	2309	16	19201	0.035	1	// G0010823 // G0004002 // G0008068 // G0011312 // G0028491	// G0010823 // G0029514 // G0008068 // G0027594 // G0011312 // G0017939 // G0004002 // G0007264 // G0014411 // G0028491 // G0026663 // G0009907 // G0029785 // G0029797 // G0007098 // G0001384
GO:0051169	P	nuclear transport	48	2309	306	19201	0.035	1	// G0022107 // G0001861 // G0006214 // G0024332 // G0029544 // G0013349 // G0028656 // G0011550 // G0022594 // G0017000 // G0011332 // G0013597 // G0003914 // G0009746 // G0005372 // G0022696 // G0014061 // G0030014 // G0015298 // G0021148 // G0005453 // G0016937 // G0006342 // G0014043 // G0014244 // G0004612 // G0021964 // G0026607 // G0022952 // G0000857 // G0024655 // G0017795 // G0000364 // …	// G0025876 // G0009611 // G0016845 // G0027426 // G0024332 // G0022607 // G0025041 // G0002000 // G0021296 // G0029544 // G0024233 // G0028656 // G0022866 // G0011889 // G0029430 // G0026650 // G0012123 // G0011884 // G0012912 // G0025455 // G0022594 // G0025890 // G0004117 // G0014349 // G0029489 // G0023991 // G0001404 // G0022514 // G0023503 // G0003877 // G0023526 // G0021036 // G0000466 // …
GO:0051259	P	protein oligomerization	36	2309	220	19201	0.035	1	// G0026229 // G0027175 // G0023958 // G0022790 // G0001090 // G0026677 // G0016635 // G0005838 // G0027757 // G0001562 // G0006328 // G0010067 // G0010944 // G0001219 // G0022131 // G0006126 // G0013299 // G0008058 // G0010275 // G0010259 // G0016621 // G0000135 // G0009808 // G0008487 // G0005349 // G0007738 // G0028197 // G0010734 // G0016998 // G0026454 // G0000059 // G0009308 // G0009717 // …	// G0026229 // G0028022 // G0004917 // G0004454 // G0030303 // G0025354 // G0024626 // G0006939 // G0016091 // G0023958 // G0002677 // G0010101 // G0009420 // G0003405 // G0009444 // G0000400 // G0010067 // G0003144 // G0010944 // G0026025 // G0022868 // G0007334 // G0015699 // G0005516 // G0024943 // G0005349 // G0023724 // G0001090 // G0029180 // G0021129 // G0017950 // G0010275 // G0023480 // …
GO:0016209	F	antioxidant activity	13	2309	63	19201	0.035	0.77	// G0008655 // G0003088 // G0003914 // G0010682 // G0004826 // G0016466 // G0022351 // G0013736 // G0010340 // G0010610 // G0018008 // G0022742 // G0021355	// G0025200 // G0018008 // G0017637 // G0022025 // G0021973 // G0017630 // G0023298 // G0000843 // G0010340 // G0010610 // G0000966 // G0003088 // G0028488 // G0013030 // G0009059 // G0022351 // G0003914 // G0008214 // G0029052 // G0013302 // G0029876 // G0028814 // G0013736 // G0017636 // G0005533 // G0017891 // G0001213 // G0001212 // G0004093 // G0001214 // G0023929 // G0008655 // G0023888 // …
GO:0003746	F	translation elongation factor activity	5	2309	16	19201	0.035	0.77	// G0030703 // G0007803 // G0004489 // G0016128 // G0013064	// G0022342 // G0007803 // G0016128 // G0013064 // G0017939 // G0030703 // G0015310 // G0004489 // G0012570 // G0011619 // G0014947 // G0025651 // G0001030 // G0024577 // G0025675 // G0006954
GO:0009982	F	pseudouridine synthase activity	5	2309	16	19201	0.035	0.77	// G0005645 // G0015233 // G0000800 // G0015428 // G0027122	// G0009741 // G0005645 // G0011097 // G0015428 // G0008385 // G0015222 // G0003338 // G0015233 // G0000800 // G0012823 // G0025225 // G0027122 // G0010653 // G0029788 // G0011555 // G0008000
GO:0017111	F	nucleoside-triphosphatase activity	110	2309	770	19201	0.036	0.78	// G0027429 // G0016962 // G0010260 // G0010438 // G0002776 // G0024861 // G0028655 // G0000580 // G0028423 // G0015963 // G0004423 // G0029051 // G0003648 // G0009683 // G0022696 // G0030014 // G0008619 // G0009746 // G0004927 // G0004499 // G0017665 // G0016911 // G0002288 // G0013629 // G0024222 // G0025293 // G0016990 // G0029544 // G0026158 // G0005038 // G0008479 // G0028656 // G0001840 // …	// G0021286 // G0027745 // G0027429 // G0009758 // G0005423 // G0010260 // G0010188 // G0010438 // G0014876 // G0028656 // G0002127 // G0025455 // G0004548 // G0025890 // G0022199 // G0010941 // G0029051 // G0012006 // G0023502 // G0003648 // G0009683 // G0011804 // G0005514 // G0000747 // G0016401 // G0030014 // G0017669 // G0010879 // G0022638 // G0024105 // G0000529 // G0017665 // G0025098 // …
GO:0051851	P	modification by host of symbiont morphology or physiology	7	2309	27	19201	0.037	1	// G0010070 // G0022398 // G0011406 // G0013629 // G0021867 // G0008948 // G0001533	// G0024252 // G0014177 // G0008893 // G0008948 // G0012123 // G0030839 // G0009441 // G0029130 // G0000068 // G0000272 // G0023357 // G0005101 // G0022398 // G0013415 // G0022932 // G0021867 // G0009148 // G0013629 // G0017705 // G0008957 // G0017700 // G0001533 // G0029450 // G0010070 // G0028237 // G0011406 // G0014091
[truncated: 48 more rows]
