# Supplementary material for: Distinct Patterns of PPARγ Promoter Usage, Lipid Degradation Activity, and Gene Expression in Subcutaneous Adipose Tissue of Lean and Obese Swine
Source: Int J Mol Sci. 2018 Dec 5;19(12):3892. doi: 10.3390/ijms19123892 (PMC6321263; doi:10.3390/ijms19123892)
Supplement: Supplementary file 1 [file ijms-19-03892-s001.zip › Supplemental Table 12. Min 16W vs DL 16W.DL 16W KEGG.xlsx]

## Sheet: Min 16W vs DL 16W.DL 16W KEGG
#Term	Database	ID	Input number	Background number	P-Value	Corrected P-Value	Input	Hyperlink
Ribosome	KEGG PATHWAY	ssc03010	62	121	4.09878e-14	1.17225e-11	ENSSSCG00000013381|ENSSSCG00000028079|ENSSSCG00000017210|ENSSSCG00000008170|ENSSSCG00000013002|ENSSSCG00000020817|ENSSSCG00000011856|ENSSSCG00000027168|ENSSSCG00000004945|ENSSSCG00000025928|ENSSSCG00000021746|ENSSSCG00000024693|ENSSSCG00000004970|ENSSSCG00000027573|ENSSSCG00000027637|ENSSSCG00000004047|ENSSSCG00000016344|ENSSSCG00000021590|ENSSSCG00000003347|ENSSSCG00000004002|ENSSSCG00000003367|…	http://www.genome.jp/kegg-bin/show_pathway?ssc03010/ssc:751868%09red/ssc:100513520%09red/ssc:414398%09red/ssc:100625069%09red/ssc:100156322%09red/ssc:100512482%09red/ssc:100511022%09red/ssc:414392%09red/ssc:414390%09red/ssc:414391%09red/ssc:100627662%09red/ssc:396952%09red/ssc:100628232%09red/ssc:396626%09red/ssc:397650%09red/ssc:397598%09red/ssc:100135671%09red/ssc:100739849%09red/ssc:100525357%…
Oxidative phosphorylation	KEGG PATHWAY	ssc00190	52	111	5.86483e-11	8.3867e-09	ENSSSCG00000002907|ENSSSCG00000015973|ENSSSCG00000027085|ENSSSCG00000030602|ENSSSCG00000013229|ENSSSCG00000002776|ENSSSCG00000011764|ENSSSCG00000011003|ENSSSCG00000006070|ENSSSCG00000024144|ENSSSCG00000014889|ENSSSCG00000000767|ENSSSCG00000006054|ENSSSCG00000008195|ENSSSCG00000010541|ENSSSCG00000023903|ENSSSCG00000012042|ENSSSCG00000011893|ENSSSCG00000013436|ENSSSCG00000016349|ENSSSCG00000014371|…	http://www.genome.jp/kegg-bin/show_pathway?ssc00190/ssc:106504095%09red/ssc:100513030%09red/ssc:100521478%09red/ssc:100510948%09red/ssc:100522678%09red/ssc:100154817%09red/ssc:396950%09red/ssc:100739396%09red/ssc:100522783%09red/ssc:100513895%09red/ssc:100155687%09red/ssc:100048954%09red/ssc:100156112%09red/ssc:100156681%09red/ssc:100037989%09red/ssc:100154443%09red/ssc:733646%09red/ssc:100621056…
Metabolic pathways	KEGG PATHWAY	ssc01100	226	982	1.08508e-10	1.03444e-08	ENSSSCG00000027142|ENSSSCG00000013046|ENSSSCG00000014371|ENSSSCG00000011003|ENSSSCG00000029508|ENSSSCG00000021408|ENSSSCG00000005829|ENSSSCG00000002797|ENSSSCG00000000767|ENSSSCG00000001761|ENSSSCG00000011215|ENSSSCG00000025578|ENSSSCG00000023903|ENSSSCG00000014219|ENSSSCG00000008961|ENSSSCG00000004049|ENSSSCG00000028794|ENSSSCG00000013729|ENSSSCG00000022742|ENSSSCG00000016990|ENSSSCG00000006720|…	http://www.genome.jp/kegg-bin/show_pathway?ssc01100/ssc:100517907%09red/ssc:100153977%09red/ssc:100113422%09red/ssc:100113423%09red/ssc:100312979%09red/ssc:100524622%09red/ssc:100522133%09red/ssc:100154810%09red/ssc:100154650%09red/ssc:100521281%09red/ssc:396950%09red/ssc:100524560%09red/ssc:100152303%09red/ssc:100156879%09red/ssc:100524239%09red/ssc:100514555%09red/ssc:100127150%09red/ssc:100525…
Parkinson's disease	KEGG PATHWAY	ssc05012	45	114	6.74077e-08	4.81965e-06	ENSSSCG00000014296|ENSSSCG00000002907|ENSSSCG00000015973|ENSSSCG00000027085|ENSSSCG00000030602|ENSSSCG00000013229|ENSSSCG00000013046|ENSSSCG00000011764|ENSSSCG00000011003|ENSSSCG00000006070|ENSSSCG00000010088|ENSSSCG00000024144|ENSSSCG00000014889|ENSSSCG00000008195|ENSSSCG00000023379|ENSSSCG00000015407|ENSSSCG00000012042|ENSSSCG00000013436|ENSSSCG00000016349|ENSSSCG00000014371|ENSSSCG00000016714|…	http://www.genome.jp/kegg-bin/show_pathway?ssc05012/ssc:100513030%09red/ssc:100521478%09red/ssc:100510948%09red/ssc:100522678%09red/ssc:100154817%09red/ssc:100144421%09red/ssc:100522783%09red/ssc:100513895%09red/ssc:100155687%09red/ssc:100048954%09red/ssc:100525083%09red/ssc:100037989%09red/ssc:100170131%09red/ssc:100624335%09red/ssc:100514753%09red/ssc:100156879%09red/ssc:100524239%09red/ssc:100…
Huntington's disease	KEGG PATHWAY	ssc05016	50	153	1.40025e-06	8.00944e-05	ENSSSCG00000014296|ENSSSCG00000002907|ENSSSCG00000015973|ENSSSCG00000027085|ENSSSCG00000030602|ENSSSCG00000013229|ENSSSCG00000013046|ENSSSCG00000011764|ENSSSCG00000002925|ENSSSCG00000011003|ENSSSCG00000012839|ENSSSCG00000006070|ENSSSCG00000024144|ENSSSCG00000014889|ENSSSCG00000011356|ENSSSCG00000021180|ENSSSCG00000011579|ENSSSCG00000001588|ENSSSCG00000012042|ENSSSCG00000013436|ENSSSCG00000016349|…	http://www.genome.jp/kegg-bin/show_pathway?ssc05016/ssc:100513030%09red/ssc:100521478%09red/ssc:100510948%09red/ssc:100522678%09red/ssc:100154817%09red/ssc:100522783%09red/ssc:100513895%09red/ssc:100155687%09red/ssc:397671%09red/ssc:100048954%09red/ssc:100524560%09red/ssc:100525083%09red/ssc:100037989%09red/ssc:100170131%09red/ssc:100156170%09red/ssc:100156521%09red/ssc:100624335%09red/ssc:397449…
Non-alcoholic fatty liver disease (NAFLD)	KEGG PATHWAY	ssc04932	42	129	1.01365e-05	0.000483175	ENSSSCG00000002907|ENSSSCG00000027085|ENSSSCG00000013241|ENSSSCG00000013229|ENSSSCG00000013046|ENSSSCG00000011764|ENSSSCG00000011003|ENSSSCG00000009794|ENSSSCG00000024144|ENSSSCG00000014889|ENSSSCG00000016958|ENSSSCG00000011356|ENSSSCG00000008195|ENSSSCG00000013436|ENSSSCG00000016349|ENSSSCG00000014371|ENSSSCG00000016714|ENSSSCG00000021203|ENSSSCG00000014145|ENSSSCG00000009228|ENSSSCG00000027990|…	http://www.genome.jp/kegg-bin/show_pathway?ssc04932/ssc:100513030%09red/ssc:100521478%09red/ssc:100510948%09red/ssc:100522678%09red/ssc:100520950%09red/ssc:100513895%09red/ssc:100048954%09red/ssc:100525083%09red/ssc:100037989%09red/ssc:100170131%09red/ssc:100622663%09red/ssc:100624335%09red/ssc:100514498%09red/ssc:100156879%09red/ssc:100524239%09red/ssc:100514655%09red/ssc:733605%09red/ssc:100145…
Proteasome	KEGG PATHWAY	ssc03050	20	40	2.20248e-05	0.000884749	ENSSSCG00000005038|ENSSSCG00000024390|ENSSSCG00000017913|ENSSSCG00000017273|ENSSSCG00000015424|ENSSSCG00000005590|ENSSSCG00000011494|ENSSSCG00000002004|ENSSSCG00000001951|ENSSSCG00000013391|ENSSSCG00000014559|ENSSSCG00000015892|ENSSSCG00000025875|ENSSSCG00000027257|ENSSSCG00000023998|ENSSSCG00000006623|ENSSSCG00000002956|ENSSSCG00000001754|ENSSSCG00000005072|ENSSSCG00000006830	http://www.genome.jp/kegg-bin/show_pathway?ssc03050/ssc:100516779%09red/ssc:100154148%09red/ssc:100524394%09red/ssc:100156790%09red/ssc:497065%09red/ssc:497064%09red/ssc:100517815%09red/ssc:100154408%09red/ssc:100037992%09red/ssc:100514865%09red/ssc:497063%09red/ssc:100621969%09red/ssc:100515483%09red/ssc:100736938%09red/ssc:397522%09red/ssc:100519870%09red/ssc:100153923%09red/ssc:100156327%09red…
Alzheimer's disease	KEGG PATHWAY	ssc05010	42	135	2.47482e-05	0.000884749	ENSSSCG00000002907|ENSSSCG00000015973|ENSSSCG00000027085|ENSSSCG00000030602|ENSSSCG00000013229|ENSSSCG00000013046|ENSSSCG00000011764|ENSSSCG00000011003|ENSSSCG00000006070|ENSSSCG00000024144|ENSSSCG00000014889|ENSSSCG00000012022|ENSSSCG00000012042|ENSSSCG00000013436|ENSSSCG00000016349|ENSSSCG00000014371|ENSSSCG00000016714|ENSSSCG00000006789|ENSSSCG00000014145|ENSSSCG00000003653|ENSSSCG00000016100|…	http://www.genome.jp/kegg-bin/show_pathway?ssc05010/ssc:100513030%09red/ssc:100521478%09red/ssc:100510948%09red/ssc:100522678%09red/ssc:100154817%09red/ssc:100522783%09red/ssc:100513895%09red/ssc:100155687%09red/ssc:100048954%09red/ssc:100525083%09red/ssc:100037989%09red/ssc:100170131%09red/ssc:100624335%09red/ssc:100156879%09red/ssc:100524239%09red/ssc:100514655%09red/ssc:733605%09red/ssc:100522…
Valine, leucine and isoleucine degradation	KEGG PATHWAY	ssc00280	20	41	2.89565e-05	0.000920173	ENSSSCG00000009150|ENSSSCG00000005361|ENSSSCG00000014247|ENSSSCG00000006866|ENSSSCG00000004510|ENSSSCG00000004049|ENSSSCG00000028794|ENSSSCG00000015443|ENSSSCG00000011653|ENSSSCG00000001732|ENSSSCG00000016695|ENSSSCG00000008571|ENSSSCG00000004774|ENSSSCG00000003776|ENSSSCG00000016872|ENSSSCG00000007909|ENSSSCG00000008569|ENSSSCG00000010723|ENSSSCG00000029589|ENSSSCG00000016971	http://www.genome.jp/kegg-bin/show_pathway?ssc00280/ssc:106504110%09red/ssc:397604%09red/ssc:397104%09red/ssc:100156530%09red/ssc:100154810%09red/ssc:100152303%09red/ssc:100142666%09red/ssc:100312959%09red/ssc:399535%09red/ssc:100516656%09red/ssc:397500%09red/ssc:100518224%09red/ssc:397012%09red/ssc:100156278%09red/ssc:397017%09red/ssc:100156047%09red/ssc:100158147%09red/ssc:397129%09red/ssc:1005…
Peroxisome	KEGG PATHWAY	ssc04146	28	77	6.23147e-05	0.0017822	ENSSSCG00000017198|ENSSSCG00000013267|ENSSSCG00000008387|ENSSSCG00000028620|ENSSSCG00000000072|ENSSSCG00000001000|ENSSSCG00000023983|ENSSSCG00000004160|ENSSSCG00000027052|ENSSSCG00000025252|ENSSSCG00000023091|ENSSSCG00000016466|ENSSSCG00000006720|ENSSSCG00000011192|ENSSSCG00000003914|ENSSSCG00000002013|ENSSSCG00000026677|ENSSSCG00000016822|ENSSSCG00000013569|ENSSSCG00000015784|ENSSSCG00000023264|…	http://www.genome.jp/kegg-bin/show_pathway?ssc04146/ssc:100511182%09red/ssc:100522133%09red/ssc:100113422%09red/ssc:100626343%09red/ssc:100521480%09red/ssc:100512963%09red/ssc:100517211%09red/ssc:100152228%09red/ssc:100134962%09red/ssc:100512476%09red/ssc:397082%09red/ssc:100157485%09red/ssc:100512020%09red/ssc:100518218%09red/ssc:100627169%09red/ssc:100312978%09red/ssc:100517713%09red/ssc:100520…
Carbon metabolism	KEGG PATHWAY	ssc01200	31	93	9.79169e-05	0.00254584	ENSSSCG00000003776|ENSSSCG00000008369|ENSSSCG00000021408|ENSSSCG00000002797|ENSSSCG00000001761|ENSSSCG00000021493|ENSSSCG00000012847|ENSSSCG00000004049|ENSSSCG00000001732|ENSSSCG00000015030|ENSSSCG00000007173|ENSSSCG00000004454|ENSSSCG00000015443|ENSSSCG00000006720|ENSSSCG00000009870|ENSSSCG00000022343|ENSSSCG00000010944|ENSSSCG00000016152|ENSSSCG00000011653|ENSSSCG00000023782|ENSSSCG00000009407|…	http://www.genome.jp/kegg-bin/show_pathway?ssc01200/ssc:100514210%09red/ssc:100522133%09red/ssc:100622692%09red/ssc:100127150%09red/ssc:100624447%09red/ssc:100154365%09red/ssc:397104%09red/ssc:100048954%09red/ssc:100152303%09red/ssc:102163346%09red/ssc:733641%09red/ssc:100738870%09red/ssc:397127%09red/ssc:397129%09red/ssc:397538%09red/ssc:399540%09red/ssc:100157242%09red/ssc:396968%09red/ssc:1005…
Glyoxylate and dicarboxylate metabolism	KEGG PATHWAY	ssc00630	12	21	0.000387262	0.00889762	ENSSSCG00000011653|ENSSSCG00000004049|ENSSSCG00000015545|ENSSSCG00000027439|ENSSSCG00000005349|ENSSSCG00000001732|ENSSSCG00000008369|ENSSSCG00000021493|ENSSSCG00000015443|ENSSSCG00000000064|ENSSSCG00000006720|ENSSSCG00000022116	http://www.genome.jp/kegg-bin/show_pathway?ssc00630/ssc:100522133%09red/ssc:100152303%09red/ssc:102163346%09red/ssc:100626911%09red/ssc:397129%09red/ssc:100514459%09red/ssc:396944%09red/ssc:100627803%09red/ssc:100154014%09red/ssc:100158147%09red/ssc:399535%09red/ssc:396999%09red
Fatty acid degradation	KEGG PATHWAY	ssc00071	16	36	0.000404437	0.00889762	ENSSSCG00000017198|ENSSSCG00000020972|ENSSSCG00000009150|ENSSSCG00000014247|ENSSSCG00000024587|ENSSSCG00000016156|ENSSSCG00000004049|ENSSSCG00000004510|ENSSSCG00000013729|ENSSSCG00000015784|ENSSSCG00000003776|ENSSSCG00000001000|ENSSSCG00000008569|ENSSSCG00000010723|ENSSSCG00000008571|ENSSSCG00000005361	http://www.genome.jp/kegg-bin/show_pathway?ssc00071/ssc:106504110%09red/ssc:397604%09red/ssc:100738177%09red/ssc:448982%09red/ssc:100154810%09red/ssc:100522477%09red/ssc:100152303%09red/ssc:100113422%09red/ssc:100312959%09red/ssc:397012%09red/ssc:100520636%09red/ssc:396931%09red/ssc:397017%09red/ssc:100156278%09red/ssc:397104%09red/ssc:100134957%09red
Fatty acid metabolism	KEGG PATHWAY	ssc01212	16	38	0.000645706	0.0131909	ENSSSCG00000017198|ENSSSCG00000011215|ENSSSCG00000020972|ENSSSCG00000004935|ENSSSCG00000010554|ENSSSCG00000022758|ENSSSCG00000021567|ENSSSCG00000016156|ENSSSCG00000004049|ENSSSCG00000004510|ENSSSCG00000015784|ENSSSCG00000009150|ENSSSCG00000003776|ENSSSCG00000008569|ENSSSCG00000010723|ENSSSCG00000008571	http://www.genome.jp/kegg-bin/show_pathway?ssc01212/ssc:397604%09red/ssc:100517533%09red/ssc:448982%09red/ssc:100154810%09red/ssc:100154613%09red/ssc:100113422%09red/ssc:100312959%09red/ssc:100152303%09red/ssc:100312978%09red/ssc:397012%09red/ssc:100520636%09red/ssc:396931%09red/ssc:397017%09red/ssc:396670%09red/ssc:397104%09red/ssc:102162360%09red
Propanoate metabolism	KEGG PATHWAY	ssc00640	12	23	0.00071742	0.0136788	ENSSSCG00000008571|ENSSSCG00000000939|ENSSSCG00000004049|ENSSSCG00000028794|ENSSSCG00000001732|ENSSSCG00000011653|ENSSSCG00000009405|ENSSSCG00000015443|ENSSSCG00000003776|ENSSSCG00000007909|ENSSSCG00000008247|ENSSSCG00000006866	http://www.genome.jp/kegg-bin/show_pathway?ssc00640/ssc:100156530%09red/ssc:100152303%09red/ssc:399540%09red/ssc:100512104%09red/ssc:397104%09red/ssc:100142666%09red/ssc:397500%09red/ssc:399539%09red/ssc:397012%09red/ssc:397129%09red/ssc:100158147%09red/ssc:399535%09red
Citrate cycle (TCA cycle)	KEGG PATHWAY	ssc00020	12	27	0.00208979	0.0373551	ENSSSCG00000009405|ENSSSCG00000007173|ENSSSCG00000023264|ENSSSCG00000008369|ENSSSCG00000002009|ENSSSCG00000023782|ENSSSCG00000015443|ENSSSCG00000000064|ENSSSCG00000015034|ENSSSCG00000008247|ENSSSCG00000015030|ENSSSCG00000001761	http://www.genome.jp/kegg-bin/show_pathway?ssc00020/ssc:100624447%09red/ssc:399540%09red/ssc:102163346%09red/ssc:403165%09red/ssc:733641%09red/ssc:100157242%09red/ssc:399539%09red/ssc:397054%09red/ssc:397129%09red/ssc:102166364%09red/ssc:100048954%09red/ssc:396999%09red
Biosynthesis of amino acids	KEGG PATHWAY	ssc01230	19	62	0.00441722	0.0743133	ENSSSCG00000007173|ENSSSCG00000028197|ENSSSCG00000015545|ENSSSCG00000023264|ENSSSCG00000014247|ENSSSCG00000021408|ENSSSCG00000012847|ENSSSCG00000016152|ENSSSCG00000010495|ENSSSCG00000023782|ENSSSCG00000000856|ENSSSCG00000000064|ENSSSCG00000007738|ENSSSCG00000022116|ENSSSCG00000009870|ENSSSCG00000021493|ENSSSCG00000022343|ENSSSCG00000002797|ENSSSCG00000001761	http://www.genome.jp/kegg-bin/show_pathway?ssc01230/ssc:106504110%09red/ssc:100157242%09red/ssc:100514210%09red/ssc:100151977%09red/ssc:100522764%09red/ssc:396968%09red/ssc:100626911%09red/ssc:102166364%09red/ssc:100521900%09red/ssc:100624447%09red/ssc:100738870%09red/ssc:100154365%09red/ssc:100514459%09red/ssc:396944%09red/ssc:100517757%09red/ssc:733641%09red/ssc:100127150%09red/ssc:396999%09red…
Protein processing in endoplasmic reticulum	KEGG PATHWAY	ssc04141	32	129	0.00485723	0.0771761	ENSSSCG00000022838|ENSSSCG00000027165|ENSSSCG00000006193|ENSSSCG00000004317|ENSSSCG00000030567|ENSSSCG00000004826|ENSSSCG00000009228|ENSSSCG00000014040|ENSSSCG00000014020|ENSSSCG00000010260|ENSSSCG00000015637|ENSSSCG00000016017|ENSSSCG00000005384|ENSSSCG00000025667|ENSSSCG00000029822|ENSSSCG00000029608|ENSSSCG00000009502|ENSSSCG00000025181|ENSSSCG00000011798|ENSSSCG00000013627|ENSSSCG00000010380|…	http://www.genome.jp/kegg-bin/show_pathway?ssc04141/ssc:100517415%09red/ssc:100154594%09red/ssc:100526009%09red/ssc:100144528%09red/ssc:100152894%09red/ssc:100524488%09red/ssc:100516540%09red/ssc:397594%09red/ssc:100621324%09red/ssc:100523265%09red/ssc:100523288%09red/ssc:100524037%09red/ssc:100625679%09red/ssc:100511733%09red/ssc:100625983%09red/ssc:100523731%09red/ssc:768104%09red/ssc:100151996…
RNA transport	KEGG PATHWAY	ssc03013	29	123	0.0124451	0.187331	ENSSSCG00000017212|ENSSSCG00000022301|ENSSSCG00000016021|ENSSSCG00000024026|ENSSSCG00000004489|ENSSSCG00000014881|ENSSSCG00000006783|ENSSSCG00000014061|ENSSSCG00000026617|ENSSSCG00000011491|ENSSSCG00000003849|ENSSSCG00000007672|ENSSSCG00000009770|ENSSSCG00000011473|ENSSSCG00000006033|ENSSSCG00000029808|ENSSSCG00000016874|ENSSSCG00000006063|ENSSSCG00000004985|ENSSSCG00000000635|ENSSSCG00000000141|…	http://www.genome.jp/kegg-bin/show_pathway?ssc03013/ssc:100153958%09red/ssc:100627508%09red/ssc:100170853%09red/ssc:100518306%09red/ssc:574059%09red/ssc:397655%09red/ssc:100519334%09red/ssc:100524425%09red/ssc:100515013%09red/ssc:100525675%09red/ssc:397044%09red/ssc:100622917%09red/ssc:100627239%09red/ssc:100624126%09red/ssc:100152786%09red/ssc:100522904%09red/ssc:100523151%09red/ssc:100524591%09…
Spliceosome	KEGG PATHWAY	ssc03040	26	108	0.0140418	0.193701	ENSSSCG00000028640|ENSSSCG00000030119|ENSSSCG00000029158|ENSSSCG00000003964|ENSSSCG00000003849|ENSSSCG00000030390|ENSSSCG00000014061|ENSSSCG00000000895|ENSSSCG00000010058|ENSSSCG00000017033|ENSSSCG00000014961|ENSSSCG00000023216|ENSSSCG00000021652|ENSSSCG00000003588|ENSSSCG00000000635|ENSSSCG00000030435|ENSSSCG00000026354|ENSSSCG00000009906|ENSSSCG00000002274|ENSSSCG00000006756|ENSSSCG00000011329|…	http://www.genome.jp/kegg-bin/show_pathway?ssc03040/ssc:100626496%09red/ssc:100739296%09red/ssc:100513617%09red/ssc:100518306%09red/ssc:100155855%09red/ssc:100621324%09red/ssc:100524425%09red/ssc:100154637%09red/ssc:100519318%09red/ssc:100524445%09red/ssc:102158859%09red/ssc:100624767%09red/ssc:100154006%09red/ssc:100517791%09red/ssc:100153900%09red/ssc:100621095%09red/ssc:100523448%09red/ssc:768…
Pyruvate metabolism	KEGG PATHWAY	ssc00620	11	32	0.0142228	0.193701	ENSSSCG00000004049|ENSSSCG00000005361|ENSSSCG00000014247|ENSSSCG00000002712|ENSSSCG00000005349|ENSSSCG00000027778|ENSSSCG00000008369|ENSSSCG00000015030|ENSSSCG00000004454|ENSSSCG00000015443|ENSSSCG00000002009	http://www.genome.jp/kegg-bin/show_pathway?ssc00620/ssc:106504110%09red/ssc:100152303%09red/ssc:100523064%09red/ssc:102163346%09red/ssc:403165%09red/ssc:100156278%09red/ssc:100156085%09red/ssc:397054%09red/ssc:397129%09red/ssc:100154014%09red/ssc:397538%09red
Terpenoid backbone biosynthesis	KEGG PATHWAY	ssc00900	8	20	0.0179527	0.233385	ENSSSCG00000029066|ENSSSCG00000003556|ENSSSCG00000004049|ENSSSCG00000006512|ENSSSCG00000023958|ENSSSCG00000027363|ENSSSCG00000020885|ENSSSCG00000016872	http://www.genome.jp/kegg-bin/show_pathway?ssc00900/ssc:100739304%09red/ssc:100312977%09red/ssc:100152303%09red/ssc:100524683%09red/ssc:100625049%09red/ssc:100154658%09red/ssc:100153932%09red/ssc:100524223%09red
Collecting duct acid secretion	KEGG PATHWAY	ssc04966	9	26	0.0245977	0.305868	ENSSSCG00000028694|ENSSSCG00000009602|ENSSSCG00000002288|ENSSSCG00000002776|ENSSSCG00000016990|ENSSSCG00000008441|ENSSSCG00000005491|ENSSSCG00000000767|ENSSSCG00000006054	http://www.genome.jp/kegg-bin/show_pathway?ssc04966/ssc:106504095%09red/ssc:100154942%09red/ssc:100156112%09red/ssc:100156681%09red/ssc:100736975%09red/ssc:733646%09red/ssc:100525048%09red/ssc:100523998%09red/ssc:100154379%09red
Aminoacyl-tRNA biosynthesis	KEGG PATHWAY	ssc00970	12	41	0.0275202	0.32795	ENSSSCG00000008068|ENSSSCG00000006835|ENSSSCG00000010823|ENSSSCG00000027153|ENSSSCG00000011312|ENSSSCG00000016226|ENSSSCG00000002704|ENSSSCG00000017015|ENSSSCG00000006721|ENSSSCG00000015689|ENSSSCG00000025315|ENSSSCG00000004542	http://www.genome.jp/kegg-bin/show_pathway?ssc00970/ssc:100513625%09red/ssc:100524650%09red/ssc:100622027%09red/ssc:100521452%09red/ssc:100522487%09red/ssc:100155484%09red/ssc:100524908%09red/ssc:100624746%09red/ssc:100739845%09red/ssc:100737714%09red/ssc:414410%09red/ssc:100513328%09red
Fatty acid elongation	KEGG PATHWAY	ssc00062	6	14	0.0307041	0.337745	ENSSSCG00000009150|ENSSSCG00000008571|ENSSSCG00000021567|ENSSSCG00000004510|ENSSSCG00000004935|ENSSSCG00000008569	http://www.genome.jp/kegg-bin/show_pathway?ssc00062/ssc:397604%09red/ssc:100517533%09red/ssc:100154613%09red/ssc:100312959%09red/ssc:397012%09red/ssc:397017%09red
Alanine, aspartate and glutamate metabolism	KEGG PATHWAY	ssc00250	10	33	0.0356079	0.37718	ENSSSCG00000001090|ENSSSCG00000000665|ENSSSCG00000015545|ENSSSCG00000004401|ENSSSCG00000007738|ENSSSCG00000007909|ENSSSCG00000003968|ENSSSCG00000008902|ENSSSCG00000002797|ENSSSCG00000017861	http://www.genome.jp/kegg-bin/show_pathway?ssc00250/ssc:100157072%09red/ssc:100522878%09red/ssc:100152915%09red/ssc:100142661%09red/ssc:100522503%09red/ssc:397500%09red/ssc:100037287%09red/ssc:396968%09red/ssc:396944%09red/ssc:100517757%09red
Ribosome biogenesis in eukaryotes	KEGG PATHWAY	ssc03008	17	70	0.0388398	0.396721	ENSSSCG00000021442|ENSSSCG00000017745|ENSSSCG00000016962|ENSSSCG00000009084|ENSSSCG00000022864|ENSSSCG00000002804|ENSSSCG00000009746|ENSSSCG00000014175|ENSSSCG00000005217|ENSSSCG00000016966|ENSSSCG00000014199|ENSSSCG00000007672|ENSSSCG00000007732|ENSSSCG00000000998|ENSSSCG00000004847|ENSSSCG00000014032|ENSSSCG00000026280	http://www.genome.jp/kegg-bin/show_pathway?ssc03008/ssc:100524688%09red/ssc:102160117%09red/ssc:100516003%09red/ssc:100415805%09red/ssc:100511553%09red/ssc:100522444%09red/ssc:100526157%09red/ssc:100627239%09red/ssc:397655%09red/ssc:106504175%09red/ssc:100153310%09red/ssc:100154484%09red/ssc:100737256%09red/ssc:100627301%09red/ssc:100627271%09red/ssc:100621511%09red/ssc:100524172%09red
Butanoate metabolism	KEGG PATHWAY	ssc00650	7	20	0.0432607	0.42664	ENSSSCG00000005016|ENSSSCG00000001090|ENSSSCG00000009150|ENSSSCG00000004049|ENSSSCG00000008571|ENSSSCG00000016872|ENSSSCG00000007909	http://www.genome.jp/kegg-bin/show_pathway?ssc00650/ssc:397604%09red/ssc:100152303%09red/ssc:100157072%09red/ssc:100152180%09red/ssc:397500%09red/ssc:397012%09red/ssc:100524223%09red
2-Oxocarboxylic acid metabolism	KEGG PATHWAY	ssc01210	6	16	0.0476383	0.454151	ENSSSCG00000007173|ENSSSCG00000023264|ENSSSCG00000023782|ENSSSCG00000000064|ENSSSCG00000002797|ENSSSCG00000001761	http://www.genome.jp/kegg-bin/show_pathway?ssc01210/ssc:100624447%09red/ssc:733641%09red/ssc:100157242%09red/ssc:396968%09red/ssc:102166364%09red/ssc:396999%09red
