# Supplementary material for: Distinct Patterns of PPARγ Promoter Usage, Lipid Degradation Activity, and Gene Expression in Subcutaneous Adipose Tissue of Lean and Obese Swine
Source: Int J Mol Sci. 2018 Dec 5;19(12):3892. doi: 10.3390/ijms19123892 (PMC6321263; doi:10.3390/ijms19123892)
Supplement: Supplementary file 1 [file ijms-19-03892-s001.zip › Supplemental Table 2. Developmental processes of fat-related traits of the two pig breeds.xlsx]

## Sheet: Sheet1
Supplemental Table 2 Developmental processes of fat-related traits of the two pig breeds
Trait	Breed	4W	10W	16W	24W
Slaughter weight（kg）	Min	3.96±0.16	15.00±1.21	31.87±1.30	63.53±7.59
	DL	8.25±1.00	24.75±6.06	49.27±4.11	96.40±6.29
Body fat rate(%)	Min	13.24±0.59	14.63±0.51	17.18±0.85	28.93±2.26
	DL	14.46±3.72	9.15±2.48	16.14±2.86	19.35±0.90
Lean meat percentage(%)	Min	51.12±3.47	51.34±2.06	51.00±1.87	44.09±3.39
	DL	57.15±4.39	62.46±1.95	58.68±2.43	58.49±4.41
Backfat thickness(cm)	Min	0.87±0.03	1.18±0.16	1.73±0.14	3.19±0.48
	DL	0.62±0.25	0.87±0.20	1.68±0.32	2.49±0.53
Eye muscle area（cm2）	Min	2.66±0.28	9.32±1.27	16.06±3.25	20.35±2.74
	DL	4.57±0.62	14.58±3.15	23.97±1.48	41.35±5.71
Intramuscular fat(%)	Min	2.87±0.31	1.10±0.15	1.80±0.45	3.02±1.44
	DL	1.67±0.08	0.65±0.13	0.86±0.09	1.38±0.17
Mesenteric fat weight（kg）	Min	0.04±0.01	0.16±0.01	0.35±0.02	0.99±0.24
	DL	0.08±0.03	0.19±0.03	0.44±0.09	0.71±0.03
Perirenal fat weight(kg)	Min	0.02±0.00	0.08±0.03	0.25±0.03	1.50±0.00
	DL	0.02±0.01	0.06±0.03	0.26±0.09	1.36±0.07
Greater omentum fat weight(g)	Min	0.13±0.03	2.79±0.99	8.70±1.04	26.50±3.97
	DL	0.23±0.12	0.91±0.47	5.51±1.08	21.67±5.75
* Traits were measured with 3 replicates
