# Supplementary material for: Distinct Patterns of PPARγ Promoter Usage, Lipid Degradation Activity, and Gene Expression in Subcutaneous Adipose Tissue of Lean and Obese Swine
Source: Int J Mol Sci. 2018 Dec 5;19(12):3892. doi: 10.3390/ijms19123892 (PMC6321263; doi:10.3390/ijms19123892)
Supplement: Supplementary file 1 [file ijms-19-03892-s001.zip › Supplemental Table 4. Differentically expressed genes between 4-week DL and 16-week DL.xlsx]

## Sheet: NormalizedFPKM.DiffExpGenes.DL4
Supplemental Table 2. Differentically expressed genes between 4-week DL and 16-week DL
TrackID	Chromosome	Start_AssambledTU	End_AssambledTU	MaxIsoformLength	CuffAssignedIDlist	OverlappedAnnotatedGene	NormalizedFPKM_Min4W_r1	NormalizedFPKM_Min4W_r2	NormalizedFPKM_Min4W_r3	NormalizedFPKM_Min16W_r1	NormalizedFPKM_Min16W_r2	NormalizedFPKM_Min16W_r3	NormalizedFPKM_DL4W_r1	NormalizedFPKM_DL4W_r2	NormalizedFPKM_DL4W_r3	NormalizedFPKM_DL16W_r1	NormalizedFPKM_DL16W_r2	NormalizedFPKM_DL16W_r3	MaxFPKM	Maxcount	Normalized_TPM_Min4W_r1	Normalized_TPM_Min4W_r2	Normalized_TPM_Min4W_r3	Normalized_TPM_Min16W_r1	Normalized_TPM_Min16W_r2	Normalized_TPM_Min16W_r3	Normalized_TPM_DL4W_r1	Normalized_TPM_DL4W_r2	Normalized_TPM_DL4W_r3	Normalized_TPM_DL16W_r1	Normalized_TPM_DL16W_r2	Normalized_TPM_DL16W_r3	Log2Foldchange_Min4W_vs_Min16W	Pvalue_Min4W_vs_Min16W	adjPvalue_Min4W_vs_Min16W	Log2Foldchange_DL4W_vs_DL16W	Pvalue_DL4W_vs_DL16W	adjPvalue_DL4W_vs_DL16W	Log2Foldchange_Min4W_vs_DL4W	Pvalue_Min4W_vs_DL4W	adjPvalue_Min4W_vs_DL4W	Log2Foldchange_Min16W_vs_DL16W	Pvalue_Min16W_vs_DL16W	adjPvalue_Min16W_vs_DL16W	MinPvalue	MaxFoldChange	GeneAnnoatedID	Annotation
XLOC_001560	Chr1	17995564	18079248	2235	PPP1R14C|transcript:ENSSSCT00000004526	ENSSSCG00000004094	0.790741	5.13871	1.29008	12.9711	0.129771	0.58064	23.7558	3.71158	0.768314	0.0260528	0.0207358	0.0195377	23.7558	1319.9	1.29215	10.8823	2.3961	27.0116	0.284516	1.16399	46.163	8.33232	1.4415	0.0414063	0.0353967	0.0414202	0.407986	NA	NA	-5.07117	7.13e-12	1.46e-07	1.4702	0.0410061	0.999976	-4.31733	NA	NA	NA	5.07117	ENSSSCG00000004094	protein phosphatase 1 regulatory inhibitor subunit 14C [Source:HGNC SymbolAcc:HGNC:14952]
XLOC_021565	Chr18	25400945	25478784	6662	\LMOD2|transcript:ENSSSCT00000018078,ASB15|transcript:ENSSSCT00000018079\""	ENSSSCG00000016606;ENSSSCG00000016605	0.174698	27.4929	5.16738	128.636	0.890076	1.41996	64.9964	13.9433	0.474817	0.139845	0.104348	0.222857	128.636	16211.9	0.285474	58.2219	9.59755	267.878	1.95144	2.84655	126.303	31.3021	0.890844	0.222259	0.178126	0.472459	0.584393	NA	NA	-4.64598	3.82e-10	2.61e-06	0.884103	0.25258	0.999976	-3.05573	NA	NA	NA	4.64598	ENSSSCG00000016606	ankyrin repeat and SOCS box containing 15 [Source:HGNC SymbolAcc:HGNC:19767]
XLOC_021565	Chr18	25400945	25478784	6662	\LMOD2|transcript:ENSSSCT00000018078,ASB15|transcript:ENSSSCT00000018079\""	ENSSSCG00000016606;ENSSSCG00000016605	0.174698	27.4929	5.16738	128.636	0.890076	1.41996	64.9964	13.9433	0.474817	0.139845	0.104348	0.222857	128.636	16211.9	0.285474	58.2219	9.59755	267.878	1.95144	2.84655	126.303	31.3021	0.890844	0.222259	0.178126	0.472459	0.584393	NA	NA	-4.64598	3.82e-10	2.61e-06	0.884103	0.25258	0.999976	-3.05573	NA	NA	NA	4.64598	ENSSSCG00000016605	leiomodin 2 [Source:HGNC SymbolAcc:HGNC:6648]
XLOC_016367	Chr15	38071422	38120994	4615	gene:ENSSSCG00000015747|transcript:ENSSSCT00000017147	ENSSSCG00000015747	0.0840618	96.0778	14.6443	192.688	1.87144	3.47798	183.136	30.6533	0.372087	0.126171	0.080337	0.397401	192.688	21010.5	0.137366	203.464	27.1993	401.263	4.10304	6.9722	355.874	68.8152	0.698104	0.200527	0.137138	0.842495	0.217719	0.742529	0.960325	-4.57834	2.78e-09	1.42e-05	0.409534	0.584223	0.999976	-3.35722	NA	NA	NA	4.57834	ENSSSCG00000015747
XLOC_042560	Chr8	75809805	75993767	8807	\ART3|transcript:ENSSSCT00000009831,ART3|transcript:ENSSSCT00000033261,ART3|transcript:ENSSSCT00000035052\""	ENSSSCG00000008976	0.024472	3.59965	0.773829	11.3793	0.161005	0.228784	8.3523	1.57153	0.0461793	0	0.0105244	0.0148746	11.3793	1895.88	0.0399899	7.62298	1.43726	23.697	0.352994	0.458636	16.2304	3.528	0.0866409	0	0.0179656	0.0315343	0.450996	0.513018	0.929834	-4.50004	5.12e-09	2.1e-05	0.824577	0.286945	0.999976	-2.83025	NA	NA	NA	4.50004	ENSSSCG00000008976	ADP-ribosyltransferase 3 [Source:HGNC SymbolAcc:HGNC:725]
XLOC_050337	GL894998.2	1962	15334	446	-	.	1.15978	115.253	17.8273	259.049	3.54059	3.36914	474.385	86.6319	0.709244	0.391669	0.519556	0.78326	474.385	5259.66	1.8952	244.072	33.1112	539.457	7.76254	6.75401	921.837	194.484	1.33067	0.622488	0.886901	1.66052	0.297718	NA	NA	-4.36412	1.7e-08	4.85e-05	1.27236	0.10265	0.999976	-4.43636	NA	NA	NA	4.43636	XLOC_050337	Unannotated_TU
XLOC_026555	Chr3	17574432	17587809	5758	\TRIM72|transcript:ENSSSCT00000008504,TRIM72|transcript:ENSSSCT00000035153\""	ENSSSCG00000007757	0.733639	37.2478	4.28672	78.7781	0.850718	0.966756	77.3136	9.22954	0.0863284	0.0404502	0.0402435	0.113755	78.7781	11066.7	1.19884	78.8798	7.96188	164.052	1.86515	1.93803	150.238	20.7199	0.161968	0.0642884	0.0686971	0.241162	0.278262	NA	NA	-4.34312	2.53e-08	5.76e-05	0.713493	0.360408	0.999976	-3.30761	NA	NA	NA	4.34312	ENSSSCG00000007757	tripartite motif containing 72 [Source:HGNC SymbolAcc:HGNC:32671]
XLOC_016939	Chr15	156931032	157035338	8777	NEB|transcript:ENSSSCT00000017854	ENSSSCG00000016397	0.0982227	171.08	30.0834	429.556	3.4514	6.67297	335.97	48.9798	0.442777	0.39805	0.142566	0.776121	429.556	73305.8	0.160506	362.296	55.8749	894.53	7.56701	13.3771	652.866	109.957	0.830732	0.63263	0.243365	1.64539	0.292729	0.655617	0.946139	-4.27562	3.78e-08	7.74e-05	0.389847	0.598692	0.999976	-3.19758	NA	NA	NA	4.27562	ENSSSCG00000016397
XLOC_014733	Chr14	58645069	58717274	4761	ACTN2|transcript:ENSSSCT00000011106	ENSSSCG00000010144	0.0181076	43.8553	6.75349	102.222	0.805495	0.853591	91.6419	15.6533	0.0759319	0.0122302	0.0292025	0.174264	102.222	10846.4	0.0295896	92.8724	12.5435	212.873	1.766	1.71117	178.081	35.1409	0.142462	0.0194378	0.0498497	0.369441	0.252761	0.6954	0.950587	-4.14229	1.4e-07	0.000203176	0.41555	0.570669	0.999976	-2.79788	NA	NA	NA	4.14229	ENSSSCG00000010144	\actinin, alpha 2 [Source:HGNC SymbolAcc:HGNC:164]\""
XLOC_011216	Chr13	37805131	37808069	686	TNNC1|transcript:ENSSSCT00000012521	ENSSSCG00000011441	0.314177	1372.09	259.572	3833.78	18.791	63.9705	5879.35	1170.38	1.7127	2.12201	0.675574	4.13752	5879.35	100264	0.513397	2905.68	482.113	7983.67	41.1982	128.24	11424.9	2627.44	3.21335	3.37256	1.15323	8.7716	0.309483	0.630673	0.942947	-4.12172	1.79e-07	0.000203176	0.655527	0.363281	0.999976	-3.09608	NA	NA	NA	4.12172	ENSSSCG00000011441	\Troponin C, slow skeletal and cardiac muscles [Source:UniProtKB/Swiss-ProtAcc:P63317]\""
XLOC_013920	Chr14	77308779	77399583	6948	MYPN|transcript:ENSSSCT00000031009	ENSSSCG00000029311	0.0124079	8.97694	0.748231	28.6888	0.194806	0.329318	21.0248	2.905	0.0130078	0.00838055	0.00667018	0.0125696	28.6888	3770.84	0.0202758	19.0105	1.38972	59.743	0.427102	0.660175	40.8559	6.52159	0.024405	0.0133194	0.0113862	0.0266477	0.414011	NA	NA	-4.12101	1.68e-07	0.000203176	0.487577	0.507158	0.999976	-3.00293	NA	NA	NA	4.12101	ENSSSCG00000029311	myopalladin [Source:HGNC SymbolAcc:HGNC:23246]
XLOC_008212	Chr12	57987963	58005660	4812	gene:ENSSSCG00000029441|transcript:ENSSSCT00000019596	ENSSSCG00000029441	0.0179156	161.351	17.658	151.941	0.984477	1.30585	163.448	18.7877	0.0657362	0.060503	0.038524	0.127044	163.448	19552.3	0.029276	341.693	32.7969	316.41	2.15841	2.6178	317.617	42.1774	0.123333	0.0961587	0.0657619	0.269335	-0.0842352	0.893639	0.982305	-4.11988	1.75e-07	0.000203176	0.0833826	0.906559	0.999976	-3.04617	NA	NA	NA	4.11988	ENSSSCG00000029441
XLOC_031276	Chr4	121079408	121153642	10149	\CYB561D1|transcript:ENSSSCT00000030841,CYB561D1|transcript:ENSSSCT00000007478,SYPL2|transcript:ENSSSCT00000007480\""	ENSSSCG00000006828;ENSSSCG00000006829;ENSSSCG00000006827	0.0509666	17.5637	2.19961	38.3695	0.384216	0.57204	43.543	6.03185	0.0578832	0.0860598	0.0502304	0.124774	43.543	10985.9	0.0832848	37.1947	4.08542	79.9026	0.842373	1.14675	84.614	13.5412	0.1086	0.136777	0.0857451	0.264524	0.275316	NA	NA	-4.0664	1.6e-07	0.000203176	0.548289	0.46647	0.999976	-3.05846	NA	NA	NA	4.0664	ENSSSCG00000006827	cytochrome b561 family member D1 [Source:HGNC SymbolAcc:HGNC:26804]
XLOC_031276	Chr4	121079408	121153642	10149	\CYB561D1|transcript:ENSSSCT00000030841,CYB561D1|transcript:ENSSSCT00000007478,SYPL2|transcript:ENSSSCT00000007480\""	ENSSSCG00000006828;ENSSSCG00000006829;ENSSSCG00000006827	0.0509666	17.5637	2.19961	38.3695	0.384216	0.57204	43.543	6.03185	0.0578832	0.0860598	0.0502304	0.124774	43.543	10985.9	0.0832848	37.1947	4.08542	79.9026	0.842373	1.14675	84.614	13.5412	0.1086	0.136777	0.0857451	0.264524	0.275316	NA	NA	-4.0664	1.6e-07	0.000203176	0.548289	0.46647	0.999976	-3.05846	NA	NA	NA	4.0664	ENSSSCG00000006828	ataxin 7 like 2 [Source:HGNC SymbolAcc:HGNC:28713]
XLOC_031276	Chr4	121079408	121153642	10149	\CYB561D1|transcript:ENSSSCT00000030841,CYB561D1|transcript:ENSSSCT00000007478,SYPL2|transcript:ENSSSCT00000007480\""	ENSSSCG00000006828;ENSSSCG00000006829;ENSSSCG00000006827	0.0509666	17.5637	2.19961	38.3695	0.384216	0.57204	43.543	6.03185	0.0578832	0.0860598	0.0502304	0.124774	43.543	10985.9	0.0832848	37.1947	4.08542	79.9026	0.842373	1.14675	84.614	13.5412	0.1086	0.136777	0.0857451	0.264524	0.275316	NA	NA	-4.0664	1.6e-07	0.000203176	0.548289	0.46647	0.999976	-3.05846	NA	NA	NA	4.0664	ENSSSCG00000006829	synaptophysin like 2 [Source:HGNC SymbolAcc:HGNC:27638]
XLOC_016517	Chr15	84944889	85018813	5926	gene:ENSSSCG00000015931|transcript:ENSSSCT00000017347	ENSSSCG00000015931	0.0945605	60.8279	14.5892	327.174	3.0073	3.68824	104.435	22.3972	0.106758	0.0294776	0.15641	0.375802	327.174	36678.1	0.154522	128.815	27.0971	681.324	6.59335	7.39371	202.941	50.2807	0.200297	0.0468494	0.266998	0.796706	0.592007	NA	NA	-4.05206	2.18e-07	0.000213084	0.341526	0.649204	0.999976	-3.05939	NA	NA	NA	4.05206	ENSSSCG00000015931
XLOC_048328	GL893271.1	1800	10160	698	-	.	0	32.0456	2.31577	38.9325	0.230849	0.88068	59.1102	9.27881	0.129481	0.0834213	0	0.0625598	59.1102	1025.67	0	67.863	4.30115	81.075	0.506124	1.76547	114.864	20.8305	0.242931	0.132583	0	0.132628	0.0259389	NA	NA	-3.98003	4.08e-07	0.000347942	0.344987	0.625918	0.999976	-2.39627	NA	NA	NA	3.98003	XLOC_048328	Unannotated_TU
XLOC_014131	Chr14	118448508	118503382	4774	\HOGA1|transcript:ENSSSCT00000011513,ANKRD2|transcript:ENSSSCT00000011512\""	ENSSSCG00000010522;ENSSSCG00000010523	0.126408	7.30733	2.76359	12.252	0.222764	0.042921	27.8533	5.31506	0.0946564	0.0975753	0.087369	0.0640275	27.8533	3305.6	0.206563	15.4747	5.1329	25.5143	0.488398	0.0860424	54.1252	11.9321	0.177593	0.155079	0.149142	0.135739	0.0562511	0.934602	0.989932	-3.97428	2.1e-07	0.000213084	1.14479	0.137191	0.999976	-2.22784	NA	NA	NA	3.97428	ENSSSCG00000010523	\probable 4-hydroxy-2-oxoglutarate aldolase, mitochondrial [Source:RefSeq peptideAcc:NP_001177098]\""
XLOC_014131	Chr14	118448508	118503382	4774	\HOGA1|transcript:ENSSSCT00000011513,ANKRD2|transcript:ENSSSCT00000011512\""	ENSSSCG00000010522;ENSSSCG00000010523	0.126408	7.30733	2.76359	12.252	0.222764	0.042921	27.8533	5.31506	0.0946564	0.0975753	0.087369	0.0640275	27.8533	3305.6	0.206563	15.4747	5.1329	25.5143	0.488398	0.0860424	54.1252	11.9321	0.177593	0.155079	0.149142	0.135739	0.0562511	0.934602	0.989932	-3.97428	2.1e-07	0.000213084	1.14479	0.137191	0.999976	-2.22784	NA	NA	NA	3.97428	ENSSSCG00000010522	ankyrin repeat domain 2 [Source:HGNC SymbolAcc:HGNC:495]
XLOC_044746	Chr9	62541425	62620974	1944	BARX2|transcript:ENSSSCT00000016608	ENSSSCG00000015239	0.177387	1.41613	0.202253	5.53025	0.0165774	0.245942	3.61409	0.410744	3.57978	0.0599054	0.0238397	0.0449247	5.53025	220.564	0.289869	2.99895	0.375651	11.5165	0.0363451	0.493033	7.02301	0.9221	6.71634	0.095209	0.0406952	0.0952409	0.798017	NA	NA	-3.95095	4.83e-08	8.99e-05	1.7397	0.0150027	0.999976	-2.9428	NA	NA	NA	3.95095	ENSSSCG00000015239	BARX homeobox 2 [Source:HGNC SymbolAcc:HGNC:956]
XLOC_023216	Chr2	90287308	90291924	742	-	.	0.290465	33.1598	5.12229	118.702	1.47669	2.34729	60.1169	12.9135	0.426311	0.313898	0.124918	0.2354	118.702	1666.21	0.47465	70.2227	9.5138	247.192	3.23756	4.70555	116.821	28.9902	0.799839	0.498885	0.213239	0.499052	0.529367	NA	NA	-3.94475	2.02e-07	0.000213084	0.683747	0.375898	0.999976	-4.44692	NA	NA	NA	4.44692	XLOC_023216	Unannotated_TU
XLOC_016778	Chr15	134560460	134567338	2295	DES|transcript:ENSSSCT00000030104	ENSSSCG00000020785	13.1475	1173.18	206.783	4524.8	47.4341	59.5072	1805.6	312.784	11.5975	6.82499	3.67524	21.5194	4524.8	196448	21.4844	2484.44	384.066	9422.69	103.997	119.292	3508.69	702.184	21.7591	10.8471	6.27377	45.6215	0.542919	NA	NA	-3.92206	1.74e-07	0.000203176	0.506605	0.511138	0.999976	-3.05007	NA	NA	NA	3.92206	ENSSSCG00000020785	Desmin [Source:UniProtKB/Swiss-ProtAcc:P02540]
XLOC_020170	Chr17	12109502	12419338	8561	\gene:ENSSSCG00000020715|transcript:ENSSSCT00000031458,ANK1|transcript:ENSSSCT00000007691\""	ENSSSCG00000020715;ENSSSCG00000007022	0.120841	30.5793	5.28669	65.5097	0.715225	2.23789	98.6022	12.2288	0.0475062	0.0476108	0.0812015	0.351946	98.6022	20984.7	0.197467	64.7579	9.81915	136.421	1.56809	4.48624	191.606	27.453	0.0891305	0.075669	0.138614	0.74613	0.277817	0.685382	0.948324	-3.8567	1e-06	0.00077836	0.624603	0.403453	0.999976	-4.74793	NA	NA	NA	4.74793	ENSSSCG00000007022	ankyrin 1 [Source:HGNC SymbolAcc:HGNC:492]
XLOC_020170	Chr17	12109502	12419338	8561	\gene:ENSSSCG00000020715|transcript:ENSSSCT00000031458,ANK1|transcript:ENSSSCT00000007691\""	ENSSSCG00000020715;ENSSSCG00000007022	0.120841	30.5793	5.28669	65.5097	0.715225	2.23789	98.6022	12.2288	0.0475062	0.0476108	0.0812015	0.351946	98.6022	20984.7	0.197467	64.7579	9.81915	136.421	1.56809	4.48624	191.606	27.453	0.0891305	0.075669	0.138614	0.74613	0.277817	0.685382	0.948324	-3.8567	1e-06	0.00077836	0.624603	0.403453	0.999976	-4.74793	NA	NA	NA	4.74793	ENSSSCG00000020715
XLOC_010661	Chr13	139804531	139825749	852	HRASLS|transcript:ENSSSCT00000012932	ENSSSCG00000011820	0	9.39061	1.12806	28.6326	0.340421	0.200415	20.2005	4.99835	0.265193	0.0683428	0.0543948	0.153756	28.6326	461.494	0	19.8865	2.09518	59.626	0.746355	0.401767	39.2542	11.221	0.497552	0.108619	0.0928539	0.325965	0.333472	NA	NA	-3.85626	3.64e-07	0.00033416	0.516013	0.491637	0.999976	-3.71103	NA	NA	NA	3.85626	ENSSSCG00000011820	HRAS like suppressor [Source:HGNC SymbolAcc:HGNC:14922]
XLOC_030841	Chr4	74654819	74698666	6288	\TRIM55|transcript:ENSSSCT00000036376,TRIM55|transcript:ENSSSCT00000006812,TRIM55|transcript:ENSSSCT00000023039,TRIM55|transcript:ENSSSCT00000030871\""	ENSSSCG00000006216	0.00685513	2.44901	0.368224	5.17882	0.128127	0.0597422	5.58667	0.895954	0.00718654	0	0.00737029	0.00694446	5.58667	873.289	0.011202	5.18628	0.683915	10.7847	0.280912	0.119763	10.8562	2.01137	0.0134833	0	0.0125814	0.0147224	0.263383	0.697313	0.950931	-3.8425	1.12e-06	0.000793851	0.499794	0.505931	0.999976	-4.50346	NA	NA	NA	4.50346	ENSSSCG00000006216	tripartite motif containing 55 [Source:HGNC SymbolAcc:HGNC:14215]
XLOC_036072	Chr6	110652446	110787784	582	-	.	0	4.36063	0.600504	6.72602	0.110744	0.234713	7.93986	2.43906	0.54351	0	0	0	7.93986	114.876	0	9.23452	1.11534	14.0066	0.2428	0.470523	15.4289	5.47556	1.01973	0	0	0	0.193623	0.788247	0.969421	-3.80787	1.04e-06	0.00077836	0.834761	0.275646	0.999976	-3.17189	NA	NA	NA	3.80787	.
XLOC_005377	Chr10	27934727	27999472	6096	CACNA1S|transcript:ENSSSCT00000028700	ENSSSCG00000024784	0.0565683	28.1404	3.99887	166.912	1.04144	1.35012	70.0875	8.79784	0.148258	0.124174	0.0988316	0.637523	166.912	19248.6	0.0924385	59.593	7.42725	347.587	2.2833	2.70655	136.196	19.7507	0.278159	0.197353	0.168709	1.35156	0.6287	NA	NA	-3.80528	8.98e-07	0.000735744	0.543467	0.470937	0.999976	-2.80568	NA	NA	NA	3.80528	ENSSSCG00000024784	calcium voltage-gated channel subunit alpha1 S [Source:HGNC SymbolAcc:HGNC:1397]
XLOC_042717	Chr8	119906600	119926111	2345	PITX2|transcript:ENSSSCT00000009999	ENSSSCG00000009131	0.0183817	2.67812	0.447113	11.0199	0.0137427	0.0873794	9.33006	1.49444	0.0385407	0	0.0197631	0	11.0199	543.9	0.0300376	5.67146	0.830438	22.9484	0.03013	0.175167	18.1304	3.35495	0.0723095	0	0.0337363	0	0.464345	NA	NA	-3.79871	1.45e-06	0.000944089	1.14665	0.140356	0.999976	-1.44903	NA	NA	NA	3.79871	ENSSSCG00000009131	paired like homeodomain 2 [Source:HGNC SymbolAcc:HGNC:9005]
XLOC_002546	Chr1	264102820	264135424	2739	TPM2|transcript:ENSSSCT00000005854	ENSSSCG00000005316;ENSSSCG00000005314	53.7436	1620.34	327.626	6231.84	106.528	119.422	4073.49	707.303	85.9069	21.1738	17.6816	88.9278	6231.84	322905	87.8226	3431.4	608.511	12977.5	233.556	239.401	7915.72	1587.86	161.177	33.6521	30.1831	188.528	0.636305	NA	NA	-3.76138	1.73e-07	0.000203176	0.982044	0.188857	0.999976	-3.7995	NA	NA	NA	3.7995	ENSSSCG00000005316	tropomyosin 2 (beta) [Source:HGNC SymbolAcc:HGNC:12011]
XLOC_002546	Chr1	264102820	264135424	2739	TPM2|transcript:ENSSSCT00000005854	ENSSSCG00000005316;ENSSSCG00000005314	53.7436	1620.34	327.626	6231.84	106.528	119.422	4073.49	707.303	85.9069	21.1738	17.6816	88.9278	6231.84	322905	87.8226	3431.4	608.511	12977.5	233.556	239.401	7915.72	1587.86	161.177	33.6521	30.1831	188.528	0.636305	NA	NA	-3.76138	1.73e-07	0.000203176	0.982044	0.188857	0.999976	-3.7995	NA	NA	NA	3.7995	ENSSSCG00000005314	Rho guanine nucleotide exchange factor 39 [Source:HGNC SymbolAcc:HGNC:25909]
XLOC_013702	Chr14	46276906	46515118	8380	MYO18B|transcript:ENSSSCT00000010912	ENSSSCG00000009957	0.077157	17.6885	2.33551	36.9269	0.523009	0.395302	33.8174	5.08714	0.010785	0.0694846	0.0387125	0.0677408	36.9269	7044.92	0.126083	37.459	4.33783	76.8985	1.14667	0.79245	65.7148	11.4204	0.0202346	0.110433	0.0660836	0.143611	0.257792	NA	NA	-3.71977	2.42e-06	0.00123852	0.400112	0.590639	0.999976	-3.11677	NA	NA	NA	3.71977	ENSSSCG00000009957	myosin XVIIIB [Source:HGNC SymbolAcc:HGNC:18150]
XLOC_007622	Chr12	13832139	13849142	6118	CACNG1|transcript:ENSSSCT00000018801	ENSSSCG00000017271	0.00704561	14.3149	2.58492	33.842	0.395062	0.915451	30.2587	3.17585	0.0517036	0.0285525	0.0909011	0.206985	33.842	4602.05	0.0115133	30.3147	4.80107	70.4743	0.866152	1.83518	58.7995	7.12962	0.0970057	0.0453791	0.155171	0.438812	0.280734	0.671463	0.947274	-3.71507	1.87e-06	0.00108939	0.402345	0.585413	0.999976	-4.3623	NA	NA	NA	4.3623	ENSSSCG00000017271	Voltage-dependent calcium channel gamma-1 subunit [Source:UniProtKB/Swiss-ProtAcc:Q2MJQ7]
XLOC_011405	Chr13	79780523	79846886	8348	KBTBD12|transcript:ENSSSCT00000012719	ENSSSCG00000011622	0.0154906	2.52999	0.366323	5.72218	0.0501851	0.0859088	4.60346	0.839594	0.037892	0.0209253	0	0.0418464	5.72218	955.342	0.0253132	5.35777	0.680384	11.9162	0.110028	0.172219	8.94557	1.88485	0.0710926	0.033257	0	0.0887151	0.290459	NA	NA	-3.69879	1.7e-06	0.0010247	0.672308	0.385298	0.999976	-2.13156	NA	NA	NA	3.69879	ENSSSCG00000011622	kelch repeat and BTB domain containing 12 [Source:HGNC SymbolAcc:HGNC:25731]
XLOC_045182	Chr9	150557741	150614318	570	COBL|transcript:ENSSSCT00000017027	ENSSSCG00000025867	0.302492	11.2443	2.8358	29.063	0.395765	0.479309	27.1337	4.35821	0.71351	0.102155	0.162612	0.306433	29.063	384.481	0.494303	23.812	5.26703	60.5222	0.867692	0.960858	52.7269	9.78396	1.33868	0.162356	0.277584	0.649643	0.50627	0.479609	0.926188	-3.6291	1.28e-06	0.000876941	0.89921	0.231273	0.999976	-3.31694	NA	NA	NA	3.6291	ENSSSCG00000025867
XLOC_039258	Chr7	13740786	13753960	9759	RBM24|transcript:ENSSSCT00000001161	ENSSSCG00000001066	0	1.08871	0.183538	1.73238	0.0792537	0.0104982	1.85056	0.345464	0.00926098	0.0059666	0.00474889	0.0134235	1.85056	448.952	0	2.30556	0.340892	3.6076	0.173759	0.0210455	3.59606	0.77555	0.0173753	0.00948285	0.00810652	0.0284581	0.108209	0.865676	0.979998	-3.60427	3.22e-06	0.00149878	0.329908	0.653428	0.999976	-3.59271	NA	NA	NA	3.60427	ENSSSCG00000001066	RNA binding motif protein 24 [Source:HGNC SymbolAcc:HGNC:21539]
XLOC_030988	Chr4	98282714	98312382	5386	ATP1A2|transcript:ENSSSCT00000007004	ENSSSCG00000006391	0.17607	46.9204	8.4437	100.767	2.13009	2.06071	97.0988	15.9536	0.453064	0.227031	0.421626	1.67824	100.767	13000.9	0.287716	99.3634	15.6828	209.843	4.6701	4.13105	188.685	35.815	0.850033	0.360826	0.71973	3.5579	0.276789	0.68705	0.948324	-3.59395	2.24e-06	0.00117829	0.721183	0.354431	0.999976	-3.72314	NA	NA	NA	3.72314	ENSSSCG00000006391	ATPase Na+/K+ transporting subunit alpha 2 [Source:HGNC SymbolAcc:HGNC:800]
XLOC_036020	Chr6	96452626	96620109	5757	\MYOM1|transcript:ENSSSCT00000004091,MYOM1|transcript:ENSSSCT00000028416\""	ENSSSCG00000003693	0.509144	69.7491	10.7528	175.992	4.61259	3.47618	152.369	26.4605	0.722144	0.627087	0.474956	2.74577	175.992	21806.4	0.831995	147.708	19.9716	366.495	10.1128	6.9686	296.087	59.4026	1.35488	0.996643	0.810766	5.82106	0.383803	NA	NA	-3.5815	2.24e-06	0.00117829	0.800831	0.301993	0.999976	-3.81418	NA	NA	NA	3.81418	ENSSSCG00000003693	myomesin 1 [Source:HGNC SymbolAcc:HGNC:7613]
XLOC_053203	JH118931.1	14567	37743	10956	gene:ENSSSCG00000028800|transcript:ENSSSCT00000027490	ENSSSCG00000028800	0.031475	1.32704	0.271147	6.28117	0.0382389	0.0779272	3.4646	0.77335	0.00412459	0.0159442	0.0084601	0.0159426	6.28117	1301.84	0.0514335	2.81028	0.503611	13.0802	0.0838366	0.156218	6.73251	1.73613	0.0077385	0.0253404	0.0144417	0.0337985	0.618934	NA	NA	-3.57267	4.55e-06	0.00186474	0.916044	0.237454	0.999976	-2.7311	NA	NA	NA	3.57267	ENSSSCG00000028800
XLOC_040980	Chr7	95193176	95335426	10376	SPTB|transcript:ENSSSCT00000002535	ENSSSCG00000002277	0.0166172	6.57497	0.698919	20.4627	0.310587	0.299511	12.3836	1.73149	0.0653272	0.0112236	0.0223325	0.21463	20.4627	4016.61	0.0271543	13.9238	1.29813	42.6127	0.680946	0.60042	24.0641	3.88711	0.122566	0.0178379	0.0381224	0.455019	0.442274	NA	NA	-3.56459	4.16e-06	0.00177536	0.670255	0.391051	0.999976	-2.72509	NA	NA	NA	3.56459	ENSSSCG00000002277	\spectrin beta, erythrocytic [Source:HGNC SymbolAcc:HGNC:11274]\""
XLOC_040078	Chr7	121998696	122044454	3236	ASB2|transcript:ENSSSCT00000002739	ENSSSCG00000002467	0.492857	17.6792	2.26803	56.5922	1.58344	0.875932	29.3322	4.83906	0.614436	0.0179938	0.114572	0.769161	56.5922	3464.43	0.80538	37.4393	4.2125	117.851	3.47161	1.75596	56.9991	10.8635	1.1528	0.028598	0.195579	1.63063	0.531876	NA	NA	-3.51731	3.41e-06	0.00155182	0.637238	0.398455	0.999976	-2.66041	NA	NA	NA	3.51731	ENSSSCG00000002467	ankyrin repeat and SOCS box containing 2 [Source:HGNC SymbolAcc:HGNC:16012]
XLOC_030000	Chr4	67243406	67524346	4336	JPH1|transcript:ENSSSCT00000006768	ENSSSCG00000006174	0.278354	18.204	2.37778	67.5334	1.31552	1.48071	41.2915	7.23311	0.239702	0.376012	0.277895	0.161132	67.5334	5539.54	0.454859	38.5507	4.41633	140.635	2.88421	2.96833	80.2388	16.238	0.449725	0.597603	0.474377	0.341602	0.594517	NA	NA	-3.45209	5.61e-06	0.00216803	0.86535	0.26175	0.999976	-3.9165	NA	NA	NA	3.9165	ENSSSCG00000006174	junctophilin 1 [Source:HGNC SymbolAcc:HGNC:14201]
XLOC_017310	Chr15	105733027	105739343	2522	MSTN|transcript:ENSSSCT00000017472	ENSSSCG00000016047	0	0.46051	0.173222	13.0021	0.102225	0.270823	7.83391	0.879467	0.0179179	0	0.0183761	0.051943	13.0021	620.334	0	0.975223	0.321732	27.0763	0.224123	0.542911	15.2231	1.97436	0.0336173	0	0.0313686	0.11012	1.04499	NA	NA	-3.43579	1.38e-05	0.00470813	2.13101	0.00628248	0.706341	-2.50736	NA	NA	NA	3.43579	ENSSSCG00000016047	Growth/differentiation factor 8 [Source:UniProtKB/Swiss-ProtAcc:O18831]
XLOC_021069	Chr18	6403280	6414435	10415	ASB10|transcript:ENSSSCT00000025747	ENSSSCG00000029241	0.00827749	3.68818	0.373318	8.76453	0.238257	0.154113	5.21105	1.91241	0.00867767	0.0391355	0.00444978	0.0586975	8.76453	1726.85	0.0135263	7.81047	0.693377	18.2517	0.522365	0.308946	10.1263	4.29327	0.0162809	0.062199	0.00759592	0.12444	0.34356	NA	NA	-3.41696	1.13e-05	0.00399432	0.358359	0.634991	0.999976	-4.06009	NA	NA	NA	4.06009	ENSSSCG00000029241	ankyrin repeat and SOCS box containing 10 [Source:HGNC SymbolAcc:HGNC:17185]
XLOC_049842	GL894498.1	9367	11611	558	-	.	0	11.9486	1.09608	14.4373	0.0577537	0.0612021	19.9429	2.14647	0.0809838	0	0	0.0782559	19.9429	276.639	0	25.3036	2.03579	30.065	0.126622	0.12269	38.7535	4.81871	0.151941	0	0	0.165904	0.0099887	0.986795	0.998422	-3.40821	1.83e-05	0.0057564	0.314999	0.664481	0.999976	-1.57945	NA	NA	NA	3.40821	XLOC_049842	Unannotated_TU
XLOC_035492	Chr6	50046195	50052593	3809	KCNA7|transcript:ENSSSCT00000003509	ENSSSCG00000003159	0.158433	9.56517	1.21575	22.3936	0.456874	0.502086	17.9996	2.4457	0.18982	0.122296	0.158172	0.25221	22.3936	1704.38	0.258896	20.2562	2.25805	46.6336	1.00167	1.00652	34.9773	5.49048	0.356137	0.194367	0.270005	0.534689	0.360926	NA	NA	-3.40118	5e-06	0.0020007	0.701852	0.360787	0.999976	-3.50503	NA	NA	NA	3.50503	ENSSSCG00000003159	potassium voltage-gated channel subfamily A member 7 [Source:HGNC SymbolAcc:HGNC:6226]
XLOC_047524	GL892419.1	8697	12256	1285	HSPB7|transcript:ENSSSCT00000024081	ENSSSCG00000021071	0.670896	58.2126	16.7607	60.8605	4.71486	0.930177	66.9683	10.2875	0.210999	0.271882	0.216394	1.22335	66.9683	2139.26	1.09631	123.277	31.1302	126.739	10.3371	1.8647	130.135	23.0948	0.395874	0.432108	0.369392	2.59352	-0.12739	0.857185	0.97895	-3.3906	1.03e-05	0.00377398	0.160107	0.836252	0.999976	-3.64583	8.28e-06	0.00177992	8.28e-06	3.64583	ENSSSCG00000021071	\Sus scrofa heat shock 27kDa protein family, member 7 (cardiovascular) (HSPB7), mRNA. [Source:RefSeq mRNAAcc:NM_001243388]\""
XLOC_014203	Chr14	131909096	132149052	6491	\RBM20|transcript:ENSSSCT00000025671,RBM20|transcript:ENSSSCT00000011622\""	ENSSSCG00000010626	0.0929703	1.02054	0.18845	4.36135	0.0695073	0.0789188	1.73618	0.328038	0.0208854	0.00897058	0.00713979	0.0201818	4.36135	535.548	0.151923	2.1612	0.350014	9.0823	0.152391	0.158206	3.3738	0.73643	0.0391848	0.0142572	0.0121879	0.0427858	0.920262	NA	NA	-3.38177	1.08e-05	0.00386538	0.546641	0.465607	0.999976	-4.06045	NA	NA	NA	4.06045	ENSSSCG00000010626	RNA binding motif protein 20 [Source:HGNC SymbolAcc:HGNC:27424]
XLOC_035493	Chr6	50054447	50120111	2973	NTF4|transcript:ENSSSCT00000003510	.	0.0724942	3.38564	0.13225	2.74789	0.108397	0.0689219	4.01269	0.596843	0.805589	0.0391713	0.0155884	0.190941	4.01269	296.566	0.118463	7.16978	0.245633	5.72235	0.237655	0.138166	7.79756	1.33988	1.51143	0.0622557	0.02661	0.404798	-0.241105	NA	NA	-3.32434	2.77e-06	0.00131938	0.584353	0.437551	0.999976	-2.24566	NA	NA	NA	3.32434	.
XLOC_040496	Chr7	34546461	34621310	2576	-	.	0.0167333	4.70894	0.254386	11.1549	0.162634	0.0662865	14.6438	2.04925	0.0175423	0.0904163	0.0539725	0.0339028	14.6438	937.759	0.027344	9.97214	0.472481	23.2295	0.356566	0.132883	28.4562	4.60048	0.0329126	0.143701	0.092133	0.0718743	0.315181	NA	NA	-3.30277	2.65e-05	0.00743569	0.649867	0.38286	0.999976	-3.23892	NA	NA	NA	3.30277	XLOC_040496	Unannotated_TU
XLOC_005383	Chr10	28240394	28276509	1755	PKP1|transcript:ENSSSCT00000029374	ENSSSCG00000030694	0	0.04902	0.0248927	15.7429	0	0.116755	1.23592	0.0252765	3.93955	0	0	0.0497627	15.7429	522.669	0	0.10381	0.046234	32.7838	0	0.234055	2.40167	0.0567446	7.39133	0	0	0.105498	0.749657	NA	NA	-3.29422	3.36e-05	0.00865991	3.30046	1.92e-05	0.019866	-0.865626	NA	NA	NA	3.30046	ENSSSCG00000030694	plakophilin 1 [Source:HGNC SymbolAcc:HGNC:9023]
XLOC_016761	Chr15	133641448	133676716	11175	gene:ENSSSCG00000016192|transcript:ENSSSCT00000017632	ENSSSCG00000016192	0.0154291	2.86767	0.203285	6.00324	0.112469	0.174192	5.08451	0.881252	0.0121313	0.0156317	0.00414715	0.105504	6.00324	1412.5	0.0252128	6.07287	0.377567	12.5015	0.246581	0.349198	9.88035	1.97837	0.0227605	0.0248438	0.00707933	0.223669	0.310821	NA	NA	-3.2432	3.46e-05	0.00875762	0.65346	0.403479	0.999976	-3.70228	NA	NA	NA	3.70228	ENSSSCG00000016192	\1-phosphatidylinositol 4,5-bisphosphate phosphodiesterase delta-4 [Source:UniProtKB/Swiss-ProtAcc:Q8SPR7]\""
XLOC_011757	Chr13	148507267	148533267	7325	FBXO40|transcript:ENSSSCT00000013002	ENSSSCG00000011885	0.0941544	2.88333	0.495016	6.68785	0.127586	0.214462	9.46923	2.03482	0.0185074	0.0556446	0.0759226	0.149033	9.46923	1724.31	0.153858	6.10603	0.91941	13.9271	0.279726	0.429926	18.4009	4.56808	0.0347234	0.0884372	0.129603	0.315953	0.508691	NA	NA	-3.21984	2.75e-05	0.0076039	1.13701	0.140684	0.999976	-3.00728	NA	NA	NA	3.21984	ENSSSCG00000011885	F-box protein 40 [Source:HGNC SymbolAcc:HGNC:29816]
XLOC_035865	Chr6	77200376	77227364	5816	\CNKSR1|transcript:ENSSSCT00000023469,CATSPER4|transcript:ENSSSCT00000024815\""	ENSSSCG00000026526;ENSSSCG00000028387	0.0444687	5.68751	0.390596	9.57897	0.166231	0.211387	9.30737	1.52546	0.458416	0.100117	0.0796843	0.390418	9.57897	1345.68	0.0726666	12.0445	0.725467	19.9478	0.364451	0.423762	18.0863	3.42458	0.860075	0.159118	0.136024	0.827692	0.199563	NA	NA	-3.2064	5.08e-06	0.0020007	0.705383	NA	NA	-2.69897	NA	NA	NA	3.2064	ENSSSCG00000028387	connector enhancer of kinase suppressor of Ras 1 [Source:HGNC SymbolAcc:HGNC:19700]
XLOC_035865	Chr6	77200376	77227364	5816	\CNKSR1|transcript:ENSSSCT00000023469,CATSPER4|transcript:ENSSSCT00000024815\""	ENSSSCG00000026526;ENSSSCG00000028387	0.0444687	5.68751	0.390596	9.57897	0.166231	0.211387	9.30737	1.52546	0.458416	0.100117	0.0796843	0.390418	9.57897	1345.68	0.0726666	12.0445	0.725467	19.9478	0.364451	0.423762	18.0863	3.42458	0.860075	0.159118	0.136024	0.827692	0.199563	NA	NA	-3.2064	5.08e-06	0.0020007	0.705383	NA	NA	-2.69897	NA	NA	NA	3.2064	ENSSSCG00000026526	cation channel sperm associated 4 [Source:HGNC SymbolAcc:HGNC:23220]
XLOC_015233	Chr14	1625674	1630819	5146	-	.	0.00837642	0.275845	0.0169789	2.99869	0	0.053091	1.42027	0.163787	0.00878138	0	0	0.00848558	2.99869	291.922	0.0136879	0.584157	0.0315354	6.24462	0	0.10643	2.75991	0.367693	0.0164755	0	0	0.0179895	0.678218	NA	NA	-3.19988	5.95e-05	0.013185	1.45864	0.0609322	0.999976	-1.05599	NA	NA	NA	3.19988	XLOC_015233	Unannotated_TU
XLOC_001791	Chr1	80635059	80681128	5049	\BVES|transcript:ENSSSCT00000004825,BVES|transcript:ENSSSCT00000004826\""	ENSSSCG00000004366	0.119523	0.579327	0.328796	1.66298	0.108507	0.135277	1.75575	0.492014	0.501205	0.0230652	0.0275368	0.12108	1.75575	220.373	0.195313	1.22684	0.610685	3.46309	0.237895	0.271187	3.41181	1.10455	0.940354	0.036658	0.0470063	0.256692	0.428816	0.520755	0.931798	-3.17119	1.58e-06	0.000979261	1.28012	0.0420322	0.999976	-2.34202	NA	NA	NA	3.17119	ENSSSCG00000004366	blood vessel epicardial substance [Source:HGNC SymbolAcc:HGNC:1152]
XLOC_010019	Chr13	18887981	18949125	1760	-	.	0.0734745	22.314	3.47507	12.4908	0.402832	0.310462	49.725	7.13294	0.179729	0.363925	0.421313	0.0496213	49.725	2175.6	0.120065	47.2545	6.45437	26.0115	0.883186	0.622374	96.627	16.0131	0.337205	0.578395	0.719196	0.105198	-0.381807	0.58005	0.938186	-3.17052	5.05e-05	0.0117544	0.770246	0.324002	0.999976	-2.10453	NA	NA	NA	3.17052	XLOC_010019	Unannotated_TU
XLOC_010495	Chr13	103222845	103227592	4740	-	.	0	0.154273	0.00921659	0.867744	0.0135977	0.0864577	1.76078	0.29012	0.00953354	0.0122844	0	0.0092124	1.76078	207.479	0	0.326705	0.0171183	1.80704	0.0298122	0.173319	3.42159	0.651306	0.0178867	0.0195239	0	0.0195304	1.20593	0.0942162	0.918862	-3.1564	6.54e-05	0.013672	2.02867	0.00938971	0.823592	-2.84067	0.00170369	0.0576952	6.54e-05	3.1564	XLOC_010495	Unannotated_TU
XLOC_040004	Chr7	105560804	105746806	5223	ESRRB|transcript:ENSSSCT00000002655	ENSSSCG00000002388	0.00825293	0.757684	0.200743	1.79767	0.0555311	0.0719239	1.96809	0.603022	0.0259558	0.0111484	0.0266194	0.0334419	1.96809	255.539	0.0134861	1.60455	0.372846	3.74356	0.121749	0.144184	3.82445	1.35375	0.0486978	0.0177184	0.0454403	0.0708973	0.490352	0.491887	0.927081	-3.14773	3.25e-05	0.00853705	0.996943	0.191741	0.999976	-2.86244	NA	NA	NA	3.14773	ENSSSCG00000002388	estrogen related receptor beta [Source:HGNC SymbolAcc:HGNC:3473]
XLOC_000391	Chr1	106521307	106529154	5215	-	.	0.190109	2.77144	0.686923	1.8385	0.0926938	0.117874	5.74155	0.765566	0.0259956	0.044662	0.035547	0.10048	5.74155	744.347	0.310657	5.86908	1.27585	3.82859	0.203226	0.236299	11.1571	1.71866	0.0487725	0.0709823	0.06068	0.213018	-0.661174	0.336016	0.919869	-3.13576	4.36e-05	0.0106332	0.64523	0.396837	0.999976	-2.25407	NA	NA	NA	3.13576	XLOC_000391	Unannotated_TU
XLOC_048352	GL893285.2	39727	47962	628	-	.	0	4.45219	0.626082	10.4792	0.205265	0.217521	12.0886	2.04849	0.575656	0	0	0.417198	12.0886	188.724	0	9.42842	1.16284	21.8225	0.450031	0.436058	23.4909	4.59875	1.08004	0	0	0.884466	0.289969	NA	NA	-3.10734	6.39e-05	0.0136571	1.06596	0.166471	0.999976	-2.62017	NA	NA	NA	3.10734	XLOC_048352	Unannotated_TU
XLOC_017523	Chr15	146345881	146350894	1570	NPPC|transcript:ENSSSCT00000028969	ENSSSCG00000026852	0.0274554	2.52063	0.111304	2.05971	0	0.239273	3.09348	0.423825	0.0287828	0	0	0	3.09348	120.737	0.0448651	5.33794	0.206728	4.28926	0	0.479664	6.01133	0.951466	0.0540019	0	0	0	-0.096675	0.882007	0.980874	-3.08027	0.000120244	0.021793	0.366434	0.639024	0.999976	-0.971134	0.236393	0.477285	0.000120244	3.08027	ENSSSCG00000026852	natriuretic peptide C [Source:HGNC SymbolAcc:HGNC:7941]
XLOC_030373	Chr4	110321793	110336102	1765	gene:ENSSSCG00000021345|transcript:ENSSSCT00000025431	ENSSSCG00000021345	1.53859	50.7163	11.8808	150.349	6.79223	9.6551	127.62	26.1889	2.7139	1.81447	1.20784	5.19548	150.349	5599.6	2.51422	107.402	22.0666	313.095	14.8916	19.3553	247.995	58.7929	5.09178	2.88378	2.06183	11.0145	0.780354	0.260768	0.918862	-3.05299	1.95e-05	0.00596568	0.985125	0.186654	0.999976	-3.0983	NA	NA	NA	3.0983	ENSSSCG00000021345
XLOC_021594	Chr18	35900126	35907130	2525	LSMEM1|transcript:ENSSSCT00000018123	ENSSSCG00000016645	0.13657	4.56556	1.0727	13.7057	0.319075	0.568053	10.2523	1.21222	0.143173	0.184485	0.0183542	0.103763	13.7057	654.678	0.22317	9.66849	1.99237	28.5414	0.699554	1.13876	19.9225	2.72138	0.268619	0.293206	0.0313313	0.219978	0.710314	0.314637	0.918862	-3.03987	7.65e-05	0.0153536	0.781159	0.303568	0.999976	-3.35577	NA	NA	NA	3.35577	ENSSSCG00000016645	leucine rich single-pass membrane protein 1 [Source:HGNC SymbolAcc:HGNC:22036]
XLOC_028320	Chr3	128325760	128435928	1512	VSNL1|transcript:ENSSSCT00000009426	ENSSSCG00000008615	0.0285086	0.284491	0.0288933	1.98864	0	0.045173	0.966762	0.0880165	1.76333	0	0	0.0577603	1.98864	84.5017	0.0465861	0.602467	0.0536645	4.14125	0	0.090557	1.87864	0.197593	3.30833	0	0	0.122453	1.0335	NA	NA	-3.03596	0.000118563	0.0216801	2.12098	0.0052445	0.639705	-2.16604	NA	NA	NA	3.03596	ENSSSCG00000008615	visinin like 1 [Source:HGNC SymbolAcc:HGNC:12722]
XLOC_017273	Chr15	94610094	95034106	2592	\ZNF385B|transcript:ENSSSCT00000031890,ZNF385B|transcript:ENSSSCT00000030756,gene:ENSSSCG00000016006|transcript:ENSSSCT00000017428\""	ENSSSCG00000023181	0.0498901	2.30675	0.404506	5.58132	0.447591	0.408439	4.29325	0.992631	0.122038	0.0449291	0.0715191	0.10108	5.58132	276.639	0.0815256	4.885	0.751303	11.6228	0.981318	0.818786	8.34276	2.22841	0.228966	0.0714068	0.122086	0.214292	0.67335	0.334008	0.919869	-3.01342	4.45e-05	0.0106984	0.760713	0.312473	0.999976	-3.272	NA	NA	NA	3.272	ENSSSCG00000023181	zinc finger protein 385B [Source:HGNC SymbolAcc:HGNC:26332]
XLOC_025664	Chr2	75328780	75330850	2071	-	.	0.166509	0.789267	0.232039	1.78059	0.217852	0.13192	2.50451	0.664013	0.174559	0.0281159	0.0223778	0.0843395	2.50451	128.942	0.272093	1.67143	0.430974	3.708	0.477629	0.264456	4.86682	1.49068	0.327505	0.0446853	0.0381997	0.178801	0.36611	0.588831	0.938751	-2.99668	5.75e-05	0.0129475	1.13597	0.107	0.999976	-2.47559	NA	NA	NA	2.99668	XLOC_025664	Unannotated_TU
XLOC_051863	GL896369.1	2100	26823	1601	gene:ENSSSCG00000027559|transcript:ENSSSCT00000032398	ENSSSCG00000027559	0.780791	9.77981	2.15568	12.3848	1.3889	0.93856	16.4932	2.02268	6.77411	0.0363698	0.492102	1.22736	16.4932	656.432	1.27589	20.7107	4.00382	25.7907	3.04509	1.8815	32.0501	4.54081	12.7095	0.0578034	0.840035	2.60202	0.00841985	NA	NA	-2.97846	2.3e-05	0.00675798	0.974499	0.160488	0.999976	-2.11149	NA	NA	NA	2.97846	ENSSSCG00000027559
XLOC_030374	Chr4	110390727	110474943	5114	gene:ENSSSCG00000024481|transcript:ENSSSCT00000030320	ENSSSCG00000024481	1.76163	61.3011	13.4972	173.609	7.80142	10.0102	143.451	27.4455	4.10889	1.82176	1.88495	7.1981	173.609	18237.1	2.87868	129.817	25.0689	361.532	17.1042	20.0671	278.757	61.6137	7.70905	2.89537	3.21768	15.2601	0.739946	0.287588	0.918862	-2.96751	2.53e-05	0.00719251	0.937337	0.207255	0.999976	-2.96371	NA	NA	NA	2.96751	ENSSSCG00000024481
XLOC_052571	JH118559.1	13622	14316	612	-	.	0.140866	1.75715	0.4283	6.62806	0.105316	0.111604	4.3917	0.507389	0.590705	0	0	0.0713509	6.62806	76.7368	0.23019	3.72112	0.795497	13.8026	0.230898	0.223729	8.53407	1.13906	1.10827	0	0	0.151265	0.721115	NA	NA	-2.95273	0.000194916	0.031935	0.968991	0.192377	0.999976	-2.88886	NA	NA	NA	2.95273	XLOC_052571	Unannotated_TU
XLOC_027704	Chr3	35870792	36254526	9765	RBFOX1|transcript:ENSSSCT00000008677	ENSSSCG00000007917	0	1.95583	0.331061	5.89112	0.191412	0.11541	4.16241	0.463364	0.0138829	0.0119259	0.0142379	0.138625	5.89112	1088.27	0	4.14186	0.614891	12.268	0.419661	0.231359	8.0885	1.04023	0.026047	0.0189541	0.0243046	0.293886	0.355049	NA	NA	-2.93723	0.000169956	0.0286586	0.374687	0.602221	0.999976	-3.51286	NA	NA	NA	3.51286	ENSSSCG00000007917
XLOC_050840	GL895783.1	110458	113221	2750	-	.	0.34484	3.97303	1.81101	8.03538	0.632812	0.658179	4.4924	1.58084	0.0821618	0.0211738	0.13482	0.0793941	8.03538	418.028	0.563505	8.41368	3.36365	16.7333	1.38741	1.31943	8.72975	3.54891	0.154151	0.0336521	0.230143	0.168317	0.284605	0.669433	0.947006	-2.88508	0.000122373	0.0219842	0.0972219	0.89347	0.999976	-3.49235	NA	NA	NA	3.49235	XLOC_050840	Unannotated_TU
XLOC_010487	Chr13	101092655	101094349	936	-	.	0.0460524	7.58278	0.886801	11.6677	0.0344301	0	5.89413	1.32702	0	0	0	0.0466525	11.6677	206.599	0.0752544	16.0581	1.64709	24.2975	0.075486	0	11.4536	2.97909	0	0	0	0.098904	0.0743776	0.901054	0.984427	-2.8792	0.000331879	0.0461319	-0.00860604	0.991232	0.999976	-0.902406	NA	NA	NA	2.8792	XLOC_010487	Unannotated_TU
XLOC_024543	Chr2	89762602	90121934	4864	HOMER1|transcript:ENSSSCT00000015416	ENSSSCG00000014113	1.24955	4.01497	1.58975	6.23427	1.02033	0.940832	8.22076	1.94259	1.99746	0.143655	0.276313	0.727181	8.22076	994.025	2.04189	8.50251	2.95269	12.9826	2.23702	1.88606	15.9748	4.36102	3.7476	0.228314	0.471676	1.54163	-0.0654193	0.913781	0.9873	-2.84467	4.05e-06	0.00176623	0.765624	0.217947	0.999976	-2.0786	NA	NA	NA	2.84467	ENSSSCG00000014113	homer homolog 1 [Source:RefSeq peptideAcc:NP_001230740]
XLOC_045635	Chr9	51595405	51622226	3638	\USP2|transcript:ENSSSCT00000016486,USP2|transcript:ENSSSCT00000024719\""	ENSSSCG00000015120	0.154031	6.46763	0.876615	13.0447	0.699807	0.563235	8.91734	2.38995	0.608647	0.176061	0.191085	0.540133	13.0447	897.767	0.251703	13.6965	1.62817	27.165	1.53429	1.1291	17.3284	5.36531	1.14194	0.279817	0.326188	1.14509	0.480815	NA	NA	-2.838	2.21e-05	0.00664152	0.603892	0.411952	0.999976	-2.73317	NA	NA	NA	2.838	ENSSSCG00000015120	ubiquitin specific peptidase 2 [Source:HGNC SymbolAcc:HGNC:12618]
XLOC_035863	Chr6	77097065	77112365	4699	EXTL1|transcript:ENSSSCT00000030578	ENSSSCG00000029558	0.0275197	6.9571	0.409068	2.8493	0.144022	0.188959	9.33226	1.24613	0.00961672	0.0247832	0.0295878	0.306662	9.33226	1090.15	0.0449701	14.7331	0.759777	5.93353	0.315759	0.378802	18.1347	2.7975	0.0180428	0.0393885	0.0505075	0.650127	-0.489942	NA	NA	-2.83114	0.000333375	0.0461319	0.263553	0.723843	0.999976	-2.18558	NA	NA	NA	2.83114	ENSSSCG00000029558	exostosin like glycosyltransferase 1 [Source:HGNC SymbolAcc:HGNC:3515]
XLOC_010358	Chr13	77411287	77515122	6318	GRIP2|transcript:ENSSSCT00000012696	ENSSSCG00000011599	0.307016	3.30885	0.732951	13.6264	0.872229	0.416209	10.7844	1.53766	0.0929814	0.0552973	0.0586824	0.55983	13.6264	1693.83	0.501696	7.00716	1.36133	28.3763	1.91231	0.834363	20.9566	3.45196	0.174451	0.0878852	0.100173	1.18685	1.01386	NA	NA	-2.83104	0.000206472	0.0332957	1.08839	0.147227	0.999976	-3.19535	NA	NA	NA	3.19535	ENSSSCG00000011599	glutamate receptor interacting protein 2 [Source:HGNC SymbolAcc:HGNC:23841]
XLOC_048647	GL893554.2	55396	71482	5426	-	.	0	0.2299	0.161027	0.622113	0.00593928	0.0125878	0.973302	0.318845	0	0	0	0.0160954	0.973302	131.286	0	0.486859	0.299081	1.29552	0.0130215	0.0252345	1.89135	0.715791	0	0	0	0.0341224	0.286304	0.691229	0.949788	-2.8007	0.000473866	0.0589834	1.03972	0.183443	0.999976	-2.47062	NA	NA	NA	2.8007	XLOC_048647	Unannotated_TU
XLOC_010649	Chr13	136310074	136600654	4949	TP63|transcript:ENSSSCT00000024669	ENSSSCG00000025592	0	0.582341	0.0264821	5.405	0.0390704	0.0276022	0.838445	0.134452	1.96315	0	0.0280932	0.18529	5.405	506.034	0	1.23323	0.0491861	11.2557	0.0856596	0.0553333	1.62929	0.301839	3.68324	0	0.0479561	0.392818	0.637087	NA	NA	-2.79621	0.000219587	0.0343294	1.63659	0.034604	0.999976	-1.55669	NA	NA	NA	2.79621	ENSSSCG00000025592	tumor protein p63 [Source:HGNC SymbolAcc:HGNC:15979]
XLOC_025663	Chr2	75326867	75328481	1615	-	.	0.106762	0.985484	0.162303	1.96719	0.39909	0.359482	2.01459	0.35708	0.0839424	0	0	0.0540765	2.01459	80.8818	0.17446	2.08696	0.301451	4.09659	0.874983	0.720643	3.9148	0.801627	0.157492	0	0	0.114643	0.601039	0.369072	0.919869	-2.78239	0.000457085	0.0581435	0.731835	0.328276	0.999976	-3.40644	NA	NA	NA	3.40644	XLOC_025663	Unannotated_TU
XLOC_040499	Chr7	34838671	34928071	3676	GRM4|transcript:ENSSSCT00000001696	ENSSSCG00000001523	0.0703564	0.538273	0.08319	0.810244	0.0964342	0.0185804	0.551572	0.49477	0.196688	0	0.0126073	0.0712733	0.810244	56.3452	0.11497	1.1399	0.154512	1.68729	0.211427	0.0372476	1.07183	1.11073	0.369023	0	0.0215211	0.1511	0.101493	0.885486	0.981146	-2.74373	0.000140087	0.0245212	0.713602	0.291172	0.999976	-2.02311	0.024554	0.188389	0.000140087	2.74373	ENSSSCG00000001523	glutamate metabotropic receptor 4 [Source:HGNC SymbolAcc:HGNC:4596]
XLOC_052634	JH118612.1	189772	192832	3045	-	.	0.410524	0.0423793	0.071735	3.71696	0.40217	0	0.588445	0.0291365	3.07196	0.038245	0.0304397	0.129064	3.71696	296.472	0.670839	0.0897468	0.133236	7.74038	0.881736	0	1.14348	0.06541	5.76357	0.0607837	0.0519616	0.273618	0.574355	0.381979	0.919869	-2.74323	0.000406148	0.053664	1.59054	0.0401009	0.999976	-2.51699	0.00495237	0.0978299	0.000406148	2.74323	XLOC_052634	Unannotated_TU
XLOC_052569	JH118559.1	14606	21077	2276	PRKAG3|transcript:ENSSSCT00000031385	ENSSSCG00000023802	0.132573	1.51195	0.211139	4.27488	0.0849558	0.0750237	2.69327	0.42879	0.0992728	0	0.0203622	0.1343	4.27488	184.061	0.216637	3.20186	0.392156	8.90223	0.186261	0.150398	5.23364	0.962614	0.186254	0	0.034759	0.284718	0.594656	NA	NA	-2.71418	0.000466464	0.0586085	0.643016	0.387765	0.999976	-2.83666	NA	NA	NA	2.83666	ENSSSCG00000023802
XLOC_043309	Chr8	120390710	120418097	1420	EGF|transcript:ENSSSCT00000010002	ENSSSCG00000009134	0.758892	9.66324	2.46122	16.9598	1.2936	1.63539	20.6211	2.2805	6.68288	0.369051	0.489554	2.15259	20.6211	727.936	1.24011	20.4639	4.57131	35.318	2.83615	3.27842	40.0716	5.1196	12.5383	0.586541	0.835685	4.56351	0.295494	0.659155	0.946864	-2.71246	4.94e-05	0.0116253	1.10991	0.110802	0.999976	-1.93666	NA	NA	NA	2.71246	ENSSSCG00000009134
XLOC_037387	Chr6	110739417	110858569	1299	gene:ENSSSCG00000028047|transcript:ENSSSCT00000024859	ENSSSCG00000028047	0.597298	12.3515	2.35417	32.1877	0.967541	0.788702	29.6204	5.01999	0.626175	0.627554	0.535155	1.0757	32.1877	956.515	0.976048	26.1568	4.37248	67.0294	2.12128	1.58109	57.5591	11.2696	1.17482	0.997386	0.913528	2.2805	0.589938	NA	NA	-2.70783	0.000184756	0.0305145	0.928274	0.212993	0.999976	-2.47763	NA	NA	NA	2.70783	ENSSSCG00000028047
XLOC_008215	Chr12	58110959	58132945	5967	MYH3|transcript:ENSSSCT00000019601	ENSSSCG00000018007	0	16.2847	2.80409	18.2025	0.280841	0.68107	14.4849	2.71351	0.106024	0.0585501	0.0466007	0.958664	18.2025	2148.64	0	34.4862	5.20813	37.9059	0.615729	1.36532	28.1475	6.0917	0.198921	0.093055	0.0795491	2.03238	-0.0269812	0.965476	0.994691	-2.67641	0.000533885	0.0639413	0.0301162	0.96637	0.999976	-2.83616	NA	NA	NA	2.83616	ENSSSCG00000018007	myosin heavy chain 3 [Source:HGNC SymbolAcc:HGNC:7573]
XLOC_007359	Chr11	78541313	78542627	1312	-	.	0	3.34416	0.566062	1.29724	0.393007	0.858976	8.98495	1.55532	0.0688856	0.177525	0.070647	0.232978	8.98495	293.05	0	7.08193	1.05137	2.70143	0.861645	1.72196	17.4598	3.49161	0.129242	0.282144	0.120597	0.493917	-0.463671	0.507369	0.929184	-2.67565	0.000492616	0.0600522	0.928972	0.234141	0.999976	-1.5336	0.0343558	0.216085	0.000492616	2.67565	XLOC_007359	Unannotated_TU
XLOC_005202	Chr10	72091036	72106952	1166	\gene:ENSSSCG00000030447|transcript:ENSSSCT00000012203,gene:ENSSSCG00000030447|transcript:ENSSSCT00000012213\""	ENSSSCG00000030447	0	1.91834	0.26227	4.23304	0.0276386	0.585777	5.2572	1.36962	0.0775111	0	0	0.26215	5.2572	152.386	0	4.06247	0.487122	8.81511	0.060596	1.17429	10.2159	3.07472	0.145425	0	0	0.555763	0.526857	0.464653	0.924442	-2.66286	0.000767926	0.0851399	1.0498	0.176392	0.999976	-2.40422	0.00871952	0.123082	0.000767926	2.66286	ENSSSCG00000030447
XLOC_037856	Chr6	17959689	17963705	2962	-	.	0.043658	0.275924	0.117992	0.248995	0.20672	0.0461186	1.43274	0.55413	0.183075	0.0393167	0.0156463	0.103196	1.43274	105.498	0.0713418	0.584324	0.219151	0.51852	0.453222	0.0924525	2.78414	1.24399	0.343483	0.0624869	0.0267088	0.218778	-0.0520032	0.938278	0.99015	-2.66158	0.000204829	0.0332928	1.78593	0.00928237	0.823592	-0.921137	0.269163	NA	0.000204829	2.66158	XLOC_037856	Unannotated_TU
XLOC_052474	JH118518.1	150075	233704	980	-	.	0.263908	3.77479	0.891564	7.61257	0.131537	0.31363	7.16918	2.67067	0.138334	0.0594164	0.0945804	0.445579	7.61257	174.658	0.431254	7.99388	1.65593	15.8528	0.288387	0.628724	13.9313	5.99553	0.25954	0.0944318	0.161452	0.944634	0.306346	NA	NA	-2.65217	0.000447606	0.0572936	0.768261	0.298843	0.999976	-2.30198	NA	NA	NA	2.65217	XLOC_052474	Unannotated_TU
XLOC_029825	Chr4	16100430	16101510	625	-	.	0	5.09298	0.139797	3.54011	0	0	5.13025	1.49051	0	0	0	0	5.13025	79.7096	0	10.7854	0.25965	7.37211	0	0	9.96924	3.34612	0	0	0	0	-0.0868479	NA	NA	-2.65092	0.000987202	0.0970113	0.13871	0.838825	0.999976	-0.711712	NA	NA	NA	2.65092	XLOC_029825	Unannotated_TU
XLOC_050783	GL895648.1	3728	5317	1582	-	.	0	1.33232	0.303763	0.233098	0.101854	0.194284	1.16243	0.953382	0.142822	0	0.0585896	0	1.33232	45.7158	0	2.82147	0.564189	0.485416	0.223309	0.389475	2.25887	2.1403	0.267961	0	0.100015	0	-1.05654	0.134556	0.918862	-2.63559	0.000742714	0.0840374	0.390578	0.605672	0.999976	-1.26259	0.175698	NA	0.000742714	2.63559	XLOC_050783	Unannotated_TU
XLOC_012761	Chr13	103248002	103250920	2918	-	.	0	0.103189	0.0299429	0.427729	0	0.0585175	0.985721	0.349653	0	0	0	0	0.985721	71.5042	0	0.218523	0.0556139	0.890726	0	0.117308	1.91548	0.784954	0	0	0	0	0.736978	0.303518	0.918862	-2.62975	0.00108401	0.103798	1.81882	0.0199405	0.999976	-2.0886	0.0260593	NA	0.00108401	2.62975	XLOC_012761	Unannotated_TU
XLOC_016876	Chr15	151914130	151945098	5079	RAMP1|transcript:ENSSSCT00000017784	ENSSSCG00000016331	0.432833	13.9657	2.56322	35.8557	1.82103	1.56667	27.6475	4.69893	0.978694	0.252218	0.7756	1.7453	35.8557	3490.81	0.707294	29.5752	4.76076	74.6679	3.99251	3.14066	53.7254	10.5489	1.83621	0.400856	1.32398	3.70005	0.661273	NA	NA	-2.62967	0.000215697	0.034244	0.800694	0.280743	0.999976	-2.65332	NA	NA	NA	2.65332	ENSSSCG00000016331	receptor activity-modifying protein 1 precursor [Source:RefSeq peptideAcc:NP_999364]
XLOC_030115	Chr4	91577446	91642086	3000	GPA33|transcript:ENSSSCT00000006919	ENSSSCG00000006312	0.0718417	4.10077	0.247558	3.97127	0.0537109	0.0113836	3.28499	0.931567	1.14479	0.0194094	0.0154481	0.509446	4.10077	249.525	0.117397	8.6842	0.459797	8.26999	0.117758	0.0228204	6.38349	2.09132	2.14783	0.0308477	0.0263705	1.08003	-0.0827438	NA	NA	-2.62524	0.000274595	0.0416693	0.40728	0.581343	0.999976	-1.20253	NA	NA	NA	2.62524	ENSSSCG00000006312	glycoprotein A33 [Source:HGNC SymbolAcc:HGNC:4445]
XLOC_013603	Chr14	33642793	33649523	6598	ATP2A2|transcript:ENSSSCT00000022277	ENSSSCG00000027344	0.378917	2.58168	0.662119	5.67497	0.512851	0.336436	7.43957	2.89774	0.36984	0.176502	0.287984	0.450036	7.43957	1220.26	0.619189	5.46724	1.22978	11.8179	1.1244	0.674443	14.4568	6.50529	0.693889	0.280519	0.491599	0.954083	0.413634	NA	NA	-2.62295	8.27e-05	0.0161392	1.2207	0.0768836	0.999976	-1.84807	NA	NA	NA	2.62295	ENSSSCG00000027344
XLOC_014523	Chr14	33404109	33492172	1790	-	.	22.4435	136.471	38.4394	291.538	20.7582	25.1075	433.386	115.733	22.2158	13.0769	13.0489	24.3217	433.386	19285	36.6751	289.004	71.3947	607.115	45.5112	50.3323	842.168	259.816	41.681	20.7834	22.275	51.5623	0.362787	NA	NA	-2.60691	8.48e-05	0.0162364	1.21635	0.077601	0.999976	-1.79359	NA	NA	NA	2.60691	.
XLOC_023348	Chr2	135952032	135980887	1651	CTXN3|transcript:ENSSSCT00000015574	ENSSSCG00000014253	0.809362	4.42917	1.00551	32.7646	0.273272	0.144794	4.05556	0.725457	0.957973	0.21161	0.112282	0.079346	32.7646	1023.34	1.32258	9.37966	1.86756	68.2308	0.599133	0.290265	7.88087	1.62861	1.79734	0.336317	0.191669	0.168215	0.749135	NA	NA	-2.57023	0.000284449	0.042522	0.0527222	0.937752	0.999976	-2.24573	NA	NA	NA	2.57023	ENSSSCG00000014253	cortexin 3 [Source:HGNC SymbolAcc:HGNC:31110]
XLOC_023215	Chr2	90185071	90279488	374	-	.	0.115254	4.83057	1.51852	26.1667	0	0.730498	8.4472	1.89777	0	0	0	0	26.1667	185.134	0.188337	10.2297	2.8204	54.491	0	1.46441	16.4148	4.2604	0	0	0	0	0.50947	NA	NA	-2.56996	0.00140681	0.122083	0.499524	0.520594	0.999976	-0.731372	NA	NA	NA	2.56996	.
XLOC_023671	Chr2	5395320	5397026	588	CST6|transcript:ENSSSCT00000014166	ENSSSCG00000012960	2.12593	15.9478	3.78915	30.2959	1.42498	7.78266	10.1042	2.48961	80.6946	2.47568	1.33989	4.60432	80.6946	1503.84	3.47399	33.7726	7.03771	63.0898	3.1242	15.6017	19.6348	5.58905	151.398	3.93466	2.28724	9.76122	0.429683	0.514523	0.93023	-2.56241	0.000540805	0.0642416	1.74563	0.0190501	0.999976	-1.4141	0.0532306	0.259004	0.000540805	2.56241	ENSSSCG00000012960	cystatin E/M [Source:HGNC SymbolAcc:HGNC:2478]
XLOC_050856	GL895808.1	716	9163	744	-	.	0.579369	52.7281	10.217	113.503	2.46897	4.68196	74.5956	16.9929	2.79394	2.11312	1.93102	3.99105	113.503	1597.52	0.946749	111.662	18.9765	236.365	5.41308	9.3858	144.956	38.1482	5.24196	3.35842	3.29631	8.46108	0.311753	0.657924	0.946864	-2.56128	0.000211856	0.033897	0.518558	0.491118	0.999976	-2.52456	NA	NA	NA	2.56128	XLOC_050856	Unannotated_TU
XLOC_040659	Chr7	53156332	53163125	760	CRABP1|transcript:ENSSSCT00000025681	ENSSSCG00000021873	14.3494	0.735784	0.287412	1.26902	1.95055	0.494288	2.23356	0.52532	4.69727	0.306464	0	0.114913	14.3494	376.117	23.4485	1.55817	0.53382	2.64267	4.27648	0.990884	4.34032	1.17932	8.81296	0.487069	0	0.243616	-1.78509	NA	NA	-2.55544	0.000852986	0.0899821	-0.755592	0.3281	0.999976	-1.79385	0.0312614	0.207441	NA	2.55544	ENSSSCG00000021873	cellular retinoic acid binding protein 1 [Source:HGNC SymbolAcc:HGNC:2338]
XLOC_023118	Chr2	78640888	78832890	13471	\gene:ENSSSCG00000020775|transcript:ENSSSCT00000028195,SPEG|transcript:ENSSSCT00000015285\""	ENSSSCG00000013994;ENSSSCG00000020775	0.908754	41.2875	8.40589	116.668	6.33718	5.21224	58.5781	11.1699	1.3284	0.371733	0.832555	5.32261	116.668	29731.5	1.485	87.4347	15.6126	242.955	13.8939	10.4488	113.831	25.076	2.49232	0.590803	1.4212	11.284	0.743967	0.287554	0.918862	-2.54952	0.000529598	0.063801	0.465961	0.53489	0.999976	-3.13256	NA	NA	NA	3.13256	ENSSSCG00000020775
XLOC_023118	Chr2	78640888	78832890	13471	\gene:ENSSSCG00000020775|transcript:ENSSSCT00000028195,SPEG|transcript:ENSSSCT00000015285\""	ENSSSCG00000013994;ENSSSCG00000020775	0.908754	41.2875	8.40589	116.668	6.33718	5.21224	58.5781	11.1699	1.3284	0.371733	0.832555	5.32261	116.668	29731.5	1.485	87.4347	15.6126	242.955	13.8939	10.4488	113.831	25.076	2.49232	0.590803	1.4212	11.284	0.743967	0.287554	0.918862	-2.54952	0.000529598	0.063801	0.465961	0.53489	0.999976	-3.13256	NA	NA	NA	3.13256	ENSSSCG00000013994
XLOC_032355	Chr4	131481858	131482062	205	-	.	0	0	0	0	0	0	5.06032	12.5507	0	0	0	0	12.5507	46.1894	0	0	0	0	0	0	9.83336	28.1758	0	0	0	0	NA	NA	NA	-2.54657	0.00155526	0.130007	2.75312	0.000455501	0.149336	NA	NA	NA	NA	NA	XLOC_032355	Unannotated_TU
XLOC_050100	GL894726.2	1122	2725	1601	-	.	0	0.349279	0.0272871	1.18709	0	0.0639927	1.73768	0.498742	0	0	0	0	1.73768	69.1598	0	0.739669	0.0506813	2.47207	0	0.128284	3.37671	1.11965	0	0	0	0	0.66136	NA	NA	-2.54402	0.00157204	0.130445	1.37561	0.0798611	0.999976	-2.268	NA	NA	NA	2.54402	XLOC_050100	Unannotated_TU
XLOC_035563	Chr6	53058502	53098892	5228	CACNG6|transcript:ENSSSCT00000003618	ENSSSCG00000003257	0.255596	2.64113	0.317539	5.55605	0.11712	0.104517	9.04638	0.950336	0.00864364	0.167066	0.0709172	0.208812	9.04638	1175.72	0.417671	5.59313	0.589775	11.5702	0.25678	0.209521	17.5792	2.13346	0.0162171	0.265522	0.121058	0.442684	0.370425	NA	NA	-2.53013	0.00123805	0.111221	1.04604	0.177255	0.999976	-2.20929	NA	NA	NA	2.53013	ENSSSCG00000003257	calcium voltage-gated channel auxiliary subunit gamma 6 [Source:HGNC SymbolAcc:HGNC:13625]
XLOC_006340	Chr11	6099367	6176845	4194	\MTUS2|transcript:ENSSSCT00000010215,MTUS2|transcript:ENSSSCT00000029859\""	ENSSSCG00000009323	0.0205556	0.338459	0.0416658	0.0541082	0.0230519	0.0244283	0.247345	0.0846167	0.0538734	0	0	0	0.338459	28.7914	0.03359	0.716755	0.0773874	0.112678	0.05054	0.0489707	0.480648	0.18996	0.101076	0	0	0	-1.30433	0.0643077	0.918862	-2.52673	0.00167635	NA	0.101234	0.892382	0.999976	-1.48556	0.106173	NA	0.00167635	2.52673	ENSSSCG00000009323
XLOC_000986	Chr1	239697128	239700258	2006	gene:ENSSSCG00000022796|transcript:ENSSSCT00000028207	ENSSSCG00000022796	4.42654	2.14432	2.1778	1.6686	2.21698	2.33233	1.41036	1.68065	2.43291	0.29027	0.115514	0.10884	4.42654	306.245	7.23343	4.54103	4.0449	3.47479	4.86061	4.67556	2.74065	3.77298	4.56459	0.461332	0.197187	0.230743	-0.957121	0.0817548	0.918862	-2.52218	0.000103808	0.0193272	-0.607806	0.329727	0.999976	-2.50308	6.15e-05	0.00681649	6.15e-05	2.52218	ENSSSCG00000022796
XLOC_048487	GL893398.2	1133	5921	983	gene:ENSSSCG00000025811|transcript:ENSSSCT00000025254	ENSSSCG00000025811	0.263103	8.57675	1.24438	18.7858	0.852381	0.48638	25.0875	4.46762	0.229852	0.414645	0.80148	0.444219	25.0875	613.06	0.429938	18.163	2.31123	39.1205	1.8688	0.975031	48.7507	10.0296	0.431246	0.659005	1.36815	0.941751	0.499661	NA	NA	-2.51022	0.000897868	0.0919591	1.09359	0.151886	0.999976	-2.08385	NA	NA	NA	2.51022	ENSSSCG00000025811
XLOC_052818	JH118721.1	92157	96182	4026	-	.	0	0.0427372	0.0108511	0.901858	0	0	0.773	0.14324	0	0	0	0	0.901858	77.3652	0	0.0905047	0.0201542	1.87808	0	0	1.50211	0.321567	0	0	0	0	0.399178	NA	NA	-2.5096	0.0018167	0.142552	2.07674	0.00806195	0.780801	-0.721286	NA	NA	NA	2.5096	XLOC_052818	Unannotated_TU
XLOC_017465	Chr15	134640605	134689802	10419	-	.	0.136526	10.0406	2.05456	31.146	1.84965	1.04888	13.3462	2.72489	0.112766	0.117361	0.128994	1.10225	31.146	6138.95	0.223098	21.2629	3.816	64.86	4.05525	2.10265	25.9347	6.11724	0.211571	0.186525	0.220197	2.33679	0.807654	0.252308	0.918862	-2.50951	0.000882673	0.0912987	0.385041	0.615297	0.999976	-3.37551	NA	NA	NA	3.37551	XLOC_017465	Unannotated_TU
XLOC_043813	Chr8	66533198	66533518	320	-	.	0	2.95728	0.546083	8.24394	0	0	8.84119	2.07939	0	0	0	0	8.84119	70.332	0	6.26265	1.01426	17.1676	0	0	17.1804	4.66813	0	0	0	0	0.144847	NA	NA	-2.50209	0.00187545	0.146043	0.960727	0.220845	0.999976	-0.715603	NA	NA	NA	2.50209	XLOC_043813	Unannotated_TU
XLOC_002656	Chr1	284497737	284511960	3049	-	.	0.0424123	0.0846475	1.79102	0.0558207	0.0528477	2.76656	0.139186	0.480122	0.963359	0.0190974	0	0.114573	2.76656	157.557	0.0693061	0.179258	3.32653	0.116244	0.115866	5.54605	0.270469	1.07785	1.80744	0.030352	0	0.242897	0.224268	NA	NA	-2.49981	0.000990008	0.0970113	0.0966133	0.898465	0.999976	-2.58033	NA	NA	NA	2.58033	XLOC_002656	Unannotated_TU
XLOC_044375	Chr9	7203802	7212089	1502	ART5|transcript:ENSSSCT00000016149	ENSSSCG00000014798	0.143492	2.77794	0.610798	8.85737	0.193102	0.136421	3.83001	0.590683	0	0.038767	0.0308551	0	8.85737	251.675	0.234481	5.88284	1.13446	18.4451	0.423365	0.27348	7.44257	1.32606	0	0.0616133	0.0526708	0	0.687562	NA	NA	-2.48766	0.0019324	0.14767	0.304985	0.693729	0.999976	-3.52196	NA	NA	NA	3.52196	ENSSSCG00000014798	ADP-ribosyltransferase 5 [Source:HGNC SymbolAcc:HGNC:24049]
XLOC_051945	GL896399.1	15858	16847	990	-	.	0.217702	0.651743	0.397151	1.00285	1.13932	0.0689915	2.09569	5.06335	0	0	0.0936251	0.132324	5.06335	89.9897	0.355748	1.3802	0.737643	2.08838	2.4979	0.138305	4.0724	11.367	0	0	0.159821	0.280528	0.306446	0.65135	0.946102	-2.47372	0.00182971	0.143025	1.46231	0.051972	0.999976	-1.84091	0.036947	0.22216	0.00182971	2.47372	XLOC_051945	Unannotated_TU
XLOC_046004	Chr9	125072643	125082840	1817	gene:ENSSSCG00000029111|transcript:ENSSSCT00000029178	ENSSSCG00000029111	0.260955	0.52082	0.14426	0.437124	0.0886807	0.0187952	1.19375	0.317383	0.0497402	0	0	0.0480647	1.19375	53.9212	0.426428	1.10294	0.267938	0.910291	0.194427	0.0376781	2.31972	0.712508	0.0933219	0	0	0.101898	-0.746519	0.285036	0.918862	-2.47141	0.00197239	NA	0.473059	0.51964	0.999976	-1.57964	0.0930457	NA	0.00197239	2.47141	ENSSSCG00000029111
XLOC_052478	JH118519.1	31923	106646	1833	gene:ENSSSCG00000011574|transcript:ENSSSCT00000012666	ENSSSCG00000011574	0.141097	1.22028	0.476668	2.42962	0.298882	0.50304	2.00651	0.677626	0.690284	0.0317665	0.0505667	0.285871	2.42962	91.4315	0.230567	2.5842	0.885332	5.05958	0.655283	1.00843	3.89911	1.52124	1.2951	0.0504873	0.0863192	0.60605	0.417418	0.522197	0.931798	-2.47113	0.000383084	0.0516156	0.845872	0.2015	0.999976	-2.17603	0.00576322	0.10435	0.000383084	2.47113	ENSSSCG00000011574
XLOC_044231	Chr8	144500798	144503503	2396	-	.	0.0719617	0.646303	0.309964	0.177585	0.0672507	0.228052	1.49567	0.333258	0.0377203	0	0.0193424	0.0728994	1.49567	89.0871	0.117593	1.36868	0.575706	0.369812	0.147443	0.457169	2.90643	0.748148	0.0707704	0	0.0330182	0.154548	-0.970895	0.134953	0.918862	-2.46869	0.00169401	0.136052	0.671063	0.364796	0.999976	-1.30638	0.142232	NA	0.00169401	2.46869	XLOC_044231	Unannotated_TU
XLOC_039261	Chr7	14013388	14052973	2409	gene:ENSSSCG00000001068|transcript:ENSSSCT00000001163	ENSSSCG00000001068	0.75152	12.517	7.92489	58.0748	4.09354	2.90615	40.6741	10.0911	1.20054	0.966842	1.40438	2.46521	58.0748	2646.62	1.22806	26.5074	14.7192	120.938	8.97485	5.82587	79.0391	22.654	2.25243	1.53662	2.39732	5.22627	0.965449	0.155399	0.918862	-2.46055	0.000404616	0.053664	1.02961	0.154331	0.999976	-2.57217	NA	NA	NA	2.57217	ENSSSCG00000001068
XLOC_052384	JH118465.1	151987	168742	6369	ST8SIA5|transcript:ENSSSCT00000029195	ENSSSCG00000028961	0.446684	1.03333	0.336104	1.0511	0.0657788	0.0965166	1.91011	0.341287	0.049666	0.0731394	0.00727656	0.0685614	1.91011	302.427	0.729929	2.18829	0.624257	2.18886	0.144216	0.193484	3.71177	0.766172	0.0931827	0.116242	0.0124213	0.145351	-0.689593	0.297849	0.918862	-2.45856	0.00115622	0.106664	0.232967	0.745265	0.999976	-1.78693	NA	NA	NA	2.45856	ENSSSCG00000028961	\ST8 alpha-N-acetyl-neuraminide alpha-2,8-sialyltransferase 5 [Source:HGNC SymbolAcc:HGNC:17827]\""
XLOC_038268	Chr6	50058394	50060133	1692	-	.	0	1.06775	0.051639	1.12325	0	0.0403674	1.78357	0.288395	0	0	0	0	1.78357	75.0208	0	2.26117	0.095911	2.33911	0	0.0809233	3.46587	0.647432	0	0	0	0	-0.0128635	0.98258	0.997656	-2.45418	0.00228341	0.164085	0.552604	0.481958	0.999976	-2.2036	NA	NA	NA	2.45418	XLOC_038268	Unannotated_TU
XLOC_049730	GL894367.1	4319	52504	3952	NRAP|transcript:ENSSSCT00000011638	ENSSSCG00000010640	1.0689	50.6014	8.75501	91.5012	3.00901	3.9664	63.511	13.0207	3.67046	2.37215	1.75902	3.97774	91.5012	6840.85	1.74669	107.159	16.261	190.547	6.59708	7.95133	123.416	29.2309	6.88647	3.7701	3.00272	8.43287	0.341582	0.628183	0.942358	-2.45318	0.000249557	0.0387191	0.43681	0.554449	0.999976	-2.34806	NA	NA	NA	2.45318	ENSSSCG00000010640	nebulin related anchoring protein [Source:HGNC SymbolAcc:HGNC:7988]
XLOC_045834	Chr9	80110996	80163883	3311	CALCR|transcript:ENSSSCT00000016693	ENSSSCG00000015320	0.0260375	0.324789	0.0527776	0.505469	0.00973318	0	1.70896	0.415334	0.0136481	0	0.0559884	0.0131884	1.70896	140.664	0.042548	0.687806	0.0980256	1.05262	0.0213394	0	3.32089	0.932404	0.0256064	0	0.0955742	0.0279596	0.0685652	0.924137	0.988551	-2.45011	0.00199652	0.150881	1.55074	0.0421332	0.999976	-1.03412	NA	NA	NA	2.45011	ENSSSCG00000015320	calcitonin receptor precursor [Source:RefSeq peptideAcc:NP_999519]
XLOC_032277	Chr4	121128246	121137099	8817	-	.	0.034222	0.54153	0.138735	1.46062	0.00365505	0.0503528	1.16586	0.342123	0.0102504	0.0132081	0.0105125	0.0891462	1.46062	255.539	0.0559223	1.1468	0.257677	3.04167	0.00801349	0.100941	2.26552	0.76805	0.0192317	0.020992	0.0179452	0.188991	0.496375	NA	NA	-2.44996	0.00137483	0.121364	0.801305	0.286089	0.999976	-2.24452	NA	NA	NA	2.44996	XLOC_032277	Unannotated_TU
XLOC_036742	Chr6	47048842	47057994	858	IGSF23|transcript:ENSSSCT00000003418	ENSSSCG00000003080	1.8086	2.70724	0.407335	8.33134	0.1878	0.597042	5.93535	0.413616	0.94802	0	0.0540145	0.508937	8.33134	135.229	2.95545	5.73313	0.756557	17.3496	0.411742	1.19687	11.5337	0.928548	1.77866	0	0.0922046	1.07895	0.22275	0.750627	0.961066	-2.44347	0.00158583	0.130959	0.3713	0.610673	0.999976	-2.51189	NA	NA	NA	2.51189	ENSSSCG00000003080	immunoglobulin superfamily member 23 [Source:HGNC SymbolAcc:HGNC:40040]
XLOC_044403	Chr9	9634520	9653339	7257	-	.	0	0.480118	0.156518	1.30554	0.0133223	0.0235296	0.448334	0.140594	0	0	0.00638617	0	1.30554	179.231	0	1.01675	0.290707	2.71873	0.0292083	0.047169	0.871214	0.315626	0	0	0.0109014	0	0.27146	0.677279	0.948289	-2.43632	0.00244895	0.170728	0.0257161	0.971186	0.999976	-3.3902	NA	NA	NA	3.3902	.
XLOC_007792	Chr12	23490664	23513358	3589	CACNB1|transcript:ENSSSCT00000019063	ENSSSCG00000017510	0.576495	12.9321	3.1283	31.8676	2.66684	1.50343	27.1304	4.72155	1.03246	0.551617	0.8006	2.01969	31.8676	2420.59	0.942054	27.3863	5.8103	66.3627	5.8469	3.01389	52.7205	10.5996	1.93709	0.876698	1.36665	4.28178	0.622314	0.36414	0.919869	-2.43549	0.000480968	0.0589834	0.818933	0.263606	0.999976	-2.38945	NA	NA	NA	2.43549	ENSSSCG00000017510	calcium voltage-gated channel auxiliary subunit beta 1 [Source:HGNC SymbolAcc:HGNC:1401]
XLOC_048351	GL893285.2	38686	39477	691	-	.	0.124761	2.17876	0.82189	5.87029	0.139913	0	6.00502	1.66913	0.196189	0	0.0670686	0.442355	6.00502	103.154	0.203873	4.61397	1.52653	12.2246	0.306751	0	11.6691	3.74711	0.368088	0	0.114488	0.937799	0.385877	0.592436	0.93956	-2.43496	0.00175775	0.140073	0.992235	0.181238	0.999976	-1.79812	NA	NA	NA	2.43496	XLOC_048351	Unannotated_TU
XLOC_040193	Chr7	1597658	1741419	5278	MYLK4|transcript:ENSSSCT00000031472	ENSSSCG00000028777	0.0980031	0.586791	0.11588	0.198854	0.0610583	0.0388224	2.97498	0.621952	0.111303	0.0220644	0.114149	0.190287	2.97498	390.342	0.160147	1.24265	0.215227	0.414104	0.133867	0.0778262	5.78106	1.39625	0.208825	0.0350675	0.194856	0.403411	-1.2131	0.0619915	0.918862	-2.43074	0.000853565	0.0899821	1.61407	0.0250554	0.999976	0.447603	0.560437	0.735011	0.000853565	2.43074	ENSSSCG00000028777	myosin light chain kinase family member 4 [Source:HGNC SymbolAcc:HGNC:27972]
XLOC_024053	Chr2	53732547	53794584	2216	-	.	0.136162	3.45518	0.867424	14.1319	0.407195	0.539385	5.34089	1.46133	0.122353	0.0525524	0.0836542	0.492631	14.1319	592.43	0.222503	7.31704	1.6111	29.4291	0.892752	1.08129	10.3786	3.28061	0.229557	0.0835227	0.142801	1.04438	0.967587	NA	NA	-2.42743	0.00111603	0.104739	0.544861	0.463325	0.999976	-3.11113	NA	NA	NA	3.11113	XLOC_024053	Unannotated_TU
XLOC_011607	Chr13	126226528	126263883	531	-	.	0	0.162015	0	0.213682	0	0	2.66401	1.00249	0.0851016	0	0	0	2.66401	35.166	0	0.3431	0	0.444982	0	0	5.17678	2.25055	0.159667	0	0	0	0.0336263	0.94633	NA	-2.42615	0.00257365	NA	2.15424	0.00599768	0.689306	-0.490459	0.479348	NA	0.00257365	2.42615	XLOC_011607	Unannotated_TU
XLOC_011979	Chr13	213259169	213349715	1223	SH3BGR|transcript:ENSSSCT00000029140	ENSSSCG00000029219	8.45888	98.6567	16.8245	176.251	11.1726	18.1784	279.718	39.9714	10.3827	13.1882	5.00201	6.35543	279.718	8504.31	13.8227	208.926	31.2488	367.035	24.4952	36.4417	543.556	89.7339	19.48	20.9603	8.53861	13.4736	0.358966	NA	NA	-2.42576	0.000764991	0.0851399	1.10115	NA	NA	-1.81025	NA	NA	NA	2.42576	ENSSSCG00000029219	SH3 domain binding glutamate-rich protein [Source:HGNC SymbolAcc:HGNC:10822]
XLOC_010178	Chr13	35863380	35878411	2531	SLC38A3|transcript:ENSSSCT00000012475	ENSSSCG00000011397	0.442802	5.98234	0.586861	38.9013	0.522042	0.607185	13.6	2.55891	0.464209	0.506131	0.439457	0.379561	38.9013	1862.61	0.723584	12.6688	1.09	81.0101	1.14455	1.21721	26.428	5.74463	0.870943	0.804405	0.750169	0.804675	0.852427	NA	NA	-2.4027	0.000775747	0.0854156	0.955669	0.19599	0.999976	-2.90246	NA	NA	NA	2.90246	ENSSSCG00000011397	solute carrier family 38 member 3 [Source:HGNC SymbolAcc:HGNC:18044]
XLOC_050081	GL894707.2	7233	16903	1191	GPRC5D|transcript:ENSSSCT00000025280	ENSSSCG00000029545	0.253346	0.361167	1.17378	58.9713	1.00116	0.974918	0.514685	0.29797	2.08681	0.0488901	0	0.18332	58.9713	1328.67	0.413994	0.764845	2.1801	122.805	2.19499	1.95439	1.00015	0.668929	3.91525	0.0777021	0	0.38864	2.70281	NA	NA	-2.39754	0.0020097	0.151148	0.773241	0.284344	0.999976	-2.61962	NA	NA	NA	2.70281	ENSSSCG00000029545	G protein-coupled receptor class C group 5 member D [Source:HGNC SymbolAcc:HGNC:13310]
XLOC_010728	Chr13	149932100	149953060	6169	POPDC2|transcript:ENSSSCT00000013015	ENSSSCG00000011894	0.0838483	2.04302	0.446143	4.87408	0.167166	0.315545	4.80779	1.18649	0.109878	0.179338	0.0976621	0.261902	4.87408	737.313	0.137017	4.32651	0.828637	10.15	0.366503	0.632563	9.34262	2.66361	0.206151	0.285025	0.166713	0.555235	0.562833	0.419273	0.919869	-2.39642	0.000836715	0.0899821	0.95595	0.197365	0.999976	-2.11194	NA	NA	NA	2.39642	ENSSSCG00000011894	popeye domain containing 2 [Source:HGNC SymbolAcc:HGNC:17648]
XLOC_030397	Chr4	113357740	113550093	2367	VTCN1|transcript:ENSSSCT00000007374	.	0.0182108	0.508839	0.867457	1.15047	0.149764	0.47612	0.19921	0.843352	0.897288	0	0.0978969	0.0368963	1.15047	67.315	0.0297584	1.07757	1.61116	2.3958	0.32835	0.954464	0.38711	1.89328	1.68348	0	0.167114	0.0782207	0.128507	0.849281	0.978048	-2.39313	0.00139552	0.121662	0.557945	0.439289	0.999976	-2.18345	0.00849382	0.121159	0.00139552	2.39313	XLOC_030397	Unannotated_TU
XLOC_044919	Chr9	97441087	97446252	3269	-	.	0	0	0	1.38838	0	0.647706	0.10097	1.13988	0	0	0	0	1.38838	85.8594	0	0	0	2.89123	0	1.29844	0.196208	2.55897	0	0	0	0	0.610038	0.265572	0.918862	-2.38882	0.00297006	0.196215	2.58034	0.00102698	0.260968	-1.03485	0.213402	0.457188	0.00102698	2.58034	XLOC_044919	Unannotated_TU
XLOC_040165	Chr7	132339547	132425665	1094	\DLK1|transcript:ENSSSCT00000022661,DLK1|transcript:ENSSSCT00000026701,DLK1|transcript:ENSSSCT00000028738\""	ENSSSCG00000028773	0.118204	0.157276	0.439262	0.285218	0	0	1.07754	0.121646	0.247837	0	0	0	1.07754	29.305	0.193158	0.333064	0.815857	0.593953	0	0	2.0939	0.27309	0.464989	0	0	0	-0.71084	0.32066	NA	-2.38541	0.00303731	NA	0.751948	0.316115	0.999976	-0.69405	0.36327	NA	0.00303731	2.38541	ENSSSCG00000028773	protein delta homolog 1 isoform B precursor [Source:RefSeq peptideAcc:NP_001041652]
XLOC_005198	Chr10	71903329	71931035	1121	gene:ENSSSCG00000023446|transcript:ENSSSCT00000032108	ENSSSCG00000023446	0	1.76511	0.0389711	3.21366	0.028748	0.152323	2.27142	0.435293	0	0	0	0	3.21366	68.1509	0	3.73798	0.0723824	6.69229	0.0630285	0.305357	4.41389	0.977212	0	0	0	0	0.210682	NA	NA	-2.37159	0.00318204	0.205281	0.206242	0.76264	0.999976	-3.05397	NA	NA	NA	3.05397	ENSSSCG00000023446
XLOC_018071	Chr15	91008680	91012004	3325	-	.	0	0.0388106	0.0131388	0.989619	0	0.0205418	0.8367	0.120073	0	0	0	0	0.989619	69.1598	0	0.0821892	0.0244032	2.06084	0	0.0411796	1.6259	0.269558	0	0	0	0	1.57777	NA	NA	-2.36777	0.00322605	0.205824	2.06611	0.00846922	0.790634	-0.756297	NA	NA	NA	2.36777	XLOC_018071	Unannotated_TU
XLOC_049000	GL893835.2	4156	22033	3059	\CHRNA1|transcript:ENSSSCT00000029889,CHRNA1|transcript:ENSSSCT00000028323\""	ENSSSCG00000022320	0.0563649	0.731213	0.157095	1.87315	0.02107	0.0558202	1.46438	0.203022	0	0	0	0.0428246	1.87315	111.359	0.0921061	1.54849	0.291778	3.90076	0.0461948	0.111901	2.84562	0.455775	0	0	0	0.0907886	0.474222	NA	NA	-2.34509	0.00355921	0.219839	0.58186	0.45257	0.999976	-2.86418	NA	NA	NA	2.86418	ENSSSCG00000022320	cholinergic receptor nicotinic alpha 1 subunit [Source:HGNC SymbolAcc:HGNC:1955]
XLOC_051249	GL896199.1	11751	57267	6113	PPARGC1A|transcript:ENSSSCT00000029467	ENSSSCG00000029275	0.0282055	2.16729	0.378765	1.78652	0.158154	0.134078	2.59947	0.333809	0.0295691	0.0571517	0.0758129	0.0785759	2.59947	395.031	0.0460907	4.58967	0.703494	3.72035	0.346744	0.268782	5.05136	0.749385	0.0554771	0.0908325	0.129415	0.166582	-0.273102	0.696574	0.950587	-2.34382	0.00194533	0.148105	0.272318	0.723455	0.999976	-2.06792	NA	NA	NA	2.34382	ENSSSCG00000029275	PPARG coactivator 1 alpha [Source:HGNC SymbolAcc:HGNC:9237]
XLOC_042928	Chr8	12432373	12537488	4995	\gene:ENSSSCG00000026232|transcript:ENSSSCT00000022757,gene:ENSSSCG00000026232|transcript:ENSSSCT00000029582\""	ENSSSCG00000026232	0.0258889	1.17979	0.253636	5.65621	0.180649	0.143577	2.87921	0.701595	0.153796	0.0932582	0.0649471	0.253521	5.65621	534.475	0.0423052	2.49845	0.471087	11.7788	0.396064	0.287824	5.59496	1.57505	0.288551	0.148217	0.110867	0.537468	1.095	NA	NA	-2.33708	0.000836958	0.0899821	1.0515	0.1554	0.999976	-2.50816	NA	NA	NA	2.50816	ENSSSCG00000026232
XLOC_050099	GL894726.2	1	527	527	-	.	0	1.4692	0	3.49868	0.061151	0	5.54741	0.589226	0	0	0	0	5.54741	72.6764	0	3.11134	0	7.28584	0.13407	0	10.7799	1.32278	0	0	0	0	0.148403	NA	NA	-2.33643	0.00363973	0.22185	0.35885	0.546367	0.999976	-2.08592	NA	NA	NA	2.33643	XLOC_050099	Unannotated_TU
XLOC_017268	Chr15	93970723	93985668	866	-	.	0	1.78815	0.504465	6.02701	0	0	3.10361	0.409795	0	0	0	0	6.02701	98.7383	0	3.78678	0.936959	12.551	0	0	6.03101	0.91997	0	0	0	0	0.159014	0.74283	0.96034	-2.324	0.00382313	0.229612	0.444448	0.571472	0.999976	-0.726018	NA	NA	NA	2.324	XLOC_017268	Unannotated_TU
XLOC_030464	Chr4	121119225	121120154	907	-	.	0	1.28049	0.0481661	7.4434	0.0710619	0.225915	2.44343	0.586906	0	0	0	0	7.4434	127.716	0	2.7117	0.0894605	15.5005	0.155799	0.452885	4.74814	1.31758	0	0	0	0	0.626434	NA	NA	-2.32274	0.00385307	NA	0.680533	0.386486	0.999976	-3.53899	NA	NA	NA	3.53899	.
XLOC_023115	Chr2	78467351	78555599	1529	-	.	0.0281917	4.78257	1.20003	15.287	0.737691	0.603055	7.55559	1.74076	0	0.0761649	0.0909308	0.428386	15.287	442.176	0.0460681	10.1281	2.22885	31.8344	1.61735	1.20893	14.6822	3.90792	0	0.121051	0.155222	0.908183	0.774145	0.276619	0.918862	-2.31542	0.00326648	0.205838	0.277523	0.707225	0.999976	-3.26675	NA	NA	NA	3.26675	.
XLOC_024551	Chr2	90775412	90779216	349	-	.	9.26326	14.5438	46.5657	3.8201	4.33997	13.2102	15.1322	12.3294	1.55378	1.1679	0	1.37632	46.5657	330.88	15.1371	30.7994	86.4881	7.95517	9.51513	26.4821	29.4053	27.6788	2.91517	1.85617	0	2.91781	-1.61578	0.00481454	0.48241	-2.31404	0.00153765	0.129062	-1.00591	0.120363	0.999976	-2.03824	0.00716763	0.114186	0.00153765	2.31404	XLOC_024551	Unannotated_TU
XLOC_023218	Chr2	90502042	90747422	3330	gene:ENSSSCG00000014117|transcript:ENSSSCT00000015421	ENSSSCG00000014119;ENSSSCG00000014117	28.2577	45.831	126.153	20.0778	22.3747	33.9867	42.7068	26.7894	5.99806	2.71032	2.018	5.80912	126.153	8553.06	46.1761	97.0565	234.309	41.8112	49.0553	68.1322	82.9889	60.1408	11.2535	4.30756	3.4448	12.3154	-1.46425	0.00299191	0.383266	-2.29846	6.33e-05	0.0136571	-1.11899	0.0687686	0.999976	-2.25104	7.77e-08	4.62e-05	7.77e-08	2.29846	ENSSSCG00000014119
XLOC_023218	Chr2	90502042	90747422	3330	gene:ENSSSCG00000014117|transcript:ENSSSCT00000015421	ENSSSCG00000014119;ENSSSCG00000014117	28.2577	45.831	126.153	20.0778	22.3747	33.9867	42.7068	26.7894	5.99806	2.71032	2.018	5.80912	126.153	8553.06	46.1761	97.0565	234.309	41.8112	49.0553	68.1322	82.9889	60.1408	11.2535	4.30756	3.4448	12.3154	-1.46425	0.00299191	0.383266	-2.29846	6.33e-05	0.0136571	-1.11899	0.0687686	0.999976	-2.25104	7.77e-08	4.62e-05	7.77e-08	2.29846	ENSSSCG00000014117
XLOC_031898	Chr4	89845256	89847752	2497	-	.	0	0.0344534	0.104974	2.03346	0	0	0.717587	0.284247	0	0	0	0	2.03346	96.0552	0	0.072962	0.194972	4.23459	0	0	1.39443	0.638121	0	0	0	0	0.368834	NA	NA	-2.29249	0.00433544	NA	1.52768	0.0512283	0.999976	-0.725712	NA	NA	NA	2.29249	XLOC_031898	Unannotated_TU
XLOC_023984	Chr2	40382284	40466411	5336	\ANO5|transcript:ENSSSCT00000014572,ANO5|transcript:ENSSSCT00000028769\""	ENSSSCG00000013344	0.21811	5.81219	1.17895	14.7838	0.193263	0.300803	19.5204	2.6021	0.609746	0.480141	0.964061	0.171852	19.5204	2589.39	0.356415	12.3085	2.1897	30.7866	0.423718	0.603012	37.9326	5.84158	1.144	0.7631	1.64569	0.364329	0.361896	NA	NA	-2.29159	0.00208399	0.15408	1.24533	NA	NA	-1.24034	NA	NA	NA	2.29159	ENSSSCG00000013344	anoctamin 5 [Source:HGNC SymbolAcc:HGNC:27337]
XLOC_045731	Chr9	63360648	63381070	4012	ADAMTS8|transcript:ENSSSCT00000016618	ENSSSCG00000015249	0.322321	0.922057	1.13246	1.27973	0.690799	0.366023	2.49164	0.718699	0.259059	0.0580539	0.0346543	0.359173	2.49164	248.506	0.526706	1.95264	2.10335	2.66498	1.51454	0.733756	4.84181	1.61344	0.486044	0.0922664	0.0591562	0.761452	-0.270738	0.613312	0.940123	-2.28869	0.00111913	0.104739	0.499786	0.442775	0.999976	-1.79147	0.00826613	0.12	0.00111913	2.28869	ENSSSCG00000015249	ADAM metallopeptidase with thrombospondin type 1 motif 8 [Source:HGNC SymbolAcc:HGNC:224]
XLOC_024680	Chr2	136502446	136602322	8861	\FBN2|transcript:ENSSSCT00000015577,FBN2|transcript:ENSSSCT00000025170\""	ENSSSCG00000014256	4.84026	5.79133	15.3921	1.22608	1.02924	1.10611	7.25308	10.3679	3.87582	0.243137	0.643309	2.73502	15.3921	2776.9	7.90948	12.2643	28.5883	2.55325	2.25656	2.21739	14.0944	23.2755	7.27176	0.386423	1.09815	5.79829	-2.91264	4.41e-10	1.23e-05	-2.27973	5.99e-05	0.013185	-0.252693	0.63273	0.999976	0.305933	0.58328	0.750885	4.41e-10	2.91264	ENSSSCG00000014256	fibrillin 2 [Source:HGNC SymbolAcc:HGNC:3604]
XLOC_012159	Chr13	26135067	26136409	1343	-	.	0	0.384349	0.130117	0.67589	0.0479919	0.127144	1.40441	0.627585	0	0	0	0.0325143	1.40441	46.888	0	0.813936	0.24167	1.40751	0.10522	0.254881	2.72908	1.4089	0	0	0	0.0689309	0.294911	0.682188	0.948324	-2.2781	0.0046464	NA	1.13709	0.146267	0.999976	-2.0221	0.0311805	NA	0.0046464	2.2781	.
XLOC_014216	Chr14	135112045	135132532	3417	-	.	0.290142	19.8269	3.19627	36.07	1.30151	1.4292	22.6864	4.51782	1.05798	0.834994	0.786648	1.64853	36.07	2331.62	0.474123	41.9876	5.93654	75.1141	2.85349	2.86507	44.0849	10.1423	1.98497	1.32707	1.34284	3.4949	0.247694	0.727007	0.956713	-2.27578	0.000860109	0.0899821	0.341059	0.648892	0.999976	-2.33186	NA	NA	NA	2.33186	.
XLOC_030986	Chr4	98230902	98273614	4924	ATP1A4|transcript:ENSSSCT00000025246	ENSSSCG00000020953	0.0525244	2.04418	0.816241	4.29181	0.255247	0.672751	6.94272	0.9009	0.064241	0.0118254	0.188239	0.470012	6.94272	849.845	0.0858304	4.32895	1.51603	8.93748	0.559614	1.34864	13.4913	2.02248	0.120528	0.0187943	0.32133	0.996432	0.460038	0.500418	0.928099	-2.27577	0.00326595	0.205838	1.03777	0.173138	0.999976	-2.03253	0.0106908	0.13319	0.00326595	2.27577	ENSSSCG00000020953	ATPase Na+/K+ transporting subunit alpha 4 [Source:HGNC SymbolAcc:HGNC:14073]
XLOC_010977	Chr13	2604024	2681936	2750	COLQ|transcript:ENSSSCT00000024153	ENSSSCG00000028911	0.109722	0.422329	0.285949	0.732365	0.140625	0.173859	1.28599	0.193572	0.0164324	0	0.0168525	0.0635153	1.28599	87.915	0.179297	0.894368	0.531103	1.52511	0.308312	0.348529	2.49897	0.43456	0.0308302	0	0.0287678	0.134653	0.0439439	0.944992	0.991437	-2.2719	0.00430371	0.248921	0.630451	0.399234	0.999976	-2.32624	0.00610101	0.107072	0.00430371	2.32624	ENSSSCG00000028911	collagen like tail subunit of asymmetric acetylcholinesterase [Source:HGNC SymbolAcc:HGNC:2226]
XLOC_023351	Chr2	136695222	136716735	1745	gene:ENSSSCG00000028067|transcript:ENSSSCT00000028009	ENSSSCG00000028067	1.97616	1.33112	4.85685	0.357626	0.0923397	0.508837	1.94557	2.66925	1.00995	0.0333685	0.15935	0.625598	4.85685	172.556	3.22926	2.81892	9.0208	0.744739	0.20245	1.02005	3.78068	5.99233	1.89486	0.0530333	0.272017	1.32628	-2.73036	4.02e-06	0.00661003	-2.26883	0.000349262	0.0480059	-0.505138	0.383211	0.999976	0.0344949	0.965404	0.981695	4.02e-06	2.73036	ENSSSCG00000028067
XLOC_050546	GL895275.1	18867	19659	793	-	.	0.0543569	0.433947	0.110181	4.2925	0.162555	0.0430653	3.21092	0.447519	0.0569848	0.0734276	0	0	4.2925	64.3945	0.0888249	0.918971	0.204642	8.93892	0.356393	0.0863318	6.23955	1.00466	0.106914	0.1167	0	0	1.34314	NA	NA	-2.26472	0.00483777	0.267777	1.59848	0.0383308	0.999976	-2.48581	NA	NA	NA	2.48581	.
XLOC_024549	Chr2	90747286	90761759	1476	gene:ENSSSCG00000014118|transcript:ENSSSCT00000015422	ENSSSCG00000014118	71.024	99.4067	243.473	39.436	40.5015	65.849	82.4539	50.0106	14.2976	6.78538	2.82588	11.183	243.473	7316.71	116.061	210.514	452.211	82.1236	88.7973	132.006	160.227	112.271	26.825	10.7842	4.82387	23.708	-1.61457	0.00069052	0.200869	-2.26169	9.91e-05	0.0186183	-1.22799	0.0381481	0.999976	-2.14036	8.92e-06	0.0018647	8.92e-06	2.26169	ENSSSCG00000014118
XLOC_027707	Chr3	38403031	38448979	6268	SEC14L5|transcript:ENSSSCT00000008687	ENSSSCG00000007926	0.034385	0.480385	0.0836375	1.48439	0.0257072	0.0108969	1.22622	0.169854	0.173027	0	0.00739381	0.167199	1.48439	191.068	0.0561887	1.01731	0.155343	3.09116	0.0563616	0.0218446	2.38282	0.381315	0.324632	0	0.0126215	0.354464	0.626119	NA	NA	-2.25843	0.00326297	0.205838	1.13624	0.115488	0.999976	-1.19062	NA	NA	NA	2.25843	ENSSSCG00000007926	SEC14 like lipid binding 5 [Source:HGNC SymbolAcc:HGNC:29032]
XLOC_001630	Chr1	33767778	33841832	1872	gene:ENSSSCG00000023999|transcript:ENSSSCT00000028886	ENSSSCG00000023999	0	0.183825	0.256706	0.954633	0.0516451	0	1.30981	0.165877	0	0	0	0	1.30981	60.9544	0	0.389286	0.476788	1.98798	0.113229	0	2.54525	0.372386	0	0	0	0	0.474066	0.509277	0.929499	-2.24788	0.00509866	NA	1.01545	0.195726	0.999976	-2.22677	NA	NA	NA	2.24788	ENSSSCG00000023999
XLOC_050782	GL895648.1	197	3629	861	-	.	0	3.89683	0.558134	0.856588	0.374292	0.753618	4.38123	1.95783	0	0	0.161479	0.0507163	4.38123	93.7759	0	8.25233	1.03664	1.7838	0.820615	1.51076	8.51373	4.39523	0	0	0.27565	0.107519	-0.790914	0.260797	0.918862	-2.24301	0.0050577	0.275483	0.19012	0.787568	0.999976	-1.72106	0.0458471	NA	0.0050577	2.24301	XLOC_050782	Unannotated_TU
XLOC_017136	Chr15	63381220	63437375	11391	PPP1R3B|transcript:ENSSSCT00000026451	ENSSSCG00000022797	0.00756826	1.72196	0.153408	1.06831	0.407394	0.680558	4.33405	3.67235	0.166617	0.219806	0.134261	0.651686	4.33405	1227.29	0.0123673	3.6466	0.284929	2.2247	0.893188	1.36429	8.42205	8.24426	0.312605	0.349342	0.229188	1.38158	0.0449552	0.948064	0.991871	-2.23842	0.000960143	0.0949939	1.37206	0.0722183	0.999976	-0.656201	0.216111	0.458943	0.000960143	2.23842	ENSSSCG00000022797	protein phosphatase 1 regulatory subunit 3B [Source:HGNC SymbolAcc:HGNC:14942]
XLOC_052899	JH118751.1	7490	18877	402	PERP|transcript:ENSSSCT00000004591	ENSSSCG00000004153	0.428906	6.52716	4.23826	41.9143	1.04215	4.07771	7.38965	0	31.4749	0.579384	0.691708	1.95523	41.9143	401.025	0.700877	13.8226	7.87186	87.2845	2.28486	8.17446	14.3598	0	59.0528	0.920828	1.18077	4.14511	1.20504	0.0814882	0.918862	-2.23489	0.0046393	0.259598	1.35723	0.0809682	0.999976	-2.57459	0.00143936	0.053469	0.00143936	2.57459	ENSSSCG00000004153
XLOC_050114	GL894753.2	629	917	289	-	.	0.149152	0	0	0	0.446042	0	1.79475	0	5.31635	0	0	0	5.31635	48.6959	0.243731	0	0	0	0.977923	0	3.48761	0	9.97446	0	0	0	0.0865823	0.863214	NA	-2.22761	0.00550452	NA	2.15583	0.00608641	0.694738	-0.505378	0.469461	NA	0.00550452	2.22761	XLOC_050114	Unannotated_TU
XLOC_000130	Chr1	28367540	28425806	4945	TXLNB|transcript:ENSSSCT00000004578	ENSSSCG00000004143	2.5279	20.4767	3.43662	70.8955	1.5706	1.692	37.7796	7.62513	1.37075	1.55432	1.83691	0.962523	70.8955	6632.1	4.13085	43.3636	6.38296	147.637	3.44344	3.39191	73.4144	17.118	2.57178	2.47031	3.13566	2.04056	0.765708	NA	NA	-2.22624	0.00169082	0.136052	0.679709	0.344265	0.999976	-2.39008	NA	NA	NA	2.39008	ENSSSCG00000004143	taxilin beta [Source:HGNC SymbolAcc:HGNC:21617]
XLOC_020628	Chr17	12202748	12203391	644	-	.	0	0.0667935	0.474855	1.32141	0.0500412	0	3.44129	0.55106	0	0	0	0	3.44129	55.0934	0	0.141449	0.881964	2.75177	0.109713	0	6.68721	1.2371	0	0	0	0	0.436536	0.532241	NA	-2.22432	0.00557119	NA	1.47228	0.0610103	0.999976	-1.58023	NA	NA	NA	2.22432	.
XLOC_028584	Chr3	11265523	11266912	1390	-	.	0	0.15473	0.0942877	0.122444	0.115923	0.147414	0.474923	1.30847	0.03251	0	0	0.0628299	1.30847	32.6511	0	0.327673	0.175124	0.254984	0.254154	0.295516	0.922882	2.93745	0.0609949	0	0	0.1332	0.211712	0.769002	NA	-2.21953	0.00566147	NA	1.62701	0.0348019	0.999976	-1.14465	0.224011	NA	0.00566147	2.21953	XLOC_028584	Unannotated_TU
XLOC_044744	Chr9	62285642	62293555	232	-	.	0	0.370819	0.376609	2.81217	0	0	8.12983	2.10329	0	0	0	0	8.12983	46.888	0	0.785285	0.699489	5.85621	0	0	15.7981	4.72179	0	0	0	0	0.516727	0.439137	NA	-2.21507	0.00577966	NA	1.9003	0.0154054	0.999976	-1.10368	NA	NA	NA	2.21507	XLOC_044744	Unannotated_TU
XLOC_033914	Chr5	80391103	80496572	4703	SLC38A4|transcript:ENSSSCT00000029189	ENSSSCG00000026597	0.42161	4.14327	1.34692	2.66593	0.637268	0.653534	4.27114	1.6318	0.480427	0.0619052	0.335044	0.427104	4.27114	499.357	0.688955	8.77422	2.50168	5.55168	1.39717	1.31012	8.2998	3.6633	0.901371	0.0983874	0.571931	0.905467	-0.609816	0.315041	0.918862	-2.21426	0.000861885	0.0899821	0.202919	0.761306	0.999976	-1.5021	0.0250717	0.190305	0.000861885	2.21426	ENSSSCG00000026597	solute carrier family 38 member 4 [Source:HGNC SymbolAcc:HGNC:14679]
XLOC_032571	Chr5	7063654	7199589	1818	BAIAP2L2|transcript:ENSSSCT00000000117	ENSSSCG00000000111	0.569043	1.18303	0.432541	1.99718	0.0709055	0.169063	2.17869	0.292807	0.0248564	0.0640573	0.025492	0.0480382	2.17869	98.4647	0.929876	2.50531	0.803373	4.15904	0.155456	0.338916	4.23368	0.657338	0.0466353	0.101808	0.0435157	0.101842	-0.251831	0.713703	0.954327	-2.20925	0.0051179	0.276556	0.115061	0.877413	0.999976	-2.23845	NA	NA	NA	2.23845	ENSSSCG00000000111	BAI1 associated protein 2 like 2 [Source:HGNC SymbolAcc:HGNC:26203]
XLOC_047195	Chr9	130300008	130301183	1176	-	.	0.0733079	0.14631	1.2259	0.0482419	0.328842	0.435597	0.400961	0.867591	0.230556	0	0	0.0742632	1.2259	29.3522	0.119793	0.30984	2.27691	0.100461	0.720969	0.873228	0.779158	1.9477	0.432566	0	0	0.157439	-0.63589	0.367787	0.919869	-2.20748	0.00555088	NA	0.0722858	0.921978	0.999976	-1.63538	0.0807371	NA	0.00555088	2.20748	XLOC_047195	Unannotated_TU
XLOC_042217	Chr7	131022082	131024925	1579	-	.	0	0.653807	0.193671	0.592835	0.734741	0.324422	0.985465	0.78663	0.286187	0.0737531	0.0293505	0.110619	0.985465	38.6826	0	1.38457	0.359712	1.23455	1.61088	0.650359	1.91498	1.76595	0.536941	0.117217	0.0501023	0.234513	0.519642	0.447803	0.9217	-2.20676	0.002201	0.159846	0.987966	0.179596	0.999976	-1.91809	0.0122971	0.140441	0.002201	2.20676	XLOC_042217	Unannotated_TU
XLOC_017509	Chr15	145138789	145141272	840	-	.	0.307893	1.63867	0	0.236385	0	0	3.2558	1.16182	0	0	0	0.155953	3.2558	67.9876	0.50313	3.47021	0	0.492261	0	0	6.32676	2.60822	0	0	0	0.330622	-1.29536	0.0691617	0.918862	-2.19868	0.00627411	0.311878	0.632297	0.420371	0.999976	-0.144319	0.858464	NA	0.00627411	2.19868	XLOC_017509	Unannotated_TU
XLOC_027493	Chr3	10914212	10946467	2031	-	ENSSSCG00000025858	6.13361	37.1272	239.083	39.9865	62.1999	111.112	67.6301	55.9582	23.1396	1.97821	7.94084	14.2976	239.083	9886.37	10.023	78.6244	444.056	83.27	136.37	222.743	131.421	125.623	43.4142	3.14401	13.5553	30.3111	-0.40879	0.526049	0.93249	-2.19516	8.43e-05	0.0162364	-0.557195	0.422186	0.999976	-2.45236	1.33e-05	0.00235691	1.33e-05	2.45236	ENSSSCG00000025858
XLOC_021997	Chr18	25399152	25399989	838	-	.	0.051438	0.87262	0.26066	3.55424	0	0	1.80059	1.11165	0	0	0	0.0521083	3.55424	56.3452	0.0840551	1.84795	0.484133	7.40154	0	0	3.49896	2.49561	0	0	0	0.11047	0.292228	NA	NA	-2.19397	0.00640568	NA	0.801515	0.300274	0.999976	-0.688151	NA	NA	NA	2.19397	XLOC_021997	Unannotated_TU
XLOC_041792	Chr7	66550193	66551967	1317	-	.	0.621865	3.20082	2.81956	3.44616	4.08643	2.67087	1.25312	3.36829	3.08808	0.176851	0.211136	0.895218	4.08643	128.901	1.01619	6.77837	5.23687	7.17647	8.95928	5.35421	2.43509	7.56164	5.79382	0.281073	0.360417	1.89788	0.309518	0.537634	0.933955	-2.18524	0.000439493	0.0569672	0.353817	0.558422	0.999976	-2.36263	1.98e-05	0.00312402	1.98e-05	2.36263	XLOC_041792	Unannotated_TU
XLOC_031460	Chr4	1761934	1765123	3190	-	.	0	0	0	0	0	0.0107056	0.221723	1.11248	0	0	0	0.0410659	1.11248	63.7095	0	0	0	0	0	0.0214612	0.430857	2.49747	0	0	0	0.0870603	0.198494	0.615998	NA	-2.17235	0.00693258	0.337243	2.76437	0.000432489	0.147154	0.327735	0.64659	NA	0.000432489	2.76437	XLOC_031460	Unannotated_TU
XLOC_022172	Chr18	54887519	54893753	2644	-	.	0.016303	0.292841	0.198275	1.98478	1.54795	0.452072	0.766861	0.872442	1.07674	0.0880909	0.105169	0.247731	1.98478	99.2749	0.0266407	0.620149	0.368263	4.13321	3.39379	0.906255	1.49018	1.95859	2.02017	0.140005	0.179527	0.525194	2.06055	0.000913044	0.235742	-2.16994	0.000357708	0.0488391	2.08484	0.00154022	0.323808	-2.32493	0.000312349	0.0219263	0.000312349	2.32493	XLOC_022172	Unannotated_TU
XLOC_000222	Chr1	49755343	49863455	7115	ROS1|transcript:ENSSSCT00000029401	ENSSSCG00000026978	0.0302917	0.296238	0.0736809	0.474432	0.0543526	0.0239992	0.888054	0.305503	0	0.00818385	0.0195409	0.0613728	0.888054	157.075	0.0494997	0.627345	0.13685	0.987982	0.119165	0.0481104	1.72569	0.68584	0	0.0130068	0.0333569	0.130111	0.154866	0.823037	0.974279	-2.16604	0.00589535	0.301089	1.01826	0.184119	0.999976	-1.62118	0.0552931	0.263263	0.00589535	2.16604	ENSSSCG00000026978	\ROS proto-oncogene 1, receptor tyrosine kinase [Source:HGNC SymbolAcc:HGNC:10261]\""
XLOC_022761	Chr2	59129440	59137729	4125	PDE4C|transcript:ENSSSCT00000015184	ENSSSCG00000013898	0.0313491	2.55483	0.15886	8.03194	0.335937	0.331159	5.41831	1.57009	0.0109549	0.141159	0.011235	0.434021	8.03194	626.773	0.0512277	5.41037	0.295057	16.7261	0.736524	0.663865	10.529	3.52477	0.0205534	0.224347	0.0191786	0.920131	0.586239	NA	NA	-2.15424	0.00603809	0.306089	0.866352	0.26653	0.999976	-2.57128	NA	NA	NA	2.57128	ENSSSCG00000013898
XLOC_011802	Chr13	157489245	157501001	489	gene:ENSSSCG00000030440|transcript:ENSSSCT00000027892	ENSSSCG00000030440	0	3.78251	0.446694	5.68485	0.790836	0	4.43566	0.544298	0	0	0	0	5.68485	53.9212	0	8.01022	0.829659	11.8384	1.73386	0	8.6195	1.22192	0	0	0	0	0.118201	0.847851	0.978048	-2.15029	0.00726963	NA	0.242993	0.757198	0.999976	-1.02608	0.217368	0.459735	0.00726963	2.15029	ENSSSCG00000030440
XLOC_052100	GL896460.1	2814	6197	3342	-	.	0	0.37326	0.052288	0.42439	0	0	0.522041	0.132736	0	0	0	0	0.522041	43.3714	0	0.790454	0.0971163	0.883773	0	0	1.01444	0.297986	0	0	0	0	-0.017031	0.972914	0.995807	-2.14787	0.00736676	NA	0.424381	0.589102	0.999976	-1.59287	NA	NA	NA	2.14787	XLOC_052100	Unannotated_TU
XLOC_042312	Chr8	4172651	4301272	13675	ABLIM2|transcript:ENSSSCT00000009541	ENSSSCG00000008721	0.643029	5.96391	1.4312	11.7821	2.22935	1.38601	15.2372	2.45563	0.393235	0.23419	0.504959	1.70516	15.2372	5179.95	1.05078	12.6298	2.65821	24.5357	4.88772	2.77849	29.6094	5.51277	0.737782	0.372203	0.861983	3.61496	0.528032	0.405402	0.919869	-2.14419	0.00292704	0.193999	0.921731	0.204789	0.999976	-1.99039	0.00341283	0.0825506	0.00292704	2.14419	ENSSSCG00000008721	actin binding LIM protein family member 2 [Source:HGNC SymbolAcc:HGNC:19195]
XLOC_049677	GL894272.1	17754	18479	726	-	.	0	0.355496	0.481395	0.742367	0.443892	0.0940793	0.779389	1.16095	0.0622438	0	0	0	1.16095	15.131	0	0.752835	0.894112	1.54594	0.973208	0.188598	1.51453	2.60627	0.116781	0	0	0	0.235092	0.74329	0.96034	-2.13905	0.00774387	NA	0.750696	0.332345	0.999976	-2.2118	0.0188137	NA	0.00774387	2.2118	XLOC_049677	Unannotated_TU
XLOC_053063	JH118856.1	55805	56510	705	-	.	0.611419	3.53883	0.929503	5.75372	0.777094	1.93763	8.82865	1.25845	1.60245	0.412965	0.39442	0.681325	8.82865	154.73	0.999122	7.49418	1.7264	11.9818	1.70374	3.88432	17.1561	2.82516	3.00649	0.656335	0.67329	1.44442	0.33784	0.596519	0.939805	-2.13415	0.00222821	0.16125	1.01671	0.143972	0.999976	-1.59844	0.0261317	0.193969	0.00222821	2.13415	XLOC_053063	Unannotated_TU
XLOC_035812	Chr6	72981192	72983943	2647	FAM43B|transcript:ENSSSCT00000032584	ENSSSCG00000030706	0.488535	3.59136	2.03002	1.93966	1.33922	1.04504	6.62672	1.37421	1.16088	0.0439955	0.577773	0.577385	6.62672	436.058	0.798317	7.60542	3.77042	4.03926	2.93617	2.09496	12.8772	3.08505	2.17803	0.0699231	0.986279	1.22406	-0.613109	0.248708	0.918862	-2.12448	0.00235107	0.168281	0.614214	0.351378	0.999976	-1.13273	0.0840797	0.313357	0.00235107	2.12448	ENSSSCG00000030706	family with sequence similarity 43 member B [Source:HGNC SymbolAcc:HGNC:31791]
XLOC_044598	Chr9	45463342	45795212	6466	\NCAM1|transcript:ENSSSCT00000016411,NCAM1|transcript:ENSSSCT00000032935,NCAM1|transcript:ENSSSCT00000034031,NCAM1|transcript:ENSSSCT00000036483,NCAM1|transcript:ENSSSCT00000034200\""	.	3.65986	6.95186	6.92527	5.62411	3.43896	3.82916	6.33714	3.98598	4.5776	0.450263	0.465881	2.22183	6.95186	1018.64	5.9806	14.722	12.8625	11.712	7.53973	7.6762	12.3145	8.94833	8.58844	0.715614	0.795275	4.71032	-0.745528	0.0747255	0.918862	-2.11529	7.38e-05	0.0149552	-0.0984834	0.846659	0.999976	-1.60865	0.000986606	0.0437616	7.38e-05	2.11529	XLOC_044598	Unannotated_TU
XLOC_048553	GL893450.2	42774	49851	1303	-	.	0.0330814	2.54195	0.30175	8.42497	1.0635	0.288303	4.59588	0.64685	0.0346807	0	0.0355675	0.40215	8.42497	207.672	0.0540584	5.38309	0.56045	17.5446	2.33167	0.577953	8.93084	1.45215	0.0650675	0	0.0607149	0.852563	0.956843	0.176562	0.918862	-2.10373	0.00821007	0.374392	0.638881	0.410938	0.999976	-2.99654	0.000459241	0.0275387	0.000459241	2.99654	XLOC_048553	Unannotated_TU
XLOC_006380	Chr11	13994415	14277434	10815	FREM2|transcript:ENSSSCT00000010261	ENSSSCG00000009364	0.111599	0.970473	1.0341	2.04845	0.581061	0.151571	1.56523	0.816246	0.25488	0.0969122	0.0728484	0.274558	2.04845	420.82	0.182364	2.05517	1.92067	4.26581	1.27394	0.30385	3.04159	1.83243	0.478202	0.154025	0.124355	0.582066	0.145521	0.819826	0.973795	-2.10092	0.000464615	0.0586085	0.371971	0.563387	0.999976	-1.86622	0.00733513	0.115142	0.000464615	2.10092	ENSSSCG00000009364	FRAS1 related extracellular matrix protein 2 [Source:HGNC SymbolAcc:HGNC:25396]
XLOC_051921	GL896393.1	26395	27654	1260	-	.	0	0.819334	0.90147	0.810464	0.460379	0.271038	0.224538	1.54909	0.143457	0	0.0367813	0.0693123	1.54909	35.0402	0	1.73511	1.67433	1.68775	1.00936	0.543342	0.436329	3.47763	0.269152	0	0.0627869	0.146943	-0.204755	0.765635	0.965505	-2.10043	0.00801587	NA	0.0822463	0.913952	0.999976	-2.28263	0.00782779	NA	0.00782779	2.28263	XLOC_051921	Unannotated_TU
XLOC_031195	Chr4	110455076	110644678	4732	PDE4DIP|transcript:ENSSSCT00000007347	ENSSSCG00000006707	7.8613	47.2965	16.4333	140.375	10.8829	11.3451	119.188	28.7798	7.84027	5.59885	6.71857	9.05264	140.375	14020.7	12.8462	100.16	30.5221	292.323	23.8602	22.7432	231.609	64.6093	14.7098	8.89838	11.4688	19.1917	0.659563	NA	NA	-2.09999	0.00137419	0.121364	0.939598	0.166566	0.999976	-1.89845	NA	NA	NA	2.09999	ENSSSCG00000006707
XLOC_014799	Chr14	68392189	68923267	15210	\ANK3|transcript:ENSSSCT00000011178,ANK3|transcript:ENSSSCT00000033748,ANK3|transcript:ENSSSCT00000034950,ANK3|transcript:ENSSSCT00000036116,ANK3|transcript:ENSSSCT00000032618,ANK3|transcript:ENSSSCT00000035859,ANK3|transcript:ENSSSCT00000036514,ANK3|transcript:ENSSSCT00000033954,ANK3|transcript:ENSSSCT00000036601,ANK3|transcript:ENSSSCT00000036567,ANK3|transcript:ENSSSCT00000032836,ANK3|transcri…	ENSSSCG00000010212	0.226719	2.8507	1.18623	8.03803	0.692839	0.599491	4.5603	1.88991	1.63405	0.19907	0.341261	1.05937	8.03803	2312.84	0.370483	6.03693	2.20323	16.7388	1.51901	1.20178	8.86169	4.24275	3.06579	0.316387	0.582544	2.24588	0.653559	0.32518	0.918862	-2.09524	0.000167582	0.0286007	0.93391	0.14102	0.999976	-1.78397	NA	NA	NA	2.09524	ENSSSCG00000010212	\ankyrin 3, node of Ranvier (ankyrin G) [Source:HGNC SymbolAcc:HGNC:494]\""
XLOC_027494	Chr3	10929442	10935871	1464	gene:ENSSSCG00000025858|transcript:ENSSSCT00000032354	ENSSSCG00000025858	57.7089	364.247	2056.11	358.259	538.012	943.579	666.584	485.782	237.211	28.3186	80.4063	150.179	2056.11	61286.6	94.3024	771.366	3818.88	746.058	1179.56	1891.57	1295.32	1090.56	445.053	45.0073	137.256	318.382	-0.433676	0.496507	0.92731	-2.09198	7.3e-05	0.0149532	-0.466999	0.497369	0.999976	-2.19842	2.54e-05	0.00369132	2.54e-05	2.19842	ENSSSCG00000025858
XLOC_050350	GL895007.2	13377	21057	1200	TUBA8|transcript:ENSSSCT00000024939	ENSSSCG00000027712	0.215525	4.80335	0.910138	10.1173	0.134277	0.28459	7.03366	2.47678	0.489547	0.194094	0.386203	0.800557	10.1173	229.674	0.352191	10.1721	1.69043	21.0688	0.294395	0.570509	13.668	5.56026	0.918482	0.308477	0.659263	1.69719	0.378906	NA	NA	-2.09084	0.0024538	0.170728	0.651525	0.367259	0.999976	-1.73447	NA	NA	NA	2.09084	ENSSSCG00000027712
XLOC_018113	Chr15	93845044	93847761	2718	-	.	0	1.47182	0	2.37951	0	0.0125647	0.607195	0.146888	0	0	0	0	2.37951	122.35	0	3.11687	0	4.95521	0	0.025188	1.17992	0.329757	0	0	0	0	0.0757706	NA	NA	-2.09054	0.00900462	NA	-0.109649	0.845607	0.999976	-0.728193	NA	NA	NA	2.09054	XLOC_018113	Unannotated_TU
XLOC_007132	Chr11	16092603	16094505	1564	-	.	0.937066	0.165019	0.251394	0.199507	0.103026	0.436711	0.572831	0.538904	0.491184	0.0744604	0.029632	0.0837598	0.937066	50.5454	1.53126	0.349462	0.466922	0.415463	0.225879	0.875462	1.11314	1.20981	0.921554	0.118342	0.0505828	0.177572	-1.09443	0.109391	0.918862	-2.08757	0.00409615	0.240175	-0.0372053	0.958234	0.999976	-0.997535	0.244635	NA	0.00409615	2.08757	XLOC_007132	Unannotated_TU
XLOC_015247	Chr14	6824854	6826021	1121	-	.	0	1.15116	0.584567	2.53044	0.373725	0.182787	1.38809	0.94973	0.241868	0	0.041342	0.23372	2.53044	53.6621	0	2.43782	1.08574	5.26952	0.81937	0.366429	2.69737	2.1321	0.453789	0	0.0705723	0.495491	0.407091	0.565708	0.935917	-2.08554	0.00637075	0.315152	0.493996	0.507028	0.999976	-2.16088	0.0133265	0.145264	0.00637075	2.16088	.
XLOC_023802	Chr2	10854399	10878726	3834	MS4A7|transcript:ENSSSCT00000014322	ENSSSCG00000013102	0.775756	1.50339	0.25068	1.93104	0.991845	0.596793	0.627231	3.14711	0.141437	0.0455619	0.205492	0.113894	3.14711	216.612	1.26767	3.18374	0.465596	4.02129	2.17456	1.19637	1.21885	7.0651	0.265361	0.0724125	0.350781	0.241456	0.000767197	0.998969	0.9998	-2.08175	0.00357597	0.219839	0.204632	0.768946	0.999976	-2.21914	0.00074037	0.0365322	0.00074037	2.21914	ENSSSCG00000013102	membrane spanning 4-domains A7 [Source:HGNC SymbolAcc:HGNC:13378]
XLOC_026500	Chr3	10925874	10931052	741	-	.	38.7422	303.311	1794.69	304.564	453.999	760.996	565.391	512.808	186.061	19.2522	68.7348	144.849	1794.69	27076.1	63.3088	642.323	3333.34	634.24	995.367	1525.55	1098.68	1151.23	349.086	30.5979	117.333	307.081	-0.466984	0.469986	0.924958	-2.08152	0.000174296	0.029021	-0.425757	0.541871	0.999976	-2.10828	0.000121116	0.0114572	0.000121116	2.10828	.
XLOC_034470	Chr5	38327043	38329194	2140	-	.	0.181283	0.562814	0.857401	2.55826	2.28899	1.21283	0.0440682	0.310937	1.2881	0.0816281	0.0216563	0.020405	2.55826	103.568	0.296235	1.19187	1.59248	5.32746	5.01848	2.43133	0.0856346	0.698038	2.41671	0.129733	0.036968	0.043259	1.3694	0.0094617	0.643333	-2.07296	0.00849955	0.380451	0.327546	0.657422	0.999976	-4.10089	3.09e-09	3.27e-06	3.09e-09	4.10089	XLOC_034470	Unannotated_TU
XLOC_048648	GL893554.2	74466	75969	904	-	.	0	1.47507	0.628237	0.533436	0.0712977	0	2.2429	0.343498	0	0	0	0.0483039	2.2429	50.4046	0	3.12377	1.16685	1.11086	0.156316	0	4.35846	0.771136	0	0	0	0.102405	-0.914702	0.204241	0.918862	-2.06851	0.0100354	NA	0.278091	0.723164	0.999976	-1.13092	0.217387	NA	0.0100354	2.06851	XLOC_048648	Unannotated_TU
XLOC_048946	GL893783.2	1549	2486	892	-	.	0	0	0	0	0	0	0.951518	1.29301	0.0506603	0.0652781	0	0	1.29301	21.0996	0	0	0	0	0	0	1.84902	2.90275	0.0950481	0.103748	0	0	NA	NA	NA	-2.05718	0.0104654	NA	2.65784	0.000709877	0.201722	0.568541	0.403816	NA	NA	NA	XLOC_048946	Unannotated_TU
XLOC_038059	Chr6	42954372	42955347	976	-	.	0	0.705165	0.223804	1.51132	0.099057	0	0.773	1.18173	0	0	0	0	1.51132	27.9043	0	1.49333	0.41568	3.14724	0.217177	0	1.50211	2.65293	0	0	0	0	0.292976	0.682968	0.948324	-2.0514	0.0103577	NA	0.589176	0.452065	0.999976	-2.10125	NA	NA	NA	2.10125	.
XLOC_006487	Chr11	52691588	52736839	3892	-	.	1.35119	8.70911	2.27862	24.7731	1.95413	1.7637	13.3875	3.61311	3.51805	1.2268	0.714456	1.44733	24.7731	1823.98	2.20798	18.4433	4.23216	51.5888	4.28432	3.53563	26.0149	8.11125	6.60052	1.94978	1.2196	3.06836	0.664148	NA	NA	-2.04802	0.000560029	0.0659161	0.735891	0.251022	0.999976	-1.98057	NA	NA	NA	2.04802	.
XLOC_023667	Chr2	5178535	5184499	1258	CNIH2|transcript:ENSSSCT00000014159	ENSSSCG00000012954	0.548236	0.376125	1.2849	0.51862	0.28179	0.570085	0.787133	0.881564	0.933953	0.0462862	0.0736795	0.27769	1.2849	37.2381	0.895875	0.796521	2.38649	1.08	0.617809	1.14283	1.52958	1.97907	1.75227	0.0735637	0.125774	0.588707	-0.850177	0.160991	0.918862	-2.04777	0.00343385	0.215062	0.24456	0.70156	0.999976	-1.07829	0.168855	NA	0.00343385	2.04777	ENSSSCG00000012954	cornichon family AMPA receptor auxiliary protein 2 [Source:HGNC SymbolAcc:HGNC:28744]
XLOC_026128	Chr2	140488629	140489630	1002	-	.	0	0.0858584	0	0.424644	0.964867	0.136331	0.470589	0.48699	0.225494	0	0	0.0435796	0.964867	18.1032	0	0.181822	0	0.884302	2.11542	0.273298	0.914461	1.09327	0.423069	0	0	0.0923894	1.74641	0.0153731	0.786206	-2.04458	0.0110022	NA	1.90669	0.0148698	NA	-2.46426	0.00748312	NA	0.00748312	2.46426	.
XLOC_007547	Chr12	5211096	5216372	2729	FOXJ1|transcript:ENSSSCT00000018712	ENSSSCG00000017187	0.0157952	0.0630488	0	0.0727606	0	0.012514	0.362848	0.0162552	0.264941	0.0213368	0	0	0.362848	24.6162	0.025811	0.133519	0	0.151521	0	0.0250865	0.705097	0.036492	0.497078	0.033911	0	0	-0.0722863	0.913423	NA	-2.04302	0.0110866	NA	1.73097	0.0266046	0.999976	-0.341479	0.69475	NA	0.0110866	2.04302	ENSSSCG00000017187	forkhead box J1 [Source:HGNC SymbolAcc:HGNC:3816]
XLOC_027104	Chr3	92062677	92088539	2968	ADGRF4|transcript:ENSSSCT00000023995	ENSSSCG00000022089	0.0435698	0.0144929	0.456296	1.15644	0	0.356696	0.190646	0.0149462	1.0201	0.0588559	0	0.0147125	1.15644	95.9596	0.0711976	0.0306917	0.847494	2.40823	0	0.715059	0.370468	0.0335535	1.9139	0.0935409	0	0.0311908	0.676412	0.347738	0.919869	-2.03971	0.0108493	0.431213	1.00727	0.195994	0.999976	-2.02761	0.0280783	0.199674	0.0108493	2.03971	ENSSSCG00000022089	adhesion G protein-coupled receptor F4 [Source:HGNC SymbolAcc:HGNC:19011]
XLOC_001026	Chr1	248912011	248994992	2773	FAM189A2|transcript:ENSSSCT00000005783	ENSSSCG00000005249	0.808317	12.4097	2.96181	43.1171	1.60377	1.5887	14.7087	3.02348	5.06807	0.503957	0.317542	3.8423	43.1171	2261.86	1.32087	26.28	5.50106	89.7893	3.51618	3.18481	28.5824	6.78756	9.50865	0.800951	0.542055	8.14572	0.84273	NA	NA	-2.03821	0.00217638	0.15862	0.602598	0.375688	0.999976	-2.33472	NA	NA	NA	2.33472	ENSSSCG00000005249	family with sequence similarity 189 member A2 [Source:HGNC SymbolAcc:HGNC:24820]
XLOC_028519	Chr3	8469542	8469850	309	-	.	0	1.11366	0	0	0	0	0.152599	1.29205	2.92485	0	0	0.141316	2.92485	28.6447	0	2.3584	0	0	0	0	0.296534	2.90059	5.48757	0	0	0.299593	-0.674104	0.230923	NA	-2.03809	0.0113206	NA	1.15748	0.140812	0.999976	0.475523	0.45607	NA	0.0113206	2.03809	XLOC_028519	Unannotated_TU
XLOC_000748	Chr1	179717698	179891993	7658	ALPK2|transcript:ENSSSCT00000005427	ENSSSCG00000004918	0.0675451	0.88187	0.370806	4.95983	0.0631233	0.209596	3.32497	0.492378	0	0.0912427	0.0968282	0.0798296	4.95983	718.536	0.110376	1.86754	0.68871	10.3286	0.138394	0.420171	6.46117	1.10536	0	0.145014	0.165289	0.16924	1.08937	NA	NA	-2.03218	0.00999767	0.415319	0.986538	0.203626	0.999976	-2.55417	NA	NA	NA	2.55417	ENSSSCG00000004918	alpha kinase 2 [Source:HGNC SymbolAcc:HGNC:20565]
XLOC_018129	Chr15	94605431	94607745	1512	-	.	0	0.426736	0.0577866	1.21945	0.191825	0.045173	1.15388	0.176033	0	0	0	0	1.21945	43.3714	0	0.903701	0.107329	2.53944	0.420565	0.090557	2.24224	0.395186	0	0	0	0	0.742279	0.302598	0.918862	-2.02927	0.0110611	NA	0.82289	0.295106	0.999976	-2.8944	0.00194312	NA	0.00194312	2.8944	XLOC_018129	Unannotated_TU
XLOC_006488	Chr11	52785935	52791112	2916	-	.	0.103476	2.40448	0.404506	5.81722	0.431014	0.316211	3.34728	0.745424	0.542392	0.25959	0.158931	0.239598	5.81722	320.899	0.16909	5.09196	0.751303	12.1141	0.944973	0.633899	6.50453	1.67344	1.01763	0.412572	0.271302	0.507951	0.638167	NA	NA	-2.02399	0.00238754	0.16861	0.654781	0.359813	0.999976	-2.04918	NA	NA	NA	2.04918	XLOC_006488	Unannotated_TU
XLOC_036110	Chr6	125463255	125557673	14054	\FUBP1|transcript:ENSSSCT00000004169,FUBP1|transcript:ENSSSCT00000004173\""	ENSSSCG00000003771	0.0061342	0.303009	0.0279764	0.577255	0.0687916	0.116639	0.496559	0.205167	0.00321538	0.0124295	0.00659519	0.0621414	0.577255	173.486	0.0100239	0.641683	0.0519614	1.20211	0.150822	0.233822	0.964928	0.460591	0.00603266	0.0197545	0.0112582	0.131741	0.656835	0.342548	0.919869	-2.02158	0.00851377	0.380451	0.729776	0.343815	0.999976	-2.33993	0.00196347	0.0628876	0.00196347	2.33993	ENSSSCG00000003771	far upstream element binding protein 1 [Source:HGNC SymbolAcc:HGNC:4004]
XLOC_006813	Chr11	52769649	52777375	3870	-	.	0.111383	0.82251	0.0903083	2.82196	0.141564	0.202963	1.27935	0.355341	0.291918	0.015046	0	0.282085	2.82196	206.599	0.182011	1.74183	0.167733	5.87661	0.31037	0.406875	2.48606	0.797723	0.547693	0.023913	0	0.598024	0.870484	NA	NA	-2.01506	0.00782756	0.362938	0.794969	0.255616	0.999976	-2.27155	NA	NA	NA	2.27155	XLOC_006813	Unannotated_TU
XLOC_008552	Chr12	22822383	22837059	1771	gene:ENSSSCG00000017490|transcript:ENSSSCT00000019043	ENSSSCG00000017490	0	0.0242886	0.0493356	4.83716	0.163771	0.0964167	0.239626	0.0250482	2.34748	0.0986359	0	0.123283	4.83716	162.06	0	0.0514359	0.0916326	10.0732	0.359059	0.193284	0.465647	0.0562319	4.40431	0.156764	0	0.261361	2.75092	NA	NA	-2.01239	0.0117682	0.446319	2.7462	0.000428822	0.147154	-2.5589	NA	NA	NA	2.75092	ENSSSCG00000017490
XLOC_002078	Chr1	143847918	143905868	7540	\CAPN3|transcript:ENSSSCT00000005224,CAPN3|transcript:ENSSSCT00000005221\""	ENSSSCG00000004728	6.76303	8.68858	2.1206	44.0542	1.70536	2.07441	16.7162	3.12405	0.37158	0.556024	0.983436	0.984529	44.0542	6283.83	11.0515	18.3998	3.93866	91.7408	3.7389	4.15851	32.4833	7.01334	0.697154	0.883701	1.67876	2.08722	0.585176	0.392554	0.919869	-2.01057	0.00495658	0.271419	0.0389768	0.957086	0.999976	-2.78619	NA	NA	NA	2.78619	ENSSSCG00000004728	calpain 3 [Source:HGNC SymbolAcc:HGNC:1480]
XLOC_039259	Chr7	13825988	13847674	648	-	.	0.399121	4.44754	1.75286	15.5401	0.596788	1.00134	12.9525	1.50606	0.0697361	0.449291	0.357596	0.471709	15.5401	208.651	0.652205	9.41857	3.25564	32.3616	1.30842	2.00735	25.1697	3.38103	0.130838	0.714068	0.610428	1.00003	0.751008	0.27746	0.918862	-2.00693	0.00975809	0.411901	0.822772	0.279941	0.999976	-2.27641	NA	NA	NA	2.27641	XLOC_039259	Unannotated_TU
XLOC_037165	Chr6	77128550	77143454	4986	TRIM63|transcript:ENSSSCT00000028044	ENSSSCG00000027684	0.0259356	0.207052	0	1.7352	0	0.0342467	0.482311	0.0622788	0	0	0.00929491	0	1.7352	163.669	0.0423815	0.438474	0	3.61347	0	0.0686533	0.93724	0.139813	0	0	0.0158667	0	0.465797	NA	NA	-1.99991	0.0128292	NA	0.669359	0.39442	0.999976	-0.960788	NA	NA	NA	1.99991	ENSSSCG00000027684	E3 ubiquitin-protein ligase TRIM63 [Source:RefSeq peptideAcc:NP_001171685]
XLOC_013604	Chr14	33649636	33680705	7329	-	.	20.0263	105.099	34.0421	189.116	27.8954	26.0616	261.436	88.3575	27.9803	16.6445	17.244	28.4498	261.436	47632.3	32.725	222.568	63.2275	393.825	61.1591	52.2449	508.029	198.358	52.4962	26.4535	29.4361	60.314	0.253747	NA	NA	-1.99559	0.00108917	0.103798	1.0573	0.103078	0.999976	-1.19218	NA	NA	NA	1.99559	XLOC_013604	Unannotated_TU
XLOC_014441	Chr14	21962185	22200591	6235	PALLD|transcript:ENSSSCT00000022985	ENSSSCG00000029331	0.463198	1.11763	0.777741	1.75611	0.351468	0.509386	3.01749	0.384195	0.688525	0.0747112	0.200689	0.46223	3.01749	467.708	0.756913	2.36681	1.44453	3.65702	0.770575	1.02115	5.86367	0.8625	1.2918	0.11874	0.342584	0.979935	-0.17036	0.761563	0.964357	-1.98572	0.00304362	0.199787	0.724332	0.264457	0.999976	-1.23603	0.056434	0.265365	0.00304362	1.98572	ENSSSCG00000029331
XLOC_003392	Chr1	80693134	80695029	1896	-	.	0	0.0453745	0.0921659	0.763016	0.0169971	0	0.522264	0.210571	0.0238338	0	0	0.023031	0.763016	27.3677	0	0.0960897	0.171183	1.58894	0.0372653	0	1.01488	0.472722	0.0447167	0	0	0.048826	0.898676	NA	NA	-1.98411	0.0136716	NA	1.38977	0.0751194	0.999976	-1.78571	NA	NA	NA	1.98411	XLOC_003392	Unannotated_TU
XLOC_050839	GL895783.1	109400	109734	335	-	.	0.128672	3.46688	0.260816	7.45143	0	0	4.0819	1.32419	0.134892	0	0.138342	0.130349	7.45143	47.2227	0.210263	7.34183	0.484422	15.5173	0	0	7.93206	2.97274	0.253083	0	0.236154	0.276341	0.157773	NA	NA	-1.98328	0.0134494	NA	0.399902	0.60606	0.999976	-1.72625	NA	NA	NA	1.98328	XLOC_050839	Unannotated_TU
XLOC_040847	Chr7	81036304	81088373	6288	\MYH6|transcript:ENSSSCT00000036352,MYH7|transcript:ENSSSCT00000002271,MYH7|transcript:ENSSSCT00000035771,MYH7|transcript:ENSSSCT00000033384,MYH7|transcript:ENSSSCT00000033673,MYH7|transcript:ENSSSCT00000034242,MYH7|transcript:ENSSSCT00000033517,MYH7|transcript:ENSSSCT00000034843\""	ENSSSCG00000030999;ENSSSCG00000002029	0.0891167	422.311	55.2405	925.994	5.23784	11.3401	1434.07	313.993	0.158104	0.185204	0.221109	0.958336	1434.07	224169	0.145626	894.328	102.6	1928.34	11.4837	22.7333	2786.73	704.899	0.296632	0.294348	0.377441	2.03168	0.230987	NA	NA	-1.98127	0.0122787	0.46141	0.565796	0.426048	0.999976	-3.13519	NA	NA	NA	3.13519	ENSSSCG00000030999
XLOC_040847	Chr7	81036304	81088373	6288	\MYH6|transcript:ENSSSCT00000036352,MYH7|transcript:ENSSSCT00000002271,MYH7|transcript:ENSSSCT00000035771,MYH7|transcript:ENSSSCT00000033384,MYH7|transcript:ENSSSCT00000033673,MYH7|transcript:ENSSSCT00000034242,MYH7|transcript:ENSSSCT00000033517,MYH7|transcript:ENSSSCT00000034843\""	ENSSSCG00000030999;ENSSSCG00000002029	0.0891167	422.311	55.2405	925.994	5.23784	11.3401	1434.07	313.993	0.158104	0.185204	0.221109	0.958336	1434.07	224169	0.145626	894.328	102.6	1928.34	11.4837	22.7333	2786.73	704.899	0.296632	0.294348	0.377441	2.03168	0.230987	NA	NA	-1.98127	0.0122787	0.46141	0.565796	0.426048	0.999976	-3.13519	NA	NA	NA	3.13519	ENSSSCG00000002029	myosin-7 [Source:RefSeq peptideAcc:NP_999020]
XLOC_026127	Chr2	140486578	140487977	1348	-	.	0.031977	0.0638205	0.129634	0.694426	0.62158	0.0253344	0.27984	1.05306	0.0670459	0	0.0343801	0.0323937	1.05306	25.4838	0.0522538	0.135153	0.240774	1.44611	1.36278	0.0507872	0.543792	2.36408	0.125791	0	0.0586881	0.0686752	1.24014	0.0823095	0.918862	-1.98088	0.0132949	NA	1.50263	0.0485141	0.999976	-2.13925	0.0194651	NA	0.0132949	2.13925	.
XLOC_039008	Chr6	141391324	141392356	1033	-	.	0	0.874459	0.634365	0.0274601	0.0311971	0	1.73457	2.96308	0.306218	0.169104	0.0897278	0.422718	2.96308	54.9495	0	1.85184	1.17823	0.0571843	0.0683978	0	3.37067	6.65197	0.574521	0.26876	0.153169	0.896168	-2.04272	0.00460253	0.472537	-1.97575	0.004999	0.273012	1.21467	0.0963705	0.999976	2.23268	0.0153184	NA	0.00460253	2.23268	XLOC_039008	Unannotated_TU
XLOC_001059	Chr1	263091963	263097153	750	-	.	0.0574734	0.745594	0.174747	0.45386	0	0	1.25741	0.177441	0.120504	0	0	0	1.25741	23.444	0.0939175	1.57895	0.324563	0.945142	0	0	2.44344	0.398347	0.226088	0	0	0	-0.521019	0.461081	NA	-1.97525	0.0135217	NA	0.506673	0.51294	0.999976	-0.737386	0.342645	NA	0.0135217	1.97525	XLOC_001059	Unannotated_TU
XLOC_032248	Chr4	117966022	117967475	1323	-	.	0.0325813	0.325133	0.36323	0.75043	0.682043	0.309758	0.427692	0.804722	0.307408	0	0.0350298	0.132023	0.804722	19.1129	0.0532412	0.688534	0.674639	1.56273	1.49534	0.620962	0.831102	1.80656	0.576755	0	0.0597971	0.279892	0.733916	0.26147	0.918862	-1.97315	0.010316	NA	0.856459	0.224999	0.999976	-2.16586	0.00875601	0.123383	0.00875601	2.16586	XLOC_032248	Unannotated_TU
XLOC_011124	Chr13	32978263	32983802	931	MYL3|transcript:ENSSSCT00000012400	ENSSSCG00000011325	0.277798	734.305	93.145	1488.05	5.84993	18.7811	2575.03	549.334	0.339767	0.437805	0.199117	1.36019	2575.03	59597	0.453951	1555.04	173.001	3098.8	12.8257	37.6499	5003.87	1233.23	0.637466	0.695813	0.339899	2.88362	0.204016	NA	NA	-1.97117	0.0126794	0.467042	0.594008	0.407184	0.999976	-2.95157	NA	NA	NA	2.95157	ENSSSCG00000011325	myosin light chain 3 [Source:HGNC SymbolAcc:HGNC:7584]
XLOC_008375	Chr12	9027639	9033210	4046	SOX9|transcript:ENSSSCT00000018780	ENSSSCG00000017251	0.617917	1.71167	0.194355	2.0542	0.629238	0.894707	0.745871	0.953868	1.87636	0.0863491	0.0801806	0.636762	2.0542	240.615	1.00974	3.62481	0.360982	4.27778	1.37957	1.79359	1.4494	2.14139	3.5204	0.137237	0.136871	1.34994	0.0721605	0.905752	0.986022	-1.9692	0.00247482	0.171231	0.537397	0.421563	0.999976	-1.65815	0.0105344	0.132513	0.00247482	1.9692	ENSSSCG00000017251	SRY-box 9 [Source:HGNC SymbolAcc:HGNC:11204]
XLOC_038266	Chr6	50045530	50046149	620	-	.	0	2.56703	0.91601	1.87583	0.0519783	0	3.19424	0.715489	0	0	0	0.140861	3.19424	49.2324	0	5.4362	1.70134	3.90633	0.11396	0	6.20713	1.60624	0	0	0	0.298626	-0.440295	0.539408	0.933955	-1.96839	0.0143741	NA	0.202573	0.796222	0.999976	-1.43318	NA	NA	NA	1.96839	XLOC_038266	Unannotated_TU
XLOC_052943	JH118783.1	35017	35940	924	-	.	0.0466505	0.465531	0.425519	0.552589	0.0697544	0.147839	1.42888	0.624117	0.146717	0	0.0501563	0.141775	1.42888	32.8216	0.0762317	0.985855	0.790331	1.15074	0.152933	0.296368	2.77664	1.40111	0.275269	0	0.0856185	0.300565	-0.291115	0.682358	0.948324	-1.96403	0.012857	NA	0.903412	0.221956	0.999976	-0.925123	0.320271	NA	0.012857	1.96403	XLOC_052943	Unannotated_TU
XLOC_037754	Chr6	7335009	7336049	1018	-	.	0.0423429	0.591562	0.0429142	1.50469	0	0	1.29694	0.392184	0	0	0	0	1.50469	32.8216	0.0691927	1.25275	0.079706	3.13345	0	0	2.52025	0.880433	0	0	0	0	0.371105	NA	NA	-1.96377	0.013796	NA	0.757135	0.334453	0.999976	-1.6414	NA	NA	NA	1.96377	XLOC_037754	Unannotated_TU
XLOC_015434	Chr14	35170750	35173055	2025	-	.	0	0.084968	0.0647209	0.854489	0.0159143	0	0.582136	0.131438	0.0892622	0.0287546	0	0.0215638	0.854489	32.7339	0	0.179937	0.120208	1.77943	0.0348913	0	1.13122	0.295072	0.167472	0.0457003	0	0.0457156	0.942008	NA	NA	-1.9599	0.0141676	NA	1.53359	0.0464655	0.999976	-1.59719	NA	NA	NA	1.9599	XLOC_015434	Unannotated_TU
XLOC_007170	Chr11	19356682	19359866	3054	-	.	0.310514	0.35212	0.371923	1.45825	0.0633135	1.47607	0.694789	1.81566	0.147967	0.0762647	0.15175	0.0571929	1.81566	99.5462	0.507413	0.745686	0.690785	3.03674	0.138811	2.95903	1.35013	4.07608	0.277613	0.121209	0.259042	0.12125	0.761682	0.243599	0.918862	-1.95941	0.00540334	0.285944	0.860483	0.180414	0.999976	-1.98911	0.0127818	0.142739	0.00540334	1.98911	XLOC_007170	Unannotated_TU
XLOC_017923	Chr15	70953174	70959321	5977	-	.	0	0.194313	0.0438547	0.939688	0.00539176	0.0228548	0.291896	0.044531	0	0	0	0.0073058	0.939688	106.251	0	0.411496	0.0814529	1.95686	0.0118211	0.0458164	0.56722	0.09997	0	0	0	0.0154884	0.911083	NA	NA	-1.94952	0.0150582	NA	0.372777	0.635221	0.999976	-3.09784	NA	NA	NA	3.09784	XLOC_017923	Unannotated_TU
XLOC_021553	Chr18	22165210	22166739	1530	-	.	0	0.0843432	0.0856601	0.0927001	0.252757	0.312491	0.246552	0.231949	0.118141	0	0	0	0.312491	9.37759	0	0.178614	0.159099	0.193044	0.554156	0.626441	0.479106	0.520715	0.221655	0	0	0	0.920187	0.19975	NA	-1.94501	0.0151228	NA	1.10766	0.154173	NA	-2.39892	0.0107046	NA	0.0107046	2.39892	XLOC_021553	Unannotated_TU
XLOC_015067	Chr14	123084143	123095505	1918	PITX3|transcript:ENSSSCT00000011571	ENSSSCG00000010578	0	2.35484	0.432766	7.05459	0	0.0534163	3.88435	0.485697	0	0.182152	0.0241629	0.0455336	7.05459	255.968	0	4.98684	0.803792	14.6908	0	0.107082	7.54817	1.09037	0	0.289499	0.0412469	0.096532	0.210992	NA	NA	-1.93814	0.0153697	0.520282	0.223964	0.742203	0.999976	-1.23296	NA	NA	NA	1.93814	ENSSSCG00000010578	paired like homeodomain 3 [Source:HGNC SymbolAcc:HGNC:9006]
XLOC_014884	Chr14	85786842	85996706	3753	KCNMA1|transcript:ENSSSCT00000011303	ENSSSCG00000010325	0.195253	1.65046	0.721708	1.51922	0.317715	0.0818964	1.40718	0.260039	2.2155	0.0465452	0.0493945	0.74465	2.2155	263.531	0.319064	3.49518	1.34045	3.16369	0.696571	0.164175	2.73447	0.583775	4.15669	0.0739754	0.0843182	1.57867	-0.450285	0.494664	0.92731	-1.93251	0.00826358	0.375251	0.776202	0.262546	0.999976	-0.822371	0.314702	0.545942	0.00826358	1.93251	ENSSSCG00000010325	potassium calcium-activated channel subfamily M alpha 1 [Source:HGNC SymbolAcc:HGNC:6284]
XLOC_041664	Chr7	54597624	54600535	2912	-	.	0.192433	0.930614	0.465071	0.496799	2.2355	1.40731	1.16587	0.396074	1.16386	0.0799836	0.111405	0.374886	2.2355	121.895	0.314456	1.97076	0.863792	1.03456	4.9012	2.8212	2.26555	0.889168	2.18363	0.12712	0.190172	0.794764	0.873262	0.127923	0.918862	-1.93189	0.00311263	0.203015	0.857026	0.181959	0.999976	-2.14521	0.000820638	0.0391947	0.000820638	2.14521	XLOC_041664	Unannotated_TU
XLOC_017732	Chr15	31242473	31244808	1479	-	.	0.0291447	0.0290839	0.029538	0.786353	0.0435788	0	1.08398	0.209954	0	0	0	0.0295245	1.08398	39.8548	0.0476255	0.061591	0.0548619	1.63754	0.0955442	0	2.10641	0.471337	0	0	0	0.0625924	1.0881	NA	NA	-1.93066	0.0160603	NA	1.82712	0.0198873	0.999976	-1.71497	NA	NA	NA	1.93066	XLOC_017732	Unannotated_TU
XLOC_005381	Chr10	28197736	28210005	1169	TNNI1|transcript:ENSSSCT00000024604	ENSSSCG00000024061	0.0737469	506.466	65.9597	1056.35	6.09245	18.5799	1965.54	358.639	0.19328	0.448291	0.277511	1.3821	1965.54	57120.1	0.12051	1072.54	122.509	2199.79	13.3573	37.2466	3819.5	805.128	0.36263	0.712479	0.473722	2.93006	0.213341	NA	NA	-1.92745	0.0146006	0.507674	0.583467	0.407479	0.999976	-3.22171	NA	NA	NA	3.22171	ENSSSCG00000024061	\troponin I1, slow skeletal type [Source:HGNC SymbolAcc:HGNC:11945]\""
XLOC_048089	GL893074.1	213	65920	6484	gene:ENSSSCG00000016398|transcript:ENSSSCT00000017855	ENSSSCG00000016398	0.0132958	25.468	6.22555	95.3401	0.526838	0.953315	53.778	9.48917	0.0069693	0.0179605	0.02859	0.0269382	95.3401	11694.6	0.0217268	53.9337	11.5629	198.541	1.15506	1.91108	104.503	21.3027	0.0130757	0.0285451	0.0488042	0.0571093	0.407072	0.530106	0.933955	-1.92326	0.0148359	0.512378	0.361156	0.615359	0.999976	-3.01279	NA	NA	NA	3.01279	ENSSSCG00000016398
XLOC_018175	Chr15	102294864	102295122	259	-	.	0	0.830406	0.674697	1.42379	0.622134	1.18671	0.91029	3.93933	0.174475	0	0	0	3.93933	18.3165	0	1.75855	1.25314	2.96497	1.36399	2.37896	1.7689	8.84361	0.327347	0	0	0	0.493578	0.491109	NA	-1.92274	0.0160492	NA	0.915034	0.241762	NA	-2.22018	0.0183552	NA	0.0160492	2.22018	XLOC_018175	Unannotated_TU
XLOC_015290	Chr14	12203428	12206953	2503	-	.	0.0172213	0.412449	0.593426	0.623309	0.412006	0.259235	1.09264	1.06337	0.162485	0.0465266	0.0555466	0.279132	1.09264	67.9876	0.0281415	0.873445	1.10219	1.29801	0.903299	0.519681	2.12325	2.38722	0.304853	0.0739458	0.0948201	0.591765	0.115467	0.858514	0.97895	-1.9214	0.00569446	0.29376	0.918183	0.194325	0.999976	-1.179	0.0948586	0.329367	0.00569446	1.9214	XLOC_015290	Unannotated_TU
XLOC_013628	Chr14	37338516	37618100	11302	NOS1|transcript:ENSSSCT00000010803	ENSSSCG00000009856	0.00762786	0.928656	0.429058	1.62638	0.119759	0.271949	0.972098	0.325775	0.00799663	0.015456	0.0246033	0.146818	1.62638	347.73	0.0124647	1.96662	0.796905	3.38686	0.262565	0.545169	1.88901	0.731349	0.0150032	0.0245646	0.0419987	0.311256	0.276717	0.689928	0.949132	-1.9191	0.0115765	0.443981	0.0771767	0.919905	0.999976	-2.53337	0.000852872	0.0399674	0.000852872	2.53337	ENSSSCG00000009856	nitric oxide synthase 1 [Source:HGNC SymbolAcc:HGNC:7872]
XLOC_022036	Chr18	35910199	35910997	799	-	.	0	0.592197	0.0546766	3.55022	0.0403336	0.0427419	0.885226	0.666238	0.339341	0	0	0.163955	3.55022	53.6621	0	1.2541	0.101553	7.39316	0.0884292	0.0856835	1.72019	1.49567	0.636668	0	0	0.347588	1.01221	NA	NA	-1.91674	0.0162996	NA	1.03149	0.181185	0.999976	-2.0994	NA	NA	NA	2.0994	XLOC_022036	Unannotated_TU
XLOC_030943	Chr4	95432168	95441271	1334	-	.	0.0646252	0.0967355	0.163743	0.021264	0.0724735	1.04961	1.90874	1.69593	2.06636	0.436492	0.277927	0.0982011	2.06636	87.3662	0.105604	0.204857	0.304126	0.0442814	0.158894	2.10413	3.70912	3.80729	3.87688	0.693727	0.474432	0.208188	0.746123	0.300049	0.918862	-1.91193	0.0043391	0.248921	3.28802	3.05e-07	0.000563534	0.247846	0.781096	0.876623	3.05e-07	3.28802	XLOC_030943	Unannotated_TU
XLOC_009997	Chr13	11185068	11261424	665	-	.	0	1.03495	0.394165	2.26077	0.096922	0	2.26902	0.333536	0	0	0	0	2.26902	37.5104	0	2.19171	0.732096	4.70794	0.212496	0	4.40922	0.748773	0	0	0	0	0.25815	0.718582	0.95536	-1.90784	0.016427	NA	0.552819	0.481747	0.999976	-2.0501	NA	NA	NA	2.0501	XLOC_009997	Unannotated_TU
XLOC_052950	JH118785.1	171913	173095	1183	-	.	0.109311	0.399971	0.406216	1.00709	0.0272414	1.21245	0.0797177	1.01245	0.26739	0	0	0.0738238	1.21245	26.7911	0.178626	0.847019	0.754478	2.09721	0.0597252	2.43057	0.15491	2.2729	0.501674	0	0	0.156507	0.635008	0.361277	0.919869	-1.90065	0.0181326	NA	0.355421	0.628441	0.999976	-2.5722	0.00503558	0.0987112	0.00503558	2.5722	XLOC_052950	Unannotated_TU
XLOC_048908	GL893744.2	123221	124539	1319	-	.	0	0.163059	0.033121	1.78499	0	0	0.822229	0.168159	0.03426	0	0	0.033106	1.78499	44.5396	0	0.345311	0.0615168	3.71715	0	0	1.59778	0.377509	0.0642782	0	0	0.0701851	0.361867	NA	NA	-1.89392	0.0184488	NA	1.30232	0.097066	0.999976	-0.676376	NA	NA	NA	1.89392	XLOC_048908	Unannotated_TU
XLOC_028739	Chr3	26191966	26193667	1702	-	.	0	0.0758197	0.102671	0.0999985	0.189345	0	0.941952	0.130318	0.185854	0	0	0.128281	0.941952	39.8548	0	0.160563	0.190695	0.208242	0.415129	0	1.83043	0.292558	0.348696	0	0	0.271957	0.198281	0.778659	NA	-1.89361	0.0177819	NA	1.8211	0.017225	0.999976	-0.469708	0.613327	NA	0.017225	1.89361	.
XLOC_013740	Chr14	51025142	51034353	3507	INPP5J|transcript:ENSSSCT00000024173	ENSSSCG00000030345	0.0245823	0.502885	0.274054	1.45592	0.34919	0.116855	1.16975	0.316227	0.0901975	0.0166034	0.0264297	0.211672	1.45592	101.981	0.04017	1.06496	0.509009	3.03189	0.765579	0.234255	2.27309	0.709914	0.169227	0.0263881	0.0451164	0.448748	0.732824	0.276556	0.918862	-1.89135	0.0114821	0.44119	0.811369	0.263034	0.999976	-2.03928	0.0110094	0.134617	0.0110094	2.03928	ENSSSCG00000030345	inositol polyphosphate-5-phosphatase J [Source:HGNC SymbolAcc:HGNC:8956]
XLOC_049380	GL894073.2	12415	26232	2561	\gene:ENSSSCG00000025982|transcript:ENSSSCT00000026084,gene:ENSSSCG00000025982|transcript:ENSSSCT00000031903\""	ENSSSCG00000025982	2.03659	0.487089	0.597045	0.26583	0.566261	0.306704	0.405063	0.381073	1.53512	0.181892	0.0542886	0.153456	2.03659	179.882	3.328	1.03151	1.10891	0.553578	1.2415	0.61484	0.787129	0.85549	2.88017	0.289084	0.0926726	0.325329	-1.66516	NA	NA	-1.89127	0.00785897	0.363322	-0.343311	0.63051	0.999976	-0.787013	0.261387	0.50011	NA	1.89127	ENSSSCG00000025982
XLOC_021231	Chr18	34430715	34472997	7573	PPP1R3A|transcript:ENSSSCT00000018118	ENSSSCG00000016640	0	21.198	2.91898	85.0875	0.578742	1.03269	50.3659	7.39241	0.00596712	0.0230667	0.0122394	0.0403628	85.0875	12189.9	0	44.8909	5.42152	177.191	1.26886	2.0702	97.8723	16.5956	0.0111954	0.0366604	0.020893	0.0855697	0.35896	NA	NA	-1.88664	0.0166387	0.54873	0.331421	0.615379	0.999976	-3.16364	NA	NA	NA	3.16364	ENSSSCG00000016640	protein phosphatase 1 regulatory subunit 3A [Source:HGNC SymbolAcc:HGNC:9291]
XLOC_035313	Chr6	42794715	42962851	18131	RYR1|transcript:ENSSSCT00000003285	ENSSSCG00000002956;ENSSSCG00000002959;ENSSSCG00000002961;ENSSSCG00000024751	0.318575	69.4205	7.83569	263.353	1.96228	3.5053	133.397	16.7792	0.0324007	0.0224806	0.0255609	0.274558	263.353	90328.9	0.520584	147.012	14.5535	548.421	4.30219	7.02698	259.22	37.6684	0.0607897	0.035729	0.0436333	0.582067	0.515093	NA	NA	-1.88494	0.016751	0.550659	0.395646	0.593195	0.999976	-2.99575	NA	NA	NA	2.99575	ENSSSCG00000002961	ryanodine receptor 1 [Source:HGNC SymbolAcc:HGNC:10483]
XLOC_035313	Chr6	42794715	42962851	18131	RYR1|transcript:ENSSSCT00000003285	ENSSSCG00000002956;ENSSSCG00000002959;ENSSSCG00000002961;ENSSSCG00000024751	0.318575	69.4205	7.83569	263.353	1.96228	3.5053	133.397	16.7792	0.0324007	0.0224806	0.0255609	0.274558	263.353	90328.9	0.520584	147.012	14.5535	548.421	4.30219	7.02698	259.22	37.6684	0.0607897	0.035729	0.0436333	0.582067	0.515093	NA	NA	-1.88494	0.016751	0.550659	0.395646	0.593195	0.999976	-2.99575	NA	NA	NA	2.99575	ENSSSCG00000002959	family with sequence similarity 98 member C [Source:HGNC SymbolAcc:HGNC:27119]
XLOC_035313	Chr6	42794715	42962851	18131	RYR1|transcript:ENSSSCT00000003285	ENSSSCG00000002956;ENSSSCG00000002959;ENSSSCG00000002961;ENSSSCG00000024751	0.318575	69.4205	7.83569	263.353	1.96228	3.5053	133.397	16.7792	0.0324007	0.0224806	0.0255609	0.274558	263.353	90328.9	0.520584	147.012	14.5535	548.421	4.30219	7.02698	259.22	37.6684	0.0607897	0.035729	0.0436333	0.582067	0.515093	NA	NA	-1.88494	0.016751	0.550659	0.395646	0.593195	0.999976	-2.99575	NA	NA	NA	2.99575	ENSSSCG00000002956	\proteasome 26S subunit, non-ATPase 8 [Source:HGNC SymbolAcc:HGNC:9566]\""
XLOC_035313	Chr6	42794715	42962851	18131	RYR1|transcript:ENSSSCT00000003285	ENSSSCG00000002956;ENSSSCG00000002959;ENSSSCG00000002961;ENSSSCG00000024751	0.318575	69.4205	7.83569	263.353	1.96228	3.5053	133.397	16.7792	0.0324007	0.0224806	0.0255609	0.274558	263.353	90328.9	0.520584	147.012	14.5535	548.421	4.30219	7.02698	259.22	37.6684	0.0607897	0.035729	0.0436333	0.582067	0.515093	NA	NA	-1.88494	0.016751	0.550659	0.395646	0.593195	0.999976	-2.99575	NA	NA	NA	2.99575	ENSSSCG00000024751	sprouty related EVH1 domain containing 3 [Source:HGNC SymbolAcc:HGNC:31041]
XLOC_048330	GL893271.1	167	1427	1261	-	.	0	0.37523	0.0346444	1.50717	0	0	1.23398	0.140715	0	0	0	0	1.50717	38.6826	0	0.794626	0.0643463	3.1386	0	0	2.3979	0.315898	0	0	0	0	0.225265	NA	NA	-1.88321	0.0177164	NA	0.916582	0.24297	0.999976	-1.77545	NA	NA	NA	1.88321	XLOC_048330	Unannotated_TU
XLOC_022860	Chr2	65921181	66176317	6302	gene:ENSSSCG00000013754|transcript:ENSSSCT00000015028	ENSSSCG00000013754	0.205197	1.03067	0.395135	0.445614	0.194321	0.1138	0.254396	1.25296	0.344188	0.0461981	0.0661853	0.235587	1.25296	141.754	0.335313	2.18265	0.733897	0.92797	0.426037	0.228131	0.494349	2.81283	0.64576	0.0734236	0.112981	0.499448	-1.11554	0.0533126	0.918862	-1.88199	0.00252538	0.173556	0.130143	0.832138	0.999976	-0.644039	0.332783	0.56106	0.00252538	1.88199	ENSSSCG00000013754
XLOC_012662	Chr13	88041139	88043574	2361	-	.	0.0182571	0.072876	0.129524	0.228276	0.0136495	0.433936	0.559206	0.281832	0.133978	0	0.0196291	0.11097	0.559206	32.8216	0.029834	0.15433	0.24057	0.475373	0.0299258	0.8699	1.08666	0.632699	0.251368	0	0.0335076	0.235258	0.768249	0.281116	0.918862	-1.87516	0.0150566	NA	1.55333	0.0315479	0.999976	-1.31115	0.149805	NA	0.0150566	1.87516	XLOC_012662	Unannotated_TU
XLOC_026129	Chr2	140490332	140491031	700	-	.	0	0	0.124819	0.729418	0.460379	0	0.47153	1.07732	0.0645557	0	0	0	1.07732	13.5383	0	0	0.231831	1.51898	1.00936	0	0.91629	2.41854	0.121118	0	0	0	0.966037	0.163621	NA	-1.86958	0.0190322	NA	1.5636	0.0465172	NA	-1.73448	0.0617574	NA	0.0190322	1.86958	.
XLOC_013939	Chr14	78706967	78872008	3185	COL13A1|transcript:ENSSSCT00000011226	ENSSSCG00000010256	0.338344	0.472693	0.246895	0.730308	0.768985	0.461063	0.236875	0.320341	1.17761	0.0365639	0.130958	0.137101	1.17761	118.875	0.55289	1.00102	0.458566	1.52083	1.68596	0.924279	0.460303	0.719151	2.20941	0.0581119	0.223549	0.290657	0.341286	0.52463	0.931983	-1.8673	0.00913512	0.396371	0.696663	0.308966	0.999976	-1.8447	0.00324194	0.0807374	0.00324194	1.8673	ENSSSCG00000010256	collagen type XIII alpha 1 chain [Source:HGNC SymbolAcc:HGNC:2190]
XLOC_022100	Chr18	46800293	46801402	1110	-	.	0.1165	0.193761	0.157429	0.102221	0	0.246132	0.424802	0.159857	0.569951	0.0524577	0	0.0393394	0.569951	20.0513	0.190373	0.410329	0.292399	0.21287	0	0.493413	0.825487	0.358871	1.06933	0.0833722	0	0.0834001	-0.413007	0.566685	NA	-1.86717	0.0195041	NA	0.992304	0.181333	0.999976	-0.565723	0.544054	NA	0.0195041	1.86717	XLOC_022100	Unannotated_TU
XLOC_008691	Chr12	37041419	37074209	4749	PRR11|transcript:ENSSSCT00000026532	ENSSSCG00000024145	1.26166	0.443827	0.496753	0.322547	0.101789	0.330793	0.536168	0.392321	0.656567	0.0367834	0.107346	0.193094	1.26166	206.641	2.06168	0.939894	0.922636	0.671689	0.223168	0.663131	1.0419	0.880742	1.23184	0.0584606	0.183244	0.409361	-1.72069	0.00504252	0.491917	-1.86479	0.00278066	0.186715	-0.476835	0.46421	0.999976	-0.591032	0.383621	0.603419	0.00278066	1.86479	ENSSSCG00000024145	proline rich 11 [Source:HGNC SymbolAcc:HGNC:25619]
XLOC_027642	Chr3	26030756	26068114	3811	ACSM3|transcript:ENSSSCT00000008608	ENSSSCG00000007857	0.0113107	0.248316	0	0.0967623	0	0.116494	0.17322	0.174601	0.415013	0.0305579	0.0486428	0.0343743	0.415013	50.1282	0.0184828	0.525858	0	0.201503	0	0.233533	0.336606	0.391971	0.778642	0.0485663	0.0830349	0.0728739	-0.206035	0.773078	0.967053	-1.86323	0.0105443	0.424256	1.17329	0.126891	0.999976	-0.140665	0.87717	NA	0.0105443	1.86323	ENSSSCG00000007857	acyl-CoA synthetase medium-chain family member 3 [Source:HGNC SymbolAcc:HGNC:10522]
XLOC_039852	Chr7	83498633	83508302	9535	\KLHL33|transcript:ENSSSCT00000002394,gene:ENSSSCG00000002139|transcript:ENSSSCT00000002393\""	ENSSSCG00000002139;ENSSSCG00000002140	0.0949351	5.5218	1.17292	30.9812	0.18927	0.433377	22.2586	3.51719	0.104264	0	0.0243023	0.141969	30.9812	5588.37	0.155134	11.6935	2.1785	64.5169	0.414963	0.868778	43.2535	7.89592	0.195619	0	0.0414848	0.300975	0.69145	NA	NA	-1.86024	0.018382	0.575956	1.28179	0.0961007	0.999976	-2.03784	NA	NA	NA	2.03784	ENSSSCG00000002140	kelch like family member 33 [Source:HGNC SymbolAcc:HGNC:31952]
XLOC_039852	Chr7	83498633	83508302	9535	\KLHL33|transcript:ENSSSCT00000002394,gene:ENSSSCG00000002139|transcript:ENSSSCT00000002393\""	ENSSSCG00000002139;ENSSSCG00000002140	0.0949351	5.5218	1.17292	30.9812	0.18927	0.433377	22.2586	3.51719	0.104264	0	0.0243023	0.141969	30.9812	5588.37	0.155134	11.6935	2.1785	64.5169	0.414963	0.868778	43.2535	7.89592	0.195619	0	0.0414848	0.300975	0.69145	NA	NA	-1.86024	0.018382	0.575956	1.28179	0.0961007	0.999976	-2.03784	NA	NA	NA	2.03784	ENSSSCG00000002139
XLOC_037210	Chr6	81479127	81532094	3631	NKAIN1|transcript:ENSSSCT00000003988	ENSSSCG00000003593	1.17527	0.983269	2.29803	2.18743	0.266262	2.49242	3.79198	2.72442	3.31046	0.577309	0.561596	1.11843	3.79198	380.974	1.92051	2.08227	4.26821	4.55521	0.583764	4.99647	7.36868	6.11618	6.21103	0.917531	0.958664	2.37108	-0.218406	0.717082	0.955205	-1.85798	0.00017072	0.0286586	1.03925	0.0614427	0.999976	-0.511686	0.431525	0.639958	0.00017072	1.85798	ENSSSCG00000003593	Na+/K+ transporting ATPase interacting 1 [Source:HGNC SymbolAcc:HGNC:25743]
XLOC_012703	Chr13	91435193	91437480	2288	-	.	0	0.0188003	0.0190938	0.0867848	0	0.014926	0.844962	0.11633	0	0	0.0202554	0.0190851	0.844962	48.0602	0	0.0398134	0.0354636	0.180725	0	0.0299218	1.64195	0.261154	0	0	0.0345767	0.0404607	0.302008	0.630751	NA	-1.85756	0.0209627	NA	2.06199	0.00869963	0.800583	-0.298555	0.74193	NA	0.00869963	2.06199	XLOC_012703	Unannotated_TU
XLOC_042695	Chr8	112836197	112912908	5871	PRSS12|transcript:ENSSSCT00000009981	ENSSSCG00000009114	1.44638	2.02949	5.86358	2.24669	2.04744	2.20459	2.40945	1.73029	1.30079	0.158687	0.173663	1.0264	5.86358	700.896	2.36353	4.29787	10.8906	4.67862	4.48889	4.41948	4.68212	3.88441	2.44052	0.252204	0.296449	2.17599	-0.735242	0.1295	0.918862	-1.85731	0.00100714	0.0982204	-0.564903	0.313415	0.999976	-1.82782	0.000469843	0.0278325	0.000469843	1.85731	ENSSSCG00000009114	\protease, serine 12 [Source:HGNC SymbolAcc:HGNC:9477]\""
XLOC_010799	Chr13	168580715	168959666	1599	-	.	0	0.860839	0.136606	5.25104	0	0	2.88993	0.527108	0.0282608	0.0364153	0.1739	0	5.25104	158.84	0	1.823	0.253723	10.935	0	0	5.61579	1.18333	0.0530225	0.0578757	0.296854	0	0.260408	NA	NA	-1.85293	0.0204719	0.611198	1.12122	0.150386	0.999976	-0.580729	NA	NA	NA	1.85293	.
XLOC_000178	Chr1	34802931	34888728	3665	MOXD1|transcript:ENSSSCT00000004630	ENSSSCG00000004191	1.57601	1.1502	2.75351	1.34672	0.826547	0.121135	0.42457	1.63401	2.76189	0.365415	0.252903	0.142974	2.76189	320.82	2.57536	2.43578	5.11419	2.80448	1.81216	0.242836	0.825036	3.66827	5.18182	0.580762	0.431714	0.303108	-1.3211	0.02965	0.918862	-1.84388	0.00686804	0.334968	-0.0304351	0.962736	0.999976	-0.629969	0.393735	0.611447	0.00686804	1.84388	ENSSSCG00000004191	monooxygenase DBH like 1 [Source:HGNC SymbolAcc:HGNC:21063]
XLOC_029700	Chr3	138909976	138912632	2657	-	.	0	0.048568	0.0328842	0.010676	0.121289	0.0257063	0.780855	0.11687	0	0.021915	0	0	0.780855	51.5768	0	0.102852	0.0610769	0.0222323	0.26592	0.0515326	1.51738	0.262366	0	0.0348299	0	0	0.288726	0.682458	NA	-1.8404	0.0218795	NA	1.75469	0.0254463	0.999976	-0.818555	0.379749	NA	0.0218795	1.8404	XLOC_029700	Unannotated_TU
XLOC_036132	Chr6	133865007	133867494	1728	DIRAS3|transcript:ENSSSCT00000004202	ENSSSCG00000003797	4.7645	1.36911	37.5685	4.94111	7.4412	11.7196	4.14772	3.51699	1.15065	0.640239	0.241377	0.808644	37.5685	1321.74	7.7857	2.89937	69.7772	10.2896	16.3144	23.4939	8.05996	7.89548	2.15882	1.01755	0.412039	1.71434	-0.815792	0.20597	0.918862	-1.8356	0.00178923	0.142029	-1.62361	0.0204937	0.999976	-2.98014	3.85e-08	2.69e-05	3.85e-08	2.98014	ENSSSCG00000003797	\DIRAS family, GTP-binding RAS-like 3 [Source:HGNC SymbolAcc:HGNC:687]\""
XLOC_035243	Chr6	40021794	40047318	5112	SCN1B|transcript:ENSSSCT00000026468	ENSSSCG00000023267	0.649274	13.5053	3.54655	19.1383	4.27418	3.25341	18.9922	3.8095	0.380111	0.501181	1.13323	2.27218	19.1383	2413.56	1.06098	28.6002	6.58713	39.8547	9.3709	6.52202	36.9061	8.55215	0.713159	0.796537	1.93446	4.81704	0.30828	0.630996	0.942947	-1.82463	0.0111463	0.435767	0.394992	0.593535	0.999976	-2.03566	0.001245	0.0507056	0.001245	2.03566	ENSSSCG00000023267	sodium voltage-gated channel beta subunit 1 [Source:HGNC SymbolAcc:HGNC:10586]
XLOC_007759	Chr12	22306566	22425008	2965	CDC6|transcript:ENSSSCT00000019020	ENSSSCG00000017471;ENSSSCG00000017474;ENSSSCG00000017473	3.22743	1.42174	1.38501	0.841899	0.543449	0.691078	1.27226	1.7804	1.41739	0.137469	0.31261	0.574369	3.22743	330.032	5.27395	3.01083	2.57242	1.75321	1.19148	1.38538	2.47228	3.99691	2.6593	0.218483	0.533636	1.21767	-1.80041	0.00152043	0.306395	-1.81604	0.000750082	0.0844048	-0.525758	0.388892	0.999976	-0.495162	0.364033	0.587101	0.000750082	1.81604	ENSSSCG00000017474	gap junction protein delta 3 [Source:HGNC SymbolAcc:HGNC:19147]
XLOC_007759	Chr12	22306566	22425008	2965	CDC6|transcript:ENSSSCT00000019020	ENSSSCG00000017471;ENSSSCG00000017474;ENSSSCG00000017473	3.22743	1.42174	1.38501	0.841899	0.543449	0.691078	1.27226	1.7804	1.41739	0.137469	0.31261	0.574369	3.22743	330.032	5.27395	3.01083	2.57242	1.75321	1.19148	1.38538	2.47228	3.99691	2.6593	0.218483	0.533636	1.21767	-1.80041	0.00152043	0.306395	-1.81604	0.000750082	0.0844048	-0.525758	0.388892	0.999976	-0.495162	0.364033	0.587101	0.000750082	1.81604	ENSSSCG00000017473	DNA topoisomerase 2-alpha [Source:UniProtKB/Swiss-ProtAcc:O46374]
XLOC_007759	Chr12	22306566	22425008	2965	CDC6|transcript:ENSSSCT00000019020	ENSSSCG00000017471;ENSSSCG00000017474;ENSSSCG00000017473	3.22743	1.42174	1.38501	0.841899	0.543449	0.691078	1.27226	1.7804	1.41739	0.137469	0.31261	0.574369	3.22743	330.032	5.27395	3.01083	2.57242	1.75321	1.19148	1.38538	2.47228	3.99691	2.6593	0.218483	0.533636	1.21767	-1.80041	0.00152043	0.306395	-1.81604	0.000750082	0.0844048	-0.525758	0.388892	0.999976	-0.495162	0.364033	0.587101	0.000750082	1.81604	ENSSSCG00000017471	cell division cycle 6 [Source:HGNC SymbolAcc:HGNC:1744]
XLOC_034748	Chr5	77313121	77316630	3058	-	.	0.0281917	0.731453	0.257148	0.593669	0.305615	0.0558384	0.956013	1.10248	0.147773	0.133289	0.0303103	0.199913	1.10248	72.6764	0.0460681	1.549	0.47761	1.23629	0.670043	0.111938	1.85775	2.47501	0.27725	0.211839	0.0517407	0.423819	-0.177909	0.793652	0.969902	-1.81327	0.00832285	0.37587	0.86855	0.216163	0.999976	-0.702936	0.371959	0.593297	0.00832285	1.81327	XLOC_034748	Unannotated_TU
XLOC_049680	GL894273.2	8708	9943	1102	-	.	0.195576	0	1.34786	0.669258	0.0584874	0.495837	1.15529	0.805088	0.123019	0	0.0841096	0.1585	1.34786	31.6494	0.319592	0	2.50343	1.3937	0.12823	0.993991	2.24499	1.80738	0.230807	0	0.143578	0.336022	-0.341438	0.634341	0.943005	-1.81027	0.0200787	NA	0.263356	0.732714	0.999976	-1.23019	0.169403	NA	0.0200787	1.81027	XLOC_049680	Unannotated_TU
XLOC_031143	Chr4	107486090	107496114	1544	ANXA9|transcript:ENSSSCT00000007279	ENSSSCG00000006643	0.0837533	0.55719	0.481006	0.551158	0.354826	0.353894	0.549711	0.287308	0.175605	0	0.0300158	0.0848448	0.55719	21.0996	0.136862	1.17996	0.893388	1.14776	0.777936	0.709442	1.06821	0.644992	0.329467	0	0.051238	0.179872	-0.0644627	0.91724	0.987732	-1.80876	0.021583	NA	0.00987868	0.988719	0.999976	-2.14218	0.0104453	NA	0.0104453	2.14218	ENSSSCG00000006643	annexin A9 [Source:HGNC SymbolAcc:HGNC:547]
XLOC_006871	Chr11	78324753	78334413	2556	gene:ENSSSCG00000009529|transcript:ENSSSCT00000010447	ENSSSCG00000009529	0	0.100974	0.0341836	0.810147	0.0126082	0.0267221	0.129136	0.503306	0	0	0	0	0.810147	39.1733	0	0.213833	0.0634904	1.68709	0.0276428	0.0535689	0.25094	1.1299	0	0	0	0	1.1292	NA	NA	-1.80789	0.0225071	NA	1.05665	0.178785	0.999976	-2.55731	NA	NA	NA	2.55731	ENSSSCG00000009529
XLOC_050545	GL895275.1	10214	21685	2555	\TRIM7|transcript:ENSSSCT00000026765,TRIM7|transcript:ENSSSCT00000031979\""	ENSSSCG00000020746	0.0337417	5.84196	1.0943	29.0324	0.945985	1.24306	16.3328	2.93421	1.0435	1.02554	1.21529	0.871626	29.0324	1403.26	0.0551375	12.3715	2.03249	60.4585	2.07402	2.49193	31.7384	6.58715	1.95781	1.62992	2.07455	1.84786	0.755579	NA	NA	-1.80758	0.00880248	0.387543	1.14264	NA	NA	-1.95447	NA	NA	NA	1.95447	ENSSSCG00000020746	tripartite motif containing 7 [Source:HGNC SymbolAcc:HGNC:16278]
XLOC_007696	Chr12	19530840	19585246	2369	MPP3|transcript:ENSSSCT00000018911	ENSSSCG00000017372;ENSSSCG00000020744	0.564059	1.07129	1.45684	2.87374	3.29203	0.922605	1.79138	1.04862	0.247977	0.0737375	0.0978143	0.442382	3.29203	146.032	0.921732	2.26867	2.70583	5.98443	7.2176	1.84952	3.48105	2.3541	0.46525	0.117193	0.166972	0.937856	0.70642	0.180789	0.918862	-1.80352	0.00782548	0.362938	-0.00343331	0.995568	0.999976	-2.76578	1.24e-05	0.00222088	1.24e-05	2.76578	ENSSSCG00000017372	membrane palmitoylated protein 3 [Source:HGNC SymbolAcc:HGNC:7221]
XLOC_007696	Chr12	19530840	19585246	2369	MPP3|transcript:ENSSSCT00000018911	ENSSSCG00000017372;ENSSSCG00000020744	0.564059	1.07129	1.45684	2.87374	3.29203	0.922605	1.79138	1.04862	0.247977	0.0737375	0.0978143	0.442382	3.29203	146.032	0.921732	2.26867	2.70583	5.98443	7.2176	1.84952	3.48105	2.3541	0.46525	0.117193	0.166972	0.937856	0.70642	0.180789	0.918862	-1.80352	0.00782548	0.362938	-0.00343331	0.995568	0.999976	-2.76578	1.24e-05	0.00222088	1.24e-05	2.76578	ENSSSCG00000020744	dual specificity phosphatase 3 [Source:HGNC SymbolAcc:HGNC:3069]
XLOC_004367	Chr1	263145692	263147468	1601	-	.	0	0.591087	0	0.81502	0	0.0213309	1.06028	0.609573	0	0	0.0578943	0	1.06028	42.1992	0	1.25175	0	1.69724	0	0.0427615	2.06036	1.36846	0	0	0.0988276	0	0.051568	0.916539	0.987523	-1.80004	0.0252574	NA	0.292249	0.63375	0.999976	-1.209	NA	NA	NA	1.80004	XLOC_004367	Unannotated_TU
XLOC_008597	Chr12	25377849	25391582	6691	PHOSPHO1|transcript:ENSSSCT00000028456	ENSSSCG00000026701	0.412303	1.67791	0.54845	1.95015	0.101144	0.367487	4.03102	0.682875	0.0472759	0.165346	0.138528	0.46336	4.03102	670.498	0.673747	3.55332	1.01865	4.0611	0.221754	0.736691	7.83318	1.53302	0.0886983	0.262789	0.236471	0.982329	-0.312815	0.629748	0.942947	-1.79888	0.015163	0.516235	0.62814	0.392006	0.999976	-0.997928	0.175726	0.422082	0.015163	1.79888	ENSSSCG00000026701	phosphoethanolamine/phosphocholine phosphatase [Source:HGNC SymbolAcc:HGNC:16815]
XLOC_026471	Chr3	8584717	8703022	2611	COL26A1|transcript:ENSSSCT00000008419	ENSSSCG00000007678	0.198108	1.20264	0.200781	0.228147	0.0740557	0.183114	0.108356	3.21107	1.41919	0.111505	0.354994	0.133793	3.21107	150.514	0.323729	2.54684	0.372918	0.475105	0.162363	0.367084	0.210561	7.20869	2.66266	0.177218	0.605986	0.283644	-1.458	0.0226578	0.864455	-1.79276	0.0140589	0.498622	1.12851	0.116236	0.999976	0.844279	0.263284	0.50236	0.0140589	1.79276	ENSSSCG00000007678	collagen type XXVI alpha 1 chain [Source:HGNC SymbolAcc:HGNC:18038]
XLOC_046506	Chr9	30953460	30956379	2920	-	.	0.044286	0.338817	0.269301	0.680013	0.309022	0.467819	0.452152	1.16978	0.123805	0.0199411	0.0793569	0.179452	1.16978	61.3204	0.0723679	0.717514	0.500182	1.41609	0.677513	0.937823	0.878634	2.62609	0.232282	0.0316929	0.135465	0.380442	0.713416	0.232067	0.918862	-1.79275	0.0113599	0.438236	1.03511	0.126979	0.999976	-1.64442	0.0163105	0.159039	0.0113599	1.79275	XLOC_046506	Unannotated_TU
XLOC_006486	Chr11	52681978	52684198	337	-	.	3.0698	11.1048	4.14829	31.2281	3.15572	2.22943	16.3706	3.29083	2.95002	1.72784	0.275041	1.81405	31.2281	199.086	5.01637	23.5166	7.70475	65.0311	6.91873	4.46927	31.8119	7.38774	5.53479	2.74609	0.469505	3.84581	0.473523	0.472039	0.924958	-1.79179	0.0117378	0.446319	0.327059	0.622431	0.999976	-2.04876	NA	NA	NA	2.04876	XLOC_006486	Unannotated_TU
XLOC_050818	GL895699.1	9013	10973	1806	-	.	0.0477354	20.793	3.14466	31.5076	0.553169	0.226916	37.1793	7.04951	0.0250216	0	0.0513227	0.0725362	37.1793	1669.21	0.0780046	44.0333	5.84069	65.613	1.21279	0.454891	72.2479	15.8258	0.0469452	0	0.0876097	0.153778	0.0972211	0.884288	0.981146	-1.78414	0.0228754	0.649205	0.377828	0.612254	0.999976	-2.47742	NA	NA	NA	2.47742	XLOC_050818	Unannotated_TU
XLOC_020265	Chr17	34840134	34866681	1197	-	.	0	0.287486	0.0364968	0.142187	0.161537	0	0.59089	0	1.39682	0	0.0774343	0.109441	1.39682	52.9926	0	0.608809	0.0677867	0.296097	0.35416	0	1.14823	0	2.62069	0	0.132183	0.232015	-0.100777	0.885072	NA	-1.77446	0.0272561	0.708354	1.55645	0.0475645	0.999976	-0.118339	0.899918	NA	0.0272561	1.77446	XLOC_020265	Unannotated_TU
XLOC_032982	Chr5	62862699	62864348	773	-	.	0	0.166941	0.508641	54.127	0.583663	0.530155	0.183	1.43468	4.55982	0.527292	0.059954	0.22596	54.127	791.516	0	0.35353	0.944717	112.717	1.27965	1.06279	0.355611	3.22079	8.55507	0.838036	0.102344	0.479038	1.27435	NA	NA	-1.77229	0.0221402	0.635058	2.18027	0.00435338	0.576029	-2.24058	NA	NA	NA	2.24058	XLOC_032982	Unannotated_TU
XLOC_036073	Chr6	110932835	111005313	8990	gene:ENSSSCG00000029762|transcript:ENSSSCT00000032134	ENSSSCG00000029762	0	0.0861258	0.00971894	0.113591	0.0143388	0.015195	0.0891659	0.0592129	0	0	0	0	0.113591	19.9274	0	0.182389	0.0180513	0.236548	0.0314371	0.030461	0.17327	0.13293	0	0	0	0	0.220956	0.759077	0.963545	-1.77087	0.0251784	NA	0.374613	0.633631	0.999976	-2.47154	NA	NA	NA	2.47154	ENSSSCG00000029762
XLOC_025334	Chr2	44829034	44830786	1753	-	.	0	0.12269	0	0.647262	0	0.0974067	0.833853	0.101222	0	0	0	0.0249097	0.833853	36.3382	0	0.25982	0	1.34789	0	0.195268	1.62036	0.227237	0	0	0	0.052809	0.872842	0.213405	0.918862	-1.76862	0.0266641	NA	1.27741	0.101735	0.999976	-1.84354	0.0500888	NA	0.0266641	1.84354	XLOC_025334	Unannotated_TU
XLOC_002572	Chr1	267533236	267646882	4627	TMOD1|transcript:ENSSSCT00000027470	ENSSSCG00000023010	0.354007	1.85001	0.472084	5.82406	0.125368	0.346896	5.29924	1.02584	0.0488318	0.377532	0.200322	0.235935	5.82406	609.544	0.578485	3.91777	0.876817	12.1283	0.274862	0.695412	10.2976	2.30296	0.0916176	0.600021	0.341956	0.500185	0.612066	NA	NA	-1.76577	0.0187883	0.577755	0.89387	0.227636	0.999976	-1.63799	NA	NA	NA	1.76577	ENSSSCG00000023010	tropomodulin 1 [Source:HGNC SymbolAcc:HGNC:11871]
XLOC_049690	GL894291.2	14608	16146	1539	-	.	0	0.75465	0	2.91219	0.0209399	0.0221903	0.827246	0.115296	0	0	0	0	2.91219	84.7861	0	1.59812	0	6.06451	0.0459096	0.0444841	1.60753	0.258835	0	0	0	0	0.315781	NA	NA	-1.76396	0.0254742	NA	0.100351	0.866558	0.999976	-2.91022	NA	NA	NA	2.91022	XLOC_049690	Unannotated_TU
XLOC_020629	Chr17	12203623	12204132	485	-	.	0	0.0886908	0.0900755	1.40369	0	0	2.62501	0.365858	0	0	0	0	2.62501	31.6494	0	0.187821	0.1673	2.92312	0	0	5.101	0.821334	0	0	0	0	0.728576	NA	NA	-1.76396	0.0254742	NA	1.72818	0.0276974	0.999976	-1.12971	NA	NA	NA	1.76396	.
XLOC_051759	GL896334.1	3600	4876	1270	-	.	0	0.609662	0.240792	0.71474	0.634381	3.30752	0.297027	1.39718	0	0	0	0.0687666	3.30752	78.4597	0	1.29108	0.447232	1.48841	1.39084	6.63048	0.577191	3.13659	0	0	0	0.145786	1.49842	0.0277915	0.918862	-1.76299	0.0280392	NA	0.487721	0.533998	0.999976	-3.77408	NA	NA	NA	3.77408	XLOC_051759	Unannotated_TU
XLOC_014885	Chr14	86137689	86640854	974	-	.	0.221278	2.03151	1.16617	0.93195	0.430129	0	1.01665	0.136633	2.59813	0.119565	0	0.537989	2.59813	80.205	0.361592	4.30213	2.16597	1.94074	0.943033	0	1.97557	0.306735	4.87458	0.190027	0	1.14054	-0.958244	0.170092	0.918862	-1.76234	0.0248026	0.675475	0.439347	0.55068	0.999976	-0.486567	0.600518	NA	0.0248026	1.76234	XLOC_014885	Unannotated_TU
XLOC_048096	GL893076.2	65730	67130	1382	-	.	0.0623807	1.24501	0.916724	1.29311	0.839476	0.766045	1.09182	0.995058	0	0	0	0.157984	1.29311	37.5104	0.101937	2.63656	1.70266	2.69283	1.8405	1.53567	2.12166	2.23386	0	0	0	0.334928	0.145756	0.813962	0.973415	-1.76204	0.0285704	NA	-0.022712	0.976183	0.999976	-2.90981	0.000267344	0.0196488	0.000267344	2.90981	XLOC_048096	Unannotated_TU
XLOC_012198	Chr13	30929555	30930837	1283	-	.	0.0335971	0.569958	0.442655	0.464295	0.0251181	0.0266179	0.771795	0.38033	0	0	0	0.0340349	0.771795	24.6162	0.0549011	1.207	0.822158	0.966873	0.0550701	0.0533602	1.49977	0.853823	0	0	0	0.0721545	-0.643791	0.370361	0.919869	-1.76124	0.0276284	NA	0.145063	0.851193	0.999976	-1.39812	0.135204	NA	0.0276284	1.76124	.
XLOC_039274	Chr7	19263238	19379722	743	-	.	0.290074	1.04209	0.0587976	0.305424	2.16868	0.551561	0.126926	2.08965	0.425737	0	0.124749	0.0587709	2.16868	30.172	0.474012	2.20683	0.109207	0.636031	4.75471	1.1057	0.246646	4.69117	0.798763	0	0.212952	0.124595	0.458173	0.511392	0.929782	-1.76104	0.0275776	NA	0.477684	0.530756	0.999976	-2.18462	0.0130781	0.144036	0.0130781	2.18462	XLOC_039274	Unannotated_TU
XLOC_028241	Chr3	117059641	117102291	3052	\FAM179A|transcript:ENSSSCT00000009338,FAM179A|transcript:ENSSSCT00000029339,FAM179A|transcript:ENSSSCT00000023075\""	ENSSSCG00000008534	0.0423706	0.310069	0.171769	0.195181	0.0527958	0.346879	1.05059	0.174418	0.0296127	0	0.0151849	0.157384	1.05059	79.7096	0.069238	0.656634	0.319033	0.406454	0.115752	0.695378	2.04154	0.39156	0.0555589	0	0.0259212	0.333655	-0.0473647	0.943234	0.991246	-1.75904	0.0266466	0.701797	0.919944	0.217846	0.999976	-1.1069	0.204334	NA	0.0266466	1.75904	ENSSSCG00000008534	family with sequence similarity 179 member A [Source:HGNC SymbolAcc:HGNC:33715]
XLOC_007241	Chr11	34235315	34236782	1418	-	.	2.31028	1.54709	1.32477	0.520114	0.363628	0.529843	1.39663	0.875944	2.35824	0.082127	0.457561	0.40033	2.35824	112.984	3.77525	3.27627	2.46054	1.08311	0.797235	1.06216	2.71398	1.96645	4.4245	0.130526	0.781073	0.848705	-2.00899	0.000352887	0.140782	-1.75848	0.00957463	0.408518	-0.102104	0.874119	0.999976	-0.00108323	0.998775	0.999421	0.000352887	2.00899	XLOC_007241	Unannotated_TU
XLOC_033857	Chr5	69410752	69481336	9249	\TEAD4|transcript:ENSSSCT00000000799,TEAD4|transcript:ENSSSCT00000000800\""	ENSSSCG00000000736	0.293612	1.4743	0.458169	2.9044	0.358886	0.336006	2.47261	0.80097	0.258949	0.0692517	0.235505	0.429633	2.9044	568.517	0.479793	3.12212	0.850973	6.04828	0.786837	0.673582	4.80485	1.79814	0.485836	0.110063	0.402016	0.910828	0.301466	NA	NA	-1.75768	0.00741609	0.354036	0.592963	0.367324	0.999976	-1.53503	NA	NA	NA	1.75768	ENSSSCG00000000736	TEA domain family member 4 [Source:HGNC SymbolAcc:HGNC:11717]
XLOC_014688	Chr14	53366681	53370035	1854	C22orf15|transcript:ENSSSCT00000011035	ENSSSCG00000010074	0	0.58003	0	0.0918001	0.0347644	0.0184201	0.356064	1.6988	0	0	0	0.141316	1.6988	56.5422	0	1.22833	0	0.191169	0.0762189	0.0369262	0.691913	3.81373	0	0	0	0.299593	-0.842079	NA	NA	-1.75608	0.0291084	0.73146	0.293866	0.625461	0.999976	0.00731863	0.99375	NA	NA	1.75608	ENSSSCG00000010074	chromosome 22 open reading frame 15 [Source:HGNC SymbolAcc:HGNC:15558]
XLOC_050496	GL895198.1	6169	8229	2005	-	.	0	0.0858155	0.0435777	0.198069	0.0482193	0.54505	0.564425	0.530996	0.157767	0.0871243	0	0.0871157	0.564425	28.1328	0	0.181732	0.0809383	0.412468	0.105718	1.09265	1.09681	1.19206	0.296	0.138469	0	0.184687	1.27211	0.0760615	0.918862	-1.74546	0.0213758	NA	2.18283	0.00312816	0.492202	-1.09582	0.216691	NA	0.00312816	2.18283	XLOC_050496	Unannotated_TU
XLOC_006132	Chr10	62382575	62383392	818	-	.	0	0.84137	0	0.936294	0	0.250495	1.09524	0.488072	0	0	0	0	1.09524	22.2718	0	1.78177	0	1.94979	0	0.50216	2.1283	1.0957	0	0	0	0	0.134921	0.846885	0.977924	-1.74249	0.0273191	NA	0.458754	0.555609	0.999976	-1.81881	0.0508797	NA	0.0273191	1.81881	XLOC_006132	Unannotated_TU
XLOC_033256	Chr5	109254252	109290555	5723	E2F7|transcript:ENSSSCT00000001039	ENSSSCG00000000950	1.83025	1.26272	1.29006	0.807915	0.377281	0.501252	1.12877	1.11618	0.947523	0.0915696	0.161958	0.602774	1.83025	361.251	2.99082	2.67406	2.39608	1.68244	0.827167	1.00485	2.19346	2.50577	1.77773	0.145534	0.276469	1.27789	-1.65161	0.00170853	0.30847	-1.74131	0.00153645	0.129062	-0.480843	0.388109	0.999976	-0.587756	0.302971	0.536441	0.00153645	1.74131	ENSSSCG00000000950	E2F transcription factor 7 [Source:HGNC SymbolAcc:HGNC:23820]
XLOC_024820	Chr2	155004687	155016247	3899	gene:ENSSSCG00000027499|transcript:ENSSSCT00000026609	ENSSSCG00000027499	0	0	0.235296	0.647498	0.884391	0.00875886	0.108843	0.125151	0.0231798	0	0	0.0111995	0.884391	64.568	0	0	0.437023	1.34838	1.93898	0.0175586	0.211506	0.280958	0.0434896	0	0	0.0237431	0.552187	0.370908	0.919869	-1.74096	0.030277	NA	0.114167	0.884466	0.999976	-3.56369	7.92e-05	0.00826566	7.92e-05	3.56369	ENSSSCG00000027499
XLOC_019229	Chr16	82629476	82792700	4857	ADAMTS16|transcript:ENSSSCT00000018627	ENSSSCG00000017109	0.23962	0.779354	1.83489	1.54767	0.570616	1.8	2.25232	1.46132	0.186078	0.0479539	0.276712	0.413562	2.25232	271.95	0.391565	1.65044	3.40801	3.22296	1.25104	3.60841	4.37676	3.2806	0.349117	0.0762143	0.472356	0.876758	0.177862	0.75309	0.961539	-1.73841	0.0105084	0.423646	0.391259	0.556583	0.999976	-1.70124	0.00636213	0.108888	0.00636213	1.73841	ENSSSCG00000017109	ADAM metallopeptidase with thrombospondin type 1 motif 16 [Source:HGNC SymbolAcc:HGNC:17108]
XLOC_042874	Chr8	1852618	1883667	4707	gene:ENSSSCG00000008702|transcript:ENSSSCT00000009521	ENSSSCG00000008702	0.0641035	1.30681	0.222749	2.20566	0.102698	0.130596	1.66293	0.603157	0.50882	0.259781	0.0295375	0.241202	2.20566	196.403	0.104752	2.76743	0.413719	4.59318	0.225159	0.261802	3.23145	1.35406	0.954641	0.412876	0.0504216	0.511351	0.275082	NA	NA	-1.73792	0.00963095	0.410066	0.781079	0.259252	0.999976	-1.17197	0.158871	0.405163	NA	1.73792	ENSSSCG00000008702
XLOC_020435	Chr17	49186537	49203796	6340	-	.	0	0.0271388	0.0413438	0.0581642	0.0152492	0.0592522	0.0669365	0.0349845	0.035638	0	0	0.0068875	0.0669365	10.5498	0	0.0574719	0.0767893	0.121124	0.0334329	0.118781	0.130073	0.0785385	0.0668635	0	0	0.0146016	0.407787	0.570343	NA	-1.73728	0.0306847	NA	0.726763	0.348542	NA	-1.84478	0.0492944	NA	0.0306847	1.84478	.
XLOC_004141	Chr1	210604506	210605989	1484	-	.	0	0.202901	0.0588769	0.36318	0.021716	0	0.826131	0.179354	0	0	0	0.029425	0.826131	30.4772	0	0.429684	0.109354	0.756304	0.0476111	0	1.60536	0.402642	0	0	0	0.0623815	0.149708	0.830124	NA	-1.737	0.0295134	NA	1.0303	0.189903	0.999976	-1.12263	0.218958	NA	0.0295134	1.737	XLOC_004141	Unannotated_TU
XLOC_049061	GL893871.1	39361	40720	1360	-	.	0	0.0632574	0	0.834301	0	0.150665	0.832112	0.163089	0	0	0	0	0.834301	28.1328	0	0.13396	0	1.73739	0	0.302034	1.61698	0.366128	0	0	0	0	1.25695	0.074692	NA	-1.73684	0.0276404	NA	1.56934	0.0445135	NA	-2.06682	0.0276187	NA	0.0276187	2.06682	XLOC_049061	Unannotated_TU
XLOC_045033	Chr9	125293729	125337145	8346	ADORA1|transcript:ENSSSCT00000028701	ENSSSCG00000021059	0.0103295	2.2729	0.0575788	0.972052	0.0193066	0.0245513	0.655374	0.212606	0.00541445	0.0418606	0	0.0627847	2.2729	384.757	0.0168795	4.81333	0.106943	2.02425	0.0423286	0.0492172	1.27354	0.477291	0.0101585	0.06653	0	0.133104	-0.414543	NA	NA	-1.73618	0.02757	0.713011	-0.667695	0.393005	0.999976	-1.79991	NA	NA	NA	1.79991	ENSSSCG00000021059	adenosine A1 receptor [Source:HGNC SymbolAcc:HGNC:262]
XLOC_023347	Chr2	135876394	135884933	1009	-	.	0	0.0852627	1.4721	15.3498	0.0638782	0.135385	25.1888	7.86967	0.0895718	0	0	0	25.1888	631.815	0	0.180561	2.73418	31.9653	0.140049	0.271402	48.9475	17.667	0.168053	0	0	0	0.684294	NA	NA	-1.73462	0.0261384	0.69662	1.24026	0.0966868	0.999976	-1.50357	NA	NA	NA	1.73462	XLOC_023347	Unannotated_TU
XLOC_008211	Chr12	57967161	57984824	4483	MYH1|transcript:ENSSSCT00000019599	ENSSSCG00000018005	0.298072	935.719	196.117	4029.83	40.4719	66.5419	4073.49	509.595	0.362883	0.259773	0.268783	3.19489	4073.49	453971	0.487081	1981.57	364.255	8391.93	88.7324	133.395	7915.72	1144.01	0.680836	0.412863	0.458822	6.77322	0.487041	NA	NA	-1.7325	0.0262933	0.69662	0.60805	0.392899	0.999976	-3.18283	NA	NA	NA	3.18283	ENSSSCG00000018005	myosin-1 [Source:RefSeq peptideAcc:NP_001098421]
XLOC_019001	Chr16	29454782	29514351	2408	NIM1K|transcript:ENSSSCT00000018377	ENSSSCG00000016873	0.805534	1.2683	0.834545	3.28662	1.25801	0.51056	2.46731	1.36323	2.85246	0.338535	0.519642	0.779764	3.28662	217.699	1.31633	2.68588	1.55003	6.84423	2.75812	1.0235	4.79454	3.06039	5.35175	0.538042	0.887048	1.65311	0.280463	0.629797	0.942947	-1.72596	0.00264502	0.179967	1.11638	0.0572527	0.999976	-0.934842	0.143706	0.387282	0.00264502	1.72596	ENSSSCG00000016873	NIM1 serine/threonine protein kinase [Source:HGNC SymbolAcc:HGNC:28646]
XLOC_014010	Chr14	94915382	94977308	7384	LDB3|transcript:ENSSSCT00000011341	ENSSSCG00000010359	0.0350258	30.7408	4.59112	90.2849	0.881604	1.35049	83.1053	10.8137	0.00611985	0.0394285	0.0251053	0.224721	90.2849	15255	0.0572358	65.0999	8.52724	188.014	1.93287	2.70729	161.492	24.2763	0.011482	0.0626647	0.0428557	0.476411	0.378799	NA	NA	-1.72458	0.0271592	0.707527	0.474029	0.508694	0.999976	-3.14221	NA	NA	NA	3.14221	ENSSSCG00000010359	LIM domain binding 3 [Source:HGNC SymbolAcc:HGNC:15710]
XLOC_039219	Chr7	4968322	5021222	9620	DSP|transcript:ENSSSCT00000001118	ENSSSCG00000001025	0.569058	7.57905	1.15801	41.9124	0.328295	0.220099	2.5194	0.230563	20.7954	0.296588	0.240875	5.03847	41.9124	7627.53	0.929901	16.0502	2.15082	87.2807	0.719769	0.441225	4.89577	0.517603	39.016	0.471374	0.411183	10.6816	0.679527	NA	NA	-1.72435	0.0270139	0.707527	1.21145	0.112756	0.999976	-1.31083	NA	NA	NA	1.72435	ENSSSCG00000001025	desmoplakin [Source:HGNC SymbolAcc:HGNC:3052]
XLOC_050785	GL895648.1	6477	8879	2403	-	.	0	0.286409	0.01818	0.0118045	0.0670548	0.0284235	0.431696	0.110762	0	0	0	0	0.431696	25.7884	0	0.606529	0.0337664	0.0245823	0.147014	0.0569797	0.838884	0.248656	0	0	0	0	-0.715314	0.316579	NA	-1.72433	0.0287077	NA	0.484567	0.536928	0.999976	-1.02222	0.235445	NA	0.0287077	1.72433	XLOC_050785	Unannotated_TU
XLOC_037288	Chr6	88561480	88585978	8677	NT5C1A|transcript:ENSSSCT00000004058	ENSSSCG00000003662	0	0.0644457	0	0.07519	0	0.0236147	0.119554	0.0306744	0	0	0	0	0.119554	25.7884	0	0.136477	0	0.15658	0	0.0473397	0.23232	0.0688626	0	0	0	0	0.174992	0.801525	NA	-1.72433	0.0287077	NA	0.596175	0.443101	0.999976	-1.72145	0.0634184	NA	0.0287077	1.72433	ENSSSCG00000003662	\5'-nucleotidase, cytosolic IA [Source:HGNC SymbolAcc:HGNC:17819]\""
XLOC_000614	Chr1	145823995	145833905	783	-	.	1.81669	0.329617	0.167382	0.398504	0.0411578	0.130846	0.60221	0.566543	0.807976	0.0743653	0.118377	0.0557685	1.81669	49.0587	2.96866	0.698031	0.310884	0.829866	0.0902362	0.262303	1.17023	1.27186	1.51591	0.118191	0.202073	0.11823	-1.62324	0.0224721	0.862028	-1.72234	0.0259385	NA	-0.343649	0.645314	0.999976	-0.282939	0.761253	NA	0.0224721	1.72234	XLOC_000614	Unannotated_TU
XLOC_044589	Chr9	44438380	44445766	1380	\C11orf52|transcript:ENSSSCT00000016400,C11orf52|transcript:ENSSSCT00000026093\""	ENSSSCG00000015035	2.03031	1.465	0.221599	1.52109	0.303583	0.0989878	0.683377	0.0321452	3.43829	0.0421943	0	0.664494	3.43829	150.384	3.31774	3.10244	0.411583	3.16759	0.66559	0.198438	1.32796	0.0721643	6.45088	0.0670603	0	1.40874	-1.0601	0.123415	0.918862	-1.7221	0.0314253	0.757164	0.187883	0.806977	0.999976	-0.908624	0.308677	0.540506	0.0314253	1.7221	ENSSSCG00000015035	chromosome 11 open reading frame 52 [Source:HGNC SymbolAcc:HGNC:30531]
XLOC_050750	GL895573.1	2267	2841	432	-	.	4.68967	2.68844	1.31464	2.03554	2.23796	1.10674	2.07386	0.102686	7.42689	0.673936	0.321836	0.10108	7.42689	101.689	7.66341	5.69331	2.44173	4.23892	4.90659	2.21865	4.02998	0.230525	13.9342	1.0711	0.549386	0.214292	-1.03519	0.0952178	0.918862	-1.7205	0.0296043	0.739386	0.173497	0.818986	0.999976	-1.14569	0.149349	0.394142	0.0296043	1.7205	XLOC_050750	Unannotated_TU
XLOC_039477	Chr7	33902711	34179272	4295	gene:ENSSSCG00000001500|transcript:ENSSSCT00000001673	ENSSSCG00000001500	9.83538	18.4479	33.0574	16.8546	21.9471	12.4438	24.0651	15.6268	30.859	1.97935	6.42024	10.2076	33.0574	4200.74	16.072	39.0671	61.3987	35.099	48.1177	24.9457	46.7639	35.0814	57.8972	3.14582	10.9596	21.6402	-0.524268	0.244869	0.918862	-1.72029	0.00237467	0.168281	0.382691	0.500852	0.999976	-0.924239	0.0632659	0.27811	0.00237467	1.72029	ENSSSCG00000001500
XLOC_046217	Chr9	2342295	2347782	3076	-	.	0	0.545379	0.497085	2.51755	0.523839	0.0999211	1.65557	0.274007	0.0146908	0	0	0.241331	2.51755	146.498	0	1.15495	0.923252	5.24268	1.14849	0.200309	3.21714	0.615133	0.0275627	0	0	0.511626	0.877494	0.212772	0.918862	-1.71546	0.0327259	0.767729	0.645053	0.406791	0.999976	-2.44101	0.00559055	0.103838	0.00559055	2.44101	XLOC_046217	Unannotated_TU
XLOC_021772	Chr18	5582421	5582755	335	-	.	0.257344	8.98822	6.25958	12.8707	9.81226	7.23793	6.47474	9.799	0.404677	0.34763	0.138342	2.34627	12.8707	81.5664	0.420526	19.0344	11.6261	26.8025	21.5128	14.5097	12.5819	21.9983	0.75925	0.552497	0.236154	4.97413	0.59236	0.337989	0.919869	-1.71366	0.0228086	0.649205	0.0947441	0.896953	0.999976	-2.66313	5.81e-05	0.00662887	5.81e-05	2.66313	.
XLOC_017673	Chr15	14140618	14141219	602	-	.	0.0716031	0.142907	0.145138	0.04712	0.0535325	0.113458	1.25324	4.27392	0.450388	0.0967244	0.153968	0.725362	4.27392	46.1894	0.117007	0.302635	0.26957	0.0981252	0.117367	0.227446	2.43532	9.59474	0.845013	0.153726	0.262829	1.53778	-0.416353	0.550043	NA	-1.71001	0.0206622	0.612924	2.53205	0.000532685	0.166709	1.49595	0.104294	NA	0.000532685	2.53205	XLOC_017673	Unannotated_TU
XLOC_046885	Chr9	75010524	75010762	239	-	.	0.180356	0	0.365579	0.474749	0	0.14289	1.38105	4.82581	0.189075	0	0.19391	0.182706	4.82581	20.7056	0.29472	0	0.679002	0.988642	0	0.286448	2.68369	10.8337	0.35474	0	0.331011	0.38734	-0.0720452	0.909194	NA	-1.70905	0.0336062	NA	1.62262	0.0384411	NA	-0.0583166	0.947616	NA	0.0336062	1.70905	XLOC_046885	Unannotated_TU
XLOC_034144	Chr5	6316881	6318012	1130	-	.	0	0.41873	0.54125	1.15473	0.114076	0.362663	1.54395	0.314055	0.0399902	0.0515293	0.0410127	0.115929	1.54395	43.3714	0	0.886746	1.00528	2.40467	0.250106	0.727021	3.00024	0.705039	0.0750292	0.0818966	0.0700102	0.245772	0.358654	0.612594	0.940123	-1.70815	0.0315477	NA	0.684684	0.377987	0.999976	-1.68953	0.0513222	NA	0.0315477	1.70815	XLOC_034144	Unannotated_TU
XLOC_050742	GL895535.1	4564	11150	1923	-	.	0.627634	11.5199	0.181744	15.8869	0.268136	2.48628	4.90411	13.7718	44.108	0.484477	0.939902	16.1678	44.108	2688.3	1.02562	24.3957	0.337559	33.0836	0.587872	4.98417	9.5298	30.917	82.7549	0.76999	1.60445	34.276	0.164967	0.815	0.973697	-1.70493	0.0211846	0.619148	1.79124	0.0178148	0.999976	-0.0563698	0.946804	0.971087	0.0178148	1.79124	XLOC_050742	Unannotated_TU
XLOC_034717	Chr5	71755183	71756542	1360	-	.	0.0316949	0.221401	0	0.0834301	0.213264	0.0502218	0.242699	0.391415	0.0332272	0	0	0	0.391415	9.55643	0.0517927	0.468861	0	0.173739	0.467569	0.100678	0.47162	0.878707	0.0623404	0	0	0	0.0637921	0.929034	NA	-1.70331	0.0312639	NA	0.677926	0.388282	NA	-1.55158	0.0929623	NA	0.0312639	1.70331	XLOC_034717	Unannotated_TU
XLOC_026247	Chr2	149260329	149261853	1525	-	.	2.37431	1.01544	0.773468	0.744033	1.31019	0.380697	0.21644	0.494509	1.54087	0.152729	0.0911693	0.171804	2.37431	124.877	3.87987	2.15039	1.43659	1.54941	2.87253	0.763173	0.420592	1.11015	2.89096	0.242736	0.155629	0.364226	-1.12984	0.0679394	0.918862	-1.70324	0.0212476	0.619872	-0.631382	0.376138	0.999976	-1.62373	0.0229572	0.182565	0.0212476	1.70324	XLOC_026247	Unannotated_TU
XLOC_024235	Chr2	66920357	66924777	3515	gene:ENSSSCG00000021757|transcript:ENSSSCT00000014982	ENSSSCG00000021757	0.0490527	0.0367127	0.0497145	0	0.0458415	0.0582944	0.0268296	0.113583	0.0771362	0	0	0	0.113583	8.5934	0.0801572	0.0777465	0.0923365	0	0.100505	0.116861	0.052136	0.254987	0.144722	0	0	0	-0.43738	0.543916	NA	-1.70251	0.0314811	NA	0.378291	0.620045	NA	-1.05751	0.21917	NA	0.0314811	1.70251	ENSSSCG00000021757
XLOC_017046	Chr15	43092807	43110924	2346	XKR5|transcript:ENSSSCT00000017157	ENSSSCG00000015756	0.165365	0.421716	0.595896	0.0725479	0.0274736	0.291141	0.462285	0.340361	0.346718	0.0496403	0.0197546	0.16752	0.595896	28.4628	0.270223	0.893069	1.10678	0.151078	0.0602344	0.583641	0.898324	0.764093	0.650509	0.0788944	0.0337219	0.355144	-1.32474	0.0455274	0.918862	-1.70232	0.0174926	0.564197	0.0923215	0.882479	0.999976	-0.247832	0.77873	NA	0.0174926	1.70232	ENSSSCG00000015756	XK related 5 [Source:HGNC SymbolAcc:HGNC:20782]
XLOC_046617	Chr9	44371545	44372999	1455	-	.	0	0.118254	0.570478	0.116974	0.332233	0.469427	0.0972227	0.33537	0.186346	0	0	0.0300115	0.570478	16.8998	0	0.250428	1.05957	0.243593	0.728401	0.941046	0.188926	0.75289	0.34962	0	0	0.0636249	0.136843	0.847347	0.978048	-1.70155	0.0341628	NA	0.0206598	0.978765	0.999976	-2.37577	0.00989815	NA	0.00989815	2.37577	XLOC_046617	Unannotated_TU
XLOC_003647	Chr1	128133538	128137163	3548	-	.	0.0242982	0.351589	0.110817	1.65496	0.0908302	0.231009	0.770822	0.400093	0.0127365	0	0.0130621	0.159997	1.65496	111.081	0.0397058	0.74456	0.205825	3.44638	0.19914	0.463097	1.49788	0.89819	0.023896	0	0.0222975	0.339195	1.17111	0.0889603	0.918862	-1.69914	0.031957	0.760129	0.889787	0.235839	0.999976	-2.3434	0.00638933	0.109226	0.00638933	2.3434	XLOC_003647	Unannotated_TU
XLOC_006935	Chr11	87211603	87363659	4452	RNF17|transcript:ENSSSCT00000010493	ENSSSCG00000029393;ENSSSCG00000009572	0.232372	0.0193239	0.0294384	0.0127431	0.0144773	0.0460253	0.0635485	0.0597848	0.0609016	0	0	0.00980835	0.232372	35.6791	0.37972	0.0409223	0.054677	0.026537	0.0317408	0.0922656	0.123489	0.134214	0.114263	0	0	0.0207938	-1.52451	0.0332768	0.918862	-1.69354	0.0350562	NA	-0.597864	0.435019	0.999976	-0.93887	0.308271	NA	0.0332768	1.69354	ENSSSCG00000009572	ring finger protein 17 [Source:HGNC SymbolAcc:HGNC:10060]
XLOC_006935	Chr11	87211603	87363659	4452	RNF17|transcript:ENSSSCT00000010493	ENSSSCG00000029393;ENSSSCG00000009572	0.232372	0.0193239	0.0294384	0.0127431	0.0144773	0.0460253	0.0635485	0.0597848	0.0609016	0	0	0.00980835	0.232372	35.6791	0.37972	0.0409223	0.054677	0.026537	0.0317408	0.0922656	0.123489	0.134214	0.114263	0	0	0.0207938	-1.52451	0.0332768	0.918862	-1.69354	0.0350562	NA	-0.597864	0.435019	0.999976	-0.93887	0.308271	NA	0.0332768	1.69354	ENSSSCG00000029393
XLOC_031457	Chr4	1505215	1512555	3426	-	.	0.0754904	1.40621	0.306036	2.98897	0.498543	0.0398725	3.15179	0.3496	0.01319	0.0169959	0	0.471591	3.15179	268.434	0.123359	2.97794	0.568411	6.22439	1.09303	0.0799312	6.12465	0.784834	0.0247469	0.027012	0	0.999779	0.494485	0.480325	0.926188	-1.69311	0.034735	0.793058	0.715921	0.351531	0.999976	-1.84624	0.0392024	0.227912	0.034735	1.84624	XLOC_031457	Unannotated_TU
XLOC_048753	GL893653.2	102307	103371	962	-	.	0	0.402428	0.136237	0.0294867	0.234497	0.674496	0.980312	1.01448	0	0	0.0481751	0.0907833	1.01448	23.444	0	0.852222	0.253037	0.0614047	0.514121	1.35214	1.90497	2.27745	0	0	0.0822365	0.192462	0.302233	0.674998	NA	-1.69003	0.0357067	NA	1.02395	0.191419	0.999976	-1.25525	0.178526	NA	0.0357067	1.69003	XLOC_048753	Unannotated_TU
XLOC_014533	Chr14	34176880	34185200	1120	MYL2|transcript:ENSSSCT00000010774	ENSSSCG00000009830	0.269406	1089.13	224.401	2885.2	17.4081	36.3157	4962.22	1036.17	0.121042	0.519893	0.37241	2.6512	4962.22	138161	0.440238	2306.44	416.788	6008.3	38.1663	72.801	9642.73	2326.15	0.227097	0.826278	0.635718	5.62057	0.283988	0.659406	0.946864	-1.68108	0.0304299	0.749945	0.605903	0.387102	0.999976	-3.10402	NA	NA	NA	3.10402	ENSSSCG00000009830	myosin light chain 2 [Source:HGNC SymbolAcc:HGNC:7583]
XLOC_001938	Chr1	118029532	118035029	2105	PIF1|transcript:ENSSSCT00000005023	ENSSSCG00000004548	0.614324	0.490433	0.601859	0.404269	0.153095	0.340697	0.492811	0.295033	0.0858698	0	0.0220163	0.103722	0.614324	44.5989	1.00387	1.03859	1.11785	0.841872	0.335653	0.682985	0.957643	0.662335	0.161108	0	0.0375827	0.219891	-1.14173	0.0505479	0.918862	-1.68072	0.0322982	NA	-0.856796	0.192977	0.999976	-1.77702	0.0348929	NA	0.0322982	1.77702	ENSSSCG00000004548	PIF1 5'-to-3' DNA helicase [Source:HGNC SymbolAcc:HGNC:26220]
XLOC_027742	Chr3	40416720	40497402	4349	PKMYT1|transcript:ENSSSCT00000030606	ENSSSCG00000029264;ENSSSCG00000029375;ENSSSCG00000007967	0.0396459	0.148362	0.0502261	0.0521798	0.0370505	0	0.130107	0.0204002	0.0519533	0	0	0.0100406	0.148362	14.0664	0.0647856	0.314186	0.0932866	0.108662	0.0812312	0	0.252828	0.0457975	0.0974741	0	0	0.0212863	-0.97481	0.17272	0.918862	-1.68021	0.0361387	NA	-0.0347337	0.963102	0.999976	-0.925881	0.305529	NA	0.0361387	1.68021	ENSSSCG00000029264	membrane-associated tyrosine- and threonine-specific cdc2-inhibitory kinase [Source:RefSeq peptideAcc:NP_001152782]
XLOC_027742	Chr3	40416720	40497402	4349	PKMYT1|transcript:ENSSSCT00000030606	ENSSSCG00000029264;ENSSSCG00000029375;ENSSSCG00000007967	0.0396459	0.148362	0.0502261	0.0521798	0.0370505	0	0.130107	0.0204002	0.0519533	0	0	0.0100406	0.148362	14.0664	0.0647856	0.314186	0.0932866	0.108662	0.0812312	0	0.252828	0.0457975	0.0974741	0	0	0.0212863	-0.97481	0.17272	0.918862	-1.68021	0.0361387	NA	-0.0347337	0.963102	0.999976	-0.925881	0.305529	NA	0.0361387	1.68021	ENSSSCG00000007967	zinc finger protein 213 [Source:HGNC SymbolAcc:HGNC:13005]
XLOC_027742	Chr3	40416720	40497402	4349	PKMYT1|transcript:ENSSSCT00000030606	ENSSSCG00000029264;ENSSSCG00000029375;ENSSSCG00000007967	0.0396459	0.148362	0.0502261	0.0521798	0.0370505	0	0.130107	0.0204002	0.0519533	0	0	0.0100406	0.148362	14.0664	0.0647856	0.314186	0.0932866	0.108662	0.0812312	0	0.252828	0.0457975	0.0974741	0	0	0.0212863	-0.97481	0.17272	0.918862	-1.68021	0.0361387	NA	-0.0347337	0.963102	0.999976	-0.925881	0.305529	NA	0.0361387	1.68021	ENSSSCG00000029375	zinc finger protein 205 [Source:RefSeq peptideAcc:NP_001230570]
XLOC_018575	Chr15	154203560	154204732	1139	-	.	0	0.566484	0	1.59389	0	0	0.745175	0.311574	0	0	0	0	1.59389	34.3438	0	1.19964	0	3.3192	0	0	1.44804	0.699468	0	0	0	0	0.16883	NA	NA	-1.67886	0.0327626	NA	0.450761	0.562024	0.999976	-1.74727	NA	NA	NA	1.74727	XLOC_018575	Unannotated_TU
XLOC_048955	GL893791.1	2	434	431	-	.	2.10025	1.09783	1.8245	2.30352	2.76655	1.7432	0.984634	1.54386	1.67755	0.1351	0.107528	0.506575	2.76655	31.2192	3.43202	2.32488	3.38871	4.79698	6.0655	3.49453	1.91337	3.4659	3.14739	0.214717	0.183553	1.07395	-0.0970644	0.869506	0.980424	-1.67841	0.0262138	NA	-0.239047	0.721077	0.999976	-2.176	0.00389275	0.0883782	0.00389275	2.176	XLOC_048955	Unannotated_TU
XLOC_032275	Chr4	121125831	121127307	1449	-	.	0.0297481	0.474976	0	0.724328	0	0.0235685	1.10642	0.122458	0	0	0.0319837	0.0301358	1.10642	39.8548	0.0486115	1.00586	0	1.50838	0	0.0472471	2.15003	0.274912	0	0	0.0545973	0.0638883	0.142525	0.83949	0.977045	-1.67315	0.0372343	NA	0.679852	0.386176	0.999976	-1.32013	NA	NA	NA	1.67315	XLOC_032275	Unannotated_TU
XLOC_006758	Chr11	22354531	22356147	1617	gene:ENSSSCG00000022868|transcript:ENSSSCT00000022804	ENSSSCG00000022868	0	0	0	0	0	0	0	0.329205	0.335354	0	0	0	0.335354	17.1868	0	0	0	0	0	0	0	0.739048	0.629187	0	0	0	NA	NA	NA	-1.67033	0.0335835	NA	1.90364	0.0142699	NA	NA	NA	NA	NA	NA	ENSSSCG00000022868
XLOC_052825	JH118721.1	110670	111698	1029	-	.	0	0.0836055	0	0.192968	0	0	1.05395	0.172441	0	0	0	0	1.05395	26.9606	0	0.177052	0	0.401846	0	0	2.04807	0.387121	0	0	0	0	0.172649	0.750198	NA	-1.66735	0.0336553	NA	1.50339	0.0536805	NA	-0.5589	0.434951	NA	0.0336553	1.66735	XLOC_052825	Unannotated_TU
XLOC_050843	GL895788.1	29334	31038	1705	-	.	0.176971	0.20183	0.538076	0.166371	1.39869	0.92137	0.525459	0.520356	0.397557	0	0.108726	0.153666	1.39869	44.6545	0.289189	0.427416	0.999387	0.34646	3.06655	1.84704	1.02109	1.16817	0.745891	0	0.185599	0.325774	0.768911	0.232861	0.918862	-1.66641	0.0235321	0.657487	0.563597	0.388958	0.999976	-2.06854	0.0104644	0.132162	0.0104644	2.06854	XLOC_050843	Unannotated_TU
XLOC_033032	Chr5	66294821	66297391	1550	CDCA3|transcript:ENSSSCT00000000744	ENSSSCG00000000683	11.4854	5.38382	6.08794	2.58041	1.49698	2.71003	5.23246	3.8064	3.32358	0.563497	0.837189	1.94388	11.4854	613.978	18.7684	11.4013	11.3073	5.37359	3.28203	5.43272	10.1679	8.54519	6.23565	0.895579	1.42911	4.12104	-1.98797	0.000314928	0.137417	-1.66566	0.00118698	0.108547	-0.882645	0.13869	0.999976	-0.525488	0.293567	0.527644	0.000314928	1.98797	ENSSSCG00000000683	cell division cycle associated 3 [Source:HGNC SymbolAcc:HGNC:14624]
XLOC_012100	Chr13	15522972	15524242	1271	-	.	0	0.338435	0.446834	1.24981	0.0253553	0.268692	1.00168	0.837646	0.0355539	0	0.0364629	0.206137	1.24981	31.6494	0	0.716704	0.82992	2.60267	0.05559	0.53864	1.94649	1.88047	0.0667057	0	0.0622435	0.437014	0.44133	0.539234	0.933955	-1.66477	0.0360976	NA	0.81186	0.290275	0.999976	-1.47951	0.105389	NA	0.0360976	1.66477	.
XLOC_044228	Chr8	144449506	144451705	1702	-	.	0.379892	1.28893	1.25772	0.816654	0.662708	1.68547	1.219	3.49253	0.398258	0.205269	0.108918	0.744028	3.49253	106.713	0.620783	2.72958	2.33601	1.70064	1.45295	3.37881	2.36879	7.84056	0.747206	0.326239	0.185926	1.57735	-0.153654	0.777637	0.967994	-1.66433	0.012548	0.465836	0.566844	0.362187	0.999976	-1.05804	0.104833	0.342463	0.012548	1.66433	XLOC_044228	Unannotated_TU
XLOC_001396	Chr1	308639619	308643719	2198	-	.	0.274554	1.44819	2.10682	0.490408	0.923691	1.07207	2.83176	4.98499	0.69901	0.18544	0.210848	1.66879	4.98499	196.703	0.448651	3.06683	3.91306	1.02125	2.02514	2.14914	5.50274	11.1911	1.31147	0.294723	0.359925	3.53787	-0.699686	0.21071	0.918862	-1.66258	0.0103195	0.419333	0.926716	0.138074	0.999976	-0.0541033	0.933774	0.963949	0.0103195	1.66258	XLOC_001396	Unannotated_TU
XLOC_034959	Chr5	110660473	110660877	405	-	.	3.72513	0.21242	9.70814	0	0.0795717	16.3587	51.9265	40.7458	15.6209	4.16942	7.43799	16.1729	51.9265	522.801	6.08725	0.449842	18.0313	0	0.174457	32.7937	100.905	91.4723	29.3077	6.62655	12.6969	34.2867	-0.0432672	0.944471	0.99141	-1.66151	0.00153692	0.129062	2.09357	0.00285064	0.472531	0.484708	0.600884	0.762381	0.00153692	2.09357	XLOC_034959	Unannotated_TU
XLOC_015018	Chr14	118081765	118296197	8188	SLIT1|transcript:ENSSSCT00000011502	ENSSSCG00000010512	1.74779	0.0840548	0.581564	0.214791	3.03846	1.89356	10.2334	26.1839	4.91736	0.0853367	0.447143	9.03947	26.1839	3848.85	2.85607	0.178003	1.08016	0.447292	6.66165	3.79596	19.8858	58.7815	9.22589	0.135628	0.763289	19.1638	0.147553	0.83002	0.975829	-1.66107	0.0237524	0.660039	2.48323	0.000474245	0.153294	0.632699	0.44433	0.649931	0.000474245	2.48323	ENSSSCG00000010512	slit guidance ligand 1 [Source:HGNC SymbolAcc:HGNC:11085]
XLOC_007671	Chr12	18671538	18692928	3233	KIF18B|transcript:ENSSSCT00000018878	ENSSSCG00000017342	3.74653	3.77862	3.21603	2.07943	0.9968	1.22533	3.42745	2.19538	1.36979	0.288169	0.243692	1.4317	3.77862	417.743	6.12221	8.00199	5.97324	4.33032	2.18543	2.45638	6.66032	4.92851	2.56997	0.457993	0.41599	3.03522	-1.58932	0.0013148	0.284272	-1.65992	0.00369877	0.224115	-0.605011	0.267774	0.999976	-0.75411	0.180057	0.427145	0.0013148	1.65992	ENSSSCG00000017342	kinesin family member 18B [Source:HGNC SymbolAcc:HGNC:27102]
XLOC_013579	Chr14	31982415	31983995	502	-	.	3.3488	1.62806	3.56803	1.13013	0.577767	1.02044	1.12716	2.20918	1.71034	0.115992	0.461598	0.260957	3.56803	57.9785	5.47229	3.44774	6.62703	2.35344	1.26672	2.04565	2.19033	4.9595	3.20892	0.184349	0.787963	0.553232	-1.71624	0.0038124	0.426268	-1.65983	0.0223416	0.638152	-0.680401	0.28296	0.999976	-0.781212	0.335293	NA	0.0038124	1.71624	XLOC_013579	Unannotated_TU
XLOC_028740	Chr3	26751476	26757311	5358	-	.	0.0482699	1.23634	0.578901	0.772951	0.89017	0.254952	0.343219	0.745134	0.0590375	0.0108675	0.0345983	0.179296	1.23634	134.36	0.0788781	2.6182	1.07521	1.60963	1.95165	0.511094	0.666952	1.67279	0.110765	0.017272	0.0590605	0.38011	-0.0966787	0.8775	0.980732	-1.65971	0.0213981	0.620581	-0.493822	0.481967	0.999976	-2.36456	0.000594488	0.0318181	0.000594488	2.36456	XLOC_028740	Unannotated_TU
XLOC_013618	Chr14	35028726	35143023	8473	\gene:ENSSSCG00000009839|transcript:ENSSSCT00000010783,gene:ENSSSCG00000009839|transcript:ENSSSCT00000032561\""	ENSSSCG00000009839	1.71443	0.852889	1.23744	0.974221	0.289062	0.608612	1.0518	0.717262	0.378664	0.0549775	0.136741	0.376216	1.71443	500.994	2.80156	1.80616	2.29833	2.02877	0.633751	1.22007	2.04389	1.61022	0.710444	0.087377	0.233422	0.797582	-1.33464	0.017391	0.792341	-1.65924	0.00384432	0.230209	-0.846562	0.150813	0.999976	-1.20658	0.0421672	0.235001	0.00384432	1.65924	ENSSSCG00000009839
XLOC_036202	Chr6	147875514	147958856	4995	\RAB3B|transcript:ENSSSCT00000026725,RAB3B|transcript:ENSSSCT00000028423\""	ENSSSCG00000021036	0.0431482	0.335853	0.139937	0.1079	0.258071	0.109392	0.113281	0.142095	0.506623	0.0466291	0.0278345	0.0961631	0.506623	80.205	0.0705086	0.711237	0.25991	0.224696	0.565805	0.219295	0.22013	0.318997	0.950519	0.0741086	0.0475144	0.203867	-0.290659	0.640111	0.943789	-1.65857	0.0215452	0.623228	0.708968	0.315734	0.999976	-0.824849	0.25057	0.490595	0.0215452	1.65857	ENSSSCG00000021036	\RAB3B, member RAS oncogene family [Source:HGNC SymbolAcc:HGNC:9778]\""
XLOC_049038	GL893861.1	16289	19146	2858	-	.	0	0.120406	0.794858	0.0198504	0.0225518	0	0.362969	0.0310429	0.0474342	0.0203737	0	0	0.794858	46.252	0	0.254984	1.47632	0.0413375	0.0494436	0	0.705332	0.0696898	0.0889954	0.0323804	0	0	-2.08454	0.00381605	0.426268	-1.65395	0.0396176	NA	-0.421035	0.589904	0.999976	-0.0575101	0.944914	NA	0.00381605	2.08454	XLOC_049038	Unannotated_TU
XLOC_023412	Chr2	145900852	145910014	3315	KIF20A|transcript:ENSSSCT00000015652	ENSSSCG00000014326	29.5559	8.5511	12.0451	3.72227	1.87624	4.66676	10.4547	6.19573	11.028	0.843121	2.18091	5.0714	29.5559	3379.11	48.2974	18.1087	22.3718	7.75144	4.11354	9.35532	20.3159	13.9091	20.6906	1.33999	3.7229	10.7514	-2.37993	5.48e-05	0.0510351	-1.65246	0.00309014	0.202192	-0.793624	0.218075	0.999976	0.0377088	0.943236	0.969124	5.48e-05	2.37993	ENSSSCG00000014326	kinesin family member 20A [Source:HGNC SymbolAcc:HGNC:9787]
XLOC_024550	Chr2	90762307	90775311	682	gene:ENSSSCG00000024986|transcript:ENSSSCT00000029318	ENSSSCG00000024986	18.5819	26.8056	67.1954	11.1469	10.8209	23.4349	19.7047	18.5377	2.58412	3.07362	1.29112	4.09776	67.1954	933.045	30.3648	56.7662	124.804	23.2128	23.7243	46.9792	38.2907	41.6162	4.84829	4.88498	2.20399	8.68731	-1.40534	0.00543095	0.50724	-1.65181	0.00750426	0.355758	-1.22867	0.0448071	0.999976	-1.70258	0.00148033	0.0537633	0.00148033	1.70258	ENSSSCG00000024986
XLOC_005975	Chr10	36607614	36608722	1109	-	.	0.0388684	0.465447	0.118178	0.255782	0.145296	0.0615884	0.340148	0.800006	0	0	0	0	0.800006	15.9274	0.063515	0.985677	0.219497	0.532654	0.318552	0.123465	0.660985	1.79597	0	0	0	0	-0.370414	0.605134	NA	-1.65171	0.0354062	NA	0.440762	0.572533	0.999976	-1.64276	0.0770018	NA	0.0354062	1.65171	XLOC_005975	Unannotated_TU
XLOC_021191	Chr18	21705351	21721696	14351	GCC1|transcript:ENSSSCT00000027828	ENSSSCG00000028200	0.00600725	0.128886	0.0182649	0.164058	0.175157	0.0261765	0.154428	0.0185466	0.151144	0.00811485	0.00968805	0.0608554	0.175157	68.7472	0.00981648	0.272943	0.0339241	0.341643	0.384021	0.0524752	0.300088	0.0416362	0.283575	0.0128971	0.0165378	0.129014	0.708508	0.294921	0.918862	-1.65063	0.0252464	0.68212	1.00768	0.17513	0.999976	-1.54773	0.0392704	0.227927	0.0252464	1.65063	ENSSSCG00000028200	GRIP and coiled-coil domain containing 1 [Source:HGNC SymbolAcc:HGNC:19095]
XLOC_042576	Chr8	77752971	78205934	15677	\FRAS1|transcript:ENSSSCT00000036572,FRAS1|transcript:ENSSSCT00000009848,FRAS1|transcript:ENSSSCT00000036677,FRAS1|transcript:ENSSSCT00000035036,FRAS1|transcript:ENSSSCT00000034559,FRAS1|transcript:ENSSSCT00000033980\""	ENSSSCG00000008991	0.173223	1.73684	0.994841	2.40291	1.44924	0.614309	5.08315	1.21392	0.492908	0.222854	0.177372	1.3732	5.08315	1981.02	0.283065	3.67812	1.84775	5.00394	3.17738	1.23149	9.87772	2.72518	0.924787	0.354187	0.302781	2.91121	0.334374	0.559695	0.935776	-1.64435	0.0144201	0.504826	1.06907	0.114437	0.999976	-0.983011	0.105742	0.343777	0.0144201	1.64435	ENSSSCG00000008991	Fraser extracellular matrix complex subunit 1 [Source:HGNC SymbolAcc:HGNC:19185]
XLOC_009387	Chr12	21069114	21069889	776	-	.	0	1.55209	0.168892	0.146218	0.415291	0.572114	0.789935	5.88803	0	0	0.0597222	0.618988	5.88803	82.026	0	3.28686	0.313688	0.304492	0.910502	1.1469	1.53502	13.2183	0	0	0.101948	1.31226	-0.418831	0.559439	0.935776	-1.64278	0.0408369	0.852452	0.950077	0.226329	0.999976	-0.373951	0.677913	NA	0.0408369	1.64278	.
XLOC_017820	Chr15	53584358	53584876	519	-	.	0	0.414403	1.43097	0.546556	0.0620936	0.329006	0.0908536	0.427363	1.1319	0	0	0.0841364	1.43097	18.619	0	0.877582	2.65779	1.13818	0.136137	0.659548	0.176549	0.95941	2.12366	0	0	0.17837	-0.578678	0.422051	0.919869	-1.63956	0.0403408	NA	0.165133	0.833012	0.999976	-1.25218	0.180944	NA	0.0403408	1.63956	XLOC_017820	Unannotated_TU
XLOC_043923	Chr8	81125339	81125667	329	-	.	0	1.96117	0.265572	3.27634	0	0	2.72312	0.809003	0	0	0	0	3.27634	22.2718	0	4.15318	0.493256	6.82283	0	0	5.29164	1.81617	0	0	0	0	0.152263	0.825942	0.975068	-1.63762	0.0366858	NA	0.411943	0.600041	0.999976	-1.41841	NA	NA	NA	1.63762	XLOC_043923	Unannotated_TU
XLOC_016511	Chr15	82491704	82597617	12196	\XIRP2|transcript:ENSSSCT00000036073,XIRP2|transcript:ENSSSCT00000033678,XIRP2|transcript:ENSSSCT00000033281,XIRP2|transcript:ENSSSCT00000033112,XIRP2|transcript:ENSSSCT00000017333\""	ENSSSCG00000015917	0.049481	33.6192	4.91815	30.4246	1.08338	0.470427	43.3718	8.58399	0.0296418	0	0.0227998	0.0644475	43.3718	13149.7	0.0808572	71.1954	9.13465	63.3579	2.37525	0.943052	84.2813	19.2706	0.0556136	0	0.0389201	0.13663	-0.127983	0.850408	0.978069	-1.63729	0.0345355	0.789916	0.224935	0.762376	0.999976	-2.7225	NA	NA	NA	2.7225	ENSSSCG00000015917
XLOC_052434	JH118491.1	3405	31088	1734	gene:ENSSSCG00000022974|transcript:ENSSSCT00000029177	ENSSSCG00000022974	0.0745762	0.272875	1.05815	0.2781	0.185851	0.256032	0.353512	0.690732	0.938179	0.0671604	0.0801806	0.327375	1.05815	51.5604	0.121865	0.577868	1.96535	0.579131	0.407468	0.513261	0.686953	1.55066	1.7602	0.10674	0.136871	0.694039	-0.838466	0.201601	0.918862	-1.63094	0.0194962	0.593288	0.579949	0.408542	0.999976	-0.176923	0.816341	NA	0.0194962	1.63094	ENSSSCG00000022974
XLOC_020076	Chr17	62396279	62548050	1980	DOK5|transcript:ENSSSCT00000008197	ENSSSCG00000007488	1.15382	2.95457	1.12526	11.6044	0.244141	0.56918	6.02511	0.940977	0.342341	0.588162	0.0468125	0.661618	11.6044	434.663	1.88547	6.25689	2.08999	24.1656	0.535265	1.14102	11.7082	2.11245	0.642295	0.934779	0.0799106	1.40264	0.558068	0.418202	0.919869	-1.62783	0.0286828	0.728814	0.377722	0.587776	0.999976	-1.91433	NA	NA	NA	1.91433	ENSSSCG00000007488
XLOC_005743	Chr10	13282877	13284542	1666	-	.	0	0.645484	0.0262225	0.170266	0	0.0409974	0.566063	0.133134	0	0	0	0	0.645484	23.444	0	1.36694	0.0487039	0.35457	0	0.0821862	1.09999	0.29888	0	0	0	0	-0.722874	0.308159	0.918862	-1.6276	0.0376605	NA	0.126364	0.871971	0.999976	-1.01127	0.234964	NA	0.0376605	1.6276	XLOC_005743	Unannotated_TU
XLOC_011517	Chr13	99844729	99881518	6758	IGSF10|transcript:ENSSSCT00000012827	ENSSSCG00000011717	1.97092	2.69878	17.079	2.16587	2.30803	1.75858	6.66338	6.40002	2.34036	0.0947779	0.795494	3.22428	17.079	2349.96	3.22068	5.71522	31.7215	4.51033	5.06022	3.52537	12.9485	14.3677	4.39095	0.150633	1.35794	6.83553	-1.6473	0.00400995	0.440874	-1.62743	0.013006	0.475399	-0.322415	0.611299	0.999976	-0.352834	0.594343	0.758182	0.00400995	1.6473	ENSSSCG00000011717	immunoglobulin superfamily member 10 [Source:HGNC SymbolAcc:HGNC:26384]
XLOC_018664	Chr16	21345170	21380514	1083	TTC23L|transcript:ENSSSCT00000018320	ENSSSCG00000016825	0.0398015	0.357466	0	0.0785768	0	0.0315335	0.304775	0.0819212	0.667612	0	0.0427926	0.0806404	0.667612	22.9157	0.0650398	0.757006	0	0.163633	0	0.0632143	0.592247	0.183909	1.25256	0	0.0730485	0.170959	-0.677654	0.320043	NA	-1.62228	0.0433862	NA	0.966156	0.217633	0.999976	0.198255	0.824946	NA	0.0433862	1.62228	ENSSSCG00000016825	tetratricopeptide repeat domain 23 like [Source:HGNC SymbolAcc:HGNC:26355]
XLOC_024378	Chr2	74678509	74712240	4004	UHRF1|transcript:ENSSSCT00000014764	ENSSSCG00000013517	14.9533	9.79763	10.2234	6.04306	3.25163	3.71872	10.6459	9.68305	5.93641	0.945261	1.3195	5.69282	14.9533	2064.93	24.4352	20.7485	18.9882	12.5844	7.12902	7.45481	20.6875	21.738	11.1378	1.50232	2.25243	12.0689	-1.7247	0.000773567	0.215264	-1.62219	0.00168419	0.136052	-0.493522	0.368603	0.999976	-0.388351	0.446369	0.651287	0.000773567	1.7247	ENSSSCG00000013517	ubiquitin like with PHD and ring finger domains 1 [Source:HGNC SymbolAcc:HGNC:12556]
XLOC_039750	Chr7	66528605	66606332	3984	CLEC14A|transcript:ENSSSCT00000025386	ENSSSCG00000023760	0.389503	2.1162	2.02862	2.13601	3.32458	1.57725	1.00603	2.11558	0.884724	0.0876929	0.0930611	0.942606	3.32458	248.013	0.636489	4.48148	3.76783	4.44814	7.28895	3.16186	1.95494	4.74937	1.65991	0.139372	0.158859	1.99834	0.330857	0.517406	0.930826	-1.62153	0.010061	0.416261	-0.0696167	0.90129	0.999976	-2.15986	0.000608636	0.0323625	0.000608636	2.15986	ENSSSCG00000023760	C-type lectin domain family 14 member A [Source:HGNC SymbolAcc:HGNC:19832]
XLOC_050512	GL895220.1	432	8392	828	MYOM3|transcript:ENSSSCT00000031485	ENSSSCG00000027519	0	11.8967	1.7939	18.9793	0.038921	0.16498	24.4307	3.64312	0.0545761	0	0	0.105475	24.4307	502.874	0	25.1936	3.33186	39.5236	0.085332	0.33073	47.4745	8.17862	0.102395	0	0	0.223609	0.0852087	0.888216	0.981561	-1.61923	0.0366063	0.816849	0.381755	0.59688	0.999976	-1.55979	NA	NA	NA	1.61923	ENSSSCG00000027519
XLOC_033064	Chr5	69532861	69556641	3599	\FOXM1|transcript:ENSSSCT00000000803,FOXM1|transcript:ENSSSCT00000029857,gene:ENSSSCG00000000740|transcript:ENSSSCT00000000804\""	ENSSSCG00000000740;ENSSSCG00000000739	3.26971	2.24696	2.52482	1.25319	0.45667	0.939408	1.95215	2.0091	0.904031	0.0808948	0.34768	0.873578	3.26971	405.85	5.34304	4.7584	4.68943	2.60971	1.00122	1.8832	3.79348	4.51032	1.69613	0.128568	0.593501	1.852	-1.8185	0.000658771	0.195711	-1.61593	0.00588867	0.301089	-0.775717	0.160165	0.999976	-0.591715	0.342336	0.569106	0.000658771	1.8185	ENSSSCG00000000740
XLOC_033064	Chr5	69532861	69556641	3599	\FOXM1|transcript:ENSSSCT00000000803,FOXM1|transcript:ENSSSCT00000029857,gene:ENSSSCG00000000740|transcript:ENSSSCT00000000804\""	ENSSSCG00000000740;ENSSSCG00000000739	3.26971	2.24696	2.52482	1.25319	0.45667	0.939408	1.95215	2.0091	0.904031	0.0808948	0.34768	0.873578	3.26971	405.85	5.34304	4.7584	4.68943	2.60971	1.00122	1.8832	3.79348	4.51032	1.69613	0.128568	0.593501	1.852	-1.8185	0.000658771	0.195711	-1.61593	0.00588867	0.301089	-0.775717	0.160165	0.999976	-0.591715	0.342336	0.569106	0.000658771	1.8185	ENSSSCG00000000739	forkhead box M1 [Source:HGNC SymbolAcc:HGNC:3818]
XLOC_015230	Chr14	1073325	1077717	3019	-	.	0.456893	0.256466	0.709058	0.497983	0.88599	0.701341	0.437325	1.48407	0.119746	0.0192872	0.0307018	0.3616	1.48407	80.4333	0.746612	0.543118	1.31696	1.03703	1.94248	1.40596	0.849822	3.33165	0.224665	0.0306536	0.0524091	0.766596	0.0499986	0.927607	0.988981	-1.61513	0.028904	0.729007	0.160924	0.808876	0.999976	-1.77732	0.0122755	0.140409	0.0122755	1.77732	XLOC_015230	Unannotated_TU
XLOC_041357	Chr7	14885929	14886654	726	-	.	0	0	1.92558	1.75824	1.28729	2.68126	2.92271	4.27717	0	0.320816	0.191506	0	4.27717	55.7458	0	0	3.57645	3.66145	2.8223	5.37505	5.67948	9.60203	0	0.50988	0.326907	0	0.779651	0.276448	0.918862	-1.61492	0.0438495	0.878706	0.302155	0.609638	0.999976	-2.00735	0.0113258	0.136435	0.0113258	2.00735	XLOC_041357	Unannotated_TU
XLOC_049283	GL894027.2	926	1693	768	-	.	0	0.0560092	0.113767	0.0369352	0.50354	0.0444672	1.22794	0.404326	0	0	0	0.0568578	1.22794	23.444	0	0.118611	0.211304	0.0769158	1.10398	0.0891421	2.38617	0.907692	0	0	0	0.120539	0.538299	0.43718	NA	-1.61365	0.0423565	NA	1.48552	0.0585789	NA	-1.10755	0.23121	NA	0.0423565	1.61365	XLOC_049283	Unannotated_TU
XLOC_002379	Chr1	210780211	210792678	6330	SIX4|transcript:ENSSSCT00000005609	ENSSSCG00000005089	0.735441	1.67847	1.24227	3.95245	1.1404	0.868606	2.30923	1.60482	1.03513	0.165577	0.461248	0.676042	3.95245	473.3	1.20179	3.5545	2.30732	8.2308	2.50027	1.74127	4.48736	3.60274	1.94211	0.263156	0.787366	1.43322	0.279563	0.609447	0.940123	-1.61105	0.00252333	0.173556	0.435046	0.396549	0.999976	-1.48877	0.0154882	0.155238	0.00252333	1.61105	ENSSSCG00000005089	SIX homeobox 4 [Source:HGNC SymbolAcc:HGNC:10890]
XLOC_020264	Chr17	34684700	34685200	501	SYNDIG1|transcript:ENSSSCT00000007802	ENSSSCG00000007130	0	0.0858584	0	0.0566192	0	0.0681653	0.564707	0.177087	1.89415	0	0	0.348637	1.89415	30.0769	0	0.181822	0	0.117907	0	0.136649	1.09735	0.397552	3.55378	0	0	0.739115	0.0384793	0.932894	NA	-1.61048	0.0453742	NA	2.24028	0.00433897	0.576029	0.389477	0.636639	NA	0.00433897	2.24028	ENSSSCG00000007130	synapse differentiation inducing 1 [Source:HGNC SymbolAcc:HGNC:15885]
XLOC_022688	Chr2	50100297	50196656	3054	-	.	0.282286	1.46482	0.486361	5.29429	0.51706	0.357834	2.93355	0.755317	0.162763	0.24786	0.166925	0.343157	5.29429	305.874	0.461284	3.10205	0.903334	11.0251	1.13363	0.71734	5.70056	1.69565	0.305374	0.39393	0.284947	0.727498	0.82735	NA	NA	-1.61047	0.0212811	0.619966	0.64769	0.352453	0.999976	-1.94066	NA	NA	NA	1.94066	XLOC_022688	Unannotated_TU
XLOC_032855	Chr5	32490649	32517656	1936	WIF1|transcript:ENSSSCT00000035933	ENSSSCG00000030998	0.022265	0.266622	0.29335	1.68498	0.582608	0.158759	0.657609	0.274961	0.653559	0.0300765	0.0478765	0.315772	1.68498	61.7114	0.0363833	0.564626	0.54485	3.50889	1.27734	0.318259	1.27788	0.617273	1.2262	0.0478012	0.0817268	0.669441	1.24752	0.0635475	0.918862	-1.60953	0.0271555	0.707527	1.2835	0.0684655	0.999976	-1.79399	0.0247776	0.189272	0.0247776	1.79399	ENSSSCG00000030998
XLOC_028417	Chr3	1176841	1178071	1231	-	.	0	0.0698863	0.0354887	0.576081	0.0785375	0.110969	0.153219	0.396396	0.0734183	0	0	0	0.576081	13.4155	0	0.147998	0.0659144	1.19966	0.172189	0.222457	0.297738	0.88989	0.137746	0	0	0	1.16488	0.105692	NA	-1.6087	0.0408238	NA	1.21644	0.121692	NA	-2.18005	0.0205762	NA	0.0205762	2.18005	XLOC_028417	Unannotated_TU
XLOC_011329	Chr13	72320724	72347344	2880	SSUH2|transcript:ENSSSCT00000025365	ENSSSCG00000023082	0.434044	1.49358	0.819124	0.423524	0.290934	0.462459	0.900492	1.5865	0.643315	0.161745	0.289653	0.227431	1.5865	87.2465	0.709273	3.16295	1.52139	0.881968	0.637857	0.927077	1.74986	3.56161	1.20698	0.257064	0.494447	0.482157	-1.31665	0.01023	0.664378	-1.60526	0.00547251	0.286642	0.183759	0.736166	0.999976	-0.117783	0.847999	0.915278	0.00547251	1.60526	ENSSSCG00000023082	ssu-2 homolog (C. elegans) [Source:HGNC SymbolAcc:HGNC:24809]
XLOC_033598	Chr5	23304480	23332977	7840	\gene:ENSSSCG00000000398|transcript:ENSSSCT00000000430,TIMELESS|transcript:ENSSSCT00000000431\""	ENSSSCG00000000398;ENSSSCG00000000399	3.29886	4.3454	3.35451	1.30253	2.9678	2.09087	1.7502	2.56882	1.63695	0.193103	0.431523	1.11395	4.3454	891.977	5.39067	9.20225	6.23045	2.71246	6.50674	4.1915	3.40103	5.76689	3.07122	0.306903	0.736625	2.36159	-1.11626	0.0174996	0.792341	-1.605	0.00139602	0.121662	-0.827871	0.0916755	0.999976	-1.37531	0.00746816	0.115652	0.00139602	1.605	ENSSSCG00000000398
XLOC_033598	Chr5	23304480	23332977	7840	\gene:ENSSSCG00000000398|transcript:ENSSSCT00000000430,TIMELESS|transcript:ENSSSCT00000000431\""	ENSSSCG00000000398;ENSSSCG00000000399	3.29886	4.3454	3.35451	1.30253	2.9678	2.09087	1.7502	2.56882	1.63695	0.193103	0.431523	1.11395	4.3454	891.977	5.39067	9.20225	6.23045	2.71246	6.50674	4.1915	3.40103	5.76689	3.07122	0.306903	0.736625	2.36159	-1.11626	0.0174996	0.792341	-1.605	0.00139602	0.121662	-0.827871	0.0916755	0.999976	-1.37531	0.00746816	0.115652	0.00139602	1.605	ENSSSCG00000000399	timeless circadian clock [Source:HGNC SymbolAcc:HGNC:11813]
XLOC_010525	Chr13	109532048	109560672	1689	SPTSSB|transcript:ENSSSCT00000030911	ENSSSCG00000029080	0	0	0.0258654	0.923708	0	0.0202195	0.446683	0	1.87284	0.172374	0	0.0258536	1.87284	100.256	0	0	0.0480407	1.92358	0	0.0405335	0.868007	0	3.5138	0.273958	0	0.05481	1.37838	NA	NA	-1.60423	0.0462288	0.892202	0.989558	0.15211	0.999976	-0.675238	NA	NA	NA	1.60423	ENSSSCG00000029080	serine palmitoyltransferase small subunit B [Source:HGNC SymbolAcc:HGNC:24045]
XLOC_002184	Chr1	158718869	158740446	3398	gene:ENSSSCG00000004839|transcript:ENSSSCT00000005341	ENSSSCG00000004839	0	0.0379768	0.462837	0.141915	0.00948398	0.241206	0.555068	0.261097	0.0398961	0.017136	0.0136387	0.128507	0.555068	46.888	0	0.0804235	0.859642	0.295531	0.0207931	0.483539	1.07862	0.586149	0.0748525	0.0272346	0.0232818	0.272437	-0.25845	0.71983	0.955398	-1.60307	0.0367981	0.816849	0.546699	0.480199	0.999976	-0.692571	0.435887	NA	0.0367981	1.60307	ENSSSCG00000004839
XLOC_003619	Chr1	123344293	123345155	863	-	.	0.0499479	0	0.506218	0.131477	0.59748	0.0395722	0.163915	0.873842	0.209451	0	0.0537015	0	0.873842	13.5383	0.0816201	0	0.940217	0.273795	1.30994	0.0793292	0.318525	1.96173	0.392968	0	0.0916704	0	0.0813612	0.909612	NA	-1.59895	0.0466824	NA	0.603786	0.44112	NA	-1.28018	0.173498	NA	0.0466824	1.59895	XLOC_003619	Unannotated_TU
XLOC_033961	Chr5	86510271	86642418	4503	MYBPC1|transcript:ENSSSCT00000000945	ENSSSCG00000023236;ENSSSCG00000000866	0.0287175	119.263	21.7317	317.742	2.64082	3.85268	313.264	55.7583	0.0100353	0.0258619	0.0308757	0.290918	317.742	35067.5	0.0469275	252.564	40.3631	661.683	5.78984	7.72335	608.744	125.175	0.0188281	0.0411029	0.0527059	0.61675	0.296406	0.646193	0.944864	-1.59788	0.0383329	0.828994	0.425463	0.542907	0.999976	-2.99501	NA	NA	NA	2.99501	ENSSSCG00000000866	\myosin binding protein C, slow type [Source:HGNC SymbolAcc:HGNC:7549]\""
XLOC_033961	Chr5	86510271	86642418	4503	MYBPC1|transcript:ENSSSCT00000000945	ENSSSCG00000023236;ENSSSCG00000000866	0.0287175	119.263	21.7317	317.742	2.64082	3.85268	313.264	55.7583	0.0100353	0.0258619	0.0308757	0.290918	317.742	35067.5	0.0469275	252.564	40.3631	661.683	5.78984	7.72335	608.744	125.175	0.0188281	0.0411029	0.0527059	0.61675	0.296406	0.646193	0.944864	-1.59788	0.0383329	0.828994	0.425463	0.542907	0.999976	-2.99501	NA	NA	NA	2.99501	ENSSSCG00000023236
XLOC_048905	GL893744.2	109582	112275	2694	-	.	0	0.287406	0.0162163	1.432	0	0	0.332557	0.0823317	0	0	0	0	1.432	72.9805	0	0.608639	0.030119	2.98207	0	0	0.646233	0.184831	0	0	0	0	0.245408	NA	NA	-1.59709	0.0409314	NA	0.303698	0.698485	0.999976	-0.722191	NA	NA	NA	1.59709	XLOC_048905	Unannotated_TU
XLOC_032321	Chr4	127169541	127172124	1609	-	.	0	0.26734	0.162909	1.16356	0	0.297148	0.820562	0.882244	0.0280851	0.036189	0	0.217113	1.16356	35.417	0	0.566147	0.302576	2.42306	0	0.595684	1.59454	1.98059	0.0526929	0.057516	0	0.460282	0.786288	0.275389	0.918862	-1.59262	0.0446185	NA	1.24631	0.103728	0.999976	-1.33056	0.15201	0.397684	0.0446185	1.59262	XLOC_032321	Unannotated_TU
XLOC_049707	GL894332.1	3041	3906	765	-	.	0.0563465	0.224915	0.685281	0.407881	0.589767	1.20532	0.30819	0.231949	0.413494	0	0	0.0570807	1.20532	17.2229	0.092076	0.476303	1.2728	0.849392	1.29303	2.41627	0.598882	0.520715	0.775792	0	0	0.121012	0.612766	0.370167	0.919869	-1.5877	0.0475014	NA	0.162337	0.831836	0.999976	-2.68298	0.00304457	NA	0.00304457	2.68298	XLOC_049707	Unannotated_TU
XLOC_050001	GL894608.1	1054	17215	840	-	.	7.08154	2.09954	2.02831	1.85731	0.383649	1.0977	3.59261	1.10901	1.88287	0.554553	0.165516	0.883732	7.08154	205.155	11.572	4.44621	3.76725	3.86777	0.84113	2.20054	6.98126	2.48967	3.53262	0.881364	0.282541	1.87352	-1.82742	0.00426455	0.452061	-1.58735	0.0180733	0.573864	-0.735287	0.281208	0.999976	-0.468523	0.520637	0.705429	0.00426455	1.82742	XLOC_050001	Unannotated_TU
XLOC_041549	Chr7	37002014	37002920	907	-	.	0	0.0948512	0	0.0625496	0.0710619	0	0.155964	0.782542	0.0498225	0	0	0	0.782542	12.7419	0	0.200867	0	0.130257	0.155799	0	0.303073	1.75677	0.0934762	0	0	0	0.0533929	0.922934	NA	-1.58391	0.0432929	NA	1.30651	0.0941075	NA	-0.498134	0.474247	NA	0.0432929	1.58391	.
XLOC_001112	Chr1	267431746	267452767	231	-	.	1.30621	11.3589	1.51296	27.2611	0.418527	3.69597	30.2106	3.26461	0	1.00828	1.20375	2.64647	30.2106	173.486	2.13449	24.0549	2.81007	56.7699	0.917596	7.40921	58.706	7.3289	0	1.60248	2.05485	5.61056	0.552713	0.431928	0.919869	-1.58349	0.0448444	0.886114	0.799975	0.303016	0.999976	-1.60526	0.0540411	0.260555	0.0448444	1.60526	XLOC_001112	Unannotated_TU
XLOC_008883	Chr12	52894043	52901680	4300	FAM64A|transcript:ENSSSCT00000019470	ENSSSCG00000017893	2.01491	1.38048	1.2598	0.686067	0.397211	0.452697	1.3159	0.618981	0.861743	0.148956	0.161667	0.497598	2.01491	298.812	3.29257	2.92345	2.33987	1.4287	0.870863	0.907508	2.55709	1.38958	1.61679	0.236738	0.27597	1.05491	-1.84532	0.000483399	0.166659	-1.5832	0.00588197	0.301089	-0.6597	0.270079	0.999976	-0.458129	0.391887	0.609705	0.000483399	1.84532	ENSSSCG00000017893	family with sequence similarity 64 member A [Source:HGNC SymbolAcc:HGNC:25483]
XLOC_037597	Chr6	155489224	155495926	3707	-	.	0.0581401	0.0116037	0.0117849	0.0535645	0.0869343	0.0368501	0.318	0.275233	0.170662	0.0471228	0.0625093	0.0235591	0.318	29.305	0.0950069	0.0245732	0.0218885	0.111546	0.190599	0.0738722	0.617946	0.617884	0.320195	0.0748933	0.106706	0.0499456	0.201629	0.779359	NA	-1.58219	0.0266601	0.701797	1.99052	0.00623444	0.704001	0.244996	0.773261	NA	0.00623444	1.99052	.
XLOC_003393	Chr1	80695224	80696798	1575	-	.	0	0.0819334	0.138688	1.13465	0	0.021683	0.508953	0.0281653	0.0286914	0	0	0	1.13465	33.8071	0	0.173511	0.257589	2.36285	0	0.0434674	0.989012	0.0632297	0.0538304	0	0	0	0.893477	NA	NA	-1.58062	0.0431635	NA	0.766808	0.329097	NA	-2.06668	NA	NA	NA	2.06668	XLOC_003393	Unannotated_TU
XLOC_026001	Chr2	122394425	122395593	926	-	.	0.232749	0.92905	2.123	0.183799	1.8097	0.368799	1.57856	1.43716	0.488002	0	0.150144	0.613032	2.123	40.0258	0.380335	1.96745	3.94312	0.382752	3.96766	0.739321	3.06749	3.22635	0.915583	0	0.256301	1.29964	-0.494223	0.461625	0.924442	-1.58056	0.0318351	0.7597	0.149553	0.821697	0.999976	-0.958983	0.268445	0.50711	0.0318351	1.58056	XLOC_026001	Unannotated_TU
XLOC_031860	Chr4	86923284	86924087	804	-	.	0	0.267506	0.108673	0.0352814	0	0.0424761	0.527832	0.993142	0.168616	0.072423	0.0576423	0.0543119	0.993142	14.3346	0	0.566499	0.201843	0.0734718	0	0.0851506	1.0257	2.22955	0.316354	0.115103	0.0983974	0.115142	-0.666581	0.309508	NA	-1.58039	0.0460954	NA	1.28742	0.095267	0.999976	0.735212	0.424264	NA	0.0460954	1.58039	XLOC_031860	Unannotated_TU
XLOC_022638	Chr2	43156876	43173732	3586	E2F8|transcript:ENSSSCT00000014583	ENSSSCG00000013352	5.28896	2.80689	2.57052	1.56623	0.718942	1.03805	2.41945	2.27616	1.02072	0.178614	0.374787	1.07158	5.28896	654.117	8.64272	5.94416	4.77431	3.26161	1.57624	2.08094	4.70154	5.10986	1.91506	0.283875	0.639775	2.27176	-1.91795	0.000537437	0.174517	-1.58009	0.00371324	0.224328	-0.958669	0.104664	0.999976	-0.603618	0.270583	0.508692	0.000537437	1.91795	ENSSSCG00000013352	E2F transcription factor 8 [Source:HGNC SymbolAcc:HGNC:24727]
XLOC_009388	Chr12	21070204	21073219	2472	-	.	0	0.939649	0.159053	0.02295	0.169476	0.414451	0.686694	2.24314	0.054841	0.023555	0.0187477	0.512272	2.24314	99.5462	0	1.9899	0.295415	0.0477924	0.371567	0.830839	1.3344	5.03574	0.102892	0.0374366	0.032003	1.08602	-0.55235	0.440897	0.919869	-1.57797	0.040916	0.852452	0.854554	0.265847	0.999976	-0.0354991	0.967919	0.98293	0.040916	1.57797	.
XLOC_015739	Chr14	65807103	65808124	1022	-	.	0.0843543	0.336713	0.128239	0.638379	0.252263	0.568066	0.322966	0.781297	0.221081	0	0.0453468	0.12818	0.781297	14.3346	0.137844	0.713057	0.238182	1.32939	0.553072	1.13879	0.627596	1.75397	0.414789	0	0.0774085	0.271744	0.715586	0.292217	0.918862	-1.57725	0.046953	NA	0.832587	0.258882	0.999976	-1.79028	0.0392503	NA	0.0392503	1.79028	.
XLOC_041016	Chr7	100536077	100574731	4186	TTC9|transcript:ENSSSCT00000023708	ENSSSCG00000020701	0.113272	0.205519	0.104364	0.447246	0.0923838	0.0897417	0.315405	0.180154	0.0431811	0	0.0221426	0.0730214	0.447246	35.417	0.185098	0.435227	0.193838	0.931369	0.202546	0.179903	0.612903	0.404437	0.0810157	0	0.0377982	0.154806	0.108006	0.867314	0.979998	-1.57676	0.0417266	NA	0.209142	0.760581	0.999976	-1.71462	0.0415359	0.233397	0.0415359	1.71462	ENSSSCG00000020701	tetratricopeptide repeat domain 9 [Source:HGNC SymbolAcc:HGNC:20267]
XLOC_017245	Chr15	90773680	90775918	1451	-	.	0	0.0296451	0	1.05567	0	0	0.519951	0.214006	0	0	0	0	1.05567	28.9775	0	0.0627795	0	2.19838	0	0	1.01038	0.480432	0	0	0	0	0.387781	NA	NA	-1.57602	0.0434225	NA	1.61143	0.0383893	NA	-1.6414	NA	NA	NA	1.6414	XLOC_017245	Unannotated_TU
XLOC_052032	GL896433.1	90	1263	1049	-	.	0	0.451063	0.20823	0.108165	0.706588	0.0325556	0.269703	1.14178	0.258469	0	0.132539	0.041627	1.14178	21.502	0	0.955218	0.386753	0.225248	1.54915	0.0652632	0.524093	2.56324	0.484936	0	0.226248	0.0882499	0.0876158	0.903261	0.985061	-1.57593	0.0466888	NA	0.878839	0.246484	0.999976	-0.85307	0.361516	NA	0.0466888	1.57593	XLOC_052032	Unannotated_TU
XLOC_020563	Chr17	67296746	67373592	5081	\SYCP2|transcript:ENSSSCT00000035266,SYCP2|transcript:ENSSSCT00000008259,SYCP2|transcript:ENSSSCT00000036024,SYCP2|transcript:ENSSSCT00000035707\""	ENSSSCG00000007529	0.59385	0.406361	0.421304	2.40619	0.710367	0.618357	0.965147	2.21758	0.0889372	0.171899	0.100332	0.386736	2.40619	231.284	0.970413	0.860552	0.782502	5.01078	1.55744	1.2396	1.8755	4.97836	0.166863	0.273204	0.171271	0.819885	0.64761	0.264718	0.918862	-1.57206	0.0203627	0.610583	0.608427	0.366697	0.999976	-1.80201	0.00339246	0.0824009	0.00339246	1.80201	ENSSSCG00000007529	synaptonemal complex protein 2 [Source:HGNC SymbolAcc:HGNC:11490]
XLOC_019478	Chr16	55795251	55799246	3996	-	.	0.0323611	0.0753517	0.109326	0	0.0645176	0.20511	0.141601	0.899196	0.0113086	0.0145716	0.0347931	0.0983486	0.899196	64.5059	0.0528815	0.159572	0.203055	0	0.141451	0.411178	0.275162	2.01865	0.021217	0.023159	0.059393	0.2085	-0.00823367	0.990847	0.999108	-1.57081	0.0435112	0.876213	1.31384	0.0790766	0.999976	-0.30237	0.740694	NA	0.0435112	1.57081	XLOC_019478	Unannotated_TU
XLOC_019299	Chr16	24176356	24179577	3222	-	.	0.0936484	0.240307	0.0406766	1.17092	0.0900183	0.0529963	0.702466	0.137679	0.0841508	0.0361441	0.0143837	0.135527	1.17092	71.3706	0.153031	0.5089	0.07555	2.43839	0.19736	0.10624	1.36505	0.309084	0.157883	0.0574445	0.0245535	0.287319	0.855296	NA	NA	-1.57015	0.0391834	0.840671	0.904419	0.21641	0.999976	-1.73089	NA	NA	NA	1.73089	XLOC_019299	Unannotated_TU
XLOC_004620	Chr1	294233818	294238983	2593	-	.	0.18286	0.680145	0.741308	1.24711	0.198853	0.302919	1.52752	0.564555	0.1917	0.0449117	0.0357458	0.488367	1.52752	98.4647	0.298812	1.44034	1.37686	2.59704	0.435973	0.607252	2.96831	1.2674	0.359665	0.0713792	0.0610193	1.03535	-0.11136	0.857607	0.97895	-1.56742	0.0317978	0.7597	0.472747	0.473463	0.999976	-1.12057	0.155694	0.401468	0.0317978	1.56742	XLOC_004620	Unannotated_TU
XLOC_027543	Chr3	17507953	17525512	5531	PRSS36|transcript:ENSSSCT00000008507	ENSSSCG00000007760	0.0155867	1.14323	0.229057	0.65646	0.0990511	0.0555699	0.409211	0.24863	0.988585	0.147386	0.0167581	0.276322	1.14323	173.3	0.0254703	2.42102	0.425435	1.36705	0.217164	0.111399	0.795189	0.558161	1.85477	0.234244	0.0286066	0.585806	-0.569525	0.414666	0.919869	-1.56389	0.0263816	0.697155	0.516698	0.482742	0.999976	-0.353282	0.661495	0.803245	0.0263816	1.56389	ENSSSCG00000007760
XLOC_008549	Chr12	22732228	22794064	1681	\CSF3|transcript:ENSSSCT00000019034,CSF3|transcript:ENSSSCT00000036187,transcript:ENSSSCT00000033037|transcript:ENSSSCT00000033037,transcript:ENSSSCT00000033037|transcript:ENSSSCT00000033037,transcript:ENSSSCT00000033037|transcript:ENSSSCT00000033037\""	ENSSSCG00000017488;ENSSSCG00000017482	0	0.307067	0.103954	0.388116	0.0191711	0.14221	1.06592	0.395839	0.0537644	0.0346389	0.0275695	0.207813	1.06592	44.5436	0	0.650277	0.193077	0.808234	0.0420315	0.285085	2.07133	0.888639	0.100872	0.0550524	0.0470622	0.440567	0.131523	0.855215	0.978795	-1.5637	0.0445411	NA	1.23137	0.108723	0.999976	-0.471613	0.601043	NA	0.0445411	1.5637	ENSSSCG00000017488	Granulocyte colony-stimulating factor [Source:UniProtKB/Swiss-ProtAcc:O02837]
XLOC_008549	Chr12	22732228	22794064	1681	\CSF3|transcript:ENSSSCT00000019034,CSF3|transcript:ENSSSCT00000036187,transcript:ENSSSCT00000033037|transcript:ENSSSCT00000033037,transcript:ENSSSCT00000033037|transcript:ENSSSCT00000033037,transcript:ENSSSCT00000033037|transcript:ENSSSCT00000033037\""	ENSSSCG00000017488;ENSSSCG00000017482	0	0.307067	0.103954	0.388116	0.0191711	0.14221	1.06592	0.395839	0.0537644	0.0346389	0.0275695	0.207813	1.06592	44.5436	0	0.650277	0.193077	0.808234	0.0420315	0.285085	2.07133	0.888639	0.100872	0.0550524	0.0470622	0.440567	0.131523	0.855215	0.978795	-1.5637	0.0445411	NA	1.23137	0.108723	0.999976	-0.471613	0.601043	NA	0.0445411	1.5637	ENSSSCG00000017482	Granulocyte colony-stimulating factor [Source:UniProtKB/Swiss-ProtAcc:O02837]
XLOC_053164	JH118914.1	26759	28208	1217	-	.	0.354191	3.07503	1.50767	6.82934	0.82089	1.0944	6.31548	2.44219	0.594103	0.621993	0.533132	0.861136	6.82934	191.068	0.578785	6.51199	2.80025	14.2218	1.79976	2.19391	12.2724	5.48259	1.11465	0.988547	0.910075	1.82562	0.43894	0.495791	0.92731	-1.56154	0.0184391	0.575956	0.797374	0.239449	0.999976	-1.25286	NA	NA	NA	1.56154	XLOC_053164	Unannotated_TU
XLOC_017954	Chr15	74114229	74116610	1258	-	.	0.205588	0.444511	1.11127	1.01469	0.435494	0.271469	0.337343	1.51629	0.143685	0.0462862	0.0368398	0.242979	1.51629	34.2439	0.335953	0.941343	2.06399	2.11305	0.954796	0.544206	0.655533	3.404	0.26958	0.0735637	0.0628868	0.515119	-0.235388	0.710153	0.954003	-1.56132	0.0423989	NA	0.0427375	0.951543	0.999976	-1.53335	0.0584568	0.26929	0.0423989	1.56132	XLOC_017954	Unannotated_TU
XLOC_040493	Chr7	34381247	34387664	2873	gene:ENSSSCG00000028301|transcript:ENSSSCT00000024368	ENSSSCG00000028301	6.36148	4.41679	3.90792	2.03392	1.447	1.56906	4.92374	3.48953	2.28068	0.263475	0.774289	2.15826	6.36148	630.331	10.3953	9.35344	7.25832	4.23554	3.17246	3.14545	9.56794	7.83384	4.27899	0.418747	1.32174	4.57554	-1.82722	0.00035003	0.140782	-1.5601	0.00552211	0.287768	-0.51812	0.361564	0.999976	-0.291725	0.587712	0.753926	0.00035003	1.82722	ENSSSCG00000028301
XLOC_029479	Chr3	106368673	106372629	2417	-	.	0.142673	0.177969	0.397644	0.692432	0.759997	0.324977	0.370669	0.367069	0.35523	0.024091	0.0575231	0.180665	0.759997	34.396	0.233142	0.376885	0.738558	1.44196	1.66625	0.651471	0.720294	0.824053	0.666477	0.0382884	0.0981939	0.383013	0.74111	0.203559	0.918862	-1.55818	0.0271887	0.707527	0.554497	0.388738	0.999976	-1.95335	0.00540613	0.102281	0.00540613	1.95335	XLOC_029479	Unannotated_TU
XLOC_020063	Chr17	58583081	58653888	3782	\PARD6B|transcript:ENSSSCT00000024378,PARD6B|transcript:ENSSSCT00000036488\""	ENSSSCG00000027206	0.205154	0.830274	0.242575	0.660029	0.49422	0.442461	0.398968	0.316692	2.41358	0.0923766	0.0980315	0.785124	2.41358	289.311	0.335242	1.75827	0.450543	1.37448	1.08355	0.886989	0.775285	0.710958	4.52833	0.146816	0.167343	1.66447	-0.0049146	0.992872	0.999202	-1.55774	0.0321193	0.760465	1.24001	0.0802887	0.999976	-0.428841	0.498374	0.690234	0.0321193	1.55774	ENSSSCG00000027206	uncharacterized protein LOC100151957 [Source:RefSeq peptideAcc:NP_001124004]
XLOC_051480	GL896252.1	13416	13925	481	-	.	0.268846	0.53657	1.0899	1.35639	0.73699	0.638996	0.980312	1.8445	0.751584	0	0.0963501	0.5447	1.8445	15.9274	0.439323	1.1363	2.0243	2.82462	1.61581	1.28098	1.90497	4.14082	1.41011	0	0.164473	1.15477	0.145598	0.825967	0.975068	-1.55743	0.0451595	NA	0.684988	0.326098	0.999976	-1.24048	0.152595	NA	0.0451595	1.55743	XLOC_051480	Unannotated_TU
XLOC_035779	Chr6	69335426	69344569	2327	-	.	0.277858	2.18125	0.506893	3.12065	2.25738	1.26213	1.72239	2.2876	1.3011	0.125114	0.278823	1.18221	3.12065	137.375	0.454049	4.61924	0.941469	6.49861	4.94918	2.53015	3.347	5.13554	2.44111	0.198847	0.475961	2.50631	0.726193	0.210324	0.918862	-1.55465	0.0078832	0.363622	0.799262	0.194803	0.999976	-1.5777	0.00856741	0.121638	0.0078832	1.5777	.
XLOC_039573	Chr7	43636040	43706183	4298	PTK7|transcript:ENSSSCT00000001851	ENSSSCG00000001660	9.26688	6.06494	4.89925	5.70229	3.00671	2.41551	4.53099	4.50002	13.542	0.636742	1.60663	5.19165	13.542	1844.72	15.1431	12.8437	9.09954	11.8747	6.59205	4.84229	8.80474	10.1023	25.4073	1.01199	2.74258	11.0064	-1.23914	0.021859	0.857864	-1.5538	0.0137863	0.496209	0.172248	0.789525	0.999976	-0.254357	0.646077	0.792879	0.0137863	1.5538	ENSSSCG00000001660	protein tyrosine kinase 7 (inactive) [Source:HGNC SymbolAcc:HGNC:9618]
XLOC_005178	Chr10	70509346	70659879	3502	PRKCQ|transcript:ENSSSCT00000012183	ENSSSCG00000011131	1.35396	3.45152	3.11869	16.9695	0.754591	1.53103	8.85971	2.35609	0.761322	0.631829	0.542582	1.8953	16.9695	1124.22	2.21251	7.30929	5.79245	35.3382	1.6544	3.06922	17.2164	5.2893	1.42838	1.00418	0.926206	4.01807	0.67359	NA	NA	-1.54976	0.0175029	0.564197	0.515009	0.425884	0.999976	-1.78356	NA	NA	NA	1.78356	ENSSSCG00000011131	protein kinase C theta [Source:HGNC SymbolAcc:HGNC:9410]
XLOC_042458	Chr8	49326436	49348661	4650	-	.	1.62223	1.03606	2.0481	1.78738	1.85043	2.3722	1.65289	5.67621	0.874625	0.200355	0.189364	1.8218	5.67621	473.84	2.6509	2.19407	3.80402	3.72213	4.05696	4.75547	3.21194	12.7428	1.64096	0.318428	0.323251	3.86223	-0.144622	0.767589	0.966068	-1.54888	0.0160185	0.5317	0.416044	0.484121	0.999976	-1.13097	0.0582272	0.268892	0.0160185	1.54888	XLOC_042458	Unannotated_TU
XLOC_006812	Chr11	52730329	52743325	3928	LMO7|transcript:ENSSSCT00000023080	ENSSSCG00000025127	0.164607	0.295674	0.166828	2.00759	0.106656	0.0260826	0.768277	0.203281	0.241591	0.0741192	0.0707908	0.144518	2.00759	149.181	0.268985	0.626149	0.309855	4.18071	0.233838	0.052287	1.49294	0.456355	0.453269	0.117799	0.120842	0.306381	0.823707	NA	NA	-1.54457	0.022132	0.635058	0.786654	0.226995	0.999976	-1.6573	NA	NA	NA	1.6573	ENSSSCG00000025127
XLOC_053080	JH118865.1	26300	30514	1413	gene:ENSSSCG00000026401|transcript:ENSSSCT00000029202	ENSSSCG00000026401	0.366073	0.0608847	0.0927529	0.200752	0.15965	0.169183	0.467192	0.219761	0.479713	0.0412088	0.0655972	0.123614	0.479713	21.4835	0.598201	0.128936	0.172273	0.418056	0.350024	0.339156	0.90786	0.493353	0.900031	0.0654941	0.111977	0.262064	-0.446364	0.52651	0.93249	-1.54114	0.0426028	NA	0.641712	0.39142	0.999976	-0.490768	0.567124	NA	0.0426028	1.54114	ENSSSCG00000026401	galectin like [Source:HGNC SymbolAcc:HGNC:25012]
XLOC_003160	Chr1	30566323	30567760	1405	-	.	0.153399	0.153078	0.466405	1.45364	0.344056	0.364599	1.04039	0.126293	1.9941	0.290104	0.164927	0.186477	1.9941	88.7984	0.25067	0.324174	0.866271	3.02714	0.754323	0.730901	2.02171	0.283521	3.74131	0.461069	0.281536	0.395334	0.792071	0.226398	0.918862	-1.53975	0.0394423	0.84253	1.60436	0.0284572	0.999976	-0.850385	0.259281	0.497995	0.0284572	1.60436	XLOC_003160	Unannotated_TU
XLOC_050168	GL894800.1	70378	72233	1856	-	.	0.0464494	0.393995	0.164766	0.51964	0.399359	0.809609	0.330274	0.549724	0.146085	0	0.02497	0.164691	0.809609	28.0669	0.0759032	0.834365	0.306026	1.08213	0.875573	1.623	0.641798	1.2341	0.274083	0	0.0426247	0.349148	0.929536	0.138967	0.918862	-1.53422	0.0482428	NA	0.580717	0.411555	0.999976	-2.20284	0.00502096	0.0987112	0.00502096	2.20284	XLOC_050168	Unannotated_TU
XLOC_035652	Chr6	57744089	57750004	4041	-	.	0.309341	0.968663	1.14595	0.821294	1.587	0.819754	0.60677	1.33926	0.246018	0.0144093	0.137623	0.378208	1.587	120.084	0.505495	2.05134	2.12841	1.71031	3.47942	1.64334	1.17909	3.00658	0.461575	0.0229011	0.234927	0.801805	0.0986495	0.842679	0.977724	-1.53279	0.0229235	0.649342	-0.158346	0.785013	0.999976	-1.96745	0.00225327	0.0681453	0.00225327	1.96745	XLOC_035652	Unannotated_TU
XLOC_040832	Chr7	80437285	80440136	2478	FITM1|transcript:ENSSSCT00000002246	ENSSSCG00000002007	0.0173951	0.624916	0.370226	0.766965	0.312122	0.316977	0.608917	0.447542	0.0911803	0.046996	0.0187023	0.176218	0.766965	37.5104	0.0284254	1.32339	0.687633	1.59717	0.684309	0.635434	1.18326	1.00471	0.171071	0.0746918	0.0319256	0.373584	0.20662	0.751532	0.961092	-1.53225	0.0392012	0.840671	0.225459	0.755375	0.999976	-1.74189	0.0193475	0.169683	0.0193475	1.74189	ENSSSCG00000002007	fat storage-inducing transmembrane protein 1 [Source:RefSeq peptideAcc:NP_001121942]
XLOC_011616	Chr13	126780973	126852323	1482	USP13|transcript:ENSSSCT00000024882	ENSSSCG00000025738	0.843486	8.06895	3.00677	20.021	2.34849	3.13395	18.7721	3.59193	1.58558	2.04309	1.40722	1.35538	20.021	691.598	1.37834	17.0876	5.58458	41.6927	5.14894	6.28253	36.4785	8.06371	2.97484	3.24713	2.40217	2.87342	0.648563	0.30939	0.918862	-1.52977	0.0248937	0.676274	0.882139	0.202787	0.999976	-1.38117	0.0495791	0.253391	0.0248937	1.52977	ENSSSCG00000025738
XLOC_008779	Chr12	46812138	46833267	3889	SPAG5|transcript:ENSSSCT00000019329	ENSSSCG00000017758	5.69709	3.35139	4.34732	2.35595	1.4833	2.12509	3.68591	3.1026	2.78873	0.404258	0.66734	2.02109	5.69709	764.127	9.30964	7.09724	8.07443	4.90616	3.25205	4.26012	7.16257	6.96518	5.23217	0.642496	1.13917	4.28474	-1.5044	0.00322697	0.389735	-1.52182	0.00271988	0.183234	-0.503778	0.368547	0.999976	-0.539414	0.260072	0.498769	0.00271988	1.52182	ENSSSCG00000017758
XLOC_051723	GL896324.1	16735	44194	7174	CEP85|transcript:ENSSSCT00000022716	ENSSSCG00000026731	0.12017	0.275814	0.164419	0.948968	0.0943348	0.0476036	0.525821	0.179321	0.113382	0.0568158	0.0646005	0.0547813	0.948968	128.789	0.196371	0.584092	0.30538	1.97618	0.206824	0.0954295	1.02179	0.402567	0.212726	0.0902986	0.110275	0.116137	0.401811	NA	NA	-1.51704	0.0239841	0.663247	0.475435	0.452029	0.999976	-1.46727	NA	NA	NA	1.51704	ENSSSCG00000026731	centrosomal protein 85 [Source:HGNC SymbolAcc:HGNC:25309]
XLOC_045059	Chr9	128916486	128986770	4952	TNN|transcript:ENSSSCT00000016893	ENSSSCG00000015506	0.235023	0.0521184	0.185262	0.148934	0.110632	0.255165	0.276138	0.447903	0.949041	0.047034	0.215251	0.149906	0.949041	148.952	0.384053	0.110371	0.344094	0.310148	0.242555	0.511523	0.5366	1.00552	1.78058	0.0747522	0.36744	0.317803	-0.3771	0.55423	0.934961	-1.51407	0.024898	0.676274	1.34434	0.0510723	0.999976	0.269375	0.694845	0.826376	0.024898	1.51407	ENSSSCG00000015506	tenascin N [Source:HGNC SymbolAcc:HGNC:22942]
XLOC_030413	Chr4	116057479	116080925	2503	AMPD1|transcript:ENSSSCT00000007399	ENSSSCG00000006754	0.0516641	88.522	7.22584	215.019	1.8669	3.12446	168.756	26.0703	0.0361078	0	0.0185155	0.104675	215.019	10500.6	0.0844245	187.463	13.4208	447.767	4.09307	6.26352	327.932	58.5266	0.0677451	0	0.0316067	0.221912	0.304489	NA	NA	-1.51335	0.0479134	0.903384	0.372013	0.604809	0.999976	-2.51721	NA	NA	NA	2.51721	ENSSSCG00000006754	adenosine monophosphate deaminase 1 [Source:HGNC SymbolAcc:HGNC:468]
XLOC_047202	Chr9	132257144	132257775	628	-	.	0.137277	0.616458	1.39129	1.1744	0.769743	1.46827	0.450507	1.34211	2.15871	0	0.442781	0.278132	2.15871	42.967	0.224325	1.30547	2.5841	2.44563	1.68762	2.94339	0.875436	3.01298	4.05014	0	0.755843	0.589644	0.306499	0.633434	0.943005	-1.50916	0.0498563	0.918217	0.84098	0.242734	0.999976	-1.22339	0.128312	0.369996	0.0498563	1.50916	XLOC_047202	Unannotated_TU
XLOC_005359	Chr10	24611455	24664341	9415	ASPM|transcript:ENSSSCT00000011921	ENSSSCG00000010896	0.448677	0.164476	0.208805	0.132567	0.0239603	0.0725455	0.150249	0.131927	0.206386	0.00618461	0.049224	0.074208	0.448677	145.69	0.733185	0.348311	0.387821	0.276064	0.0525315	0.14543	0.291967	0.296169	0.387219	0.00982933	0.0840271	0.157322	-1.87708	0.00283105	0.380817	-1.50884	0.0259378	0.694387	-0.679453	0.29662	0.999976	-0.284718	0.713994	0.838087	0.00283105	1.87708	ENSSSCG00000010896	abnormal spindle microtubule assembly [Source:HGNC SymbolAcc:HGNC:19048]
XLOC_014627	Chr14	47943783	47991825	7035	MN1|transcript:ENSSSCT00000010922	ENSSSCG00000009966	0.894575	3.88878	2.86897	10.5522	2.29503	2.34468	7.52706	2.27634	1.11768	0.372461	0.737821	2.03592	10.5522	1404.34	1.46183	8.23528	5.32864	21.9744	5.03171	4.70031	14.6268	5.11028	2.09698	0.591961	1.25949	4.31618	0.580997	0.306937	0.918862	-1.5084	0.0151745	0.516235	0.521013	0.403806	0.999976	-1.674	0.00676789	0.112305	0.00676789	1.674	ENSSSCG00000009966	\MN1 proto-oncogene, transcriptional regulator [Source:HGNC SymbolAcc:HGNC:7180]\""
XLOC_035256	Chr6	40367722	40382808	4608	SBSN|transcript:ENSSSCT00000003192	.	0.0841895	0.746789	0.606759	6.27899	1.16793	1.06721	1.68842	0.818279	1.83384	0.404362	0.0301721	0.805485	6.27899	547.354	0.137574	1.58148	1.12695	13.0757	2.56063	2.13941	3.28099	1.837	3.44063	0.642661	0.0515049	1.70764	1.77866	NA	NA	-1.5062	0.0268355	0.704604	1.54863	0.0147715	0.999976	-1.91771	NA	NA	NA	1.91771	.
XLOC_013891	Chr14	66136451	66192554	7127	RET|transcript:ENSSSCT00000011165	ENSSSCG00000010199	0.459658	2.4987	0.864293	4.77613	1.10331	0.68522	6.31839	1.93575	0.202897	0.539224	0.526715	0.72298	6.31839	1119.45	0.751129	5.2915	1.60528	9.94607	2.41894	1.37364	12.2781	4.34565	0.380673	0.857001	0.899121	1.53273	0.391618	0.517848	0.930832	-1.50355	0.0294693	0.736913	0.893989	0.201373	0.999976	-1.08157	0.0905189	0.323975	0.0294693	1.50355	ENSSSCG00000010199	ret proto-oncogene [Source:HGNC SymbolAcc:HGNC:9967]
XLOC_040793	Chr7	71765513	72076294	10305	\gene:ENSSSCG00000024517|transcript:ENSSSCT00000026181,gene:ENSSSCG00000001965|transcript:ENSSSCT00000002198\""	ENSSSCG00000024517	1.92415	2.06622	1.25061	5.09794	1.28531	0.695941	5.48631	1.39474	1.0919	0.474639	0.701575	0.881386	5.48631	1405.47	3.14425	4.37565	2.3228	10.6162	2.81797	1.39513	10.6612	3.13111	2.04861	0.754355	1.19761	1.86855	-0.082634	0.889667	0.982089	-1.50286	0.0123608	0.462797	0.4246	0.49728	0.999976	-1.03125	0.102904	0.339616	0.0123608	1.50286	ENSSSCG00000024517
XLOC_000093	Chr1	18198195	18223412	3525	\gene:ENSSSCG00000004096|transcript:ENSSSCT00000004529,gene:ENSSSCG00000004098|transcript:ENSSSCT00000004531\""	ENSSSCG00000004096;ENSSSCG00000004098	1.84649	1.41553	0.508128	1.11051	0.649102	0.716924	3.46458	1.39688	1.46143	0.264298	0.539041	1.09012	3.46458	303.6	3.01735	2.99767	0.943764	2.31258	1.42312	1.4372	6.73246	3.13592	2.74192	0.420054	0.920163	2.31107	-1.00357	0.0823239	0.918862	-1.50082	0.00812494	0.371426	0.473738	0.458524	0.999976	0.0584004	0.908496	0.949705	0.00812494	1.50082	ENSSSCG00000004098
XLOC_000093	Chr1	18198195	18223412	3525	\gene:ENSSSCG00000004096|transcript:ENSSSCT00000004529,gene:ENSSSCG00000004098|transcript:ENSSSCT00000004531\""	ENSSSCG00000004096;ENSSSCG00000004098	1.84649	1.41553	0.508128	1.11051	0.649102	0.716924	3.46458	1.39688	1.46143	0.264298	0.539041	1.09012	3.46458	303.6	3.01735	2.99767	0.943764	2.31258	1.42312	1.4372	6.73246	3.13592	2.74192	0.420054	0.920163	2.31107	-1.00357	0.0823239	0.918862	-1.50082	0.00812494	0.371426	0.473738	0.458524	0.999976	0.0584004	0.908496	0.949705	0.00812494	1.50082	ENSSSCG00000004096
XLOC_015226	Chr14	899409	901415	2007	-	.	0.816139	0.150028	0.261206	0.240272	0.128457	0.493459	0.211449	0.353645	0.382767	0.058025	0.0230914	0.130543	0.816139	56.4919	1.33366	0.317714	0.485146	0.500355	0.281634	0.989224	0.410892	0.793915	0.718142	0.0922204	0.0394178	0.276754	-0.877695	0.19082	0.918862	-1.4959	0.0442402	NA	-0.440416	0.53736	0.999976	-1.1859	0.144482	NA	0.0442402	1.4959	XLOC_015226	Unannotated_TU
XLOC_047495	GL892397.1	14536	14737	202	-	.	5.33478	4.89775	8.21828	4.77452	5.58381	2.19782	4.43519	5.27053	5.36899	0.288258	0.917711	2.81024	8.21828	37.1657	8.71759	10.372	15.2641	9.9427	12.2422	4.40591	8.61857	11.8321	10.0732	0.458134	1.56657	5.95774	-0.81879	0.148243	0.918862	-1.49569	0.0309575	0.752515	-0.212079	0.725478	0.999976	-1.02736	0.164229	0.411094	0.0309575	1.49569	XLOC_047495	Unannotated_TU
XLOC_037432	Chr6	128034359	128061966	2744	LHX8|transcript:ENSSSCT00000004181	ENSSSCG00000003778	0.094253	0.376225	8.48578	1.59198	2.26666	4.40575	1.13415	0.905313	0.0823414	0.0848806	0.135115	0.238703	8.48578	474.083	0.154019	0.796732	15.7609	3.31523	4.96953	8.83208	2.2039	2.03238	0.154488	0.134903	0.230646	0.506054	-0.171828	0.803049	0.971632	-1.49226	0.0327205	0.767729	-1.22986	0.105224	0.999976	-3.26658	1.31e-08	1.14e-05	1.31e-08	3.26658	ENSSSCG00000003778	LIM homeobox 8 [Source:HGNC SymbolAcc:HGNC:28838]
XLOC_008142	Chr12	54079809	54085258	2119	gene:ENSSSCG00000017909|transcript:ENSSSCT00000019489	ENSSSCG00000017909	0.589923	8.64767	0.597882	2.35604	2.20521	2.70757	5.62988	4.0613	0.277233	0.686976	0.546772	0.886112	8.64767	371.67	0.963995	18.3132	1.11047	4.90635	4.83481	5.42778	10.9401	9.11743	0.520141	1.09183	0.933359	1.87857	-0.470345	0.458369	0.923018	-1.49224	0.026173	0.69662	0.0693056	0.924363	0.999976	-1.10125	0.0179954	0.164308	0.0179954	1.49224	ENSSSCG00000017909
XLOC_026864	Chr3	48854658	48903288	1961	-	ENSSSCG00000008124	0.0439623	0.679993	0.378721	0.838981	0.542313	0.55728	0.601135	0.70126	0.115219	0.0593861	0.023633	0.222676	0.838981	31.124	0.071839	1.44002	0.703412	1.74714	1.18899	1.11716	1.16814	1.57429	0.216173	0.0943836	0.0403424	0.472076	0.458378	0.456597	0.922341	-1.49153	0.0439871	0.879002	0.316289	0.653155	0.999976	-1.89399	0.00758749	0.116612	0.00758749	1.89399	ENSSSCG00000008124	neuralized E3 ubiquitin protein ligase 3 [Source:HGNC SymbolAcc:HGNC:25162]
XLOC_007868	Chr12	26893848	26965856	4106	\gene:ENSSSCG00000017564|transcript:ENSSSCT00000019119,gene:ENSSSCG00000027226|transcript:ENSSSCT00000031454\""	ENSSSCG00000017564;ENSSSCG00000027226;ENSSSCG00000017563;ENSSSCG00000023429	0.577393	0.890472	0.446868	0.746116	0.227611	0.158029	0.310066	0.637423	0.517263	0.0425436	0.090296	0.297776	0.890472	81.7646	0.943521	1.88575	0.829983	1.55375	0.499024	0.316795	0.602529	1.43098	0.970482	0.0676156	0.154138	0.63129	-0.966406	0.0999798	0.918862	-1.4913	0.0175095	0.564197	-0.327525	0.571811	0.999976	-0.867506	0.222043	0.464147	0.0175095	1.4913	ENSSSCG00000023429
XLOC_007868	Chr12	26893848	26965856	4106	\gene:ENSSSCG00000017564|transcript:ENSSSCT00000019119,gene:ENSSSCG00000027226|transcript:ENSSSCT00000031454\""	ENSSSCG00000017564;ENSSSCG00000027226;ENSSSCG00000017563;ENSSSCG00000023429	0.577393	0.890472	0.446868	0.746116	0.227611	0.158029	0.310066	0.637423	0.517263	0.0425436	0.090296	0.297776	0.890472	81.7646	0.943521	1.88575	0.829983	1.55375	0.499024	0.316795	0.602529	1.43098	0.970482	0.0676156	0.154138	0.63129	-0.966406	0.0999798	0.918862	-1.4913	0.0175095	0.564197	-0.327525	0.571811	0.999976	-0.867506	0.222043	0.464147	0.0175095	1.4913	ENSSSCG00000017563	MYCBP associated protein [Source:HGNC SymbolAcc:HGNC:19677]
XLOC_007868	Chr12	26893848	26965856	4106	\gene:ENSSSCG00000017564|transcript:ENSSSCT00000019119,gene:ENSSSCG00000027226|transcript:ENSSSCT00000031454\""	ENSSSCG00000017564;ENSSSCG00000027226;ENSSSCG00000017563;ENSSSCG00000023429	0.577393	0.890472	0.446868	0.746116	0.227611	0.158029	0.310066	0.637423	0.517263	0.0425436	0.090296	0.297776	0.890472	81.7646	0.943521	1.88575	0.829983	1.55375	0.499024	0.316795	0.602529	1.43098	0.970482	0.0676156	0.154138	0.63129	-0.966406	0.0999798	0.918862	-1.4913	0.0175095	0.564197	-0.327525	0.571811	0.999976	-0.867506	0.222043	0.464147	0.0175095	1.4913	ENSSSCG00000027226
XLOC_007868	Chr12	26893848	26965856	4106	\gene:ENSSSCG00000017564|transcript:ENSSSCT00000019119,gene:ENSSSCG00000027226|transcript:ENSSSCT00000031454\""	ENSSSCG00000017564;ENSSSCG00000027226;ENSSSCG00000017563;ENSSSCG00000023429	0.577393	0.890472	0.446868	0.746116	0.227611	0.158029	0.310066	0.637423	0.517263	0.0425436	0.090296	0.297776	0.890472	81.7646	0.943521	1.88575	0.829983	1.55375	0.499024	0.316795	0.602529	1.43098	0.970482	0.0676156	0.154138	0.63129	-0.966406	0.0999798	0.918862	-1.4913	0.0175095	0.564197	-0.327525	0.571811	0.999976	-0.867506	0.222043	0.464147	0.0175095	1.4913	ENSSSCG00000017564
XLOC_052652	JH118620.1	118294	128164	1279	gene:ENSSSCG00000030205|transcript:ENSSSCT00000025234	ENSSSCG00000030205	0.337021	1.07622	0.341569	0.487926	0.705507	0.373816	1.62215	0.901774	1.69591	0.0455262	0.181174	1.09252	1.69591	68.7472	0.550728	2.27911	0.634407	1.01608	1.54678	0.749379	3.15221	2.02444	3.18185	0.0723559	0.309271	2.31616	-0.407093	0.501197	0.928207	-1.49101	0.0326969	0.767729	1.15356	0.0727731	0.999976	-0.0326246	0.965577	0.981732	0.0326969	1.49101	ENSSSCG00000030205
XLOC_050029	GL894624.2	122638	128427	445	-	.	10.3646	13.7261	7.16657	35.6968	3.98306	5.90924	27.0203	7.47646	9.74863	1.96274	4.58237	5.49514	35.6968	300.508	16.9368	29.0679	13.3107	74.337	8.73263	11.8461	52.5065	16.7843	18.2903	3.11943	7.82226	11.6498	0.0344463	0.955876	0.993119	-1.48984	0.0139215	0.497032	0.410734	0.502227	0.999976	-1.13339	0.105201	0.343156	0.0139215	1.48984	XLOC_050029	Unannotated_TU
XLOC_053255	JH118967.1	22641	31702	3166	gene:ENSSSCG00000030348|transcript:ENSSSCT00000030715	ENSSSCG00000030348	0.122535	0.217385	0.151786	0.358386	0.101789	0.118654	0.41702	0.196161	0.256918	0.0367834	0.0731908	0.0965469	0.41702	32.8216	0.200235	0.460356	0.281916	0.746322	0.223168	0.237862	0.810364	0.440371	0.482026	0.0584606	0.124939	0.204681	-0.125043	0.843759	0.977789	-1.4864	0.0336695	0.780037	0.712125	0.273719	0.999976	-0.734771	0.342572	0.569267	0.0336695	1.4864	ENSSSCG00000030348
XLOC_047393	GL892269.1	20041	24973	4431	-	.	0.797701	0.262109	0.532403	2.03576	0.589111	0.377655	0.234116	0.630716	2.35582	0.36795	0.12551	0.315355	2.35582	330.846	1.30353	0.555069	0.988851	4.23938	1.29159	0.757074	0.45494	1.41593	4.41996	0.584791	0.214249	0.668556	0.193644	0.755612	0.962559	-1.48576	0.0354098	0.803094	0.783542	0.270545	0.999976	-1.05914	0.114997	0.354708	0.0354098	1.48576	XLOC_047393	Unannotated_TU
XLOC_047433	GL892316.1	25774	32109	2265	gene:ENSSSCG00000021742|transcript:ENSSSCT00000026922	ENSSSCG00000021742	26.1485	11.9455	12.8649	6.97572	4.21151	5.62395	13.0113	11.2027	12.8684	1.56817	3.37608	7.21032	26.1485	2042.63	42.7294	25.2969	23.8944	14.5266	9.23349	11.2742	25.2839	25.1495	24.1435	2.49233	5.76309	15.286	-1.8819	0.000567125	0.179972	-1.48561	0.00321976	0.205824	-0.497095	0.406516	0.999976	-0.0417866	0.928018	0.960322	0.000567125	1.8819	ENSSSCG00000021742
XLOC_036031	Chr6	99060610	99200415	8544	GREB1L|transcript:ENSSSCT00000004098	ENSSSCG00000003699	0.277479	0.770283	0.17896	1.58033	0.120699	0.127906	1.00995	0.275175	1.34869	0.0681508	0.119333	0.741068	1.58033	365.219	0.453429	1.63123	0.332388	3.29096	0.264625	0.256409	1.96256	0.617755	2.53039	0.108314	0.203705	1.57107	0.130851	0.843832	0.977789	-1.48253	0.028008	0.718816	1.05311	0.112314	0.999976	-0.617653	NA	NA	NA	1.48253	ENSSSCG00000003699	growth regulation by estrogen in breast cancer 1 like [Source:HGNC SymbolAcc:HGNC:31042]
XLOC_011411	Chr13	80148532	80168594	3486	MCM2|transcript:ENSSSCT00000012721	ENSSSCG00000011624	23.0487	11.8335	13.9105	5.61466	5.29714	5.95631	12.3767	16.1484	13.6241	2.00441	3.89527	7.57843	23.0487	2771.08	37.664	25.0597	25.8365	11.6923	11.6137	11.9404	24.0506	36.2523	25.5614	3.18565	6.64936	16.0664	-1.84245	0.000387426	0.152384	-1.48187	0.00148661	0.126858	-0.308421	0.590198	0.999976	0.126244	0.759581	0.864767	0.000387426	1.84245	ENSSSCG00000011624	minichromosome maintenance complex component 2 [Source:HGNC SymbolAcc:HGNC:6944]
XLOC_006464	Chr11	34600373	34678573	1573	gene:ENSSSCG00000009448|transcript:ENSSSCT00000010357	ENSSSCG00000009448	1.64418	0.820376	1.11091	0.288531	0.122924	0.629608	1.04918	0.958837	1.0342	0.0370172	0.11785	0.777285	1.64418	89.1977	2.68677	1.73731	2.06334	0.600853	0.269504	1.26216	2.03879	2.15254	1.94036	0.0588323	0.201174	1.64786	-1.807	0.003469	0.408757	-1.48167	0.0312793	0.755424	-0.272668	0.658748	0.999976	0.0299086	0.970494	0.98445	0.003469	1.807	ENSSSCG00000009448
XLOC_010574	Chr13	126874048	126919688	6958	gene:ENSSSCG00000011765|transcript:ENSSSCT00000012876	ENSSSCG00000011765	0.340727	2.13901	0.765992	5.15305	0.523369	0.834383	5.04194	1.44085	0.448123	0.468636	0.45292	0.797022	5.15305	872.116	0.556783	4.52978	1.4227	10.731	1.14746	1.67266	9.79764	3.23464	0.840762	0.744814	0.773151	1.6897	0.557077	0.377878	0.919869	-1.4799	0.0209299	0.616756	0.93471	0.161973	0.999976	-1.1426	0.0929123	0.326832	0.0209299	1.4799	ENSSSCG00000011765
XLOC_030497	Chr4	129645527	129665946	3917	-	.	4.19275	31.1659	8.26444	49.5703	5.35601	8.43961	80.1011	13.6807	9.05625	9.72202	6.41273	6.13141	80.1011	7799.81	6.8514	66	15.3498	103.228	11.7427	16.9186	155.655	30.7125	16.9912	15.4514	10.9468	12.9987	0.221277	0.726575	0.956505	-1.47905	0.0262692	0.69662	1.06531	NA	NA	-0.625349	0.366578	0.589104	NA	1.47905	.
XLOC_010296	Chr13	66680367	66718643	4642	LRRN1|transcript:ENSSSCT00000025437	ENSSSCG00000023806	0.222861	2.10349	1.38344	3.42204	0.61093	1.0079	3.02706	0.678497	1.32393	0.175612	0.279544	1.19467	3.42204	349.315	0.364178	4.45457	2.56951	7.12623	1.33943	2.0205	5.88226	1.52319	2.48395	0.279105	0.477191	2.53273	0.185496	0.759164	0.963611	-1.47887	0.0192536	0.588529	0.581931	0.371244	0.999976	-1.14283	0.0792922	0.306219	0.0192536	1.47887	ENSSSCG00000023806	leucine rich repeat neuronal 1 [Source:HGNC SymbolAcc:HGNC:20980]
XLOC_000650	Chr1	152738020	152749513	3828	GREM1|transcript:ENSSSCT00000005307	ENSSSCG00000004808	7.57829	2.05636	4.65626	0.503894	2.26461	2.82806	0.468081	2.13226	8.57032	0.319433	1.16224	1.67686	8.57032	1039.8	12.3837	4.35476	8.64822	1.04933	4.96504	5.66932	0.909588	4.78682	16.0795	0.507682	1.98399	3.55496	-1.56182	0.0108707	0.677646	-1.47712	0.0385705	0.832374	-0.194501	0.788341	0.999976	-0.298063	0.637733	0.787678	0.0108707	1.56182	ENSSSCG00000004808	\gremlin 1, DAN family BMP antagonist [Source:HGNC SymbolAcc:HGNC:2001]\""
XLOC_014605	Chr14	44153328	44271672	10238	ACACB|transcript:ENSSSCT00000010889	ENSSSCG00000009937	0.572601	5.19727	2.41518	11.3515	2.65984	1.47438	6.37427	2.51309	2.65272	0.26731	0.520571	3.25859	11.3515	2198.54	0.935689	11.0063	4.4858	23.6389	5.83155	2.95564	12.3867	5.64176	4.977	0.424842	0.888633	6.90825	0.538687	0.381316	0.919869	-1.47064	0.0180466	0.573864	0.60719	0.324121	0.999976	-1.47793	0.0344766	0.21609	0.0180466	1.47793	ENSSSCG00000009937	acetyl-CoA carboxylase beta [Source:HGNC SymbolAcc:HGNC:85]
XLOC_019075	Chr16	51155619	51165856	2137	CCNB1|transcript:ENSSSCT00000024108	ENSSSCG00000029326	34.0282	6.62234	7.62523	5.2299	2.17156	4.20293	7.2594	5.99913	14.5061	2.39779	2.45059	3.43286	34.0282	2507.94	55.6056	14.0241	14.1626	10.891	4.76102	8.42549	14.1067	13.4677	27.2162	3.81086	4.18325	7.27771	-2.15163	NA	NA	-1.47049	0.00938082	0.405315	-0.719722	0.297668	0.999976	0.119748	0.80438	0.890327	NA	2.15163	ENSSSCG00000029326	cyclin B1 [Source:HGNC SymbolAcc:HGNC:1579]
XLOC_024040	Chr2	52019093	52029082	9896	-	.	0.0043558	0.412937	0.361995	0.435698	0.335422	0.255372	0.362129	0.578262	0.0684958	0.052956	0.00936629	0.194153	0.578262	102.732	0.00711784	0.874478	0.672346	0.907321	0.735394	0.511936	0.703699	1.29817	0.128511	0.0841642	0.0159886	0.411607	0.181112	0.77994	0.968127	-1.46795	0.0339273	0.782468	0.313146	0.664691	0.999976	-1.47685	0.0235944	0.184743	0.0235944	1.47685	.
XLOC_028277	Chr3	119263813	119272488	2114	CENPA|transcript:ENSSSCT00000009366	ENSSSCG00000008561	8.09494	3.47946	3.98842	2.29453	0.716484	1.40545	2.632	3.33647	3.4843	0.247896	1.05229	1.56986	8.09494	590.192	13.228	7.36845	7.40783	4.77824	1.57085	2.81746	5.11458	7.49021	6.53719	0.393987	1.79629	3.32812	-1.98626	0.000614009	0.19052	-1.46685	0.010192	0.418428	-0.717142	0.237952	0.999976	-0.133957	0.82683	0.902179	0.000614009	1.98626	ENSSSCG00000008561	centromere protein A [Source:HGNC SymbolAcc:HGNC:1851]
XLOC_001699	Chr1	48981862	49188743	2820	SLC35F1|transcript:ENSSSCT00000004697	ENSSSCG00000004250	0.320995	0.68641	0.573193	0.885188	0.582821	0.448078	1.1203	0.660686	0.176269	0.103241	0.180776	0.139362	1.1203	78.5374	0.524539	1.45361	1.06461	1.84336	1.2778	0.898249	2.177	1.48321	0.330714	0.164084	0.308591	0.295449	-0.0794792	0.876687	0.980732	-1.46684	0.0300208	0.746149	0.238324	0.701481	0.999976	-1.33067	0.0339643	0.215031	0.0300208	1.46684	ENSSSCG00000004250	solute carrier family 35 member F1 [Source:HGNC SymbolAcc:HGNC:21483]
XLOC_019223	Chr16	81787115	81833820	2009	UBE2QL1|transcript:ENSSSCT00000018623	ENSSSCG00000017105	0.536399	2.14112	2.28327	3.44518	5.79083	4.45371	3.68493	2.16392	1.68699	0.347803	0.71512	1.17372	5.79083	217.841	0.876532	4.53425	4.2408	7.17442	12.6961	8.92823	7.16065	4.85789	3.16512	0.552772	1.22074	2.4883	1.03655	0.0312678	0.918862	-1.46233	0.00762409	0.358946	0.652365	0.251296	0.999976	-1.96325	3.91e-05	0.00523249	3.91e-05	1.96325	ENSSSCG00000017105	ubiquitin conjugating enzyme E2 Q family like 1 [Source:HGNC SymbolAcc:HGNC:37269]
XLOC_031312	Chr4	127173288	127212195	4416	-	.	0.00976111	0.233777	0.108821	0.629504	0.0291907	0.177869	1.06778	0.271225	0.051165	0.0659285	0.0944519	0.138436	1.06778	117.22	0.0159507	0.495071	0.202117	1.31091	0.063999	0.356568	2.07493	0.608886	0.0959952	0.104782	0.161233	0.293487	0.670841	0.335211	0.919869	-1.46158	0.0439567	0.879002	1.43893	0.0515494	0.999976	-0.715284	0.365193	0.588038	0.0439567	1.46158	XLOC_031312	Unannotated_TU
XLOC_010232	Chr13	38940633	38980322	4427	gene:ENSSSCG00000011455|transcript:ENSSSCT00000012536	ENSSSCG00000011455	0.126579	0.213763	0.33552	0.435714	0.138311	0.107999	0.25563	0.0701428	0.224567	0.0131529	0.0314057	0.0986374	0.435714	36.4902	0.206843	0.452687	0.623172	0.907353	0.30324	0.216502	0.496746	0.157467	0.421329	0.0209043	0.0536107	0.209113	-0.261907	0.664395	0.946864	-1.46082	0.0485954	0.907262	-0.0559555	0.933122	0.999976	-1.46595	0.0568229	0.266073	0.0485954	1.46595	ENSSSCG00000011455
XLOC_039857	Chr7	83596197	83603681	2007	CCNB1IP1|transcript:ENSSSCT00000002398	ENSSSCG00000002144	0.193296	0.34292	0.870685	0.918687	0.465655	0.40838	0.681334	1.30407	0.765533	0.203087	0.115457	0.456902	1.30407	48.6959	0.315866	0.726202	1.61715	1.91312	1.02092	0.818668	1.32399	2.92756	1.43628	0.322771	0.197089	0.968638	0.0326591	0.955677	0.993119	-1.45899	0.0158775	0.528734	0.854713	0.161306	0.999976	-0.656169	0.308725	0.540528	0.0158775	1.45899	ENSSSCG00000002144	cyclin B1 interacting protein 1 [Source:HGNC SymbolAcc:HGNC:19437]
XLOC_024819	Chr2	154429943	154704328	2689	PPP2R2B|transcript:ENSSSCT00000029561	ENSSSCG00000028976	0.785477	0.76784	1.6084	1.47686	0.695106	1.40972	0.50853	0.329939	1.10914	0.151579	0.172348	0.194868	1.6084	94.5274	1.28355	1.62606	2.98733	3.07549	1.52398	2.82603	0.988189	0.740697	2.08095	0.240908	0.294204	0.413124	-0.202022	0.694427	0.950453	-1.4569	0.0304774	0.750004	-0.367317	0.567473	0.999976	-1.93668	0.000861287	0.0401156	0.000861287	1.93668	ENSSSCG00000028976	serine/threonine-protein phosphatase 2A 55 kDa regulatory subunit B beta isoform [Source:RefSeq peptideAcc:NP_999190]
XLOC_045113	Chr9	139553084	139569788	1264	-	.	0.920756	2.04185	5.6682	6.91203	4.00282	6.51135	4.21542	2.73743	1.53728	0.414599	0.549973	1.62369	6.91203	165.279	1.50461	4.32404	10.5277	14.394	8.77597	13.0531	8.19152	6.14539	2.88423	0.658931	0.938824	3.44224	0.624593	0.239131	0.918862	-1.45493	0.0108153	0.431174	0.0863247	0.886693	0.999976	-2.15483	1.55e-05	0.00267853	1.55e-05	2.15483	XLOC_045113	Unannotated_TU
XLOC_040652	Chr7	52534784	52554592	3833	MCM3|transcript:ENSSSCT00000031013	ENSSSCG00000025488	17.1498	8.8095	11.842	5.99443	4.43924	4.92705	9.69386	11.9552	10.1271	1.59508	2.527	6.6759	17.1498	2267.11	28.0246	18.6559	21.9946	12.4831	9.73279	9.87712	18.8374	26.8388	19.0004	2.5351	4.31367	14.153	-1.63528	0.00151463	0.306395	-1.4523	0.00191233	0.147327	-0.329961	0.560101	0.999976	-0.103645	0.806509	0.891565	0.00151463	1.63528	ENSSSCG00000025488	minichromosome maintenance complex component 3 [Source:HGNC SymbolAcc:HGNC:6945]
XLOC_002182	Chr1	158362014	158363477	1464	MKRN3|transcript:ENSSSCT00000005338	ENSSSCG00000004836	0	0.146909	1.01458	0.503772	0.308177	0.443214	0.3865	0.939324	0.86427	0.159093	0.031656	0.387751	1.01458	40.1025	0	0.31111	1.88441	1.04908	0.675662	0.888498	0.751057	2.10874	1.62153	0.25285	0.0540379	0.822038	-0.0310389	0.96471	0.994669	-1.45114	0.0409	0.852452	0.775242	0.30267	0.999976	-0.584105	0.439235	0.645986	0.0409	1.45114	ENSSSCG00000004836	makorin ring finger protein 3 [Source:HGNC SymbolAcc:HGNC:7114]
XLOC_011677	Chr13	136882604	136987508	4932	CLDN1|transcript:ENSSSCT00000024033	ENSSSCG00000028484	0.244716	0.758781	0.540325	2.50189	0.0588076	0.408535	0.382425	0.134916	1.38352	0.0354185	0.14095	0.442688	2.50189	233.43	0.399892	1.60687	1.00356	5.21006	0.128932	0.818979	0.743139	0.302879	2.59575	0.0562915	0.240607	0.938505	0.43149	0.518765	0.931065	-1.43913	0.0478361	0.903384	0.538815	0.437491	0.999976	-1.48317	0.0673101	0.285715	0.0478361	1.48317	ENSSSCG00000028484	claudin 1 [Source:HGNC SymbolAcc:HGNC:2032]
XLOC_051667	GL896302.1	108890	119908	2272	DMPK|transcript:ENSSSCT00000022463	ENSSSCG00000029900	0.853753	20.7313	6.57607	23.7218	9.48925	7.1398	33.3516	8.86426	3.12265	2.58848	3.1821	6.66918	33.3516	1883.72	1.39512	43.9027	12.214	49.3995	20.8046	14.313	64.8098	19.8998	5.85868	4.11393	5.43195	14.1387	0.269106	0.664487	0.946864	-1.43847	0.0234082	0.654917	0.655616	0.35287	0.999976	-1.10704	0.032408	0.210323	0.0234082	1.43847	ENSSSCG00000029900	dystrophia myotonica protein kinase [Source:HGNC SymbolAcc:HGNC:2933]
XLOC_022755	Chr2	58750493	58770301	3859	gene:ENSSSCG00000013922|transcript:ENSSSCT00000015208	ENSSSCG00000013922	0.71488	3.64496	2.12829	5.24838	1.92908	1.76993	3.2869	2.63242	1.171	0.347045	0.324255	1.68602	5.24838	383.147	1.16819	7.71895	3.95295	10.9295	4.22941	3.54813	6.3872	5.90966	2.19702	0.551566	0.553514	3.57438	0.166442	0.75651	0.962647	-1.43136	0.00987516	0.411901	0.202529	0.717094	0.999976	-1.45164	0.0121255	0.139714	0.00987516	1.45164	ENSSSCG00000013922
XLOC_024446	Chr2	78106388	78114190	2493	ADAMTSL5|transcript:ENSSSCT00000014677	ENSSSCG00000013433	0.172904	2.22581	1.45447	2.65116	1.48658	0.780824	1.70228	1.24558	1.84889	0.116783	0.223078	1.38374	2.65116	146.088	0.282544	4.7136	2.70143	5.52091	3.25925	1.5653	3.30791	2.79626	3.46886	0.185606	0.380802	2.93356	0.125019	0.833361	0.97613	-1.43135	0.0242064	0.666327	0.512868	0.421924	0.999976	-1.12165	0.0881092	0.320524	0.0242064	1.43135	ENSSSCG00000013433
XLOC_006401	Chr11	16913374	16990100	4645	FAM124A|transcript:ENSSSCT00000028001	ENSSSCG00000029598	0.148478	0.240773	0.460849	0.274808	0.26364	0.205861	0.385751	0.210103	0.116742	0.0250713	0.0299318	0.141012	0.460849	44.5436	0.242629	0.509886	0.855951	0.572274	0.578017	0.412683	0.749602	0.47167	0.21903	0.0398464	0.0510946	0.298948	-0.451345	0.3975	0.919869	-1.42924	0.0408134	0.852452	-0.154216	0.804874	0.999976	-1.31983	0.0507109	0.255133	0.0408134	1.42924	ENSSSCG00000029598	family with sequence similarity 124 member A [Source:HGNC SymbolAcc:HGNC:26413]
XLOC_050927	GL895923.1	28376	28958	582	-	.	3.2588	3.76936	15.3128	3.75292	11.7943	4.51823	11.6667	8.61292	3.64928	1.20058	1.99074	3.9015	15.3128	181.45	5.32522	7.98238	28.4411	7.81528	25.8582	9.05757	22.6711	19.3356	6.84673	1.90811	3.39826	8.27123	-0.381486	0.507783	0.92925	-1.42721	0.00987422	0.411901	0.128345	0.833414	0.999976	-0.913473	0.114454	0.354015	0.00987422	1.42721	XLOC_050927	Unannotated_TU
XLOC_005372	Chr10	27559544	27655193	6806	\KIF14|transcript:ENSSSCT00000011942,gene:ENSSSCG00000030624|transcript:ENSSSCT00000027251\""	ENSSSCG00000010912;ENSSSCG00000030624	1.83035	1.05547	1.03985	0.600167	0.487707	0.732591	1.01844	0.684372	0.710435	0.153997	0.190662	0.442699	1.83035	429.636	2.99098	2.23517	1.93135	1.24982	1.06927	1.4686	1.97906	1.53638	1.33291	0.244751	0.325466	0.938527	-1.45938	0.00600145	0.535452	-1.42385	0.00601281	0.305564	-0.686605	0.243679	0.999976	-0.689054	0.137651	0.380589	0.00600145	1.45938	ENSSSCG00000030624
XLOC_005372	Chr10	27559544	27655193	6806	\KIF14|transcript:ENSSSCT00000011942,gene:ENSSSCG00000030624|transcript:ENSSSCT00000027251\""	ENSSSCG00000010912;ENSSSCG00000030624	1.83035	1.05547	1.03985	0.600167	0.487707	0.732591	1.01844	0.684372	0.710435	0.153997	0.190662	0.442699	1.83035	429.636	2.99098	2.23517	1.93135	1.24982	1.06927	1.4686	1.97906	1.53638	1.33291	0.244751	0.325466	0.938527	-1.45938	0.00600145	0.535452	-1.42385	0.00601281	0.305564	-0.686605	0.243679	0.999976	-0.689054	0.137651	0.380589	0.00600145	1.45938	ENSSSCG00000010912
XLOC_005472	Chr10	37920710	37923648	2712	TMEM215|transcript:ENSSSCT00000012044	ENSSSCG00000011002	0.30199	0.253776	0.0644346	1.96639	0.154478	0.239257	0.695472	0.343498	0.516541	0.171764	0.0683546	0.177114	1.96639	100.885	0.493483	0.537422	0.119677	4.09492	0.338685	0.479632	1.35146	0.771136	0.969127	0.272989	0.116684	0.375485	0.850832	0.214097	0.918862	-1.41958	0.0318644	0.7597	0.931822	0.172932	0.999976	-1.46088	NA	NA	NA	1.46088	ENSSSCG00000011002	transmembrane protein 215 [Source:HGNC SymbolAcc:HGNC:33816]
XLOC_045227	Chr9	2675309	2875298	3614	SYT9|transcript:ENSSSCT00000015949	ENSSSCG00000014599	0.166981	0.297558	0.169234	0.353204	0.0535029	0.255139	0.561035	0.834671	0.112535	0.0483354	0.115412	0.205405	0.834671	54.1531	0.272865	0.63014	0.314325	0.735532	0.117302	0.511469	1.09022	1.8738	0.211136	0.0768206	0.197013	0.435462	-0.266519	0.672441	0.947685	-1.41402	0.034298	0.787469	0.863712	0.175428	0.999976	-0.295703	0.69075	0.82389	0.034298	1.41402	ENSSSCG00000014599	synaptotagmin 9 [Source:HGNC SymbolAcc:HGNC:19265]
XLOC_018958	Chr16	20792522	20820149	3444	gene:ENSSSCG00000016823|transcript:ENSSSCT00000018316	ENSSSCG00000016823	11.0141	11.9653	48.6971	9.54601	37.0362	25.8312	26.1779	13.795	27.2525	4.88615	7.61642	8.24141	48.6971	3414.64	17.9981	25.3389	90.4469	19.8791	81.1998	51.7832	50.8695	30.9691	51.1307	7.76567	13.0015	17.4719	-0.253479	0.650759	0.945875	-1.41267	0.00851456	0.380451	0.123206	0.84035	0.999976	-1.07168	0.0457582	0.245097	0.00851456	1.41267	ENSSSCG00000016823
XLOC_030708	Chr4	36745239	36837257	2771	\gene:ENSSSCG00000006053|transcript:ENSSSCT00000006642,gene:ENSSSCG00000025937|transcript:ENSSSCT00000027669\""	ENSSSCG00000025937;ENSSSCG00000006053	0.482229	1.02454	0.236485	1.4741	0.767576	0.529947	0.561548	0.336184	2.26679	0.294187	0.167248	0.52003	2.26679	199.08	0.788012	2.16966	0.439231	3.06975	1.68287	1.06237	1.09122	0.754717	4.25292	0.467558	0.285498	1.10247	0.180672	0.756353	0.962647	-1.40304	0.0436015	0.876308	0.844482	0.229618	0.999976	-0.886932	0.13073	0.373633	0.0436015	1.40304	ENSSSCG00000025937
XLOC_030708	Chr4	36745239	36837257	2771	\gene:ENSSSCG00000006053|transcript:ENSSSCT00000006642,gene:ENSSSCG00000025937|transcript:ENSSSCT00000027669\""	ENSSSCG00000025937;ENSSSCG00000006053	0.482229	1.02454	0.236485	1.4741	0.767576	0.529947	0.561548	0.336184	2.26679	0.294187	0.167248	0.52003	2.26679	199.08	0.788012	2.16966	0.439231	3.06975	1.68287	1.06237	1.09122	0.754717	4.25292	0.467558	0.285498	1.10247	0.180672	0.756353	0.962647	-1.40304	0.0436015	0.876308	0.844482	0.229618	0.999976	-0.886932	0.13073	0.373633	0.0436015	1.40304	ENSSSCG00000006053
XLOC_041197	Chr7	132048041	132225585	14722	SNORD112|transcript:ENSSSCT00000021772	ENSSSCG00000002573;ENSSSCG00000020958	0.204955	2.9189	3.66182	1.76687	2.16055	1.43822	2.37975	1.92845	0.672217	0.174028	0.188878	1.3733	3.66182	1097.6	0.334918	6.18136	6.80122	3.67942	4.73688	2.88316	4.6244	4.32927	1.26121	0.276586	0.322422	2.91141	-0.406978	0.48158	0.926188	-1.4015	0.0184171	0.575956	-0.2164	0.737656	0.999976	-1.29444	0.0195977	0.170577	0.0184171	1.4015	ENSSSCG00000002573
XLOC_041197	Chr7	132048041	132225585	14722	SNORD112|transcript:ENSSSCT00000021772	ENSSSCG00000002573;ENSSSCG00000020958	0.204955	2.9189	3.66182	1.76687	2.16055	1.43822	2.37975	1.92845	0.672217	0.174028	0.188878	1.3733	3.66182	1097.6	0.334918	6.18136	6.80122	3.67942	4.73688	2.88316	4.6244	4.32927	1.26121	0.276586	0.322422	2.91141	-0.406978	0.48158	0.926188	-1.4015	0.0184171	0.575956	-0.2164	0.737656	0.999976	-1.29444	0.0195977	0.170577	0.0184171	1.4015	ENSSSCG00000020958
XLOC_006463	Chr11	34502699	34558441	549	gene:ENSSSCG00000021058|transcript:ENSSSCT00000024210	ENSSSCG00000021058	2.43398	1.41033	0.795749	0.0516689	0	0.622055	1.71778	0.969625	2.30472	0.318186	0.253248	0.874926	2.43398	46.0855	3.97738	2.98666	1.47797	0.107598	0	1.24701	3.33803	2.17676	4.32408	0.5057	0.432303	1.85486	-1.99146	0.00481961	0.48241	-1.39767	0.0474943	0.901122	0.0416099	0.951838	0.999976	0.942599	0.304528	NA	0.00481961	1.99146	ENSSSCG00000021058
XLOC_017418	Chr15	129592397	129678164	5781	BARD1|transcript:ENSSSCT00000017605	ENSSSCG00000016170	1.3496	0.766398	0.869047	0.392544	0.57418	0.496223	0.897221	1.25078	0.836399	0.151085	0.256534	0.581619	1.3496	269.08	2.20538	1.623	1.61411	0.817455	1.25886	0.994764	1.7435	2.80793	1.56924	0.240122	0.437912	1.23304	-1.38396	0.0090349	0.643333	-1.39199	0.0052552	0.282484	-0.144575	0.79992	0.999976	-0.11082	0.821222	0.898858	0.0052552	1.39199	ENSSSCG00000016170	BRCA1 associated RING domain 1 [Source:HGNC SymbolAcc:HGNC:952]
XLOC_033066	Chr5	69616198	69714029	6524	DDX11|transcript:ENSSSCT00000000809	ENSSSCG00000000745	0.383215	1.62196	1.60041	0.960904	1.43745	1.12021	1.03355	2.34585	0.187018	0.0803269	0.156281	0.796497	2.34585	274.747	0.626213	3.43484	2.97251	2.00104	3.15153	2.24566	2.00842	5.26631	0.35088	0.127665	0.266777	1.68858	-0.266384	0.572971	0.936584	-1.37903	0.0370052	0.817548	-0.0774465	0.901307	0.999976	-1.37325	0.0155818	0.155537	0.0155818	1.37903	ENSSSCG00000000745	DEAD/H-box helicase 11 [Source:HGNC SymbolAcc:HGNC:2736]
XLOC_039483	Chr7	34198186	34213249	2557	gene:ENSSSCG00000001510|transcript:ENSSSCT00000001683	ENSSSCG00000001510	5.64732	3.56636	3.3316	1.86372	1.22252	1.92324	3.50374	2.32471	2.98668	0.204948	0.851853	2.04928	5.64732	498.021	9.2283	7.55249	6.18789	3.88111	2.6803	3.85546	6.80857	5.21886	5.60357	0.325729	1.45414	4.3445	-1.63606	0.00183648	0.313293	-1.37869	0.0197488	0.597431	-0.491049	0.402652	0.999976	-0.3009	0.598929	0.761663	0.00183648	1.63606	ENSSSCG00000001510
XLOC_014803	Chr14	69953814	70001493	5008	TMEM26|transcript:ENSSSCT00000022284	ENSSSCG00000023525	2.27231	2.19026	2.18084	1.17815	1.49936	1.37067	1.44999	2.29419	2.16561	0.209286	0.342401	1.66541	2.29419	392.47	3.71319	4.63832	4.05055	2.45344	3.28726	2.74774	2.81767	5.15035	4.06308	0.332623	0.58449	3.53068	-1.09097	0.0176852	0.792341	-1.37702	0.0157235	0.526744	-0.162629	0.762342	0.999976	-0.558228	0.299791	0.533598	0.0157235	1.37702	ENSSSCG00000023525	transmembrane protein 26 [Source:HGNC SymbolAcc:HGNC:28550]
XLOC_030485	Chr4	127267390	127409107	6194	COL11A1|transcript:ENSSSCT00000007510	ENSSSCG00000006857	8.84509	9.3058	5.39559	6.62673	6.06654	2.61341	3.60842	5.16367	5.6468	1.39131	0.80059	2.77059	9.3058	1889.5	14.4538	19.7069	10.0214	13.7998	13.3006	5.23903	7.01197	11.5922	10.5944	2.21123	1.36663	5.87369	-0.99634	0.0543098	0.918862	-1.37438	0.00619829	0.310232	-0.621347	0.267935	0.999976	-1.0597	0.0326337	0.211094	0.00619829	1.37438	ENSSSCG00000006857	collagen type XI alpha 1 chain [Source:HGNC SymbolAcc:HGNC:2186]
XLOC_013577	Chr14	31963804	31968719	821	-	.	4.51527	0.890689	2.28809	0.691017	0.431781	0.748739	0.976372	2.05322	1.81637	0.21277	0.282244	1.01056	4.51527	127.85	7.37842	1.88621	4.24976	1.43901	0.946655	1.50097	1.89731	4.60938	3.40784	0.33816	0.4818	2.1424	-2.04826	0.00111771	0.260109	-1.37211	0.036702	0.816849	-0.680308	0.313064	0.999976	0.0599225	0.932853	0.963447	0.00111771	2.04826	XLOC_013577	Unannotated_TU
XLOC_034906	Chr5	96185078	96186588	1424	-	.	1.78595	2.83948	4.17232	2.49001	2.5573	2.13442	11.9869	16.8532	18.1517	3.10768	3.12434	11.1313	18.1517	819.237	2.91843	6.01316	7.74939	5.18534	5.60675	4.27882	23.2933	37.8346	34.0561	4.9391	5.33336	23.5986	-0.59562	0.18338	0.918862	-1.36602	0.00647525	0.31955	2.21757	2.59e-05	0.0225964	1.55973	0.000383758	0.0249174	2.59e-05	2.21757	XLOC_034906	Unannotated_TU
XLOC_010996	Chr13	8091315	8106623	2940	SGOL1|transcript:ENSSSCT00000012273	ENSSSCG00000011207	3.79735	1.12658	1.32249	0.791167	0.274035	0.62726	0.833999	0.93549	1.79834	0.158444	0.378322	0.668369	3.79735	385.037	6.20526	2.38577	2.4563	1.64757	0.600807	1.25745	1.62065	2.10013	3.37402	0.251818	0.645808	1.41695	-2.01218	NA	NA	-1.36495	0.0249441	0.67663	-0.715599	0.283512	0.999976	-0.0150528	0.97999	0.989194	NA	2.01218	ENSSSCG00000011207	shugoshin 1 [Source:HGNC SymbolAcc:HGNC:25088]
XLOC_030897	Chr4	87134012	87185428	3122	MCM4|transcript:ENSSSCT00000006872	ENSSSCG00000006273	28.4145	16.6439	16.2321	8.3863	8.42308	7.51493	14.0009	16.596	13.2151	2.07025	4.29005	9.17534	28.4145	3059.48	46.4323	35.2468	30.1484	17.4641	18.4671	15.065	27.2069	37.2573	24.794	3.29029	7.32326	19.4518	-1.67633	0.00109033	0.260109	-1.36289	0.00394391	0.23412	-0.54343	0.335718	0.999976	-0.20982	0.624004	0.778124	0.00109033	1.67633	ENSSSCG00000006273	minichromosome maintenance complex component 4 [Source:HGNC SymbolAcc:HGNC:6947]
XLOC_023300	Chr2	122386529	122393187	1861	NREP|transcript:ENSSSCT00000030040	ENSSSCG00000025831	326.658	239.091	551.001	214.05	197.238	178.626	471.708	360.46	515.654	103.597	157.91	175.699	551.001	30414.9	533.793	506.323	1023.39	445.749	432.434	358.087	916.635	809.216	967.464	164.648	269.557	372.485	-1.22873	0.00809789	0.6247	-1.3556	0.00660369	0.325105	0.296569	0.594786	0.999976	0.182431	0.652391	0.797109	0.00660369	1.3556	ENSSSCG00000025831
XLOC_046223	Chr9	3146906	3147863	958	-	.	0.224974	0.269405	0.729631	0.651417	0.370034	0.998144	0.984405	0.972408	0.849062	0.121562	0.193505	0.501393	0.998144	25.7802	0.367631	0.57052	1.35517	1.35654	0.811278	2.00095	1.91292	2.18301	1.593	0.193201	0.33032	1.06296	0.265892	0.67819	0.948324	-1.35526	0.0468802	0.896459	0.992375	0.133988	0.999976	-0.697426	0.345051	0.570984	0.0468802	1.35526	XLOC_046223	Unannotated_TU
XLOC_042339	Chr8	12559207	12621118	12170	NCAPG|transcript:ENSSSCT00000009570	ENSSSCG00000008747	3.74734	1.41027	1.52562	0.703912	0.301876	0.620158	1.18948	0.9951	1.2439	0.196167	0.392233	0.584855	3.74734	1572.85	6.12355	2.98653	2.83359	1.46586	0.661846	1.24321	2.31143	2.23395	2.3338	0.311772	0.669555	1.2399	-2.19761	NA	NA	-1.35153	0.00753895	0.356576	-0.913848	0.141398	0.999976	0.0487567	0.922033	0.957213	NA	2.19761	ENSSSCG00000008747	non-SMC condensin I complex subunit G [Source:HGNC SymbolAcc:HGNC:24304]
XLOC_032702	Chr5	18872932	18945635	6644	ESPL1|transcript:ENSSSCT00000000284	ENSSSCG00000000264;ENSSSCG00000000265;ENSSSCG00000000262	3.14659	1.68978	1.30192	1.25522	0.480197	1.02288	1.85944	1.48224	0.870588	0.210336	0.230187	1.09758	3.14659	721.015	5.14186	3.57846	2.4181	2.61393	1.05281	2.05054	3.61331	3.32755	1.63339	0.334292	0.392938	2.32689	-1.47592	0.00937555	0.643333	-1.35047	0.0123392	0.462797	-0.64156	0.283689	0.999976	-0.488669	0.377729	0.598316	0.00937555	1.47592	ENSSSCG00000000265	\extra spindle pole bodies like 1, separase [Source:HGNC SymbolAcc:HGNC:16856]\""
XLOC_032702	Chr5	18872932	18945635	6644	ESPL1|transcript:ENSSSCT00000000284	ENSSSCG00000000264;ENSSSCG00000000265;ENSSSCG00000000262	3.14659	1.68978	1.30192	1.25522	0.480197	1.02288	1.85944	1.48224	0.870588	0.210336	0.230187	1.09758	3.14659	721.015	5.14186	3.57846	2.4181	2.61393	1.05281	2.05054	3.61331	3.32755	1.63339	0.334292	0.392938	2.32689	-1.47592	0.00937555	0.643333	-1.35047	0.0123392	0.462797	-0.64156	0.283689	0.999976	-0.488669	0.377729	0.598316	0.00937555	1.47592	ENSSSCG00000000264
XLOC_032702	Chr5	18872932	18945635	6644	ESPL1|transcript:ENSSSCT00000000284	ENSSSCG00000000264;ENSSSCG00000000265;ENSSSCG00000000262	3.14659	1.68978	1.30192	1.25522	0.480197	1.02288	1.85944	1.48224	0.870588	0.210336	0.230187	1.09758	3.14659	721.015	5.14186	3.57846	2.4181	2.61393	1.05281	2.05054	3.61331	3.32755	1.63339	0.334292	0.392938	2.32689	-1.47592	0.00937555	0.643333	-1.35047	0.0123392	0.462797	-0.64156	0.283689	0.999976	-0.488669	0.377729	0.598316	0.00937555	1.47592	ENSSSCG00000000262	SPRY domain containing 3 [Source:HGNC SymbolAcc:HGNC:25920]
XLOC_016464	Chr15	69328416	69481138	5152	KCNJ3|transcript:ENSSSCT00000017281	ENSSSCG00000015870	0.1004	1.42771	1.02603	2.56574	2.03918	1.57099	2.19657	1.48958	1.23673	0.135624	0.656666	0.771288	2.56574	281.328	0.164064	3.02347	1.90567	5.34302	4.47079	3.14932	4.26843	3.34404	2.32034	0.215551	1.12095	1.63514	0.881438	0.118812	0.918862	-1.34091	0.0199908	0.601191	0.96388	0.124349	0.999976	-1.32325	0.0162537	0.158856	0.0162537	1.34091	ENSSSCG00000015870	potassium voltage-gated channel subfamily J member 3 [Source:HGNC SymbolAcc:HGNC:6264]
XLOC_031311	Chr4	127084408	127115203	1022	gene:ENSSSCG00000030699|transcript:ENSSSCT00000027256	ENSSSCG00000030699	5.82045	6.14501	2.69301	3.83028	4.09927	1.83786	2.39918	4.08011	3.44886	1.02554	0.226734	2.00816	6.14501	205.155	9.51122	13.0133	5.00182	7.97637	8.98742	3.68431	4.66214	9.15964	6.47071	1.62992	0.387043	4.25732	-0.953659	0.0808639	0.918862	-1.33611	0.0288664	0.729007	-0.536485	0.361806	0.999976	-1.01362	0.102217	0.338949	0.0288664	1.33611	ENSSSCG00000030699
XLOC_046114	Chr9	141675882	141740128	10205	CENPF|transcript:ENSSSCT00000016974	ENSSSCG00000015581	11.903	3.24984	3.99408	2.75462	1.22843	1.64647	3.15586	2.0474	2.96241	0.559172	0.681201	1.83139	11.903	4189.32	19.4507	6.88219	7.41835	5.73638	2.69326	3.30062	6.13254	4.59631	5.55804	0.888705	1.16283	3.88258	-1.97623	NA	NA	-1.32968	0.00807887	0.370976	-1.1231	0.0826782	0.999976	-0.418136	0.363985	0.587097	NA	1.97623	ENSSSCG00000015581	centromere protein F [Source:HGNC SymbolAcc:HGNC:1857]
XLOC_023992	Chr2	42202305	42246160	5690	gene:ENSSSCG00000013351|transcript:ENSSSCT00000014581	ENSSSCG00000013351	0.795436	2.60812	2.46457	2.65715	1.34796	1.16437	3.60484	8.10804	1.72338	0.982407	0.838923	2.35601	8.10804	828.224	1.29982	5.52321	4.57753	5.5334	2.95534	2.33417	7.00503	18.2021	3.23337	1.56136	1.43207	4.99477	-0.417084	0.387955	0.919869	-1.32123	0.00883705	0.387543	0.998074	0.0632294	0.999976	0.148908	0.753589	0.861375	0.00883705	1.32123	ENSSSCG00000013351
XLOC_050754	GL895582.1	20	45809	581	-	.	1.7064	8.29206	2.55653	26.3157	3.38351	2.35117	11.0375	2.29055	1.78889	1.10242	1.11673	2.17958	26.3157	289.239	2.78843	17.5601	4.74834	54.8011	7.41816	4.71333	21.4484	5.14217	3.3563	1.75211	1.9063	4.62074	0.7624	NA	NA	-1.32024	0.0471508	0.897443	0.315706	0.638415	0.999976	-1.90178	NA	NA	NA	1.90178	XLOC_050754	Unannotated_TU
XLOC_027646	Chr3	26171646	26260679	3876	ACSM5|transcript:ENSSSCT00000027749	ENSSSCG00000026453;ENSSSCG00000007860;ENSSSCG00000007859	0.244662	2.25285	0.597366	4.41301	1.83748	1.11898	14.2213	2.07152	6.31899	1.29195	2.75006	3.03054	14.2213	1370.3	0.399804	4.77087	1.10951	9.18989	4.02857	2.24318	27.6353	4.65047	11.8556	2.05333	4.69444	6.42478	0.799712	0.17957	0.918862	-1.3198	0.0355278	0.803988	2.39532	0.000383911	0.137883	0.477585	0.39877	0.615004	0.000383911	2.39532	ENSSSCG00000007859	uromodulin [Source:HGNC SymbolAcc:HGNC:12559]
XLOC_027646	Chr3	26171646	26260679	3876	ACSM5|transcript:ENSSSCT00000027749	ENSSSCG00000026453;ENSSSCG00000007860;ENSSSCG00000007859	0.244662	2.25285	0.597366	4.41301	1.83748	1.11898	14.2213	2.07152	6.31899	1.29195	2.75006	3.03054	14.2213	1370.3	0.399804	4.77087	1.10951	9.18989	4.02857	2.24318	27.6353	4.65047	11.8556	2.05333	4.69444	6.42478	0.799712	0.17957	0.918862	-1.3198	0.0355278	0.803988	2.39532	0.000383911	0.137883	0.477585	0.39877	0.615004	0.000383911	2.39532	ENSSSCG00000026453	acyl-CoA synthetase medium-chain family member 5 [Source:HGNC SymbolAcc:HGNC:26060]
XLOC_027646	Chr3	26171646	26260679	3876	ACSM5|transcript:ENSSSCT00000027749	ENSSSCG00000026453;ENSSSCG00000007860;ENSSSCG00000007859	0.244662	2.25285	0.597366	4.41301	1.83748	1.11898	14.2213	2.07152	6.31899	1.29195	2.75006	3.03054	14.2213	1370.3	0.399804	4.77087	1.10951	9.18989	4.02857	2.24318	27.6353	4.65047	11.8556	2.05333	4.69444	6.42478	0.799712	0.17957	0.918862	-1.3198	0.0355278	0.803988	2.39532	0.000383911	0.137883	0.477585	0.39877	0.615004	0.000383911	2.39532	ENSSSCG00000007860	\protein disulfide isomerase like, testis expressed [Source:HGNC SymbolAcc:HGNC:27338]\""
XLOC_014501	Chr14	31952643	31962090	1308	-	.	4.0205	1.21679	3.13956	0.563855	0.591313	0.757166	1.36989	2.27228	1.24373	0.0890337	0.425178	1.10168	4.0205	181.369	6.56992	2.57679	5.83121	1.1742	1.29642	1.51787	2.662	5.10116	2.33348	0.141503	0.725794	2.33559	-2.20354	0.000145266	0.0845147	-1.312	0.0365334	0.816816	-0.811908	0.189444	0.999976	0.100011	0.881906	0.933828	0.000145266	2.20354	XLOC_014501	Unannotated_TU
XLOC_018891	Chr16	80818051	80926655	405	gene:ENSSSCG00000027191|transcript:ENSSSCT00000030175	ENSSSCG00000027191	2.02221	6.3726	3.45178	18.7007	3.26244	1.93943	9.19775	1.97157	3.0126	1.00641	1.02988	2.37202	18.7007	143.278	3.30451	13.4953	6.41112	38.9433	7.15272	3.88791	17.8733	4.42608	5.6522	1.59951	1.75803	5.02872	0.504544	0.424447	0.919869	-1.30835	0.048963	0.911154	0.328347	0.611342	0.999976	-1.5879	0.028934	0.201259	0.028934	1.5879	ENSSSCG00000027191
XLOC_001392	Chr1	308197101	308203094	1449	gene:ENSSSCG00000023333|transcript:ENSSSCT00000032543	ENSSSCG00000023333	828.366	355.074	192.474	77.8359	231.969	118.573	95.445	80.2711	242.973	12.9396	17.4951	153.994	828.366	41396.7	1353.64	751.942	357.489	162.09	508.579	237.7	185.471	180.205	455.862	20.5651	29.8647	326.469	-1.89337	0.00165523	0.30847	-1.30569	0.0476081	0.901122	-1.33837	0.0480792	0.999976	-0.95042	0.132483	0.375327	0.00165523	1.89337	ENSSSCG00000023333
XLOC_010103	Chr13	30804889	30934304	5576	KIF15|transcript:ENSSSCT00000012380	ENSSSCG00000011309	8.44939	2.76944	2.97721	2.07049	0.907383	1.46378	3.34029	2.76059	2.98234	0.87718	0.772961	1.52708	8.44939	1624.89	13.8072	5.86485	5.52967	4.3117	1.98939	2.9344	6.49094	6.19738	5.59543	1.39412	1.31947	3.23744	-1.90908	NA	NA	-1.30557	0.00550453	0.287584	-0.691139	0.272557	0.999976	0.0650507	0.888476	0.937206	NA	1.90908	ENSSSCG00000011309	kinesin family member 15 [Source:HGNC SymbolAcc:HGNC:17273]
XLOC_050905	GL895886.1	36494	62479	3812	TICRR|transcript:ENSSSCT00000002064	ENSSSCG00000001842	1.3117	0.496501	0.664697	0.550656	0.143718	0.295639	0.432937	0.407296	0.367486	0.0610998	0.0364725	0.332197	1.3117	172.449	2.14345	1.05144	1.23456	1.14672	0.315093	0.592659	0.841295	0.914359	0.689473	0.0971072	0.0622599	0.704263	-1.53609	0.0114614	0.688701	-1.30129	0.0479773	0.903384	-0.979831	0.118862	0.999976	-0.766295	0.286677	0.523112	0.0114614	1.53609	ENSSSCG00000001842
XLOC_031141	Chr4	107433967	107446768	4682	\C1orf56|transcript:ENSSSCT00000007275,BNIPL|transcript:ENSSSCT00000007276\""	ENSSSCG00000006639;ENSSSCG00000006640	0.313022	1.46078	0.961069	3.58668	1.47986	0.532466	0.765406	1.02326	1.20645	0.198985	0.0692889	0.895346	3.58668	317.68	0.511511	3.09351	1.78503	7.46908	3.24451	1.06742	1.48736	2.29717	2.26353	0.316252	0.118279	1.89815	0.606648	0.296079	0.918862	-1.30019	0.0380763	0.826061	0.309424	0.589026	0.999976	-1.69625	0.0141752	0.149495	0.0141752	1.69625	ENSSSCG00000006640	BCL2 interacting protein like [Source:HGNC SymbolAcc:HGNC:16976]
XLOC_031141	Chr4	107433967	107446768	4682	\C1orf56|transcript:ENSSSCT00000007275,BNIPL|transcript:ENSSSCT00000007276\""	ENSSSCG00000006639;ENSSSCG00000006640	0.313022	1.46078	0.961069	3.58668	1.47986	0.532466	0.765406	1.02326	1.20645	0.198985	0.0692889	0.895346	3.58668	317.68	0.511511	3.09351	1.78503	7.46908	3.24451	1.06742	1.48736	2.29717	2.26353	0.316252	0.118279	1.89815	0.606648	0.296079	0.918862	-1.30019	0.0380763	0.826061	0.309424	0.589026	0.999976	-1.69625	0.0141752	0.149495	0.0141752	1.69625	ENSSSCG00000006639	chromosome 1 open reading frame 56 [Source:HGNC SymbolAcc:HGNC:26045]
XLOC_001134	Chr1	271159942	271524211	2088	PLPPR1|transcript:ENSSSCT00000005936	.	0.24773	0.535628	0.564913	0.149439	0.416723	0.0163557	1.10656	1.89084	1.92616	0.501966	0.310738	0.857441	1.92616	127.469	0.404817	1.1343	1.04923	0.3112	0.913641	0.0327879	2.1503	4.24484	3.61383	0.797786	0.530441	1.81779	-1.08454	0.103425	0.918862	-1.2972	0.0204683	0.611198	1.68522	0.00333128	0.505986	1.62194	0.0324999	0.210564	0.00333128	1.68522	XLOC_001134	Unannotated_TU
XLOC_002676	Chr1	286604311	286814168	4871	\gene:ENSSSCG00000026492|transcript:ENSSSCT00000006040,gene:ENSSSCG00000005494|transcript:ENSSSCT00000006041,gene:ENSSSCG00000005494|transcript:ENSSSCT00000023943,gene:ENSSSCG00000005494|transcript:ENSSSCT00000032138\""	ENSSSCG00000005494;ENSSSCG00000026492	92.732	4.89229	11.8297	7.64625	8.44864	6.63946	7.78301	6.8667	5.44568	1.37471	1.11318	5.40568	92.732	15578.4	151.534	10.3604	21.9718	15.9229	18.5232	13.3099	15.1241	15.4154	10.2171	2.18486	1.90024	11.4601	-2.17733	NA	NA	-1.29534	0.00928877	0.402186	-2.00507	NA	NA	-1.12101	0.0136077	0.147016	NA	2.17733	ENSSSCG00000005494
XLOC_002676	Chr1	286604311	286814168	4871	\gene:ENSSSCG00000026492|transcript:ENSSSCT00000006040,gene:ENSSSCG00000005494|transcript:ENSSSCT00000006041,gene:ENSSSCG00000005494|transcript:ENSSSCT00000023943,gene:ENSSSCG00000005494|transcript:ENSSSCT00000032138\""	ENSSSCG00000005494;ENSSSCG00000026492	92.732	4.89229	11.8297	7.64625	8.44864	6.63946	7.78301	6.8667	5.44568	1.37471	1.11318	5.40568	92.732	15578.4	151.534	10.3604	21.9718	15.9229	18.5232	13.3099	15.1241	15.4154	10.2171	2.18486	1.90024	11.4601	-2.17733	NA	NA	-1.29534	0.00928877	0.402186	-2.00507	NA	NA	-1.12101	0.0136077	0.147016	NA	2.17733	ENSSSCG00000026492
XLOC_036055	Chr6	104448291	104558322	2603	CHST9|transcript:ENSSSCT00000004121	ENSSSCG00000003721	1.6063	0.330504	0.251748	0.577569	0.334275	0.459192	0.452872	1.00548	0.52081	0.0671088	0.284868	0.167756	1.6063	144.203	2.62486	0.699908	0.46758	1.20276	0.732879	0.92053	0.880033	2.25725	0.977137	0.106658	0.486279	0.355644	-1.08437	NA	NA	-1.29215	0.0479242	0.903384	-0.419394	0.547836	0.999976	-0.620535	0.359574	0.583612	NA	1.29215	ENSSSCG00000003721	carbohydrate sulfotransferase 9 [Source:HGNC SymbolAcc:HGNC:19898]
XLOC_030810	Chr4	66612163	66662295	3111	CRISPLD1|transcript:ENSSSCT00000006765	ENSSSCG00000006171	4.12899	7.45262	7.58302	4.44961	5.58345	4.64345	6.53261	9.86736	12.9568	2.80753	2.32392	5.60046	12.9568	1277.55	6.74721	15.7824	14.0842	9.26609	12.2414	9.3086	12.6943	22.1517	24.3093	4.46206	3.96702	11.8731	-0.708155	0.0770572	0.918862	-1.2884	0.011406	0.439086	0.668154	0.214867	0.999976	0.0582431	0.879581	0.932384	0.011406	1.2884	ENSSSCG00000006171	cysteine rich secretory protein LCCL domain containing 1 [Source:HGNC SymbolAcc:HGNC:18206]
XLOC_036196	Chr6	147478618	147512450	3209	gene:ENSSSCG00000003861|transcript:ENSSSCT00000004273	ENSSSCG00000003861	4.60736	1.16619	1.40222	1.44969	0.572426	0.904586	1.27838	1.93532	1.38003	0.235888	0.375492	1.08861	4.60736	509.914	7.52891	2.46965	2.60439	3.01892	1.25501	1.8134	2.48418	4.3447	2.5892	0.374902	0.640978	2.30786	-1.58037	NA	NA	-1.2846	0.0138776	0.497032	-0.750502	0.247079	0.999976	-0.357925	0.516219	0.702394	NA	1.58037	ENSSSCG00000003861
XLOC_006393	Chr11	16075160	16110835	2996	CKAP2|transcript:ENSSSCT00000010275	ENSSSCG00000009379;ENSSSCG00000009378	19.4807	6.21679	7.24708	3.59785	2.48476	3.07768	7.27126	5.47841	7.90354	2.06014	2.11922	2.94415	19.4807	2012.9	31.8335	13.1653	13.4603	7.49236	5.44769	6.16973	14.1297	12.2988	14.8285	3.27422	3.61758	6.24165	-2.07136	NA	NA	-1.27847	0.0110694	0.435214	-0.673883	0.289914	0.999976	0.239666	0.571309	0.742425	NA	2.07136	ENSSSCG00000009378	cytoskeleton associated protein 2 [Source:HGNC SymbolAcc:HGNC:1990]
XLOC_006393	Chr11	16075160	16110835	2996	CKAP2|transcript:ENSSSCT00000010275	ENSSSCG00000009379;ENSSSCG00000009378	19.4807	6.21679	7.24708	3.59785	2.48476	3.07768	7.27126	5.47841	7.90354	2.06014	2.11922	2.94415	19.4807	2012.9	31.8335	13.1653	13.4603	7.49236	5.44769	6.16973	14.1297	12.2988	14.8285	3.27422	3.61758	6.24165	-2.07136	NA	NA	-1.27847	0.0110694	0.435214	-0.673883	0.289914	0.999976	0.239666	0.571309	0.742425	NA	2.07136	ENSSSCG00000009379	NIMA related kinase 3 [Source:HGNC SymbolAcc:HGNC:7746]
XLOC_017672	Chr15	13108536	13110033	1481	-	.	0.0582107	0.348535	0.0589961	0	0.34816	0.161415	0.986998	1.5276	1.92229	0.511117	0.250341	0.707632	1.92229	90.2307	0.0951224	0.738093	0.109576	0	0.763321	0.323584	1.91796	3.42939	3.60657	0.81233	0.427341	1.50019	-0.0905188	0.900077	0.984227	-1.27727	0.0363288	0.815805	2.57808	0.000139835	0.0682262	1.53434	0.0640976	0.279923	0.000139835	2.57808	XLOC_017672	Unannotated_TU
XLOC_051695	GL896307.1	834	6666	1811	MAPK12|transcript:ENSSSCT00000031762	ENSSSCG00000027308	5.87904	36.6257	13.6053	68.1824	12.5632	10.2207	36.8944	22.6578	8.83318	3.9226	5.937	14.1296	68.1824	2335.91	9.60697	77.5624	25.2697	141.987	27.5441	20.4892	71.6943	50.8657	16.5727	6.23427	10.1347	29.955	0.341391	0.575043	0.936875	-1.27634	0.0166766	0.549094	0.331749	0.579153	0.999976	-1.29477	NA	NA	NA	1.29477	ENSSSCG00000027308
XLOC_032657	Chr5	16315867	16324561	1520	-	.	5.30305	1.64136	2.12685	1.00775	1.39931	1.07845	1.83028	2.33475	1.42702	0.268156	0.548815	1.1204	5.30305	278	8.66574	3.47592	3.95027	2.09859	3.06791	2.16193	3.55665	5.24141	2.67736	0.426186	0.936847	2.37526	-1.66573	0.00472324	0.479641	-1.27319	0.0203348	0.610583	-0.788732	0.211762	0.999976	-0.351282	0.520809	0.705533	0.00472324	1.66573	XLOC_032657	Unannotated_TU
XLOC_030811	Chr4	66775189	66802989	6083	PI15|transcript:ENSSSCT00000006766	ENSSSCG00000006172	2.69274	3.13261	16.6114	2.68134	2.83433	2.24004	3.07739	3.28892	10.9054	1.05295	2.52178	2.3689	16.6114	2102.52	4.40021	6.63393	30.8529	5.58376	6.2141	4.49054	5.98006	7.38347	20.4605	1.67348	4.30477	5.02211	-1.49867	0.00612964	0.543417	-1.27182	0.0423195	0.86411	0.00835895	0.990089	0.999976	0.217909	0.640924	0.789398	0.00612964	1.49867	ENSSSCG00000006172	peptidase inhibitor 15 [Source:HGNC SymbolAcc:HGNC:8946]
XLOC_048325	GL893264.1	54452	66261	3796	SLC4A3|transcript:ENSSSCT00000024895	ENSSSCG00000022846	0.454215	3.94342	2.78508	4.71525	1.99506	1.56539	5.56495	4.80298	0.999967	0.69027	0.476141	2.85283	5.56495	525.145	0.742235	8.35099	5.17283	9.81929	4.37405	3.1381	10.814	10.7824	1.87612	1.09706	0.81279	6.04805	-0.00345868	0.995095	0.999223	-1.26701	0.033062	0.772957	0.60896	0.328593	0.999976	-0.661022	0.247752	0.487789	0.033062	1.26701	ENSSSCG00000022846	solute carrier family 4 member 3 [Source:HGNC SymbolAcc:HGNC:11029]
XLOC_023399	Chr2	143370526	143453547	1719	CXCL14|transcript:ENSSSCT00000015634	ENSSSCG00000014310	51.1543	26.6748	27.4725	71.4849	7.38642	18.0787	33.136	20.3867	95.3726	12.7702	12.0781	34.1155	95.3726	5196.14	83.5915	56.4893	51.0256	148.864	16.1943	36.2418	64.3908	45.767	178.937	20.296	20.6178	72.3252	-0.578798	0.35283	0.919869	-1.26567	0.0411115	0.853777	0.440792	0.508319	0.999976	-0.2317	0.719264	0.841492	0.0411115	1.26567	ENSSSCG00000014310	chemokine (C-X-C motif) ligand 14 [Source:HGNC SymbolAcc:HGNC:10640]
XLOC_047556	GL892477.1	3372	28087	4467	CDON|transcript:ENSSSCT00000025358	ENSSSCG00000022504	1.09041	2.56145	3.30559	0.996978	2.03445	2.0336	2.23784	4.69721	1.60847	0.521406	0.809237	1.56407	4.69721	376.683	1.78185	5.42439	6.13959	2.07616	4.46042	4.07671	4.34863	10.545	3.01779	0.828683	1.3814	3.31584	-0.690326	0.139415	0.918862	-1.25987	0.00822639	0.374392	0.256587	0.61222	0.999976	-0.299409	0.526464	0.709883	0.00822639	1.25987	ENSSSCG00000022504
XLOC_021611	Chr18	41293900	41354956	5095	ANLN|transcript:ENSSSCT00000018136	ENSSSCG00000016658	17.8935	5.1331	6.55085	2.3439	2.95384	2.91572	6.45057	3.82221	8.79832	1.74856	2.3013	2.64829	17.8935	3144.22	29.2398	10.8704	12.1671	4.88107	6.47612	5.84506	12.5349	8.58068	16.5073	2.77902	3.9284	5.61441	-2.07607	0.000345541	0.140782	-1.25457	0.0228351	0.649205	-0.586475	0.372659	0.999976	0.31886	0.446829	0.651753	0.000345541	2.07607	ENSSSCG00000016658	anillin actin binding protein [Source:HGNC SymbolAcc:HGNC:14082]
XLOC_032820	Chr5	24162765	24164957	961	gene:ENSSSCG00000000420|transcript:ENSSSCT00000000454	ENSSSCG00000000420	0.493398	1.16378	1.54562	1.21021	0.402413	0.142147	1.81546	1.43098	1.92794	0.363547	0.578702	0.772461	1.92794	58.7216	0.806264	2.46454	2.87074	2.52021	0.882267	0.284958	3.52786	3.21248	3.61717	0.577793	0.987865	1.63763	-0.86363	0.177073	0.918862	-1.25432	0.0406781	0.852452	0.723846	0.228757	0.999976	0.42343	0.574547	0.744645	0.0406781	1.25432	ENSSSCG00000000420
XLOC_023505	Chr2	156314474	156318997	255	SPINK9|transcript:ENSSSCT00000015768	ENSSSCG00000014426	2.87367	3.54241	1.19924	0.667441	0.126379	0.803548	6.47198	12.3513	9.21501	2.96849	3.08963	1.71242	12.3513	74.4761	4.69588	7.50178	2.22739	1.38991	0.277078	1.61085	12.5765	27.7281	17.2891	4.71789	5.2741	3.63036	-1.83869	0.00655266	0.573635	-1.24563	0.044496	0.882167	1.45308	0.0198449	0.999976	2.37705	0.00211621	0.0654605	0.00211621	2.37705	ENSSSCG00000014426	\serine peptidase inhibitor, Kazal type 9 [Source:HGNC SymbolAcc:HGNC:32951]\""
XLOC_028168	Chr3	101507686	101512362	2503	SIX2|transcript:ENSSSCT00000009248	ENSSSCG00000008446	4.54644	10.4143	7.97634	11.9222	7.53198	16.9048	11.1525	21.0193	9.38804	3.53602	4.33264	5.84433	21.0193	944.494	7.42935	22.0545	14.8147	24.8274	16.5134	33.8887	21.6717	47.1873	17.6137	5.61988	7.39596	12.3901	0.26702	0.555469	0.934961	-1.24402	0.00493386	0.270899	0.767109	0.105752	0.999976	-0.753329	0.0983246	0.334548	0.00493386	1.24402	ENSSSCG00000008446	SIX homeobox 2 [Source:HGNC SymbolAcc:HGNC:10888]
XLOC_008972	Chr12	57498867	57541657	10928	\RCVRN|transcript:ENSSSCT00000023911,GAS7|transcript:ENSSSCT00000019590\""	ENSSSCG00000028770;ENSSSCG00000018001	0.0355001	0.456602	0.595654	0.532127	0.569155	0.45001	0.422858	0.588602	0.0951086	0.0372984	0.0678542	0.275714	0.595654	132.53	0.0580109	0.966946	1.10633	1.10813	1.24784	0.902123	0.82171	1.32138	0.178441	0.0592791	0.115829	0.584518	0.26432	0.64717	0.945113	-1.23303	0.0491173	0.911988	0.0753971	0.909506	0.999976	-1.56039	0.00357699	0.0844102	0.00357699	1.56039	ENSSSCG00000018001	growth arrest specific 7 [Source:HGNC SymbolAcc:HGNC:4169]
XLOC_008972	Chr12	57498867	57541657	10928	\RCVRN|transcript:ENSSSCT00000023911,GAS7|transcript:ENSSSCT00000019590\""	ENSSSCG00000028770;ENSSSCG00000018001	0.0355001	0.456602	0.595654	0.532127	0.569155	0.45001	0.422858	0.588602	0.0951086	0.0372984	0.0678542	0.275714	0.595654	132.53	0.0580109	0.966946	1.10633	1.10813	1.24784	0.902123	0.82171	1.32138	0.178441	0.0592791	0.115829	0.584518	0.26432	0.64717	0.945113	-1.23303	0.0491173	0.911988	0.0753971	0.909506	0.999976	-1.56039	0.00357699	0.0844102	0.00357699	1.56039	ENSSSCG00000028770	recoverin [Source:HGNC SymbolAcc:HGNC:9937]
XLOC_030267	Chr4	103689518	103881306	9573	KCNN3|transcript:ENSSSCT00000007166	ENSSSCG00000006542	3.84086	1.85576	0.985722	6.63746	1.2624	0.923959	1.5762	0.912878	0.349314	0.139898	0.198487	0.729832	6.63746	1268.09	6.27637	3.92995	1.83081	13.8222	2.76774	1.85223	3.06291	2.04937	0.655378	0.222343	0.338825	1.54725	-0.240108	0.70791	0.9536	-1.22943	0.0345588	0.789916	-1.21327	0.0618279	0.999976	-2.32018	0.000472598	0.0279055	0.000472598	2.32018	ENSSSCG00000006542	potassium calcium-activated channel subfamily N member 3 [Source:HGNC SymbolAcc:HGNC:6292]
XLOC_010222	Chr13	38125598	38209005	4485	\ITIH4|transcript:ENSSSCT00000012534,gene:ENSSSCG00000011452|transcript:ENSSSCT00000012533\""	ENSSSCG00000011452;ENSSSCG00000011453	12.2539	98.3831	16.6077	71.5006	20.5215	10.1881	57.3196	15.3308	6.5995	6.2837	7.32624	11.6055	98.3831	8949.75	20.0242	208.346	30.8461	148.897	44.9923	20.4238	111.385	34.4168	12.3819	9.98682	12.5061	24.6039	-0.418235	0.502918	0.928733	-1.22867	0.0470154	0.896508	-0.390514	0.566312	0.999976	-1.27601	0.0359798	0.219453	0.0359798	1.27601	ENSSSCG00000011453	inter-alpha-trypsin inhibitor heavy chain family member 4 [Source:HGNC SymbolAcc:HGNC:6169]
XLOC_010222	Chr13	38125598	38209005	4485	\ITIH4|transcript:ENSSSCT00000012534,gene:ENSSSCG00000011452|transcript:ENSSSCT00000012533\""	ENSSSCG00000011452;ENSSSCG00000011453	12.2539	98.3831	16.6077	71.5006	20.5215	10.1881	57.3196	15.3308	6.5995	6.2837	7.32624	11.6055	98.3831	8949.75	20.0242	208.346	30.8461	148.897	44.9923	20.4238	111.385	34.4168	12.3819	9.98682	12.5061	24.6039	-0.418235	0.502918	0.928733	-1.22867	0.0470154	0.896508	-0.390514	0.566312	0.999976	-1.27601	0.0359798	0.219453	0.0359798	1.27601	ENSSSCG00000011452
XLOC_040719	Chr7	60454970	60608537	5280	IDH2|transcript:ENSSSCT00000002075	ENSSSCG00000001852;ENSSSCG00000029010;ENSSSCG00000001855	28.4428	80.3843	26.2947	127.331	18.7134	18.4401	129.403	39.7647	20.5918	17.0604	18.4675	24.149	129.403	16985.2	46.4785	170.23	48.8381	265.161	41.028	36.9664	251.459	89.2697	38.634	27.1144	31.5247	51.1963	-0.0689337	0.909966	0.986701	-1.22653	0.0390708	0.839633	0.430298	0.49147	0.999976	-0.716778	NA	NA	NA	1.22653	ENSSSCG00000001852	isocitrate dehydrogenase [Source:RefSeq peptideAcc:NP_001157479]
XLOC_040719	Chr7	60454970	60608537	5280	IDH2|transcript:ENSSSCT00000002075	ENSSSCG00000001852;ENSSSCG00000029010;ENSSSCG00000001855	28.4428	80.3843	26.2947	127.331	18.7134	18.4401	129.403	39.7647	20.5918	17.0604	18.4675	24.149	129.403	16985.2	46.4785	170.23	48.8381	265.161	41.028	36.9664	251.459	89.2697	38.634	27.1144	31.5247	51.1963	-0.0689337	0.909966	0.986701	-1.22653	0.0390708	0.839633	0.430298	0.49147	0.999976	-0.716778	NA	NA	NA	1.22653	ENSSSCG00000001855
XLOC_040719	Chr7	60454970	60608537	5280	IDH2|transcript:ENSSSCT00000002075	ENSSSCG00000001852;ENSSSCG00000029010;ENSSSCG00000001855	28.4428	80.3843	26.2947	127.331	18.7134	18.4401	129.403	39.7647	20.5918	17.0604	18.4675	24.149	129.403	16985.2	46.4785	170.23	48.8381	265.161	41.028	36.9664	251.459	89.2697	38.634	27.1144	31.5247	51.1963	-0.0689337	0.909966	0.986701	-1.22653	0.0390708	0.839633	0.430298	0.49147	0.999976	-0.716778	NA	NA	NA	1.22653	ENSSSCG00000029010
XLOC_014976	Chr14	110220870	110354314	5852	\SLC16A12|transcript:ENSSSCT00000025353,SLC16A12|transcript:ENSSSCT00000011441\""	ENSSSCG00000010455	0.626098	0.705647	0.73906	0.378087	0.759956	0.303459	0.652665	1.28108	0.640924	0.149252	0.118791	0.738724	1.28108	134.586	1.02311	1.49435	1.37268	0.787349	1.66616	0.608335	1.26828	2.87597	1.20249	0.237209	0.202781	1.5661	-0.856997	0.0913377	0.918862	-1.22191	0.029916	0.744446	0.200127	0.698598	0.999976	-0.203444	0.733698	0.850429	0.029916	1.22191	ENSSSCG00000010455	solute carrier family 16 member 12 [Source:HGNC SymbolAcc:HGNC:23094]
XLOC_019219	Chr16	80267085	80624216	4762	ADCY2|transcript:ENSSSCT00000018619	ENSSSCG00000017101;ENSSSCG00000017100	1.99141	15.3199	4.44939	23.6187	7.51863	5.1133	13.9023	5.00241	3.56805	1.03935	2.9975	3.6496	23.6187	2127.7	3.25418	32.443	8.26401	49.1848	16.4842	10.2505	27.0154	11.2302	6.69433	1.65186	5.11683	7.73719	0.392726	0.505533	0.92892	-1.21994	0.0366754	0.816849	0.191355	0.761864	0.999976	-1.50333	0.0120576	0.139535	0.0120576	1.50333	ENSSSCG00000017100	5-methyltetrahydrofolate-homocysteine methyltransferase reductase [Source:HGNC SymbolAcc:HGNC:7473]
XLOC_019219	Chr16	80267085	80624216	4762	ADCY2|transcript:ENSSSCT00000018619	ENSSSCG00000017101;ENSSSCG00000017100	1.99141	15.3199	4.44939	23.6187	7.51863	5.1133	13.9023	5.00241	3.56805	1.03935	2.9975	3.6496	23.6187	2127.7	3.25418	32.443	8.26401	49.1848	16.4842	10.2505	27.0154	11.2302	6.69433	1.65186	5.11683	7.73719	0.392726	0.505533	0.92892	-1.21994	0.0366754	0.816849	0.191355	0.761864	0.999976	-1.50333	0.0120576	0.139535	0.0120576	1.50333	ENSSSCG00000017101	adenylate cyclase 2 [Source:HGNC SymbolAcc:HGNC:233]
XLOC_014435	Chr14	17867651	17927120	4104	gene:ENSSSCG00000009705|transcript:ENSSSCT00000010641	ENSSSCG00000009705	16.3745	10.5861	9.44202	8.37025	8.44141	6.30758	6.68691	8.94989	24.6205	2.2701	4.55088	9.72501	24.6205	3202.47	26.7576	22.4181	17.537	17.4307	18.5073	12.6446	12.9942	20.0921	46.1927	3.60792	7.76851	20.6171	-1.09186	0.0322682	0.918862	-1.2186	0.0452632	0.887921	0.165301	0.798055	0.999976	-0.0521658	0.90351	0.946641	0.0322682	1.2186	ENSSSCG00000009705
XLOC_022451	Chr2	10341842	10351842	2976	TMEM132A|transcript:ENSSSCT00000014333	ENSSSCG00000013113	3.79487	3.57013	3.44972	2.75465	2.00333	2.1	5.00684	3.81594	2.79394	0.606542	0.949936	3.16936	5.00684	389.497	6.20121	7.56048	6.40728	5.73643	4.39219	4.20981	9.72942	8.5666	5.24196	0.963991	1.62157	6.71909	-1.03908	0.0268299	0.918862	-1.2168	0.0184956	0.575956	0.0299073	0.954921	0.999976	-0.176638	0.711512	0.836671	0.0184956	1.2168	ENSSSCG00000013113	transmembrane protein 132A [Source:HGNC SymbolAcc:HGNC:31092]
XLOC_027384	Chr3	1297120	1453230	3257	ELFN1|transcript:ENSSSCT00000024339	.	0.410272	1.47918	0.912094	0.426756	0.593673	0.576694	0.810737	0.91254	0.887963	0.0893891	0.199208	0.764202	1.47918	97.7161	0.670427	3.13246	1.69406	0.8887	1.3016	1.15608	1.57545	2.04861	1.66598	0.142068	0.340056	1.62012	-0.975174	0.0474247	0.918862	-1.21649	0.0427942	0.86947	0.0552134	0.920567	0.999976	-0.25763	0.667427	0.807291	0.0427942	1.21649	XLOC_027384	Unannotated_TU
XLOC_051418	GL896232.1	6478	17003	1588	gene:ENSSSCG00000022823|transcript:ENSSSCT00000031496	ENSSSCG00000022823	3.20302	1.86904	1.78818	1.21468	1.03498	0.903233	0.920493	1.34087	1.9635	0.366675	0.262657	0.989927	3.20302	175.422	5.23407	3.95807	3.32125	2.5295	2.26914	1.81068	1.78873	3.01018	3.68389	0.582766	0.448365	2.09866	-1.44572	0.00807377	0.6247	-1.21429	0.0475684	0.901122	-0.603638	0.334973	0.999976	-0.478566	0.388423	0.607589	0.00807377	1.44572	ENSSSCG00000022823
XLOC_014092	Chr14	113725775	113778166	4996	KIF11|transcript:ENSSSCT00000011459	ENSSSCG00000010471	21.6906	5.54477	7.95733	3.77005	2.11575	3.29477	7.2485	6.12663	10.2028	1.92306	3.13539	3.69717	21.6906	3737.38	35.4446	11.7422	14.7794	7.85096	4.63867	6.60493	14.0855	13.754	19.1423	3.05637	5.35222	7.83804	-2.12284	0.000329396	0.139828	-1.20519	0.0207025	0.612924	-0.582423	0.371605	0.999976	0.501559	0.25995	0.498729	0.000329396	2.12284	ENSSSCG00000010471	kinesin family member 11 [Source:HGNC SymbolAcc:HGNC:6388]
XLOC_013455	Chr14	7764867	7779427	2222	gene:ENSSSCG00000027496|transcript:ENSSSCT00000023968	ENSSSCG00000027496	0.678972	3.34906	3.89287	1.22554	2.05948	3.35053	3.50146	3.71333	4.10809	0.524105	0.583998	3.91075	4.10809	289.311	1.10951	7.0923	7.23036	2.55214	4.5153	6.71671	6.80413	8.33625	7.70754	0.832972	0.996905	8.29085	-0.416624	0.434963	0.919869	-1.20442	0.0386694	0.83363	0.645529	0.25881	0.999976	-0.161381	0.788662	0.881484	0.0386694	1.20442	ENSSSCG00000027496
XLOC_026382	Chr3	765688	813937	4933	GPR146|transcript:ENSSSCT00000008283	ENSSSCG00000007551	0.227191	1.1423	0.318816	0.327767	0.489964	0.325378	0.850723	2.19419	0.283977	0.271487	0.21608	0.522266	2.19419	194.314	0.371253	2.41905	0.592148	0.68256	1.07422	0.652275	1.65315	4.92584	0.532794	0.43148	0.368856	1.10721	-0.710546	0.196586	0.918862	-1.20436	0.0404286	0.852452	0.715484	0.256015	0.999976	0.310277	0.534787	0.716592	0.0404286	1.20436	ENSSSCG00000007551	G protein-coupled receptor 146 [Source:HGNC SymbolAcc:HGNC:21718]
XLOC_000623	Chr1	146304943	146312665	1138	BUB1B|transcript:ENSSSCT00000031444	ENSSSCG00000030580	20.8707	4.15787	7.17873	2.86654	1.55752	3.4811	5.8009	2.84561	8.2595	1.07451	2.40274	2.80112	20.8707	819.132	34.1049	8.80513	13.3333	5.96943	3.41478	6.97846	11.2725	6.38825	15.4964	1.70774	4.10156	5.93841	-2.13642	0.000508614	0.171127	-1.20312	0.0455718	0.889714	-0.794204	0.245454	0.999976	0.219667	0.67985	0.815754	0.000508614	2.13642	ENSSSCG00000030580
XLOC_036026	Chr6	97024064	97060808	1933	gene:ENSSSCG00000003697|transcript:ENSSSCT00000004096	ENSSSCG00000003697	8.76372	2.2253	2.98326	1.18865	0.800246	1.1307	2.3418	1.33104	3.24949	0.692833	0.815163	0.948786	8.76372	584.245	14.3208	4.71252	5.54091	2.47531	1.75449	2.26669	4.55064	2.98812	6.09665	1.10113	1.39151	2.01144	-2.27272	0.00015309	0.0855036	-1.2028	0.0421428	0.861361	-0.871607	0.194792	0.999976	0.260619	0.610234	0.768849	0.00015309	2.27272	ENSSSCG00000003697
XLOC_021527	Chr18	20279718	20326503	5268	STRIP2|transcript:ENSSSCT00000018037	ENSSSCG00000016567	4.88491	3.67441	1.55076	8.85772	0.905378	1.6855	5.08408	2.1136	0.857801	0.685296	0.56303	1.60808	8.85772	887.517	7.98245	7.78129	2.88028	18.4458	1.98499	3.37887	9.87951	4.74493	1.6094	1.08916	0.961112	3.40915	-0.342109	0.592042	0.939556	-1.20142	0.039794	0.84415	-0.435605	0.500636	0.999976	-1.30551	0.0510801	0.255705	0.039794	1.30551	ENSSSCG00000016567	striatin interacting protein 2 [Source:HGNC SymbolAcc:HGNC:22209]
XLOC_016545	Chr15	88746766	88761875	3094	CDCA7|transcript:ENSSSCT00000017379	ENSSSCG00000015961	7.48139	4.0596	4.75837	3.21802	2.47897	1.93161	4.87685	9.07566	3.62213	0.997443	1.45294	4.34692	9.07566	798.32	12.2254	8.59701	8.83788	6.70137	5.43499	3.87223	9.47682	20.3744	6.79579	1.58526	2.48023	9.21553	-1.45304	0.00569262	0.517071	-1.19738	0.0127279	0.467984	-0.128833	0.819614	0.999976	0.199037	0.665029	0.805796	0.00569262	1.45304	ENSSSCG00000015961	cell division cycle associated 7 [Source:HGNC SymbolAcc:HGNC:14628]
XLOC_050642	GL895392.2	49319	55650	370	gene:ENSSSCG00000014916|transcript:ENSSSCT00000016272	ENSSSCG00000014916	12.4655	20.1124	8.02889	1.9933	1.21938	9.59914	22.0472	19.5425	27.6019	5.66543	6.01225	16.7586	27.6019	323.685	20.3699	42.5921	14.9123	4.15096	2.67343	19.2431	42.8428	43.872	51.7863	9.0042	10.2631	35.5285	-1.61967	0.00863762	0.639825	-1.19607	0.0205608	0.612702	0.708003	0.219048	0.999976	1.35407	0.0432796	0.238331	0.00863762	1.61967	ENSSSCG00000014916
XLOC_016777	Chr15	134512264	134603996	5517	OBSL1|transcript:ENSSSCT00000023627	ENSSSCG00000028052;ENSSSCG00000021610;ENSSSCG00000020785	6.2505	32.5673	23.8586	35.2971	16.1396	9.99083	36.8028	26.1161	13.5723	3.4407	5.57779	23.8161	36.8028	5047.49	10.214	68.9678	44.3134	73.5046	35.3851	20.0283	71.5161	58.6293	25.4641	5.46838	9.52149	50.4904	-0.235013	0.657609	0.946864	-1.16444	0.0325775	0.767729	0.366681	0.5059	0.999976	-0.570736	0.318419	0.549211	0.0325775	1.16444	ENSSSCG00000021610	chondroitin polymerizing factor [Source:HGNC SymbolAcc:HGNC:24291]
XLOC_016777	Chr15	134512264	134603996	5517	OBSL1|transcript:ENSSSCT00000023627	ENSSSCG00000028052;ENSSSCG00000021610;ENSSSCG00000020785	6.2505	32.5673	23.8586	35.2971	16.1396	9.99083	36.8028	26.1161	13.5723	3.4407	5.57779	23.8161	36.8028	5047.49	10.214	68.9678	44.3134	73.5046	35.3851	20.0283	71.5161	58.6293	25.4641	5.46838	9.52149	50.4904	-0.235013	0.657609	0.946864	-1.16444	0.0325775	0.767729	0.366681	0.5059	0.999976	-0.570736	0.318419	0.549211	0.0325775	1.16444	ENSSSCG00000028052	obscurin like 1 [Source:HGNC SymbolAcc:HGNC:29092]
XLOC_016777	Chr15	134512264	134603996	5517	OBSL1|transcript:ENSSSCT00000023627	ENSSSCG00000028052;ENSSSCG00000021610;ENSSSCG00000020785	6.2505	32.5673	23.8586	35.2971	16.1396	9.99083	36.8028	26.1161	13.5723	3.4407	5.57779	23.8161	36.8028	5047.49	10.214	68.9678	44.3134	73.5046	35.3851	20.0283	71.5161	58.6293	25.4641	5.46838	9.52149	50.4904	-0.235013	0.657609	0.946864	-1.16444	0.0325775	0.767729	0.366681	0.5059	0.999976	-0.570736	0.318419	0.549211	0.0325775	1.16444	ENSSSCG00000020785	Desmin [Source:UniProtKB/Swiss-ProtAcc:P02540]
XLOC_027816	Chr3	42640731	42658434	3834	CCNF|transcript:ENSSSCT00000028270	ENSSSCG00000026326	4.20482	1.90729	1.78894	1.0432	0.773303	1.30047	1.64802	1.0876	1.08435	0.364495	0.253843	0.956705	4.20482	555.999	6.87112	4.03908	3.32266	2.17242	1.69542	2.60702	3.20247	2.44162	2.03444	0.5793	0.433318	2.02823	-1.65413	0.00321433	0.389735	-1.1462	0.0319963	0.760129	-1.00135	0.102827	0.999976	-0.513619	0.297486	0.531185	0.00321433	1.65413	ENSSSCG00000026326	cyclin F [Source:HGNC SymbolAcc:HGNC:1591]
XLOC_006672	Chr11	7585519	7661131	7125	HSPH1|transcript:ENSSSCT00000010229	ENSSSCG00000009334	16.6552	14.8455	11.8644	9.20062	19.0329	20.0208	20.0458	56.5073	13.4647	7.55943	8.08507	15.3768	56.5073	7227.85	27.2163	31.4383	22.0361	19.1598	41.7285	40.135	38.9536	126.856	25.2623	12.0144	13.8015	32.5991	-0.351244	0.483772	0.926991	-1.14177	0.0184493	0.575956	0.662547	0.232198	0.999976	-0.0954922	0.826727	0.902179	0.0184493	1.14177	ENSSSCG00000009334	heat shock protein 105 kDa [Source:RefSeq peptideAcc:NP_001090973]
XLOC_000795	Chr1	187774212	188061587	8784	\THSD4|transcript:ENSSSCT00000005492,THSD4|transcript:ENSSSCT00000005493\""	ENSSSCG00000004980	0.721362	2.03224	2.48672	2.22822	1.44183	1.10026	1.70704	2.52001	1.60507	0.324815	0.538152	1.62557	2.52001	446.857	1.17878	4.30369	4.61866	4.64017	3.16113	2.20566	3.31717	5.65731	3.01142	0.516236	0.918645	3.44624	-0.384342	0.407833	0.919869	-1.13987	0.0187749	0.577755	0.235544	0.637531	0.999976	-0.535985	0.272133	0.509957	0.0187749	1.13987	ENSSSCG00000004980
XLOC_044720	Chr9	58131215	58195483	3302	gene:ENSSSCG00000015211|transcript:ENSSSCT00000016577	ENSSSCG00000015211	0.561332	2.24064	1.28334	4.89666	1.62011	1.41692	3.75568	1.88081	1.01271	0.476123	0.814045	1.16374	4.89666	308.288	0.917274	4.745	2.3836	10.1971	3.552	2.84045	7.29813	4.22233	1.90004	0.756713	1.3896	2.46715	0.546966	0.315466	0.918862	-1.11849	0.0451104	0.887095	0.679173	0.242817	0.999976	-1.02859	0.069618	0.28842	0.0451104	1.11849	ENSSSCG00000015211
XLOC_005108	Chr10	50828157	51000248	6477	ITGA8|transcript:ENSSSCT00000012090	ENSSSCG00000011046	7.59346	1.92595	4.42465	4.38391	1.06974	0.880528	1.6089	1.8629	0.906989	0.485459	0.31483	0.903404	7.59346	1696.24	12.4085	4.07858	8.21805	9.12929	2.34535	1.76517	3.12645	4.18212	1.70168	0.77155	0.537426	1.91523	-1.38486	0.0260814	0.910436	-1.11689	0.0182563	0.57433	-1.59073	0.00991602	0.843317	-1.22091	0.0456967	0.245061	0.00991602	1.59073	ENSSSCG00000011046	integrin subunit alpha 8 [Source:HGNC SymbolAcc:HGNC:6144]
XLOC_017226	Chr15	87282652	87377987	2917	\SLC25A12|transcript:ENSSSCT00000017366,SLC25A12|transcript:ENSSSCT00000022813\""	ENSSSCG00000015949	10.7135	28.8586	13.4639	32.4991	9.15866	9.74065	40.2668	17.1237	15.2747	7.56546	8.89711	9.88004	40.2668	2919.95	17.5069	61.1138	25.007	67.6779	20.0799	19.5268	78.2475	38.4418	28.6582	12.0239	15.1877	20.9458	-0.343328	0.522128	0.931798	-1.11042	0.0369022	0.816849	0.468739	0.40282	0.999976	-0.278788	0.618174	0.773939	0.0369022	1.11042	ENSSSCG00000015949	solute carrier family 25 member 12 [Source:HGNC SymbolAcc:HGNC:10982]
XLOC_000785	Chr1	185212155	185303450	4484	KIF23|transcript:ENSSSCT00000005481	ENSSSCG00000004969	6.11392	2.5997	3.32229	2.23944	1.25054	1.6527	2.7236	3.28448	2.18689	0.454501	0.609795	2.63909	6.11392	945.496	9.99078	5.5054	6.1706	4.66353	2.74174	3.31313	5.29258	7.37351	4.10301	0.722349	1.04094	5.59491	-1.56264	0.00451917	0.467416	-1.10953	0.0315766	0.759024	-0.645595	0.271235	0.999976	-0.162156	0.751772	0.860526	0.00451917	1.56264	ENSSSCG00000004969	kinesin family member 23 [Source:HGNC SymbolAcc:HGNC:6392]
XLOC_044673	Chr9	55296131	55307793	1932	HSPA1A|transcript:ENSSSCT00000016508	ENSSSCG00000015142	57.2726	33.4413	31.5665	24.1818	30.3917	36.8023	50.033	92.7388	43.2476	20.8259	20.5815	25.5627	92.7388	3816.18	93.5894	70.8187	58.6296	50.3574	66.6321	73.7764	97.2254	208.194	81.1406	33.099	35.1334	54.1933	-0.897999	0.0845582	0.918862	-1.08648	0.0157925	0.527617	0.304012	0.589181	0.999976	0.193129	0.649461	0.795241	0.0157925	1.08648	ENSSSCG00000015142
XLOC_000982	Chr1	239031468	239149851	5085	PTPRD|transcript:ENSSSCT00000005727	ENSSSCG00000005195;ENSSSCG00000029629	0.839213	3.1722	4.88844	3.58692	3.79621	4.44598	3.431	4.72828	2.64824	0.675606	1.26684	2.66208	4.88844	506.104	1.37136	6.71777	9.07946	7.46959	8.32297	8.91273	6.6672	10.6148	4.9686	1.07376	2.16254	5.64366	0.139314	0.77251	0.966921	-1.07155	0.0199357	0.601191	0.359921	0.506139	0.999976	-0.869829	0.038774	0.226616	0.0199357	1.07155	ENSSSCG00000005195
XLOC_000982	Chr1	239031468	239149851	5085	PTPRD|transcript:ENSSSCT00000005727	ENSSSCG00000005195;ENSSSCG00000029629	0.839213	3.1722	4.88844	3.58692	3.79621	4.44598	3.431	4.72828	2.64824	0.675606	1.26684	2.66208	4.88844	506.104	1.37136	6.71777	9.07946	7.46959	8.32297	8.91273	6.6672	10.6148	4.9686	1.07376	2.16254	5.64366	0.139314	0.77251	0.966921	-1.07155	0.0199357	0.601191	0.359921	0.506139	0.999976	-0.869829	0.038774	0.226616	0.0199357	1.07155	ENSSSCG00000029629
XLOC_043261	Chr8	103854883	103876539	3741	PLK4|transcript:ENSSSCT00000009942	ENSSSCG00000009076	8.27303	2.52962	3.50334	2.07003	1.50752	1.53364	3.03766	2.90518	4.49353	1.36971	1.28838	1.31899	8.27303	1067.4	13.519	5.35698	6.50687	4.31074	3.30516	3.07444	5.90286	6.52199	8.4307	2.1769	2.1993	2.79628	-1.77788	0.00199321	0.332175	-1.06993	0.0488745	0.910783	-0.475938	0.456978	0.999976	0.307671	0.519553	0.704848	0.00199321	1.77788	ENSSSCG00000009076	polo like kinase 4 [Source:HGNC SymbolAcc:HGNC:11397]
XLOC_048912	GL893748.2	49328	90882	3675	ETV5|transcript:ENSSSCT00000022991	ENSSSCG00000023229	9.5007	3.09006	2.43694	6.59177	2.59566	3.01085	3.24618	3.89888	3.47986	0.934818	1.26107	2.34078	9.5007	1204.17	15.5251	6.54383	4.52622	13.7271	5.69084	6.03575	6.30807	8.7528	6.52886	1.48573	2.15269	4.96248	-0.830585	NA	NA	-1.06617	0.0196439	0.596895	-0.610069	0.341804	0.999976	-0.849102	0.0828209	0.311636	NA	1.06617	ENSSSCG00000023229	ETS variant 5 [Source:HGNC SymbolAcc:HGNC:3494]
XLOC_032788	Chr5	23010908	23278376	8813	\gene:ENSSSCG00000028083|transcript:ENSSSCT00000031416,gene:ENSSSCG00000000386|transcript:ENSSSCT00000000414\""	.	0.841265	2.28424	0.837744	0.36693	1.70768	1.01139	0.551091	0.48825	0.594794	0.165177	0.189311	0.327018	2.28424	408.314	1.37471	4.83735	1.55597	0.764114	3.744	2.0275	1.07089	1.0961	1.11594	0.262519	0.323161	0.693282	-0.615849	0.263119	0.918862	-1.06594	0.0387172	0.833783	-0.969005	0.0833748	0.999976	-1.463	0.0103748	0.131801	0.0103748	1.463	.
XLOC_037557	Chr6	152635612	152664427	3870	RAD54L|transcript:ENSSSCT00000004320	ENSSSCG00000003905	2.01602	0.93366	0.801486	0.425127	0.499637	0.485347	1.04784	0.985785	0.677251	0.22569	0.263457	0.654437	2.01602	269.08	3.29439	1.97721	1.48863	0.885307	1.09543	0.972961	2.0362	2.21304	1.27065	0.358694	0.44973	1.38742	-1.69972	0.00278279	0.377243	-1.06149	0.0397404	0.84415	-0.571328	0.351337	0.999976	0.15	0.761358	0.865675	0.00278279	1.69972	ENSSSCG00000003905	RAD54-like (S. cerevisiae) [Source:HGNC SymbolAcc:HGNC:9826]
XLOC_039603	Chr7	47179545	47189498	2915	-	.	2.4547	9.3851	4.49605	17.915	7.90463	4.10044	12.4879	6.33067	3.27097	2.05746	2.2576	4.55393	17.915	987.92	4.01123	19.8748	8.35067	37.3072	17.3305	8.22003	24.2668	14.212	6.13695	3.26996	3.8538	9.65439	0.467149	0.387999	0.919869	-1.05887	0.0453923	0.888752	0.446749	0.436314	0.999976	-1.12424	0.0382902	0.225725	0.0382902	1.12424	XLOC_039603	Unannotated_TU
XLOC_014099	Chr14	114687972	114711375	2669	CEP55|transcript:ENSSSCT00000011465	ENSSSCG00000010477	7.78442	1.45049	2.55343	1.31788	1.09877	1.47147	2.33203	2.09419	2.21797	0.763575	0.65983	1.3743	7.78442	716.555	12.7206	3.0717	4.74258	2.74442	2.40899	2.9498	4.53167	4.70136	4.16132	1.21357	1.12635	2.91354	-1.83383	0.00270173	0.371463	-1.05632	0.0332269	0.773581	-0.84632	0.200935	0.999976	0.0604108	0.892061	0.939269	0.00270173	1.83383	ENSSSCG00000010477	centrosomal protein 55 [Source:HGNC SymbolAcc:HGNC:1161]
XLOC_016531	Chr15	87413829	87466584	3918	gene:ENSSSCG00000022990|transcript:ENSSSCT00000031044	ENSSSCG00000022990	2.58542	7.8279	4.85035	10.1432	4.17021	4.00954	12.3118	6.54422	3.69078	2.71969	2.09366	4.09028	12.3118	1199.16	4.22485	16.5772	9.00873	21.1228	9.14294	8.0378	23.9246	14.6915	6.92459	4.32246	3.57395	8.67144	-0.0590684	0.904678	0.985627	-1.03756	0.0464211	0.892202	0.552684	0.313708	0.999976	-0.427356	0.390361	0.608636	0.0464211	1.03756	ENSSSCG00000022990
XLOC_013450	Chr14	7073529	7120390	4527	\SLC39A14|transcript:ENSSSCT00000033351,SLC39A14|transcript:ENSSSCT00000032642,SLC39A14|transcript:ENSSSCT00000035157,SLC39A14|transcript:ENSSSCT00000010549\""	ENSSSCG00000009623	17.3011	9.21683	8.0869	8.6659	11.269	8.81871	7.56198	10.5144	9.74253	2.21233	3.36808	7.19581	17.3011	2701.2	28.2717	19.5185	15.0201	18.0463	24.7066	17.6786	14.6946	23.6043	18.2788	3.51611	5.74944	15.2552	-0.785224	0.140883	0.918862	-1.0205	0.0270564	0.707527	-0.395338	0.502332	0.999976	-0.67932	0.0823331	0.310864	0.0270564	1.0205	ENSSSCG00000009623	solute carrier family 39 member 14 [Source:HGNC SymbolAcc:HGNC:20858]
XLOC_008748	Chr12	44670039	44692333	5425	-	.	2.53466	0.856336	1.20793	1.05622	0.659382	0.566557	1.13863	1.61905	1.4827	0.386398	0.486937	1.02225	2.53466	474.235	4.14189	1.81346	2.24352	2.19952	1.44566	1.13576	2.21261	3.63469	2.78182	0.614111	0.831218	2.16717	-1.37694	0.0168168	0.792341	-1.01489	0.0353427	0.80246	-0.259427	0.675287	0.999976	0.206593	0.656088	0.799465	0.0168168	1.37694	.
XLOC_014531	Chr14	33928782	33965821	3482	HVCN1|transcript:ENSSSCT00000010770	ENSSSCG00000009827	14.1868	3.70606	5.89682	3.64965	6.81182	12.4461	3.87299	7.1853	4.32163	10.4015	8.38512	8.00098	14.1868	1703.68	23.1827	7.84834	10.9524	7.60022	14.9345	24.9504	7.5261	16.1307	8.10819	16.5313	14.3137	16.9622	-0.624906	0.30074	0.918862	1.00599	0.0466227	0.894038	-0.753636	0.230188	0.999976	0.868665	0.118756	0.358515	0.0466227	1.00599	ENSSSCG00000009827	hydrogen voltage gated channel 1 [Source:HGNC SymbolAcc:HGNC:28240]
XLOC_043024	Chr8	42349928	42621025	5598	LNX1|transcript:ENSSSCT00000009675	ENSSSCG00000008838	0.431204	0.99892	0.780397	1.12999	1.45647	0.921181	0.547507	1.41845	0.508558	1.44582	1.18386	1.73169	1.73169	301.429	0.704633	2.11541	1.44946	2.35315	3.19323	1.84666	1.06393	3.18436	0.954149	2.29787	2.02089	3.67122	0.267415	0.546307	0.934327	1.00635	0.0449115	0.886114	0.107403	0.837392	0.999976	0.893654	0.0459026	0.245445	0.0449115	1.00635	ENSSSCG00000008838	ligand of numb-protein X 1 [Source:HGNC SymbolAcc:HGNC:6657]
XLOC_008812	Chr12	48656098	48730315	5483	TUSC5|transcript:ENSSSCT00000019373	ENSSSCG00000017801	9.32383	23.3158	12.4773	9.37436	29.8403	29.3113	16.5117	25.9625	17.736	42.6914	29.372	36.077	42.6914	8717.58	15.2361	49.376	23.1746	19.5217	65.4231	58.7594	32.086	58.2845	33.2761	67.8504	50.1391	76.4838	0.192458	0.702275	0.952635	1.01353	0.0375324	0.821221	0.422017	0.392654	0.999976	1.23852	0.0236237	0.184854	0.0236237	1.23852	ENSSSCG00000017801	tumor suppressor candidate 5 [Source:HGNC SymbolAcc:HGNC:29592]
XLOC_044667	Chr9	53643442	53825971	2925	gene:ENSSSCG00000026007|transcript:ENSSSCT00000031058	ENSSSCG00000026007	10.9494	10.3236	12.3667	9.54269	16.251	23.1058	10.8492	10.3735	8.54342	17.1001	17.6346	21.5572	23.1058	1862.79	17.8925	21.8623	22.9691	19.8722	35.6294	46.3195	21.0825	23.288	16.029	27.1776	30.103	45.7016	0.0317531	0.947538	0.991732	1.0211	0.0254101	0.684735	-0.183071	0.718045	0.999976	0.79577	0.0932335	0.327263	0.0254101	1.0211	ENSSSCG00000026007
XLOC_039644	Chr7	54556147	54597415	9833	FAH|transcript:ENSSSCT00000001995	ENSSSCG00000001780	15.0756	38.1243	24.6179	11.2161	28.723	42.8404	29.2902	50.4191	24.6648	70.0182	57.5287	51.2073	70.0182	25641	24.6351	80.7359	45.7236	23.357	62.9736	85.881	56.9175	113.188	46.2758	111.281	98.2035	108.56	-0.234181	0.641983	0.944289	1.02138	0.0412464	0.853777	0.396209	0.402843	0.999976	1.67023	0.00326428	0.0810386	0.00326428	1.67023	ENSSSCG00000001780	fumarylacetoacetate hydrolase [Source:HGNC SymbolAcc:HGNC:3579]
XLOC_016578	Chr15	96521068	96606047	8357	ITGA4|transcript:ENSSSCT00000017431	ENSSSCG00000016009	25.1502	1.52871	8.15498	5.67868	3.02329	6.11748	3.16535	3.68917	1.34642	4.89124	3.92072	5.9776	25.1502	7248.8	41.098	3.23736	15.1465	11.8256	6.62839	12.2635	6.151	8.28201	2.52614	7.77376	6.69281	12.6726	-1.48392	0.0228675	0.866484	1.02281	0.030301	0.749475	-1.85266	0.00799724	0.780801	0.592663	0.194983	0.440047	0.00799724	1.85266	ENSSSCG00000016009	integrin subunit alpha 4 [Source:HGNC SymbolAcc:HGNC:6140]
XLOC_044798	Chr9	72427998	72494141	2364	CDK18|transcript:ENSSSCT00000016661	ENSSSCG00000015290	3.55562	6.22299	6.11687	4.70371	6.58436	5.70625	3.55044	8.06893	2.33209	7.46324	6.33217	11.4708	11.4708	657.071	5.81025	13.1784	11.3611	9.79525	14.4358	11.4391	6.89931	18.1143	4.37543	11.8615	10.8092	24.3183	-0.274046	0.504563	0.92892	1.02736	0.0307043	0.750386	-0.250058	0.616993	0.999976	1.10085	0.005583	0.103813	0.005583	1.10085	ENSSSCG00000015290
XLOC_044498	Chr9	25875857	25941743	3660	NAALAD2|transcript:ENSSSCT00000016290	ENSSSCG00000014933	1.17773	1.63363	2.44693	1.41056	2.32454	2.82724	0.876067	1.70896	0.839576	1.7023	1.89936	2.85146	2.85146	238.189	1.92454	3.45954	4.54477	2.93743	5.09642	5.66768	1.7024	3.83654	1.5752	2.7055	3.24228	6.04514	-0.0691038	0.881097	0.980874	1.02802	0.0265455	0.700582	-0.562063	0.268312	0.999976	0.530475	0.236507	0.477475	0.0265455	1.02802	ENSSSCG00000014933	N-acetylated alpha-linked acidic dipeptidase 2 [Source:HGNC SymbolAcc:HGNC:14526]
XLOC_014478	Chr14	30518775	30536870	5714	\FAM101A|transcript:ENSSSCT00000022364,FAM101A|transcript:ENSSSCT00000025632\""	ENSSSCG00000020756	1.42577	0.895833	1.60556	1.10208	3.46292	3.55015	2.44265	4.31648	0.964833	4.33093	3.91746	5.26538	5.26538	921.635	2.32986	1.89711	2.98207	2.29504	7.59225	7.11689	4.74662	9.69028	1.81021	6.88324	6.68724	11.1627	0.420189	0.436186	0.919869	1.03144	0.0416647	0.853777	0.621796	0.270291	0.999976	1.26471	0.0160588	0.158036	0.0160588	1.26471	ENSSSCG00000020756	family with sequence similarity 101 member A [Source:HGNC SymbolAcc:HGNC:27051]
XLOC_004975	Chr10	26308564	26332284	3433	\PTPRC|transcript:ENSSSCT00000034423,PTPRC|transcript:ENSSSCT00000011937,PTPRC|transcript:ENSSSCT00000034086\""	ENSSSCG00000010908	132.693	23.4935	72.2045	67.1188	39.5956	83.6212	33.8848	31.8004	24.5887	61.6882	48.4504	59.4011	132.693	15710.7	216.834	49.7522	134.108	139.772	86.8111	167.633	65.8458	71.3903	46.133	98.0424	82.7065	125.931	-0.780151	0.192928	0.918862	1.04267	0.0282148	0.722299	-1.265	0.047653	0.999976	0.485751	0.311436	0.542679	0.0282148	1.265	ENSSSCG00000010908
XLOC_045615	Chr9	50547537	50576045	2018	JAML|transcript:ENSSSCT00000016455	ENSSSCG00000015089	9.01404	9.80521	6.25641	16.896	6.22813	5.21231	6.86967	5.31972	3.71723	10.099	9.27807	10.6895	16.896	758.993	14.7299	20.7645	11.6202	35.1852	13.6548	10.449	13.3493	11.9425	6.97422	16.0506	15.838	22.6619	-0.296314	0.582182	0.938186	1.04391	0.0329157	0.770416	-0.637863	0.236199	0.999976	0.693286	0.204559	0.448841	0.0329157	1.04391	ENSSSCG00000015089	junction adhesion molecule like [Source:HGNC SymbolAcc:HGNC:19084]
XLOC_000633	Chr1	148186833	148275058	8545	RASGRP1|transcript:ENSSSCT00000005290	ENSSSCG00000004791	1.10978	0.453055	1.86608	1.88223	0.807078	1.85441	0.678739	0.612583	0.370185	1.0017	0.705064	1.66593	1.88223	327.058	1.8135	0.959435	3.46593	3.91966	1.76947	3.71749	1.31894	1.37522	0.694536	1.59202	1.20357	3.53179	-0.0754503	0.891736	0.982305	1.04672	0.0261727	0.69662	-0.930239	0.115253	0.999976	0.106954	0.822964	0.899854	0.0261727	1.04672	ENSSSCG00000004791	RAS guanyl releasing protein 1 [Source:HGNC SymbolAcc:HGNC:9878]
XLOC_040282	Chr7	20762722	20990879	5421	FAM65B|transcript:ENSSSCT00000001193	ENSSSCG00000001097	8.5399	2.71373	7.30931	8.70191	2.91293	8.37233	4.20994	3.19139	1.4171	5.89692	4.40276	6.25882	8.70191	1596.64	13.9551	5.74688	13.5758	18.1213	6.38644	16.7838	8.18086	7.16452	2.65875	9.37211	7.51567	13.2688	-0.419643	0.465105	0.924442	1.04743	0.0397483	0.84415	-1.06195	0.0803692	0.999976	0.358311	0.492843	0.686313	0.0397483	1.06195	ENSSSCG00000001097
XLOC_033398	Chr5	8415795	8440059	5240	CSF2RB|transcript:ENSSSCT00000000142	ENSSSCG00000000136	17.1927	7.55226	10.1463	19.0173	7.57693	14.2795	6.27207	4.83392	2.64752	6.70067	7.3585	13.9	19.0173	3107.05	28.0946	15.9934	18.8451	39.6026	16.612	28.6256	12.1881	10.8519	4.96724	10.6495	12.5612	29.4683	-0.354526	0.521709	0.931798	1.05288	0.0209195	0.616756	-1.30637	0.0265868	0.999976	-0.0125271	0.977767	0.988132	0.0209195	1.30637	ENSSSCG00000000136	colony stimulating factor 2 receptor beta common subunit [Source:HGNC SymbolAcc:HGNC:2436]
XLOC_052194	GL896523.1	1888	50210	2954	ALDH1L1|transcript:ENSSSCT00000028556	ENSSSCG00000030626	1.79483	2.70846	1.58242	0.787418	4.1456	4.20815	4.37371	5.5563	3.56433	10.664	7.53057	6.06072	10.664	1173.19	2.93294	5.73571	2.93908	1.63976	9.08899	8.43597	8.4991	12.4736	6.68735	16.9485	12.855	12.8488	0.0929766	0.868838	0.980248	1.0571	0.0470402	0.896508	0.98195	0.053253	0.999976	1.90625	0.00258488	0.0714458	0.00258488	1.90625	ENSSSCG00000030626	aldehyde dehydrogenase 1 family member L1 [Source:HGNC SymbolAcc:HGNC:3978]
XLOC_020316	Chr17	38203775	38213983	1826	\SIRPB2|transcript:ENSSSCT00000035261,SIRPB2|transcript:ENSSSCT00000007861,transcript:ENSSSCT00000034143|transcript:ENSSSCT00000034143,SIRPB2|transcript:ENSSSCT00000033640,transcript:ENSSSCT00000034143|transcript:ENSSSCT00000034143,transcript:ENSSSCT00000034143|transcript:ENSSSCT00000034143,transcript:ENSSSCT00000034143|transcript:ENSSSCT00000034143,transcript:ENSSSCT00000034143|transcript:ENSSSC…	ENSSSCG00000007185	6.11402	1.06006	0.215323	2.65642	0.564759	2.9737	0.981279	1.79773	1.06414	2.20029	2.74107	2.4153	6.11402	385.037	9.99095	2.2449	0.399927	5.53187	1.2382	5.96129	1.90685	4.03583	1.99653	3.49698	4.6791	5.12048	-0.760492	0.27043	0.918862	1.07992	0.0395941	0.843796	-0.969046	0.185273	0.999976	0.829057	0.175897	0.422347	0.0395941	1.07992	ENSSSCG00000007185	signal regulatory protein beta 2 [Source:HGNC SymbolAcc:HGNC:16247]
XLOC_024507	Chr2	83645801	83679567	6709	SFXN1|transcript:ENSSSCT00000015362	ENSSSCG00000014063	7.90912	5.30876	8.85584	5.7206	6.53754	9.05055	7.93498	14.4474	7.15318	21.7845	18.9135	11.3577	21.7845	5443.07	12.9243	11.2424	16.4483	11.9129	14.3332	18.1434	15.4195	32.4336	13.4207	34.6226	32.2861	24.0784	-0.51195	0.287906	0.918862	1.08162	0.0462577	0.892202	0.241127	0.645644	0.999976	1.90539	0.000430979	0.0264873	0.000430979	1.90539	ENSSSCG00000014063	sideroflexin 1 [Source:HGNC SymbolAcc:HGNC:16085]
XLOC_033210	Chr5	93220281	93499676	8523	\PLXNC1|transcript:ENSSSCT00000000991,PLXNC1|transcript:ENSSSCT00000036241\""	ENSSSCG00000000907	17.853	1.27183	2.41935	3.21504	1.81116	3.21754	1.43844	1.06698	0.906642	2.5073	1.73458	2.59757	17.853	5247.8	29.1736	2.69335	4.49354	6.69517	3.97087	6.45011	2.79521	2.39532	1.70103	3.9849	2.961	5.50688	-1.60147	NA	NA	1.08235	0.0285113	0.727124	-2.16645	NA	NA	0.365664	0.435258	0.6428	NA	2.16645	ENSSSCG00000000907	plexin C1 [Source:HGNC SymbolAcc:HGNC:9106]
XLOC_033542	Chr5	20782913	20879680	3062	TESPA1|transcript:ENSSSCT00000000320	ENSSSCG00000000299	1.19658	0.449537	0.97018	2.37157	0.789351	2.00756	0.631376	1.05758	0.44274	0.665572	1.87678	1.73983	2.37157	196.903	1.95534	0.951985	1.80195	4.93869	1.73061	4.02449	1.22691	2.37421	0.830662	1.05781	3.20373	3.68845	0.291384	0.614432	0.940123	1.09022	0.045736	0.890374	-0.4389	0.471046	0.999976	0.302061	0.594341	0.758182	0.045736	1.09022	ENSSSCG00000000299	\thymocyte expressed, positive selection associated 1 [Source:HGNC SymbolAcc:HGNC:29109]\""
XLOC_013550	Chr14	29959863	29961464	1602	UBC|transcript:ENSSSCT00000031057	ENSSSCG00000029226	482.308	315.068	291.708	362.812	282.757	304.991	275.324	199.732	205.635	400.945	516.847	449.124	516.847	28369.9	788.142	667.219	541.799	755.538	619.929	611.406	535.017	448.389	385.81	637.231	882.276	952.15	-0.698021	0.165421	0.918862	1.09298	0.0284281	0.725943	-0.663301	0.241313	0.999976	1.14882	0.0101451	0.131095	0.0101451	1.14882	ENSSSCG00000029226	ubiquitin C [Source:HGNC SymbolAcc:HGNC:12468]
XLOC_019561	Chr16	71875029	71876342	1305	-	.	2.37821	0.659234	3.58197	5.76019	2.02496	4.34409	1.7705	1.86959	0.761806	2.36482	2.45039	4.2161	5.76019	142.205	3.88624	1.39606	6.65291	11.9953	4.43962	8.70846	3.44048	4.19714	1.42929	3.75846	4.18291	8.93819	0.271002	0.646526	0.945083	1.09393	0.0306949	0.750386	-0.589078	0.354222	0.999976	0.127132	0.80117	0.888921	0.0306949	1.09393	XLOC_019561	Unannotated_TU
XLOC_036155	Chr6	139176632	139186248	4083	-	.	0.401174	1.5592	3.30619	1.54232	1.57857	2.3336	1.53597	1.52105	0.819002	1.72559	2.79224	3.31538	3.31538	390.63	0.655559	3.30193	6.1407	3.21182	3.46093	4.67809	2.98473	3.41468	1.5366	2.74252	4.76646	7.02865	-0.151329	0.775829	0.967629	1.1007	0.0204727	0.611198	-0.240695	0.682625	0.999976	1.05783	0.016221	0.158631	0.016221	1.1007	XLOC_036155	Unannotated_TU
XLOC_015006	Chr14	116511959	116771041	17712	SORBS1|transcript:ENSSSCT00000011482	ENSSSCG00000010494	4.53878	4.54873	5.58415	4.33533	8.38051	8.57433	3.6845	5.33967	5.35012	11.4766	9.50071	7.24574	11.4766	7570.42	7.41684	9.63286	10.3716	9.02813	18.3738	17.1887	7.15981	11.9873	10.0378	18.2401	16.218	15.3611	0.0425878	0.926765	0.988686	1.1025	0.0409009	0.852452	-0.00920905	0.985893	0.999976	1.07791	0.0425257	0.236151	0.0409009	1.1025	ENSSSCG00000010494	sorbin and SH3 domain containing 1 [Source:HGNC SymbolAcc:HGNC:14565]
XLOC_033799	Chr5	65021588	65062702	4406	\CLEC2D|transcript:ENSSSCT00000034328,CLEC2D|transcript:ENSSSCT00000033596,CLEC2D|transcript:ENSSSCT00000035461,CLEC2D|transcript:ENSSSCT00000000713,CLEC2D|transcript:ENSSSCT00000033530,CLEC2D|transcript:ENSSSCT00000033550,CLEC2D|transcript:ENSSSCT00000034164\""	ENSSSCG00000000657	19.5372	9.46018	19.2257	17.679	15.4331	21.6795	14.0731	17.2367	10.5742	28.2022	28.2106	22.0514	28.2106	4627.69	31.9258	20.0338	35.7085	36.8157	33.8361	43.4602	27.3473	38.6955	19.8391	44.8223	48.1564	46.7493	-0.339937	0.503011	0.928733	1.10628	0.0263614	0.697155	-0.301163	0.585232	0.999976	1.17522	0.0154355	0.15499	0.0154355	1.17522	ENSSSCG00000000657
XLOC_042296	Chr8	2256285	2461850	3944	\gene:ENSSSCG00000029906|transcript:ENSSSCT00000030859,gene:ENSSSCG00000008706|transcript:ENSSSCT00000009525\""	ENSSSCG00000029906;ENSSSCG00000008706	3.37714	6.64203	5.58267	4.38008	7.99944	6.77994	5.72675	5.29759	7.035	12.5344	10.9516	15.4893	15.4893	1841.1	5.51861	14.0658	10.3689	9.12131	17.5383	13.5915	11.1284	11.8928	13.199	19.9212	18.6947	32.8375	-0.0845983	0.843403	0.977789	1.10667	0.0251116	0.679372	0.314431	0.544449	0.999976	1.5675	0.000376174	0.0248128	0.000376174	1.5675	ENSSSCG00000008706
XLOC_042296	Chr8	2256285	2461850	3944	\gene:ENSSSCG00000029906|transcript:ENSSSCT00000030859,gene:ENSSSCG00000008706|transcript:ENSSSCT00000009525\""	ENSSSCG00000029906;ENSSSCG00000008706	3.37714	6.64203	5.58267	4.38008	7.99944	6.77994	5.72675	5.29759	7.035	12.5344	10.9516	15.4893	15.4893	1841.1	5.51861	14.0658	10.3689	9.12131	17.5383	13.5915	11.1284	11.8928	13.199	19.9212	18.6947	32.8375	-0.0845983	0.843403	0.977789	1.10667	0.0251116	0.679372	0.314431	0.544449	0.999976	1.5675	0.000376174	0.0248128	0.000376174	1.5675	ENSSSCG00000029906
XLOC_036083	Chr6	112471604	112546344	3622	gene:ENSSSCG00000003744|transcript:ENSSSCT00000004145	ENSSSCG00000003744	5.71243	1.44888	0.98904	1.16692	3.10521	4.05435	0.716018	0.808333	0.786004	2.17029	1.06201	1.507	5.71243	713.582	9.33471	3.06829	1.83698	2.43005	6.808	8.12763	1.39138	1.81467	1.47469	3.44929	1.81288	3.19486	-0.594256	0.350505	0.919869	1.10835	0.0461837	0.892202	-1.60786	NA	NA	-0.079836	0.891482	0.93901	NA	1.60786	ENSSSCG00000003744
XLOC_010704	Chr13	146073243	146198097	1766	-	.	1.68417	1.58323	2.07796	1.09224	2.73725	4.60243	2.50984	2.21048	2.91707	5.04467	4.93361	6.65139	6.65139	331.789	2.75211	3.3528	3.85947	2.27455	6.00127	9.22636	4.8772	4.96242	5.47296	8.01761	8.42184	14.101	0.139669	0.798132	0.971413	1.10867	0.0287581	0.728918	0.480889	0.389538	0.999976	1.46151	0.00799108	0.118515	0.00799108	1.46151	XLOC_010704	Unannotated_TU
XLOC_030052	Chr4	80758283	80906766	3490	\TOX|transcript:ENSSSCT00000006832,TOX|transcript:ENSSSCT00000031500\""	ENSSSCG00000006235	0.913975	0.702538	1.05148	1.81251	0.969567	1.76136	0.270218	0.381321	0.401392	0.617318	0.730356	1.00096	1.81251	119.667	1.49353	1.48777	1.95296	3.77447	2.12572	3.53095	0.525095	0.856047	0.753086	0.981117	1.24674	2.12204	0.221407	0.661251	0.946864	1.11363	0.0415791	0.853777	-1.12583	0.0540266	0.999976	-0.329898	0.489017	0.683481	0.0415791	1.12583	ENSSSCG00000006235	thymocyte selection associated high mobility group box [Source:HGNC SymbolAcc:HGNC:18988]
XLOC_036126	Chr6	131574316	131778135	7931	PTGER3|transcript:ENSSSCT00000004191	ENSSSCG00000003788	5.44044	6.43788	5.6791	3.71254	4.78258	7.22114	4.25691	7.825	5.07101	11.4826	14.223	6.30418	14.223	3865.01	8.89025	13.6335	10.548	7.73119	10.4855	14.476	8.27214	17.5667	9.51416	18.2496	24.2791	13.3649	-0.571932	0.212944	0.918862	1.11695	0.0456446	0.889746	-0.0772996	0.876876	0.999976	1.65799	0.00336872	0.0822296	0.00336872	1.65799	ENSSSCG00000003788	prostaglandin E receptor 3 [Source:HGNC SymbolAcc:HGNC:9595]
XLOC_019102	Chr16	55378034	55525666	7975	CREBRF|transcript:ENSSSCT00000018496	ENSSSCG00000016986;ENSSSCG00000016985	6.17794	2.64293	4.08655	5.45272	4.74811	4.70189	2.21131	3.03152	2.83316	5.40298	6.03785	4.71437	6.17794	1699.22	10.0954	5.59694	7.59009	11.355	10.41	9.42574	4.29708	6.80562	5.31555	8.58708	10.3068	9.99453	-0.372582	0.480242	0.926188	1.11978	0.0291595	0.731845	-0.682538	0.245081	0.999976	0.793277	0.0929054	0.326832	0.0291595	1.11978	ENSSSCG00000016986	CREB3 regulatory factor [Source:HGNC SymbolAcc:HGNC:24050]
XLOC_019102	Chr16	55378034	55525666	7975	CREBRF|transcript:ENSSSCT00000018496	ENSSSCG00000016986;ENSSSCG00000016985	6.17794	2.64293	4.08655	5.45272	4.74811	4.70189	2.21131	3.03152	2.83316	5.40298	6.03785	4.71437	6.17794	1699.22	10.0954	5.59694	7.59009	11.355	10.41	9.42574	4.29708	6.80562	5.31555	8.58708	10.3068	9.99453	-0.372582	0.480242	0.926188	1.11978	0.0291595	0.731845	-0.682538	0.245081	0.999976	0.793277	0.0929054	0.326832	0.0291595	1.11978	ENSSSCG00000016985	BCL2 interacting protein 1 [Source:HGNC SymbolAcc:HGNC:1082]
XLOC_021282	Chr18	49444181	49478807	686	gene:ENSSSCG00000029589|transcript:ENSSSCT00000032570	ENSSSCG00000029589	85.8331	67.5951	48.0808	51.8532	89.8679	104.493	81.1774	72.037	61.262	184.87	144.708	85.2329	184.87	4723.11	140.26	143.146	89.3021	107.982	197.03	209.475	157.746	161.72	114.939	293.818	247.022	180.695	-0.265528	0.607225	0.940123	1.12867	0.0431902	0.874046	-0.0209027	0.96995	0.999976	1.41546	0.0123932	0.140656	0.0123932	1.41546	ENSSSCG00000029589
XLOC_000323	Chr1	84416284	84443773	597	-	.	14.3683	15.6353	14.1231	9.0753	15.0607	21.5659	8.76714	11.443	9.46168	23.9935	16.5349	19.4562	23.9935	533.464	23.4794	33.1109	26.2314	18.8989	33.0196	43.2326	17.0365	25.689	17.7519	38.1334	28.2257	41.2474	-0.390439	0.424766	0.919869	1.13161	0.0270352	0.707527	-0.52515	0.312452	0.999976	1.01291	0.0522037	0.257475	0.0270352	1.13161	XLOC_000323	Unannotated_TU
XLOC_050379	GL895033.1	51051	64668	647	TMEM135|transcript:ENSSSCT00000022443	ENSSSCG00000026624	58.4949	42.2172	47.1978	17.0548	43.1348	51.9916	30.9738	47.3085	52.4527	119.876	87.8896	57.6374	119.876	2888.51	95.5868	89.4035	87.662	35.5159	94.5706	104.226	60.1891	106.205	98.4111	190.522	150.031	122.192	-0.817885	0.120844	0.918862	1.13556	0.0475968	0.901122	-0.185043	0.742515	0.999976	1.82679	0.00198783	0.0631706	0.00198783	1.82679	ENSSSCG00000026624
XLOC_010046	Chr13	24826388	24847862	8877	PLCD1|transcript:ENSSSCT00000024067	ENSSSCG00000027550	26.9158	32.0105	23.9324	38.2786	40.2968	30.7615	19.4519	33.1116	21.0953	38.4776	48.4849	63.9875	63.9875	14747.1	43.9832	67.7887	44.4505	79.7134	88.3485	61.6667	37.7994	74.3339	39.5787	61.1533	82.7654	135.654	-0.0923631	0.834978	0.976589	1.13578	0.00878942	0.387543	-0.211548	0.673187	0.999976	1.02399	0.00828675	0.12	0.00828675	1.13578	ENSSSCG00000027550	phospholipase C delta 1 [Source:HGNC SymbolAcc:HGNC:9060]
XLOC_030700	Chr4	33339303	33524205	5598	gene:ENSSSCG00000006037|transcript:ENSSSCT00000006626	ENSSSCG00000006037	26.8117	15.3987	17.6916	14.1172	26.2337	32.2779	22.4225	36.127	30.0453	70.9596	69.3924	31.7321	70.9596	14793.9	43.8131	32.6099	32.8592	29.3985	57.516	64.7066	43.5721	81.1033	56.3705	112.778	118.455	67.2725	-0.290396	0.582191	0.938186	1.13886	0.0458315	0.890689	0.363772	0.519924	0.999976	1.85487	0.0014628	0.0536597	0.0014628	1.85487	ENSSSCG00000006037
XLOC_017401	Chr15	122684134	122729432	1341	gene:ENSSSCG00000021552|transcript:ENSSSCT00000023180	ENSSSCG00000021552	2.82867	1.70007	2.41075	2.11531	1.53803	3.33613	1.58232	2.481	1.28052	3.51713	3.83611	3.09347	3.83611	176.26	4.62234	3.60025	4.47756	4.40502	3.37205	6.68785	3.0748	5.56973	2.4025	5.58986	6.54838	6.5582	-0.467758	0.385399	0.919869	1.14115	0.0317897	0.7597	-0.460808	0.420431	0.999976	1.18822	0.0266788	0.195533	0.0266788	1.18822	ENSSSCG00000021552
XLOC_015186	Chr14	150587703	150606999	7802	-	.	2.1326	1.79735	2.64852	1.2507	2.39159	2.33304	1.43236	1.76259	1.77234	3.39577	4.22933	2.45143	4.22933	1130.6	3.48489	3.80625	4.91919	2.60453	5.24342	4.67698	2.7834	3.95692	3.32525	5.39697	7.21961	5.19706	-0.56129	0.240498	0.918862	1.14176	0.0358041	0.807563	-0.34965	0.510243	0.999976	1.39124	0.00978433	0.128662	0.00978433	1.39124	XLOC_015186	Unannotated_TU
XLOC_006868	Chr11	77245480	77322837	1200	gene:ENSSSCG00000021447|transcript:ENSSSCT00000025439	ENSSSCG00000021447	0.466971	1.36214	1.45622	1.25284	1.61133	1.1099	1.25741	3.43793	2.22179	4.75529	5.13651	4.00279	5.13651	212.518	0.76308	2.88461	2.70469	2.60898	3.53275	2.22499	2.44344	7.71797	4.16849	7.55769	8.76819	8.48596	-0.0370208	0.942777	0.991197	1.14389	0.0405542	0.852452	0.980315	0.0911157	0.999976	2.3254	7.68e-06	0.00170293	7.68e-06	2.3254	ENSSSCG00000021447
XLOC_010024	Chr13	20350430	20352801	713	-	.	6.95243	7.48088	9.55837	8.31493	11.0284	13.986	5.35679	14.3098	5.32381	17.3949	15.2748	14.331	17.3949	461.902	11.361	15.8423	17.7531	17.3154	24.1792	28.0374	10.4095	32.1248	9.98845	27.6461	26.0746	30.382	0.00942791	0.983603	0.997758	1.14425	0.030365	0.749517	-0.0598734	0.909488	0.999976	1.12971	0.0224629	0.181027	0.0224629	1.14425	XLOC_010024	Unannotated_TU
XLOC_043358	Chr8	129818047	129850941	8761	gene:ENSSSCG00000028367|transcript:ENSSSCT00000030538	ENSSSCG00000028367	0.782297	0.30441	0.378973	0.728502	0.224383	0.530134	0.3014	0.162028	0.134107	0.405423	0.481377	0.383785	0.782297	236.374	1.27835	0.644649	0.70388	1.51707	0.491947	1.06275	0.585689	0.363746	0.25161	0.644348	0.821727	0.81363	-0.528073	0.371341	0.919869	1.15046	0.0451778	0.887095	-1.1941	0.0600993	0.999976	0.442728	0.437228	0.644088	0.0451778	1.1941	ENSSSCG00000028367
XLOC_053324	JH118992.1	16338	21905	1241	gene:ENSSSCG00000027282|transcript:ENSSSCT00000031800	ENSSSCG00000027282	49.0793	66.7582	54.4939	38.5607	60.8695	74.8786	77.8538	98.6937	91.1426	246.566	186.759	96.7284	246.566	11395.7	80.2007	141.374	101.213	80.3009	133.453	150.107	151.288	221.562	171.001	391.873	318.805	205.066	-0.384598	0.391687	0.919869	1.15231	0.0448693	0.886114	0.600622	0.229314	0.999976	2.18619	0.000164671	0.0142104	0.000164671	2.18619	ENSSSCG00000027282
XLOC_044957	Chr9	108765992	108841637	5827	HGF|transcript:ENSSSCT00000016778	ENSSSCG00000015403	11.2441	6.3633	7.23487	8.6749	13.3618	7.02122	3.26114	10.2241	4.01714	10.1927	11.9619	11.4806	13.3618	2388.24	18.3741	13.4756	13.4376	18.0651	29.2951	14.0752	6.33714	22.9526	7.53691	16.1994	20.4194	24.339	-0.34144	0.51316	0.929834	1.15319	0.0230199	0.65117	-0.652779	0.257665	0.999976	0.838154	0.0747124	0.298371	0.0230199	1.15319	ENSSSCG00000015403	hepatocyte growth factor [Source:HGNC SymbolAcc:HGNC:4893]
XLOC_044722	Chr9	58350954	58379719	959	-	ENSSSCG00000015213	3.86552	3.18464	2.86992	3.43116	3.8981	2.88448	2.80263	2.0353	2.0262	5.16099	5.99239	3.09629	5.99239	196.903	6.31666	6.74411	5.33041	7.14523	8.54637	5.78243	5.44615	4.56915	3.80153	8.20247	10.2292	6.56417	-0.440814	0.383727	0.919869	1.15612	0.0486413	0.907262	-0.497093	0.389268	0.999976	1.14749	0.0401224	0.229713	0.0401224	1.15612	ENSSSCG00000015213	\EI24, autophagy associated transmembrane protein [Source:HGNC SymbolAcc:HGNC:13276]\""
XLOC_006365	Chr11	9777105	9939296	700	-	.	1.53947	4.24005	4.55589	1.98564	3.31473	4.97626	2.6271	4.11917	5.03534	9.73241	9.79853	5.80144	9.79853	253.721	2.51565	8.97917	8.46181	4.13499	7.26736	9.97576	5.10504	9.24734	9.44724	15.4679	16.7264	12.2991	-0.279332	0.586505	0.938728	1.1606	0.0497484	0.918132	0.328252	0.570244	0.999976	1.86649	0.00133922	0.0524639	0.00133922	1.86649	XLOC_006365	Unannotated_TU
XLOC_000020	Chr1	2870140	2910564	3259	-	.	0.476153	3.29971	0.697056	2.69823	3.51041	1.50896	0.491931	0.83031	0.707161	0.696807	1.60691	2.62617	3.51041	218.116	0.778083	6.9878	1.29467	5.61894	7.69638	3.02498	0.955933	1.86401	1.32677	1.10745	2.74305	5.56752	0.42157	0.457851	0.922773	1.16158	0.0281796	0.722299	-0.754401	0.229052	0.999976	-0.147891	0.768445	0.869802	0.0281796	1.16158	XLOC_000020	Unannotated_TU
XLOC_044578	Chr9	43168331	43226382	7196	\ARHGAP20|transcript:ENSSSCT00000016379,ARHGAP20|transcript:ENSSSCT00000029186\""	ENSSSCG00000015015	3.0969	2.08022	2.89585	4.21788	5.60248	3.54986	1.55298	2.31788	2.80076	4.17533	5.46138	5.17617	5.60248	1346.56	5.06066	4.40528	5.37856	8.78354	12.2831	7.1163	3.0178	5.20353	5.25475	6.63595	9.32276	10.9736	0.143597	0.767956	0.966164	1.16472	0.0252843	0.682244	-0.245258	0.667326	0.999976	0.77393	0.0864069	0.317168	0.0252843	1.16472	ENSSSCG00000015015	Rho GTPase activating protein 20 [Source:HGNC SymbolAcc:HGNC:18357]
XLOC_033875	Chr5	70913819	71230471	10716	\ADIPOR2|transcript:ENSSSCT00000000821,gene:ENSSSCG00000026537|transcript:ENSSSCT00000025339,gene:ENSSSCG00000026537|transcript:ENSSSCT00000031301,gene:ENSSSCG00000026537|transcript:ENSSSCT00000024699\""	ENSSSCG00000000757;ENSSSCG00000000759;ENSSSCG00000000760	39.7623	50.6298	34.5384	16.727	55.7168	71.4566	43.8924	78.4958	39.475	136.202	101.991	67.0364	136.202	54356.9	64.9758	107.219	64.1493	34.8331	122.156	143.247	85.293	176.219	74.0624	216.469	174.103	142.118	-0.245804	0.642637	0.944429	1.16561	0.0320985	0.760465	0.242158	0.626044	0.999976	1.66624	0.0065687	0.110557	0.0065687	1.66624	ENSSSCG00000000760	leucine rich repeats and transmembrane domains 2 [Source:HGNC SymbolAcc:HGNC:32443]
XLOC_033875	Chr5	70913819	71230471	10716	\ADIPOR2|transcript:ENSSSCT00000000821,gene:ENSSSCG00000026537|transcript:ENSSSCT00000025339,gene:ENSSSCG00000026537|transcript:ENSSSCT00000031301,gene:ENSSSCG00000026537|transcript:ENSSSCT00000024699\""	ENSSSCG00000000757;ENSSSCG00000000759;ENSSSCG00000000760	39.7623	50.6298	34.5384	16.727	55.7168	71.4566	43.8924	78.4958	39.475	136.202	101.991	67.0364	136.202	54356.9	64.9758	107.219	64.1493	34.8331	122.156	143.247	85.293	176.219	74.0624	216.469	174.103	142.118	-0.245804	0.642637	0.944429	1.16561	0.0320985	0.760465	0.242158	0.626044	0.999976	1.66624	0.0065687	0.110557	0.0065687	1.66624	ENSSSCG00000000757	adiponectin receptor 2 [Source:HGNC SymbolAcc:HGNC:24041]
XLOC_033875	Chr5	70913819	71230471	10716	\ADIPOR2|transcript:ENSSSCT00000000821,gene:ENSSSCG00000026537|transcript:ENSSSCT00000025339,gene:ENSSSCG00000026537|transcript:ENSSSCT00000031301,gene:ENSSSCG00000026537|transcript:ENSSSCT00000024699\""	ENSSSCG00000000757;ENSSSCG00000000759;ENSSSCG00000000760	39.7623	50.6298	34.5384	16.727	55.7168	71.4566	43.8924	78.4958	39.475	136.202	101.991	67.0364	136.202	54356.9	64.9758	107.219	64.1493	34.8331	122.156	143.247	85.293	176.219	74.0624	216.469	174.103	142.118	-0.245804	0.642637	0.944429	1.16561	0.0320985	0.760465	0.242158	0.626044	0.999976	1.66624	0.0065687	0.110557	0.0065687	1.66624	ENSSSCG00000000759
XLOC_031085	Chr4	104198416	104302790	4774	gene:ENSSSCG00000027628|transcript:ENSSSCT00000028938	ENSSSCG00000025849;ENSSSCG00000027628;ENSSSCG00000006552	0.469514	0.414472	0.603963	0.998226	0.513033	0.808345	0.355574	0.288054	0.293435	0.658633	0.679537	0.731743	0.998226	117.102	0.767236	0.877729	1.12176	2.07876	1.1248	1.62047	0.69096	0.646667	0.550539	1.04678	1.15999	1.55131	0.136717	0.786145	0.968958	1.1671	0.0317682	0.7597	-0.557465	0.330616	0.999976	0.464701	0.355768	0.579954	0.0317682	1.1671	ENSSSCG00000027628	interleukin 6 receptor [Source:HGNC SymbolAcc:HGNC:6019]
XLOC_031085	Chr4	104198416	104302790	4774	gene:ENSSSCG00000027628|transcript:ENSSSCT00000028938	ENSSSCG00000025849;ENSSSCG00000027628;ENSSSCG00000006552	0.469514	0.414472	0.603963	0.998226	0.513033	0.808345	0.355574	0.288054	0.293435	0.658633	0.679537	0.731743	0.998226	117.102	0.767236	0.877729	1.12176	2.07876	1.1248	1.62047	0.69096	0.646667	0.550539	1.04678	1.15999	1.55131	0.136717	0.786145	0.968958	1.1671	0.0317682	0.7597	-0.557465	0.330616	0.999976	0.464701	0.355768	0.579954	0.0317682	1.1671	ENSSSCG00000006552
XLOC_031085	Chr4	104198416	104302790	4774	gene:ENSSSCG00000027628|transcript:ENSSSCT00000028938	ENSSSCG00000025849;ENSSSCG00000027628;ENSSSCG00000006552	0.469514	0.414472	0.603963	0.998226	0.513033	0.808345	0.355574	0.288054	0.293435	0.658633	0.679537	0.731743	0.998226	117.102	0.767236	0.877729	1.12176	2.07876	1.1248	1.62047	0.69096	0.646667	0.550539	1.04678	1.15999	1.55131	0.136717	0.786145	0.968958	1.1671	0.0317682	0.7597	-0.557465	0.330616	0.999976	0.464701	0.355768	0.579954	0.0317682	1.1671	ENSSSCG00000025849
XLOC_000165	Chr1	34481248	34490749	2609	VNN2|transcript:ENSSSCT00000004618	ENSSSCG00000004179	11.7139	5.32536	10.6496	7.74119	2.24808	7.304	4.19299	2.53342	1.71472	6.85167	5.29346	5.35583	11.7139	1054.02	19.1417	11.2775	19.7798	16.1207	4.92878	14.6421	8.14792	5.6874	3.21714	10.8895	9.03612	11.3544	-1.03489	0.0655083	0.918862	1.17127	0.0300938	0.746857	-1.54708	0.00834915	0.788936	0.671343	0.235793	0.476941	0.00834915	1.54708	ENSSSCG00000004179	vanin 2 [Source:HGNC SymbolAcc:HGNC:12706]
XLOC_017172	Chr15	73878442	73968604	19523	CD302|transcript:ENSSSCT00000035432	ENSSSCG00000015884	0.98252	0.66099	1.02039	0.701782	1.10101	1.57783	0.690763	0.940694	1.03234	2.41287	1.80174	1.38003	2.41287	1754.36	1.60554	1.39978	1.89521	1.46143	2.41391	3.16303	1.34231	2.11181	1.93685	3.83483	3.07564	2.92569	-0.173374	0.73079	0.957648	1.17269	0.034518	0.789916	-0.0180433	0.974164	0.999976	1.37018	0.0125227	0.14143	0.0125227	1.37018	ENSSSCG00000015884	CD302 molecule [Source:HGNC SymbolAcc:HGNC:30843]
XLOC_042571	Chr8	76985986	76999343	4854	CCNG2|transcript:ENSSSCT00000009845	ENSSSCG00000008988	25.2467	12.5837	19.4133	18.8582	21.4976	22.2114	10.5594	13.4159	15.4633	27.8785	35.2977	20.322	35.2977	5870.57	41.2558	26.6486	36.057	39.2714	47.1324	44.5265	20.5193	30.1181	29.012	44.3079	60.2545	43.083	-0.417759	0.411231	0.919869	1.17343	0.0326716	0.767729	-0.514669	0.375224	0.999976	1.09746	0.030891	0.206678	0.030891	1.17343	ENSSSCG00000008988	cyclin G2 [Source:HGNC SymbolAcc:HGNC:1593]
XLOC_033308	Chr5	3145786	3157669	805	TSPO|transcript:ENSSSCT00000000035	ENSSSCG00000000033	511.477	535.043	348.136	241.941	449.17	862.212	379.04	543.07	630.737	1499.46	1107.6	640.844	1499.46	44954.1	835.808	1133.06	646.606	503.831	984.78	1728.45	736.561	1219.16	1183.38	2383.13	1890.72	1358.6	-0.324774	0.540772	0.933955	1.17344	0.0436736	0.876464	0.127921	0.818305	0.999976	1.66784	0.00631336	0.108655	0.00631336	1.66784	ENSSSCG00000000033	translocator protein [Source:HGNC SymbolAcc:HGNC:1158]
XLOC_049108	GL893916.2	115828	122915	893	gene:ENSSSCG00000025871|transcript:ENSSSCT00000028130	ENSSSCG00000025871	1.20675	0.963383	1.02735	1.01648	1.66005	1.91214	0.580832	1.98702	0.910864	2.80382	2.12779	2.39605	2.80382	93.2478	1.97195	2.04016	1.90812	2.11678	3.63956	3.83321	1.12869	4.46077	1.70895	4.45617	3.63222	5.07966	-0.00946851	0.986522	0.998422	1.18061	0.0481362	0.90443	-0.0330014	0.958407	0.999976	1.23991	0.0248468	0.189504	0.0248468	1.23991	ENSSSCG00000025871
XLOC_000839	Chr1	202226507	202282621	7079	\PTGER2|transcript:ENSSSCT00000025684,PTGDR|transcript:ENSSSCT00000005547\""	ENSSSCG00000005031;ENSSSCG00000021862	1.99724	1.71963	3.73981	3.71859	4.71175	8.23498	2.8842	4.81891	1.67248	6.67908	4.66783	7.32817	8.23498	1760.86	3.2637	3.64166	6.94607	7.74378	10.3302	16.5084	5.60466	10.8182	3.13789	10.6152	7.96815	15.5358	0.621152	0.205187	0.918862	1.18152	0.0128005	0.469811	0.194972	0.708274	0.999976	0.757285	0.114933	0.354699	0.0128005	1.18152	ENSSSCG00000005031	prostaglandin D2 receptor [Source:HGNC SymbolAcc:HGNC:9591]
XLOC_000839	Chr1	202226507	202282621	7079	\PTGER2|transcript:ENSSSCT00000025684,PTGDR|transcript:ENSSSCT00000005547\""	ENSSSCG00000005031;ENSSSCG00000021862	1.99724	1.71963	3.73981	3.71859	4.71175	8.23498	2.8842	4.81891	1.67248	6.67908	4.66783	7.32817	8.23498	1760.86	3.2637	3.64166	6.94607	7.74378	10.3302	16.5084	5.60466	10.8182	3.13789	10.6152	7.96815	15.5358	0.621152	0.205187	0.918862	1.18152	0.0128005	0.469811	0.194972	0.708274	0.999976	0.757285	0.114933	0.354699	0.0128005	1.18152	ENSSSCG00000021862	prostaglandin E receptor 2 [Source:HGNC SymbolAcc:HGNC:9594]
XLOC_018759	Chr16	49018143	49098588	6669	\gene:ENSSSCG00000016956|transcript:ENSSSCT00000022983,gene:ENSSSCG00000016956|transcript:ENSSSCT00000018465\""	ENSSSCG00000016956	0.79501	0.59985	1.12672	1.26753	1.47385	1.38774	0.678766	1.20396	0.786013	1.78116	2.43918	1.10002	2.43918	557.362	1.29913	1.2703	2.0927	2.63957	3.23133	2.78197	1.319	2.70283	1.47471	2.83083	4.16376	2.33205	0.194284	0.680413	0.948324	1.18159	0.0364288	0.816816	0.0197822	0.970709	0.999976	1.05874	0.053567	0.259529	0.0364288	1.18159	ENSSSCG00000016956
XLOC_048087	GL893072.1	2146	20259	1298	CPNE2|transcript:ENSSSCT00000028530	ENSSSCG00000021519	10.1287	8.61626	12.756	9.22231	17.0319	12.7868	12.424	9.29585	8.56432	23.058	23.5292	16.3498	23.5292	1114.64	16.5513	18.2467	23.6921	19.205	37.3415	25.6334	24.1426	20.8687	16.0683	36.6465	40.1653	34.6618	-0.168281	0.720858	0.955512	1.18248	0.0268144	0.704604	-0.061716	0.90699	0.999976	1.33256	0.0104371	0.13212	0.0104371	1.33256	ENSSSCG00000021519	copine 2 [Source:HGNC SymbolAcc:HGNC:2315]
XLOC_000160	Chr1	33338126	33526377	9161	SLC2A12|transcript:ENSSSCT00000004611	.	1.17632	1.93453	1.16835	1.54821	2.74037	2.94127	1.78606	1.93692	1.85472	4.09332	4.69464	2.77892	4.69464	1473.6	1.92223	4.09675	2.17001	3.22407	6.0081	5.89628	3.47072	4.34829	3.47979	6.5056	8.01392	5.89136	0.270595	0.559469	0.935776	1.18381	0.0279559	0.718816	0.374485	0.465793	0.999976	1.3279	0.0133207	0.145264	0.0133207	1.3279	.
XLOC_043130	Chr8	71295341	71403104	3323	\JCHAIN|transcript:ENSSSCT00000009792,JCHAIN|transcript:ENSSSCT00000033582\""	.	20.0543	1.54041	6.91519	17.3458	3.21975	8.5711	5.70434	2.96358	5.80671	10.2333	13.1098	10.1315	20.0543	2298.33	32.7708	3.26213	12.8438	36.1219	7.05911	17.1822	11.0848	6.6531	10.8945	16.264	22.3788	21.479	-0.564866	0.392494	0.919869	1.18479	0.0342153	0.787337	-0.875748	0.212447	0.999976	0.817653	0.170585	0.417038	0.0342153	1.18479	.
XLOC_021433	Chr18	7211700	7214879	3073	TMEM139|transcript:ENSSSCT00000017928	ENSSSCG00000016465	0.462892	0.965844	0.526002	0.600002	0.880908	0.900167	0.291542	0.534114	0.264693	0.720035	0.754058	0.852589	0.965844	82.405	0.756413	2.04537	0.976962	1.24948	1.93134	1.80454	0.566531	1.19906	0.496613	1.14437	1.2872	1.8075	-0.106118	0.830486	0.975936	1.18501	0.0313547	0.756353	-0.728284	0.202035	0.999976	0.572762	0.249846	0.490212	0.0313547	1.18501	ENSSSCG00000016465	transmembrane protein 139 [Source:HGNC SymbolAcc:HGNC:22058]
XLOC_021298	Chr18	50728611	50752945	11489	-	.	0.157578	1.6923	1.94687	1.00982	1.48665	1.58433	0.369377	0.915084	0.365791	1.15554	0.726085	1.60772	1.94687	494.43	0.257499	3.58378	3.61598	2.1029	3.25939	3.17606	0.717783	2.05432	0.686292	1.83653	1.23945	3.40838	-0.0666428	0.904909	0.985627	1.18808	0.0147166	0.509976	-0.860922	0.164625	0.999976	0.334828	0.442739	0.649095	0.0147166	1.18808	XLOC_021298	Unannotated_TU
XLOC_039901	Chr7	86439943	86507361	1422	gene:ENSSSCG00000002247|transcript:ENSSSCT00000002502	ENSSSCG00000002247	2.45535	2.05698	1.47465	1.29663	2.49291	2.30554	1.5585	2.05892	2.00204	4.46333	3.58501	4.32983	4.46333	236.372	4.0123	4.35607	2.73893	2.70017	5.46557	4.62185	3.02853	4.62217	3.75621	7.09367	6.11974	9.17929	-0.460727	0.38957	0.919869	1.18895	0.0232496	0.654055	-0.136538	0.815537	0.999976	1.57201	0.0017992	0.0593792	0.0017992	1.57201	ENSSSCG00000002247
XLOC_014641	Chr14	49654982	49687844	3588	NIPSNAP1|transcript:ENSSSCT00000010945	ENSSSCG00000009988	3.23168	1.96613	1.92377	1.32819	2.52387	2.90301	1.36675	1.90398	3.58942	5.53394	6.187	4.60035	6.187	760.617	5.2809	4.16367	3.57308	2.76588	5.53345	5.81958	2.65591	4.27435	6.73443	8.79521	10.5614	9.7528	-0.584873	0.276082	0.918862	1.1922	0.0430766	0.872693	-0.0423718	0.945944	0.999976	1.84465	0.000431171	0.0264873	0.000431171	1.84465	ENSSSCG00000009988	nipsnap homolog 1 (C. elegans) [Source:HGNC SymbolAcc:HGNC:7827]
XLOC_004971	Chr10	25233650	25347627	4741	C1orf53|transcript:ENSSSCT00000011929	ENSSSCG00000010902	2.31845	2.40434	2.29445	2.21378	3.77257	3.37114	1.64106	2.10527	2.57351	5.51453	4.99515	3.14998	5.51453	973.68	3.78859	5.09168	4.26155	4.61008	8.27114	6.75803	3.18894	4.72622	4.82839	8.76437	8.52689	6.67799	-0.0816057	0.860393	0.97895	1.19255	0.0354662	0.803482	-0.101492	0.85283	0.999976	1.2182	0.0239785	0.186494	0.0239785	1.2182	ENSSSCG00000010902	chromosome 1 open reading frame 53 [Source:HGNC SymbolAcc:HGNC:30003]
XLOC_014183	Chr14	123799107	123885040	8773	\gene:ENSSSCG00000026424|transcript:ENSSSCT00000027763,AS3MT|transcript:ENSSSCT00000011586\""	ENSSSCG00000010593;ENSSSCG00000026424;ENSSSCG00000010592	2.47143	2.91735	2.30061	1.35154	2.53096	3.37109	3.2625	3.59514	2.61151	8.61507	6.65082	3.69323	8.61507	2814.78	4.03857	6.17809	4.273	2.81452	5.54898	6.75793	6.33977	8.07092	4.89969	13.6921	11.3532	7.82971	-0.506265	0.297994	0.918862	1.19523	0.0331121	0.772979	0.22768	0.648988	0.999976	1.97429	0.000772007	0.0375983	0.000772007	1.97429	ENSSSCG00000010593	cyclin and CBS domain divalent metal cation transport mediator 2 [Source:HGNC SymbolAcc:HGNC:103]
XLOC_014183	Chr14	123799107	123885040	8773	\gene:ENSSSCG00000026424|transcript:ENSSSCT00000027763,AS3MT|transcript:ENSSSCT00000011586\""	ENSSSCG00000010593;ENSSSCG00000026424;ENSSSCG00000010592	2.47143	2.91735	2.30061	1.35154	2.53096	3.37109	3.2625	3.59514	2.61151	8.61507	6.65082	3.69323	8.61507	2814.78	4.03857	6.17809	4.273	2.81452	5.54898	6.75793	6.33977	8.07092	4.89969	13.6921	11.3532	7.82971	-0.506265	0.297994	0.918862	1.19523	0.0331121	0.772979	0.22768	0.648988	0.999976	1.97429	0.000772007	0.0375983	0.000772007	1.97429	ENSSSCG00000026424
XLOC_014183	Chr14	123799107	123885040	8773	\gene:ENSSSCG00000026424|transcript:ENSSSCT00000027763,AS3MT|transcript:ENSSSCT00000011586\""	ENSSSCG00000010593;ENSSSCG00000026424;ENSSSCG00000010592	2.47143	2.91735	2.30061	1.35154	2.53096	3.37109	3.2625	3.59514	2.61151	8.61507	6.65082	3.69323	8.61507	2814.78	4.03857	6.17809	4.273	2.81452	5.54898	6.75793	6.33977	8.07092	4.89969	13.6921	11.3532	7.82971	-0.506265	0.297994	0.918862	1.19523	0.0331121	0.772979	0.22768	0.648988	0.999976	1.97429	0.000772007	0.0375983	0.000772007	1.97429	ENSSSCG00000010592	arsenite methyltransferase [Source:HGNC SymbolAcc:HGNC:17452]
XLOC_021227	Chr18	33433307	33508051	844	gene:ENSSSCG00000021885|transcript:ENSSSCT00000030456	ENSSSCG00000021885	17.0582	19.2141	18.8929	12.469	27.7591	32.0467	13.0174	28.4873	26.3959	65.4721	48.2114	28.9215	65.4721	2057.96	27.8748	40.6897	35.0905	25.9662	60.8603	64.2431	25.2957	63.9526	49.5237	104.056	82.2985	61.3139	-0.0845272	0.861906	0.979309	1.19819	0.0409693	0.852693	0.267165	0.622407	0.999976	1.60685	0.00629522	0.108655	0.00629522	1.60685	ENSSSCG00000021885
XLOC_009976	Chr13	2990962	2991696	563	-	.	10.872	0.916839	6.59567	5.23995	6.81165	7.0364	6.44899	6.61859	10.1936	24.3048	16.4634	11.479	24.3048	509.61	17.7659	1.94159	12.2504	10.9119	14.9342	14.1057	12.5319	14.8584	19.1251	38.6281	28.1036	24.3357	-0.509377	0.422223	0.919869	1.19992	0.0441763	0.879576	0.134573	0.846258	0.999976	2.03953	0.000259395	0.0193012	0.000259395	2.03953	XLOC_009976	Unannotated_TU
XLOC_016689	Chr15	119477768	119886907	614	-	.	3.01876	2.87234	5.47862	3.46493	5.09117	9.67791	2.99506	4.76837	3.45909	7.58672	8.68014	7.75192	9.67791	182.612	4.93296	6.08276	10.1756	7.21556	11.1621	19.401	5.82008	10.7048	6.4899	12.0577	14.8173	16.4342	0.204652	0.69924	0.951872	1.2019	0.022172	0.635082	-0.0127273	0.981775	0.999976	0.996313	0.0685122	0.28722	0.022172	1.2019	XLOC_016689	Unannotated_TU
XLOC_044599	Chr9	45817120	45867673	2929	TTC12|transcript:ENSSSCT00000016413	ENSSSCG00000015047	1.60411	1.40985	0.850167	1.05562	2.02447	1.67897	0.466862	0.651244	1.21882	2.24642	1.26581	2.53443	2.53443	245.046	2.62129	2.98564	1.57904	2.19829	4.43855	3.36579	0.907218	1.46201	2.28674	3.57029	2.16078	5.37303	-0.238367	0.653876	0.946139	1.20248	0.0413901	0.853777	-0.552386	0.382368	0.999976	0.895717	0.0689473	0.287547	0.0413901	1.20248	ENSSSCG00000015047	tetratricopeptide repeat domain 12 [Source:HGNC SymbolAcc:HGNC:23700]
XLOC_008764	Chr12	46115699	46136641	5753	-	.	0.719291	0.64302	0.751778	0.453623	0.789839	1.05664	0.614719	0.717106	0.51842	1.56881	1.44197	0.781797	1.56881	336.126	1.1754	1.36172	1.3963	0.944649	1.73168	2.11821	1.19454	1.60987	0.972653	2.49334	2.46149	1.65742	-0.335093	0.508088	0.929393	1.20323	0.0344371	0.789778	-0.219447	0.681105	0.999976	1.36671	0.0195749	0.170563	0.0195749	1.36671	XLOC_008764	Unannotated_TU
XLOC_036120	Chr6	128302208	128327988	5440	CRYZ|transcript:ENSSSCT00000004183	ENSSSCG00000003780	12.2818	14.7627	15.3867	19.4966	20.5207	18.4	12.187	11.8729	10.5247	25.1858	27.7215	19.8748	27.7215	5167.11	20.0697	31.263	28.5782	40.6007	44.9906	36.8859	23.6821	26.6541	19.7463	40.0283	47.3215	42.1349	-0.00503086	0.990314	0.999092	1.20669	0.0186239	0.577755	-0.249921	0.611467	0.999976	0.993802	0.0396551	0.22884	0.0186239	1.20669	ENSSSCG00000003780	crystallin zeta [Source:HGNC SymbolAcc:HGNC:2419]
XLOC_051028	GL895978.1	2899	3235	337	-	.	6.52331	15.0616	5.44462	3.28274	17.0217	15.8087	17.7698	16.7174	10.0569	41.2953	24.2036	27.4699	41.2953	518.284	10.6598	31.8961	10.1125	6.83615	37.3192	31.6912	34.5308	37.5297	18.8686	65.6315	41.3164	58.2366	0.00142837	0.998035	0.9995	1.21177	0.0235701	0.657652	0.625997	0.258346	0.999976	1.84313	0.00314354	0.0791757	0.00314354	1.84313	XLOC_051028	Unannotated_TU
XLOC_041248	Chr7	134565424	134725643	4140	-	.	0.885007	1.20525	0.77032	0.534436	1.05087	1.73229	0.774494	0.93221	1.6482	2.93953	3.06724	1.96184	3.06724	453.227	1.44619	2.55236	1.43074	1.11294	2.30396	3.47266	1.50502	2.09277	3.09232	4.67187	5.23588	4.15913	-0.225405	0.669175	0.947006	1.22381	0.0393144	0.842216	0.285461	0.629985	0.999976	1.82223	0.00170916	0.0576952	0.00170916	1.82223	XLOC_041248	Unannotated_TU
XLOC_047985	GL892942.2	4303	29772	1340	gene:ENSSSCG00000025191|transcript:ENSSSCT00000027072	ENSSSCG00000025191	5.69373	1.79764	2.77117	3.51403	1.80373	3.10925	1.54831	1.55592	0.741908	2.86795	2.10971	3.64976	5.69373	263.133	9.30414	3.80687	5.14698	7.31779	3.95457	6.23303	3.00871	3.49297	1.39196	4.5581	3.60135	7.73754	-0.787383	0.177565	0.918862	1.22569	0.0181913	0.57419	-1.36322	0.0308907	0.999976	0.597382	0.218729	0.460958	0.0181913	1.36322	ENSSSCG00000025191
XLOC_040489	Chr7	34273783	34288127	7301	gene:ENSSSCG00000001517|transcript:ENSSSCT00000001690	ENSSSCG00000001517	0.2952	0.430091	0.604349	0.61387	0.684169	0.598726	0.290629	0.249113	0.519911	0.949067	1.04102	0.568188	1.04102	260.42	0.482387	0.910805	1.12248	1.27836	1.5	1.20025	0.564759	0.559246	0.975451	1.50837	1.77706	1.20457	0.105571	0.812299	0.972927	1.22612	0.0459317	0.890797	-0.103125	0.862188	0.999976	1.10998	0.041388	0.233014	0.041388	1.22612	ENSSSCG00000001517
XLOC_021145	Chr18	14414155	14455861	2578	gene:ENSSSCG00000030386|transcript:ENSSSCT00000031986	ENSSSCG00000030386	18.175	11.5463	11.5571	11.0802	23.7886	24.3215	13.1143	24.1418	21.052	49.984	47.9983	25.3735	49.984	4799.01	29.6999	24.4517	21.4655	23.074	52.1553	48.7566	25.4841	54.1971	39.4974	79.4407	81.9348	53.7921	-0.0814821	0.876965	0.980732	1.22661	0.0302837	0.749475	0.31992	0.575101	0.999976	1.68301	0.00317893	0.0796156	0.00317893	1.68301	ENSSSCG00000030386
XLOC_035190	Chr6	31586755	31592918	6164	-	.	0.167833	0.586188	0.361457	0.556832	4.8779	2.79788	0.443685	1.86394	0.234596	1.61535	1.65408	1.77812	4.8779	563.009	0.274256	1.24137	0.671346	1.15958	10.6945	5.60883	0.862181	4.18445	0.440145	2.56731	2.82358	3.76965	2.02227	0.00054576	0.175183	1.22759	0.0380135	0.826061	0.856311	0.162784	0.999976	-0.0237046	0.970168	0.984202	0.00054576	2.02227	XLOC_035190	Unannotated_TU
XLOC_019711	Chr17	13140129	13164460	3946	AP3M2|transcript:ENSSSCT00000007702	ENSSSCG00000007033	2.09736	3.10676	2.52421	3.12704	5.30031	7.71119	2.76035	3.61987	2.22166	6.77311	6.08373	4.93547	7.71119	995.366	3.4273	6.5792	4.68831	6.51192	11.6206	15.4584	5.36399	8.12644	4.16824	10.7647	10.3851	10.4633	0.541535	0.251005	0.918862	1.23088	0.0156217	0.526206	0.118401	0.806487	0.999976	0.814304	0.127125	0.3687	0.0156217	1.23088	ENSSSCG00000007033	adaptor related protein complex 3 mu 2 subunit [Source:HGNC SymbolAcc:HGNC:570]
XLOC_013520	Chr14	21906166	21929202	2854	CBR4|transcript:ENSSSCT00000010653	ENSSSCG00000009717	4.13833	3.08973	3.27573	1.90831	3.45526	4.3556	1.83391	3.94798	4.5759	10.1399	8.02177	5.24797	10.1399	1077.77	6.76246	6.54312	6.08413	3.97397	7.57547	8.73155	3.56371	8.86301	8.58524	16.1156	13.6934	11.1258	-0.58004	0.257821	0.918862	1.2341	0.0371033	0.818168	-0.0374898	0.949258	0.999976	1.86333	0.000983068	0.0437616	0.000983068	1.86333	ENSSSCG00000009717	carbonyl reductase 4 [Source:HGNC SymbolAcc:HGNC:25891]
XLOC_019140	Chr16	65125315	65173344	4987	\HMMR|transcript:ENSSSCT00000036191,HMMR|transcript:ENSSSCT00000034673,HMMR|transcript:ENSSSCT00000030611,HMMR|transcript:ENSSSCT00000018534,HMMR|transcript:ENSSSCT00000034024,transcript:ENSSSCT00000034831|transcript:ENSSSCT00000034831,HMMR|transcript:ENSSSCT00000034016,transcript:ENSSSCT00000034831|transcript:ENSSSCT00000034831,HMMR|transcript:ENSSSCT00000033861,transcript:ENSSSCT00000034831|tra…	ENSSSCG00000017022	2.53254	0.267388	0.402965	0.540364	0.91762	1.3559	1.89104	3.17558	1.26859	4.32011	4.74875	3.67757	4.74875	811.431	4.13843	0.566249	0.74844	1.12528	2.01183	2.71813	3.67471	7.12903	2.38011	6.86605	8.10628	7.7965	-0.767039	0.244805	0.918862	1.23452	0.0151296	0.516235	0.342762	0.624286	0.999976	2.66261	5.26e-07	0.000206948	5.26e-07	2.66261	ENSSSCG00000017022	hyaluronan mediated motility receptor [Source:HGNC SymbolAcc:HGNC:5012]
XLOC_001008	Chr1	245181820	245242913	4512	-	.	1.18462	1.95436	2.19789	2.31985	5.94249	7.88677	2.16327	2.92983	1.73264	6.71068	4.03665	3.27114	7.88677	1127.65	1.9358	4.13876	4.08221	4.83097	13.0286	15.8104	4.20372	6.57732	3.25076	10.6654	6.8907	6.93486	1.03769	0.0360871	0.918862	1.2366	0.0244401	0.66885	0.334294	0.482397	0.999976	0.529331	0.376438	0.597207	0.0244401	1.2366	XLOC_001008	Unannotated_TU
XLOC_005365	Chr10	26246558	26287831	7306	gene:ENSSSCG00000010907|transcript:ENSSSCT00000011934	ENSSSCG00000010907	21.1631	3.66799	11.4508	12.863	6.34739	12.2561	4.86633	4.29274	2.27615	8.83065	6.43849	9.50915	21.1631	5332.54	34.5828	7.76772	21.2681	26.7867	13.9163	24.5695	9.45637	9.63699	4.27048	14.0347	10.9907	20.1595	-0.734888	0.221436	0.918862	1.23692	0.00974103	0.411901	-1.55587	0.0154373	0.999976	0.292148	0.535083	0.716753	0.00974103	1.55587	ENSSSCG00000010907
XLOC_032891	Chr5	39065887	39520195	3204	TRHDE|transcript:ENSSSCT00000000555	ENSSSCG00000000515	0.0134535	0.0134254	0.259066	0.203628	0.160932	0.0746116	0.117735	0.401514	0.282078	0.436165	0.549653	1.10394	1.10394	60.7086	0.0219844	0.028431	0.481171	0.424045	0.352834	0.149572	0.228787	0.901378	0.529232	0.693207	0.938277	2.34036	0.232752	0.742296	0.960291	1.23962	0.0349593	0.796402	1.07195	0.153508	0.999976	2.47133	1.07e-05	0.00201969	1.07e-05	2.47133	ENSSSCG00000000515	thyrotropin releasing hormone degrading enzyme [Source:HGNC SymbolAcc:HGNC:30748]
XLOC_048009	GL892962.1	1319	5764	1751	CORO1A|transcript:ENSSSCT00000031067	ENSSSCG00000029691	29.6393	10.3177	33.9563	33.615	13.1225	29.3139	14.7033	7.70162	7.30353	24.7079	15.4834	30.5243	33.9563	1789.9	48.4338	21.8498	63.0682	70.0017	28.7704	58.7647	28.5719	17.2898	13.7028	39.2687	26.4308	64.712	-0.43649	0.433663	0.919869	1.23963	0.0152743	0.518769	-1.15004	0.0572245	0.999976	0.470838	0.338317	0.5659	0.0152743	1.23963	ENSSSCG00000029691	coronin 1A [Source:HGNC SymbolAcc:HGNC:2252]
XLOC_033053	Chr5	67994633	68022090	4986	AKAP3|transcript:ENSSSCT00000000783	ENSSSCG00000000720	2.27369	1.44936	1.39314	1.50763	2.34622	2.13699	1.11594	1.03205	1.34135	2.66266	2.81636	2.63612	2.81636	494.43	3.71545	3.06932	2.58752	3.13957	5.14395	4.28397	2.16852	2.3169	2.51662	4.23182	4.80762	5.58861	-0.329849	0.524008	0.931952	1.24014	0.0182238	0.57419	-0.513963	0.381044	0.999976	1.06363	0.0242821	0.187296	0.0182238	1.24014	ENSSSCG00000000720	A-kinase anchoring protein 3 [Source:HGNC SymbolAcc:HGNC:373]
XLOC_000714	Chr1	169304332	169420957	3561	-	ENSSSCG00000004880	2.11833	0.265749	3.00568	2.47737	1.22173	2.62772	1.03284	1.33293	0.469529	1.88043	1.95217	2.1582	3.00568	260.16	3.46158	0.562776	5.58255	5.159	2.67858	5.26772	2.00704	2.99236	0.880924	2.98862	3.33242	4.57541	-0.254102	0.681112	0.948324	1.24064	0.0142295	0.501584	-0.871045	0.190651	0.999976	0.545595	0.269175	0.507845	0.0142295	1.24064	ENSSSCG00000004880
XLOC_053211	JH118940.1	17376	17639	264	gene:ENSSSCG00000022831|transcript:ENSSSCT00000024463	ENSSSCG00000022831	31.5124	10.9167	7.94302	14.2906	15.0146	22.3791	5.53691	10.2499	9.07203	18.9682	21.7678	14.8864	31.5124	286.919	51.4945	23.1183	14.7529	29.7594	32.9188	44.8628	10.7595	23.0106	17.0208	30.1466	37.1584	31.5594	-0.568717	0.344774	0.919869	1.24218	0.028297	0.723499	-0.989796	0.133248	0.999976	0.780982	0.139235	0.381944	0.028297	1.24218	ENSSSCG00000022831
XLOC_016973	Chr15	8820949	9571351	2839	\gene:ENSSSCG00000025889|transcript:ENSSSCT00000027823,gene:ENSSSCG00000015671|transcript:ENSSSCT00000017070\""	ENSSSCG00000025889	18.5842	1.93939	6.5553	7.4038	2.53136	7.28967	3.40485	2.37505	3.48587	8.94239	6.43174	6.1678	18.5842	1819.63	30.3685	4.10705	12.1754	15.4181	5.54986	14.6134	6.6164	5.33187	6.54014	14.2123	10.9792	13.0758	-1.07422	0.0940126	0.918862	1.24532	0.0241228	0.66492	-1.33376	0.0520439	0.999976	0.966563	0.0849511	0.31453	0.0241228	1.33376	ENSSSCG00000025889
XLOC_044878	Chr9	82254590	82339899	5192	gene:ENSSSCG00000015332|transcript:ENSSSCT00000016705	ENSSSCG00000015332	5.47115	3.55421	6.36115	1.15279	5.36902	7.54448	2.78813	20.3261	9.68708	18.7402	20.4497	40.168	40.168	3637.94	8.94043	7.52675	11.8148	2.40063	11.7713	15.1242	5.41797	45.6311	18.1748	29.7842	34.9084	85.1568	-0.533408	0.353027	0.919869	1.24648	0.0278564	0.71761	0.752474	0.219318	0.999976	2.7005	3.1e-06	0.000813446	3.1e-06	2.7005	ENSSSCG00000015332	serum paraoxonase/arylesterase 1 precursor [Source:RefSeq peptideAcc:NP_001090984]
XLOC_037034	Chr6	63398631	63403475	4589	-	.	0.319366	0.281205	0.257036	0.420332	0.54776	0.47628	0.318532	0.444667	0.344653	0.685185	1.36337	0.399652	1.36337	214.37	0.521878	0.595509	0.477402	0.875322	1.20093	0.954786	0.61898	0.998255	0.646634	1.08898	2.32732	0.847268	0.187289	0.720384	0.955512	1.24714	0.0451732	0.887095	0.248384	0.671919	0.999976	1.39173	0.0244571	0.187941	0.0244571	1.39173	XLOC_037034	Unannotated_TU
XLOC_004877	Chr10	11029147	11101531	2301	LYPLAL1|transcript:ENSSSCT00000011834	ENSSSCG00000010817	12.3826	7.70195	7.1577	5.07905	11.1343	11.5172	3.58617	7.17168	10.4871	21.3832	19.1339	9.5266	21.3832	1832.43	20.2345	16.3104	13.2942	10.5769	24.4114	23.0881	6.96874	16.1001	19.6758	33.9848	32.6623	20.1965	-0.50382	0.346881	0.919869	1.24886	0.0426375	0.868008	-0.318986	0.60548	0.999976	1.49884	0.0105387	0.132513	0.0105387	1.49884	ENSSSCG00000010817	lysophospholipase like 1 [Source:HGNC SymbolAcc:HGNC:20440]
XLOC_016598	Chr15	103703531	103758255	4210	-	.	0.808859	2.48282	2.83289	5.37678	4.1795	3.41508	1.03042	2.51832	1.44905	2.91832	4.60142	3.19462	5.37678	663.754	1.32176	5.25786	5.26162	11.1969	9.16332	6.84611	2.00234	5.6535	2.71869	4.63815	7.85478	6.77265	0.701551	0.117995	0.918862	1.25062	0.0181946	0.57419	-0.171562	0.74718	0.999976	0.409952	0.407023	0.621548	0.0181946	1.25062	XLOC_016598	Unannotated_TU
XLOC_010929	Chr13	216117451	216191078	3051	UBASH3A|transcript:ENSSSCT00000027287	ENSSSCG00000029511	0.762921	0.563947	2.43419	2.98445	1.2147	2.87668	0.958206	1.01777	0.340658	1.75581	0.926584	2.84814	2.98445	199.507	1.24669	1.19427	4.52111	6.21498	2.66316	5.7668	1.86201	2.28485	0.639137	2.79055	1.58171	6.0381	0.442033	0.425521	0.919869	1.25179	0.0186124	0.577755	-0.59701	0.326045	0.999976	0.157171	0.759566	0.864767	0.0186124	1.25179	ENSSSCG00000029511	ubiquitin associated and SH3 domain containing A [Source:HGNC SymbolAcc:HGNC:12462]
XLOC_023242	Chr2	96840410	96920612	2732	gene:ENSSSCG00000014145|transcript:ENSSSCT00000015449	ENSSSCG00000014145	6.48469	8.26607	9.06674	6.93582	9.83783	14.6378	8.50895	19.9881	16.9707	49.6601	35.2842	13.4101	49.6601	5052.73	10.5967	17.5051	16.84	14.4435	21.5689	29.3441	16.5348	44.8724	31.8402	78.9259	60.2313	28.4296	-0.0427875	0.924797	0.988551	1.25652	0.0427672	0.86947	0.836205	0.114024	0.999976	2.21226	0.000382923	0.0249174	0.000382923	2.21226	ENSSSCG00000014145	\Cytochrome c oxidase subunit 7C, mitochondrial [Source:UniProtKB/Swiss-ProtAcc:Q1W0Y2]\""
XLOC_006992	Chr11	3021512	3026761	3943	-	.	0.317029	0.381823	0.842045	0.316539	0.187981	0.251172	0.825148	0.618772	0.974147	3.0864	1.11659	1.68332	3.0864	453.227	0.518059	0.808586	1.56396	0.659178	0.412139	0.503518	1.60345	1.38911	1.82768	4.90528	1.90606	3.56867	-1.17476	0.0270568	0.918862	1.25682	0.0364891	0.816816	0.679554	0.248923	0.999976	3.31288	1.49e-08	1.25e-05	1.49e-08	3.31288	XLOC_006992	Unannotated_TU
XLOC_015967	Chr14	108385296	108387062	1662	-	.	0.285292	0.647037	0.89371	0.699769	1.37671	0.657536	0.22697	0.480437	0.244706	0.840839	0.501925	1.02467	1.37671	52.0453	0.466197	1.37023	1.65992	1.45724	3.01835	1.31814	0.441054	1.07856	0.459113	1.33636	0.856804	2.17232	0.203182	0.711469	0.954066	1.25718	0.0416674	0.853777	-0.709173	0.263806	0.999976	0.346462	0.543691	0.723169	0.0416674	1.25718	XLOC_015967	Unannotated_TU
XLOC_004155	Chr1	211494407	211495597	1191	-	.	0	0.0722335	0.256764	0.16672	0	0	0.35632	0.521448	0.303536	0.488901	0.817156	2.08985	2.08985	42.7209	0	0.152969	0.476897	0.347187	0	0	0.692411	1.17063	0.569491	0.777021	1.39491	4.4305	-0.33175	0.614213	NA	1.26051	0.0435982	0.876308	1.23814	0.104055	0.999976	3.46056	1.96e-05	0.00312402	1.96e-05	3.46056	XLOC_004155	Unannotated_TU
XLOC_001596	Chr1	24548435	24622100	979	-	.	23.5118	18.5857	21.9549	11.1553	16.8868	24.523	16.7612	23.1544	28.5258	67.1496	60.2619	27.6095	67.1496	2448.3	38.4208	39.3589	40.7775	23.2303	37.0235	49.1605	32.5709	51.9804	53.5198	106.722	102.869	58.5326	-0.715691	0.14839	0.918862	1.26065	0.033717	0.780252	0.0830166	0.882045	0.999976	2.13747	0.00027965	0.0201857	0.00027965	2.13747	XLOC_001596	Unannotated_TU
XLOC_021131	Chr18	11330779	11430528	3153	ATP6V0A4|transcript:ENSSSCT00000017984	ENSSSCG00000016516	0.0136711	0.259209	23.3328	0.107959	0.0817673	26.8831	9.69082	24.7478	29.4524	69.1608	51.9886	26.9091	69.1608	8121.23	0.02234	0.548927	43.3368	0.22482	0.17927	53.8917	18.8315	55.5576	55.2582	109.919	88.7464	57.0478	0.0166792	NA	NA	1.26324	0.0407249	0.852452	0.998854	0.200364	0.999976	1.44638	0.123799	0.364748	NA	1.44638	ENSSSCG00000016516
XLOC_030840	Chr4	74393310	74455812	19472	\ADHFE1|transcript:ENSSSCT00000006809,ADHFE1|transcript:ENSSSCT00000033464,ADHFE1|transcript:ENSSSCT00000033690,ADHFE1|transcript:ENSSSCT00000033806,ADHFE1|transcript:ENSSSCT00000034369,ADHFE1|transcript:ENSSSCT00000033205,transcript:ENSSSCT00000034716|transcript:ENSSSCT00000034716,ADHFE1|transcript:ENSSSCT00000033005,ADHFE1|transcript:ENSSSCT00000036299,transcript:ENSSSCT00000034716|transcript:E…	ENSSSCG00000006214;ENSSSCG00000006213	5.4811	6.45049	5.38006	4.9807	7.91431	9.05859	8.15346	9.81203	7.84866	22.8762	19.2975	13.3185	22.8762	16589.4	8.9567	13.6602	9.99257	10.3721	17.3517	18.1595	15.844	22.0275	14.7256	36.3576	32.9415	28.2353	-0.134931	0.767015	0.966068	1.26381	0.0172092	0.562112	0.489468	0.324902	0.999976	1.94026	0.000268567	0.0196488	0.000268567	1.94026	ENSSSCG00000006214	ribosome biogenesis regulator homolog [Source:HGNC SymbolAcc:HGNC:17083]
XLOC_030840	Chr4	74393310	74455812	19472	\ADHFE1|transcript:ENSSSCT00000006809,ADHFE1|transcript:ENSSSCT00000033464,ADHFE1|transcript:ENSSSCT00000033690,ADHFE1|transcript:ENSSSCT00000033806,ADHFE1|transcript:ENSSSCT00000034369,ADHFE1|transcript:ENSSSCT00000033205,transcript:ENSSSCT00000034716|transcript:ENSSSCT00000034716,ADHFE1|transcript:ENSSSCT00000033005,ADHFE1|transcript:ENSSSCT00000036299,transcript:ENSSSCT00000034716|transcript:E…	ENSSSCG00000006214;ENSSSCG00000006213	5.4811	6.45049	5.38006	4.9807	7.91431	9.05859	8.15346	9.81203	7.84866	22.8762	19.2975	13.3185	22.8762	16589.4	8.9567	13.6602	9.99257	10.3721	17.3517	18.1595	15.844	22.0275	14.7256	36.3576	32.9415	28.2353	-0.134931	0.767015	0.966068	1.26381	0.0172092	0.562112	0.489468	0.324902	0.999976	1.94026	0.000268567	0.0196488	0.000268567	1.94026	ENSSSCG00000006213	\alcohol dehydrogenase, iron containing 1 [Source:HGNC SymbolAcc:HGNC:16354]\""
XLOC_042919	Chr8	10866599	10974955	5044	\PROM1|transcript:ENSSSCT00000035049,PROM1|transcript:ENSSSCT00000009568\""	ENSSSCG00000008745	2.25609	5.61993	3.0054	2.0358	3.48205	6.59454	5.94554	7.83605	3.2969	16.3579	15.0684	3.35898	16.3579	3072.84	3.68669	11.9013	5.58204	4.23946	7.6342	13.2199	11.5535	17.5916	6.18559	25.998	25.7222	7.12109	-0.189498	0.707095	0.953281	1.26679	0.044036	0.879002	0.569526	0.248999	0.999976	2.06296	0.0021959	0.0671594	0.0021959	2.06296	ENSSSCG00000008745	prominin 1 [Source:HGNC SymbolAcc:HGNC:9454]
XLOC_044452	Chr9	13814634	13815671	1038	gene:ENSSSCG00000024447|transcript:ENSSSCT00000016242	ENSSSCG00000024447	39.4507	225.228	101.052	7.89773	123.442	239.22	212.325	236.161	189.898	692.286	405.536	277.103	692.286	26762.1	64.4665	476.966	187.687	16.4466	270.64	479.558	412.595	530.17	356.284	1100.27	692.264	587.462	-0.17505	0.786086	0.968958	1.27099	0.0246657	0.673538	0.853004	0.118069	0.999976	2.17603	0.00381431	0.0873283	0.00381431	2.17603	ENSSSCG00000024447
XLOC_017081	Chr15	53685090	53823608	6077	FAM149A|transcript:ENSSSCT00000017209	ENSSSCG00000015803;ENSSSCG00000015802	27.3441	24.6751	20.4882	13.602	40.3879	36.5504	7.81357	13.7308	28.5173	54.7595	46.9164	25.6525	54.7595	12393.3	44.6831	52.2544	38.0535	28.3255	88.5483	73.2715	15.1835	30.8249	53.5038	87.0305	80.0879	54.3837	-0.201063	0.698231	0.951486	1.27101	0.0441935	0.879576	-0.357577	0.56363	0.999976	1.16654	0.0497807	0.253391	0.0441935	1.27101	ENSSSCG00000015802
XLOC_017081	Chr15	53685090	53823608	6077	FAM149A|transcript:ENSSSCT00000017209	ENSSSCG00000015803;ENSSSCG00000015802	27.3441	24.6751	20.4882	13.602	40.3879	36.5504	7.81357	13.7308	28.5173	54.7595	46.9164	25.6525	54.7595	12393.3	44.6831	52.2544	38.0535	28.3255	88.5483	73.2715	15.1835	30.8249	53.5038	87.0305	80.0879	54.3837	-0.201063	0.698231	0.951486	1.27101	0.0441935	0.879576	-0.357577	0.56363	0.999976	1.16654	0.0497807	0.253391	0.0441935	1.27101	ENSSSCG00000015803	cytochrome P450 family 4 subfamily V member 2 [Source:HGNC SymbolAcc:HGNC:23198]
XLOC_016157	Chr14	140996060	140997972	1900	-	.	0.748666	0.384871	0.597817	0.313522	0.746299	0.880731	0.148904	0.490298	0.309188	0.459695	1.07324	0.850353	1.07324	69.8688	1.2234	0.815043	1.11035	0.652894	1.63622	1.76558	0.289355	1.1007	0.580094	0.730604	1.83206	1.80276	-0.332611	0.575716	0.936895	1.27142	0.0464388	0.892202	-0.79155	0.231553	0.999976	0.836737	0.171426	0.418131	0.0464388	1.27142	XLOC_016157	Unannotated_TU
XLOC_018739	Chr16	42558898	42594837	1528	-	.	0.282101	0.253361	0.628996	0.556929	0.695992	1.09515	0.308593	0.464506	0.532331	0.72404	1.30419	1.45746	1.45746	68.2809	0.460983	0.536543	1.16826	1.15978	1.52592	2.19542	0.599666	1.04279	0.998752	1.15073	2.22631	3.08984	0.475384	0.41672	0.919869	1.27663	0.0342929	0.787469	0.196173	0.76875	0.999976	1.06259	0.0525505	0.257943	0.0342929	1.27663	.
XLOC_005200	Chr10	72009227	72022986	1734	gene:ENSSSCG00000025277|transcript:ENSSSCT00000026329	ENSSSCG00000025277	8.32767	17.3648	7.60863	4.40053	20.9454	48.3704	36.7924	15.938	8.44361	71.7273	40.8387	22.8407	71.7273	4632.03	13.6083	36.7734	14.1318	9.1639	45.9216	96.9668	71.496	35.78	15.8418	113.998	69.713	48.4226	0.565383	0.34383	0.919869	1.27695	0.0436948	0.876464	0.732823	0.209677	0.999976	1.44091	0.0420087	0.234614	0.0420087	1.44091	ENSSSCG00000025277
XLOC_015273	Chr14	9750713	9753136	2388	-	.	3.01446	2.52182	0.585416	0.344481	0.31039	0.257418	0.335679	1.07743	0.510931	1.56055	1.84368	0.749723	3.01446	248.267	4.92595	5.34046	1.08731	0.717366	0.680512	0.516038	0.6523	2.41877	0.958601	2.48022	3.14723	1.58942	-2.62376	1.24e-05	0.0157202	1.278	0.0405915	0.852452	-1.49914	0.0220434	0.999976	2.63885	1.74e-05	0.00289482	1.24e-05	2.63885	XLOC_015273	Unannotated_TU
XLOC_014349	Chr14	2866252	2869816	910	SYK|transcript:ENSSSCT00000010510	ENSSSCG00000009589	11.4157	2.22166	4.17663	4.02115	2.16024	7.61825	1.60631	1.85241	0.695215	2.81542	3.1066	3.55092	11.4157	358.277	18.6545	4.7048	7.75741	8.37385	4.73621	15.2721	3.12143	4.15857	1.30435	4.47461	5.30308	7.52801	-0.857813	0.171952	0.918862	1.27855	0.0191646	0.586684	-1.9025	0.00426086	0.576029	0.0971072	0.862479	0.922988	0.00426086	1.9025	ENSSSCG00000009589
XLOC_047353	Chr9	148628744	148630983	1708	-	.	0.35332	0.0503689	0.127888	0.647707	0.28302	0.459876	0.441714	0.337637	0.211658	1.02274	0.43414	1.15047	1.15047	65.0566	0.577362	0.106666	0.237531	1.34882	0.620506	0.9219	0.858351	0.757979	0.39711	1.62547	0.741092	2.43901	0.432909	0.522334	0.931798	1.28193	0.0401272	0.848971	0.402815	0.584319	0.999976	1.3238	0.0277879	0.1989	0.0277879	1.3238	XLOC_047353	Unannotated_TU
XLOC_042594	Chr8	80925610	80977838	5605	TMEM154|transcript:ENSSSCT00000009871	ENSSSCG00000009012	10.8128	2.55558	5.97817	7.60651	2.06986	5.23991	4.02126	2.78588	1.55602	7.95766	4.01844	7.40894	10.8128	2090.2	17.6692	5.41195	11.1035	15.8402	4.53805	10.5043	7.81421	6.25416	2.91938	12.6473	6.85963	15.7071	-0.846233	0.160313	0.918862	1.28824	0.0141397	0.500141	-1.18715	0.0604936	0.999976	0.944064	0.0896907	0.323003	0.0141397	1.28824	ENSSSCG00000009012	transmembrane protein 154 [Source:HGNC SymbolAcc:HGNC:26489]
XLOC_031467	Chr4	1933547	1935293	1747	-	.	1.99857	3.17627	0.97526	1.91598	1.4204	1.6225	0.458845	0.507846	0.362133	0.866588	1.24682	1.12479	3.17627	120.417	3.26588	6.72639	1.81138	3.98994	3.11415	3.25259	0.891639	1.14009	0.679428	1.37729	2.12836	2.38457	-0.672865	0.206381	0.918862	1.29091	0.0260303	0.695954	-1.84528	0.00228321	0.401644	0.0435173	0.931615	0.962617	0.00228321	1.84528	XLOC_031467	Unannotated_TU
XLOC_002520	Chr1	255012560	255040819	3521	NMRK1|transcript:ENSSSCT00000005807	ENSSSCG00000005272	8.03093	9.84667	8.9954	5.12381	11.9442	10.6497	4.51308	7.19391	8.47053	19.9771	17.6769	9.22695	19.9771	2619.61	13.1234	20.8523	16.7075	10.6701	26.1871	21.3491	8.76994	16.15	15.8923	31.7501	30.1752	19.5613	-0.380756	0.41892	0.919869	1.29113	0.0275735	0.713011	-0.305096	0.572313	0.999976	1.41469	0.0148026	0.152441	0.0148026	1.41469	ENSSSCG00000005272	nicotinamide riboside kinase 1 [Source:HGNC SymbolAcc:HGNC:26057]
XLOC_033959	Chr5	86438271	86506578	4837	CHPT1|transcript:ENSSSCT00000000943	ENSSSCG00000000864	23.0363	22.2945	21.9472	11.377	33.3992	45.3344	16.4163	18.7915	28.1485	72.5534	53.2429	24.6906	72.5534	13069.9	37.6437	47.2132	40.7633	23.692	73.2258	90.8805	31.9006	42.1859	52.8119	115.311	90.8875	52.3445	-0.0841549	0.872789	0.98047	1.29259	0.0338909	0.782468	-0.0277157	0.960364	0.999976	1.38701	0.0296735	0.203108	0.0296735	1.38701	ENSSSCG00000000864
XLOC_005194	Chr10	71747464	71761223	1734	gene:ENSSSCG00000028982|transcript:ENSSSCT00000028251	ENSSSCG00000028982	7.28361	15.2066	7.78499	4.66227	12.8423	30.7436	31.5985	14.0193	7.37513	68.5372	31.8584	18.5596	68.5372	4426.02	11.9022	32.203	14.4593	9.70896	28.156	61.6308	61.4031	31.4726	13.8371	108.928	54.3835	39.3467	0.212087	0.706713	0.953237	1.29311	0.044316	0.880175	0.685969	0.233155	0.999976	1.82857	0.008102	0.118867	0.008102	1.82857	ENSSSCG00000028982
XLOC_001002	Chr1	243421571	243436624	1309	gene:ENSSSCG00000030006|transcript:ENSSSCT00000031901	ENSSSCG00000030006	0.987892	1.21586	1.63533	1.14852	1.20634	1.64362	0.108067	0.508331	0.414261	0.667243	0.885111	1.40107	1.64362	44.5989	1.61432	2.57482	3.03735	2.39174	2.64484	3.29492	0.209998	1.14118	0.777231	1.06046	1.51092	2.97029	-0.316558	0.525604	0.93249	1.2937	0.0482817	0.905271	-1.4682	0.0226011	0.999976	0.104672	0.837231	0.908194	0.0226011	1.4682	ENSSSCG00000030006
XLOC_016666	Chr15	116842504	116858482	1425	-	.	0.72598	0.996138	0.858404	0.537466	0.88199	1.3181	0.595617	0.466951	0.856212	2.69688	1.10576	1.22573	2.69688	143.124	1.18633	2.10952	1.59434	1.11925	1.93371	2.64236	1.15742	1.04828	1.60641	4.28621	1.88757	2.59857	-0.301262	0.580567	0.938186	1.29467	0.0459156	0.890797	-0.247578	0.691851	0.999976	1.44613	0.0224893	0.181027	0.0224893	1.44613	XLOC_016666	Unannotated_TU
XLOC_000210	Chr1	44519703	44540322	528	gene:ENSSSCG00000025075|transcript:ENSSSCT00000028955	ENSSSCG00000025075	296.674	129.941	186.082	116.688	201.355	279.351	129.939	137.87	238.012	546.219	488.811	193.854	546.219	10740.8	484.796	275.177	345.616	242.998	441.459	560.007	252.5	309.511	446.556	868.118	834.417	410.973	-0.572104	0.296204	0.918862	1.29508	0.0358006	0.807563	-0.264542	0.667114	0.999976	1.67645	0.00565861	0.103994	0.00565861	1.67645	ENSSSCG00000025075
XLOC_051986	GL896415.1	1604	5146	414	-	.	0.312355	32.521	31.9736	4.65919	0.155684	0	24.3738	25.3947	57.9598	154.572	64.9269	60.3319	154.572	2383.24	0.510421	68.8698	59.3856	9.70254	0.341328	0	47.3638	57.0098	108.743	245.664	110.833	127.904	-0.960097	NA	NA	1.29532	0.0408763	0.852452	0.82848	0.25352	0.999976	2.52821	0.00724423	0.114671	NA	2.52821	XLOC_051986	Unannotated_TU
XLOC_036689	Chr6	44952181	45083952	2342	gene:ENSSSCG00000024627|transcript:ENSSSCT00000028303	.	0.84664	4.2611	1.21248	2.84631	4.11432	3.29551	0.82548	2.65177	1.04193	1.93928	3.60149	5.33249	5.33249	289.003	1.3835	9.02373	2.25198	5.92731	9.02042	6.60641	1.60409	5.95309	1.95486	3.08214	6.14786	11.305	0.339331	0.515143	0.930315	1.29901	0.0119001	0.449658	-0.368791	0.5393	0.999976	0.582431	0.175456	0.421919	0.0119001	1.29901	.
XLOC_026498	Chr3	10773050	10776056	1602	WBSCR27|transcript:ENSSSCT00000008460	ENSSSCG00000007717	11.8929	4.43039	4.79953	3.27575	4.4055	5.94761	8.00601	8.58408	13.032	26.8605	25.8626	19.8708	26.8605	1602.56	19.4342	9.38224	8.91433	6.8216	9.65882	11.923	15.5575	19.2708	24.4505	42.69	44.1484	42.1264	-1.08858	0.0574123	0.918862	1.29982	0.0194186	0.591805	0.282047	0.656586	0.999976	2.91348	1.19e-08	1.08e-05	1.19e-08	2.91348	ENSSSCG00000007717	Williams Beuren syndrome chromosome region 27 [Source:HGNC SymbolAcc:HGNC:19068]
XLOC_017428	Chr15	133026569	133211757	1150	\TNS1|transcript:ENSSSCT00000036673,TNS1|transcript:ENSSSCT00000036013,TNS1|transcript:ENSSSCT00000034877\""	ENSSSCG00000027669	104.539	92.2018	104.354	98.2952	187.418	174.971	85.2445	115.375	94.6611	304.204	184.531	172.427	304.204	13028.7	170.828	195.256	193.82	204.695	410.904	350.759	165.649	259.012	177.602	483.478	315.001	365.547	0.075454	0.873375	0.98064	1.29997	0.0150096	0.51567	-0.0684211	0.894199	0.999976	1.18277	0.0279997	0.199638	0.0150096	1.29997	ENSSSCG00000027669
XLOC_006444	Chr11	24495230	24507415	3778	-	.	4.87185	11.3515	5.26136	0.247773	7.79647	1.45534	3.29497	6.9746	3.39695	8.84672	17.4926	3.01668	17.4926	2264.38	7.96111	24.0391	9.7721	0.515975	17.0933	2.91748	6.40287	15.6576	6.37331	14.0603	29.8605	6.39541	-1.13403	0.0812221	0.918862	1.30104	0.0398169	0.84415	-0.590186	0.249138	0.999976	1.91957	0.0158268	0.156616	0.0158268	1.91957	XLOC_006444	Unannotated_TU
XLOC_043007	Chr8	40026070	40096747	5648	gene:ENSSSCG00000026803|transcript:ENSSSCT00000028229	ENSSSCG00000026803	0.786087	0.335103	1.4851	1.16016	0.707524	1.6507	0.400734	0.369146	0.120013	0.62888	0.459505	1.14424	1.6507	174.142	1.28455	0.709648	2.75832	2.41598	1.55121	3.30912	0.778717	0.828714	0.225167	0.999492	0.784392	2.42581	-0.0346307	0.950461	0.992246	1.30142	0.0158571	0.528734	-1.34573	0.0301109	0.999976	-0.123145	0.798051	0.887061	0.0158571	1.34573	ENSSSCG00000026803
XLOC_023274	Chr2	109268883	109272082	1729	-	.	0	0.422936	1.03595	0.180468	2.44169	2.50847	0.627252	1.74465	0.418174	1.31342	1.71547	3.93986	3.93986	116.92	0	0.895651	1.9241	0.375815	5.35326	5.02866	1.21889	3.91666	0.784573	2.08744	2.92836	8.35256	1.03877	0.135556	0.918862	1.3017	0.0172822	0.563598	0.700112	0.338402	0.999976	0.759289	0.269483	0.508014	0.0172822	1.3017	XLOC_023274	Unannotated_TU
XLOC_037937	Chr6	36246439	36249171	2451	-	.	0.281387	0.75465	0.303008	0.41664	0.55223	0.710604	0.192383	0.144791	0.313428	0.285082	0.888693	0.801715	0.888693	74.6326	0.459816	1.59812	0.562787	0.867633	1.21073	1.42453	0.373843	0.325049	0.58805	0.453088	1.51703	1.69965	-0.0443024	0.935935	0.989932	1.30472	0.0472642	0.898766	-0.642276	0.334627	0.999976	0.752661	0.193655	0.438794	0.0472642	1.30472	XLOC_037937	Unannotated_TU
XLOC_000418	Chr1	114859048	114877009	931	-	.	0.925994	1.24748	0.797715	1.76718	1.03845	1.72405	0.861011	1.2865	0.77661	2.37666	2.24006	2.34515	2.37666	82.405	1.51317	2.6418	1.48162	3.68006	2.27674	3.45615	1.67314	2.88812	1.45706	3.77727	3.82387	4.97176	0.115969	0.832809	0.97613	1.30592	0.021389	0.620581	-0.0629376	0.917803	0.999976	1.18343	0.0277443	0.198812	0.021389	1.30592	XLOC_000418	Unannotated_TU
XLOC_016601	Chr15	104676679	104681780	2648	gene:ENSSSCG00000027724|transcript:ENSSSCT00000026026	ENSSSCG00000027724	0.992979	2.12801	3.00263	3.23512	3.96747	3.75298	2.36834	3.92006	1.36523	8.68583	4.27041	3.03425	8.68583	856.578	1.62263	4.50649	5.57689	6.73699	8.69845	7.52348	4.60221	8.80034	2.56142	13.8046	7.28973	6.43265	0.45537	0.296107	0.918862	1.30738	0.027638	0.71378	0.281483	0.58387	0.999976	1.23712	0.0349715	0.216959	0.027638	1.30738	ENSSSCG00000027724
XLOC_007426	Chr11	86135032	86136396	1355	-	.	0.668049	0.730145	1.74102	1.73756	1.35566	0.831717	0.417591	0.425597	0.400198	1.20324	0.68405	1.48241	1.74102	60.7195	1.09166	1.54623	3.23365	3.61839	2.9722	1.66732	0.811475	0.955445	0.750845	1.91233	1.1677	3.14274	-0.0510739	0.924998	0.988551	1.30777	0.0306186	0.750386	-1.00774	0.107125	0.999976	0.33207	0.545901	0.724962	0.0306186	1.30777	XLOC_007426	Unannotated_TU
XLOC_008354	Chr12	6473507	6482469	2118	RAB37|transcript:ENSSSCT00000018760	ENSSSCG00000017233	6.57362	2.86361	6.78607	11.1161	4.36687	10.0614	3.67339	2.99506	1.83487	5.82831	6.67377	7.23656	11.1161	484.318	10.742	6.06427	12.604	23.1488	9.57411	20.1698	7.13824	6.72375	3.44256	9.26306	11.3924	15.3416	0.0643965	0.906196	0.986221	1.30967	0.00735972	0.352166	-0.900994	0.119747	0.999976	0.268584	0.590606	0.755587	0.00735972	1.30967	ENSSSCG00000017233	\RAB37, member RAS oncogene family [Source:HGNC SymbolAcc:HGNC:30268]\""
XLOC_045569	Chr9	44119910	44140924	6803	\LAYN|transcript:ENSSSCT00000016386,LAYN|transcript:ENSSSCT00000029247\""	ENSSSCG00000015022	13.4707	9.11137	17.3	7.00921	11.2317	16.9273	6.80645	14.176	10.7077	19.8915	29.7563	24.0254	29.7563	6936.07	22.0126	19.2952	32.1319	14.5963	24.6248	33.9337	13.2265	31.8244	20.0897	31.614	50.7951	50.9342	-0.599494	0.232509	0.918862	1.3135	0.00954083	0.407925	-0.334224	0.539676	0.999976	1.62629	0.00125911	0.0508696	0.00125911	1.62629	ENSSSCG00000015022	layilin [Source:HGNC SymbolAcc:HGNC:29471]
XLOC_030210	Chr4	100798897	100842925	6632	FCRL3|transcript:ENSSSCT00000007074	ENSSSCG00000006457	1.5209	0.233495	2.31871	2.22841	0.937836	2.20394	0.248847	0.668883	0.292992	0.63215	0.782656	1.61973	2.31871	347.871	2.4853	0.494474	4.30662	4.64056	2.05615	4.41818	0.483567	1.50161	0.549708	1.00469	1.33602	3.43384	-0.1144	0.851461	0.978273	1.31842	0.00755924	0.356712	-1.49305	0.0234782	0.999976	-0.306704	0.516784	0.702774	0.00755924	1.49305	ENSSSCG00000006457	Fc receptor like 3 [Source:HGNC SymbolAcc:HGNC:18506]
XLOC_013757	Chr14	52274437	52274927	394	IGLV-8|transcript:ENSSSCT00000035276	ENSSSCG00000031054	27.5697	5.24041	22.176	55.4366	6.54346	21.4959	6.58227	4.72877	4.35833	6.65041	16.4676	18.0652	55.4366	413.198	45.0518	11.0976	41.1882	115.444	14.3462	43.0923	12.7909	10.6158	8.17704	10.5697	28.1107	38.2984	-0.0450284	0.943894	0.991335	1.32057	0.0143865	0.504826	-1.55359	0.0162744	0.999976	-0.380362	0.556813	0.732474	0.0143865	1.55359	ENSSSCG00000031054
XLOC_030780	Chr4	56421553	56483964	3764	CA13|transcript:ENSSSCT00000006736	ENSSSCG00000006143	8.42862	1.53135	1.82221	1.83883	2.65415	3.2935	2.48042	2.00352	2.28106	7.11608	6.83346	1.9606	8.42862	1094.16	13.7732	3.24295	3.38445	3.82928	5.81908	6.60239	4.82002	4.49781	4.27969	11.3097	11.665	4.15649	-1.08201	NA	NA	1.32454	0.0328831	0.770416	-0.833604	0.21771	0.999976	1.67207	0.00759477	0.116651	NA	1.67207	ENSSSCG00000006143	carbonic anhydrase 13 [Source:HGNC SymbolAcc:HGNC:14914]
XLOC_032950	Chr5	55086941	55108253	1106	gene:ENSSSCG00000000576|transcript:ENSSSCT00000000620	ENSSSCG00000000576	2491.63	1602.87	1559.92	960.426	1479.04	1805.51	1241.03	1746.06	3254.14	7081.08	6715.16	2214.77	7081.08	291670	4071.59	3394.41	2897.29	2000.04	3242.72	3619.46	2411.6	3919.81	6105.37	11254.1	11463	4695.33	-0.876308	0.0881259	0.918862	1.32768	0.0378546	0.824747	0.124347	0.83948	0.999976	2.45667	5.51e-05	0.00646618	5.51e-05	2.45667	ENSSSCG00000000576
XLOC_043737	Chr8	45798745	45800122	1324	-	.	2.40919	2.53412	1.97976	1.79967	2.87216	1.36706	1.17526	1.90977	1.60414	4.39789	4.1654	2.44059	4.39789	216.855	3.93687	5.36651	3.67707	3.74773	6.29704	2.74051	2.2838	4.28735	3.00967	6.98967	7.11048	5.17408	-0.609963	0.235545	0.918862	1.32869	0.0222717	0.637045	-0.512739	0.36393	0.999976	1.48272	0.010505	0.132225	0.010505	1.48272	XLOC_043737	Unannotated_TU
XLOC_002010	Chr1	133365784	133366966	605	-	.	3.13491	1.49308	1.15535	1.40659	3.62216	3.04817	0.467633	2.19969	1.26977	4.81224	2.75768	2.02094	4.81224	108.428	5.12277	3.16191	2.14587	2.92916	7.94138	6.11058	0.908717	4.93819	2.38233	7.6482	4.70746	4.28442	-0.15712	0.796632	0.971092	1.33029	0.0448291	0.886114	-0.611843	0.37094	0.999976	0.91283	0.152933	0.39877	0.0448291	1.33029	XLOC_002010	Unannotated_TU
XLOC_027274	Chr3	122441773	122991113	3439	-	.	0.551504	0.487812	1.42277	0.932069	1.59305	1.94637	0.397627	1.41891	1.95788	4.91019	2.78956	2.23476	4.91019	628.88	0.901215	1.03304	2.64256	1.94099	3.49268	3.90183	0.772678	3.18539	3.67335	7.80387	4.76187	4.73773	0.390395	0.454367	0.921764	1.33042	0.0388978	0.836793	0.614073	0.340535	0.999976	1.75244	0.00247261	0.0706634	0.00247261	1.75244	XLOC_027274	Unannotated_TU
XLOC_001595	Chr1	24300284	24523499	1174	AIG1|transcript:ENSSSCT00000004571	ENSSSCG00000004136	42.077	37.6656	43.6494	25.2252	39.6107	50.4699	31.6094	42.8111	46.1128	130.74	104.768	47.721	130.74	5716.3	68.7582	79.7646	81.0716	52.5302	86.8442	101.175	61.4242	96.1089	86.5162	207.789	178.843	101.169	-0.541104	0.253358	0.918862	1.33396	0.0240298	0.663247	-0.0277918	0.958573	0.999976	1.91037	0.00123255	0.0504725	0.00123255	1.91037	ENSSSCG00000004136
XLOC_052377	JH118462.1	184312	209293	2847	gene:ENSSSCG00000025231|transcript:ENSSSCT00000032365	ENSSSCG00000025231	0.514777	0.513703	0.613792	0.697449	0.973475	0.539791	0.0993741	0.249303	0.285705	0.552216	0.341845	1.07365	1.07365	58.5509	0.8412	1.08787	1.14002	1.4524	2.13429	1.0821	0.193106	0.559673	0.536035	0.877649	0.583541	2.27615	-0.0438824	0.931948	0.98945	1.33793	0.032312	0.764146	-1.06006	0.0955919	0.999976	0.295384	0.566358	0.739089	0.032312	1.33793	ENSSSCG00000025231
XLOC_001345	Chr1	303804123	303807668	645	C9orf50|transcript:ENSSSCT00000006237	ENSSSCG00000005674	2.33903	1.80063	1.96421	1.4513	0.899346	1.85314	0.950371	1.23796	0.630544	4.24298	1.00593	1.96331	4.24298	101.922	3.82222	3.8132	3.64819	3.02226	1.97177	3.71494	1.84679	2.77917	1.18302	6.74346	1.71715	4.16225	-0.871913	0.123287	0.918862	1.34187	0.0439961	0.879002	-1.00991	0.103559	0.999976	1.3085	0.0512329	0.256033	0.0439961	1.34187	ENSSSCG00000005674
XLOC_001824	Chr1	85867147	85892926	1982	DDO|transcript:ENSSSCT00000004864	ENSSSCG00000004401	46.1063	22.6361	57.3966	24.6451	40.3564	77.4337	29.5717	59.8708	88.9872	210.35	217.459	33.9067	217.459	15526.8	75.3425	47.9364	106.605	51.3223	88.4791	155.229	57.4646	134.407	166.957	334.313	371.21	71.8828	-0.305279	0.574276	0.936875	1.34314	0.0469957	0.896508	0.440233	0.473377	0.999976	2.19644	0.00151365	0.0543266	0.00151365	2.19644	ENSSSCG00000004401	D-aspartate oxidase [Source:RefSeq peptideAcc:NP_001090895]
XLOC_048011	GL892962.1	14293	17363	1452	gene:ENSSSCG00000021557|transcript:ENSSSCT00000026919	ENSSSCG00000021557	23.6603	12.2054	38.0302	23.0525	17.112	93.6795	28.2528	16.1921	9.74115	65.7672	27.2577	35.3364	93.6795	3556.43	38.6634	25.8473	70.6349	48.0056	37.5172	187.797	54.9017	36.3505	18.2762	104.525	46.5298	74.9137	0.284742	0.630486	0.942947	1.34423	0.0206197	0.612905	-0.429991	0.461644	0.999976	0.61219	0.351647	0.576719	0.0206197	1.34423	ENSSSCG00000021557
XLOC_018774	Chr16	51863660	51944652	6486	MCCC2|transcript:ENSSSCT00000018480	ENSSSCG00000016971	5.98792	7.5074	5.55681	3.71306	8.37712	9.03001	4.37652	4.45929	5.05815	14.9655	9.61757	9.07536	14.9655	3614.98	9.78488	15.8984	10.3209	7.73228	18.3664	18.1022	8.50457	10.0109	9.49004	23.785	16.4175	19.2399	-0.299319	0.537186	0.933955	1.3454	0.0130742	0.476139	-0.369535	0.481041	0.999976	1.30462	0.017843	0.163814	0.0130742	1.3454	ENSSSCG00000016971
XLOC_011809	Chr13	159759027	159796242	3621	\TRAT1|transcript:ENSSSCT00000024639,TRAT1|transcript:ENSSSCT00000013063\""	ENSSSCG00000023842	2.96414	0.605846	3.55912	3.3137	1.79778	3.64992	1.49754	1.38435	0.648944	3.16789	2.39337	2.58069	3.64992	427.205	4.84372	1.283	6.61047	6.90063	3.94153	7.31689	2.91006	3.10779	1.21754	5.0348	4.08557	5.4711	-0.2299	0.695796	0.950587	1.34578	0.0103625	0.419413	-0.954213	0.133018	0.999976	0.562285	0.270778	0.508847	0.0103625	1.34578	ENSSSCG00000023842	T cell receptor associated transmembrane adaptor 1 [Source:HGNC SymbolAcc:HGNC:30698]
XLOC_051027	GL895978.1	516	1967	517	-	.	7.7539	13.7282	7.68952	4.00529	20.4455	19.9488	20.0651	25.9984	13.8976	61.3816	39.0835	33.3624	61.3816	1181.86	12.6707	29.0722	14.282	8.34083	44.8256	39.9908	38.9911	58.3652	26.0744	97.5552	66.7169	70.7288	0.133485	0.811167	0.972927	1.34752	0.0122621	0.46141	0.888546	0.0782366	0.999976	2.0696	0.00105336	0.0454659	0.00105336	2.0696	XLOC_051027	Unannotated_TU
XLOC_032896	Chr5	42330432	42379125	5669	GLIPR1|transcript:ENSSSCT00000000561	ENSSSCG00000000519	22.233	2.82265	4.42338	2.5319	3.54725	5.84341	3.63483	4.14729	6.09003	17.2763	12.3852	4.86042	22.233	4346.9	36.3311	5.97753	8.21569	5.27255	7.77715	11.7141	7.06331	9.31046	11.426	27.4577	21.142	10.3042	-1.5846	NA	NA	1.35026	0.0301223	0.746857	-1.00433	NA	NA	2.10837	0.000733598	0.0364965	NA	2.10837	ENSSSCG00000000519	GLI pathogenesis related 1 [Source:HGNC SymbolAcc:HGNC:17001]
XLOC_001802	Chr1	83164992	83239407	999	SCML4|transcript:ENSSSCT00000004842	ENSSSCG00000004381	1.38074	0.473639	1.57429	0.880234	0.451623	1.26484	0.330402	1.28774	0.497576	0.524577	2.55149	2.9286	2.9286	87.336	2.25628	1.00303	2.92399	1.83305	0.990159	2.5356	0.642045	2.89091	0.933546	0.833722	4.35549	6.20868	-0.731488	0.233677	0.918862	1.35072	0.0381447	0.82667	-0.694744	0.301431	0.999976	1.50649	0.0182893	0.165322	0.0182893	1.50649	ENSSSCG00000004381
XLOC_033808	Chr5	66030234	66047282	3940	\gene:ENSSSCG00000025680|transcript:ENSSSCT00000031826,gene:ENSSSCG00000025680|transcript:ENSSSCT00000029996\""	ENSSSCG00000025680	1.40037	0.447618	2.01801	2.25346	1.39049	7.96563	1.13694	0.968271	0.194978	1.34486	1.02334	4.39993	7.96563	586.215	2.28835	0.947922	3.74812	4.69272	3.04856	15.9685	2.20933	2.17372	0.365815	2.13742	1.74688	9.3279	0.801931	0.191032	0.918862	1.35691	0.0197421	0.597431	-0.748769	0.246824	0.999976	-0.356549	0.562524	0.736335	0.0197421	1.35691	ENSSSCG00000025680
XLOC_027026	Chr3	75032863	75034741	1115	-	.	2.20358	2.04466	1.72396	1.65364	2.65905	3.73668	1.43785	3.77958	2.8775	10.1312	6.19311	2.93723	10.1312	420.699	3.60087	4.32998	3.20196	3.44362	5.82982	7.49081	2.79407	8.48497	5.39873	16.1017	10.5719	6.22696	-0.0879355	0.867816	0.979998	1.35966	0.0309089	0.752515	0.303174	0.605624	0.999976	1.84953	0.00349215	0.0833203	0.00349215	1.84953	XLOC_027026	Unannotated_TU
XLOC_010648	Chr13	135842071	136055478	2412	TPRG1|transcript:ENSSSCT00000012924	ENSSSCG00000011812	0.643359	0.481512	0.090561	2.26977	0.921904	1.55746	0.801523	0.312656	0.786873	1.93128	2.76683	0.543119	2.76683	228.661	1.05132	1.0197	0.168202	4.72669	2.02122	3.12219	1.55754	0.701897	1.47632	3.06943	4.72308	1.15142	0.972734	0.118894	0.918862	1.36028	0.0456603	0.889746	0.423053	0.546779	0.999976	0.873175	0.193172	0.438399	0.0456603	1.36028	ENSSSCG00000011812	tumor protein p63 regulated 1 [Source:HGNC SymbolAcc:HGNC:24759]
XLOC_045831	Chr9	79735226	79841261	4204	\HEPACAM2|transcript:ENSSSCT00000028375,HEPACAM2|transcript:ENSSSCT00000024549\""	ENSSSCG00000025870	2.18396	2.39427	1.68345	0.796198	1.84743	2.59949	1.46933	1.89935	2.05307	5.81727	5.08201	2.21242	5.81727	910.792	3.56882	5.07035	3.12673	1.65804	4.05039	5.21112	2.85523	4.26394	3.85194	9.24551	8.67517	4.69037	-0.657395	0.211056	0.918862	1.36164	0.0221187	0.635058	-0.180873	0.742159	0.999976	1.89788	0.00234615	0.0694463	0.00234615	1.89788	ENSSSCG00000025870	HEPACAM family member 2 [Source:HGNC SymbolAcc:HGNC:27364]
XLOC_000433	Chr1	118089721	118138184	7406	RBPMS2|transcript:ENSSSCT00000005024	ENSSSCG00000004549	0.232811	0.604046	0.501399	0.467281	0.600495	0.26284	0.280142	0.389336	0.311185	1.02996	0.556934	0.854939	1.02996	284.08	0.380438	1.27919	0.931266	0.97309	1.31655	0.526908	0.54438	0.87404	0.583841	1.63694	0.950706	1.81248	-0.307503	0.527695	0.932695	1.36494	0.0106444	0.426755	-0.296352	0.576863	0.999976	1.42494	0.00791822	0.118385	0.00791822	1.42494	ENSSSCG00000004549	RNA binding protein with multiple splicing 2 [Source:HGNC SymbolAcc:HGNC:19098]
XLOC_037688	Chr6	2034467	2036580	2114	-	.	0.265074	0.122086	0.433973	0.375712	0.35062	0.323092	0.0446102	0.251809	0.171008	0.523336	0.394607	0.433776	0.523336	41.2025	0.433158	0.258542	0.806033	0.782402	0.768715	0.647693	0.0866878	0.565299	0.320844	0.83175	0.673608	0.919611	-0.0960099	0.875519	0.980732	1.36628	0.0486099	0.907262	-0.60865	0.399306	0.999976	0.92602	0.1227	0.362985	0.0486099	1.36628	XLOC_037688	Unannotated_TU
XLOC_023397	Chr2	142698576	142731752	706	-	.	17.0344	15.9022	9.7769	7.23219	8.76416	14.1247	11.6213	12.3153	13.5055	41.9803	31.5746	17.1946	41.9803	1103.79	27.836	33.676	18.159	15.0607	19.2149	28.3154	22.5828	27.6473	25.3388	66.7202	53.8989	36.4527	-0.911679	0.0781318	0.918862	1.36662	0.0188783	0.579621	-0.201605	0.721727	0.999976	2.16393	0.000209633	0.0167479	0.000209633	2.16393	XLOC_023397	Unannotated_TU
XLOC_038325	Chr6	52268892	52276122	2892	-	.	0.730341	1.29402	1.29912	1.36338	1.96123	1.68865	0.635881	1.15042	1.04691	2.45637	2.41978	2.20448	2.45637	264.563	1.19345	2.74035	2.4129	2.83918	4.29988	3.38518	1.23566	2.58264	1.9642	3.90396	4.13065	4.67352	0.179343	0.685589	0.948324	1.3697	0.0113309	0.438236	-0.124018	0.819689	0.999976	1.12377	0.0212997	0.175979	0.0113309	1.3697	XLOC_038325	Unannotated_TU
XLOC_025755	Chr2	80293037	80293723	670	-	.	0.707695	1.41243	1.23887	1.43948	1.20248	0.866513	0.422266	0.860723	0.269785	1.91197	0.830049	1.49901	1.91197	47.7082	1.15645	2.99111	2.301	2.99765	2.63638	1.73707	0.820558	1.93228	0.506167	3.03873	1.41692	3.17792	-0.25616	0.650077	0.94565	1.36983	0.0430807	0.872693	-0.889448	0.181341	0.999976	0.815414	0.191764	0.437116	0.0430807	1.36983	XLOC_025755	Unannotated_TU
XLOC_040870	Chr7	81904936	81907677	2416	gene:ENSSSCG00000026675|transcript:ENSSSCT00000026928	ENSSSCG00000026675	0.0892074	0.0890212	0.560549	0.58705	0.266776	0.650222	0.234204	0.422304	0.0748162	0.650728	0.383646	0.921774	0.921774	58.5509	0.145774	0.18852	1.04113	1.2225	0.584892	1.30348	0.455111	0.948053	0.140369	1.03422	0.654897	1.95417	0.53507	0.401559	0.919869	1.37264	0.0288228	0.729007	-0.0345272	0.961695	0.999976	0.844443	0.138648	0.38115	0.0288228	1.37264	ENSSSCG00000026675
XLOC_023320	Chr2	128751370	128862853	6095	HSD17B4|transcript:ENSSSCT00000025027	ENSSSCG00000028431	48.6921	47.313	38.5976	12.8916	49.0668	58.4514	41.668	44.9935	42.4458	139.996	113.751	52.5792	139.996	31778	79.5679	100.195	71.6887	26.8462	107.576	117.176	80.9703	101.008	79.6362	222.498	194.177	111.469	-0.581485	0.285147	0.918862	1.37393	0.017521	0.564197	-0.0879622	0.866982	0.999976	1.90021	0.00311016	0.0788231	0.00311016	1.90021	ENSSSCG00000028431
XLOC_014926	Chr14	95804091	95826514	1995	\ANXA8|transcript:ENSSSCT00000011352,ANXA8|transcript:ENSSSCT00000036479\""	ENSSSCG00000010370	26.36	17.7882	51.3291	41.0919	87.5205	55.1377	9.19425	21.7021	15.6066	24.0209	59.9573	29.7678	87.5205	4098.44	43.0749	37.67	95.3352	85.572	191.884	110.533	17.8665	48.7201	29.2809	38.177	102.349	63.1082	0.416993	0.40768	0.919869	1.37549	0.0147906	0.511673	-0.89068	0.112796	0.999976	0.046143	0.93401	0.964081	0.0147906	1.37549	ENSSSCG00000010370
XLOC_013425	Chr14	2849307	2853767	1085	SYK|transcript:ENSSSCT00000031967	ENSSSCG00000021967	3.41662	0.594678	1.08713	1.09805	1.06927	2.95869	0.738803	0.572391	0.333191	1.77099	1.2387	1.28787	3.41662	127.85	5.58311	1.25935	2.01917	2.28663	2.34431	5.93119	1.43566	1.28499	0.625128	2.81468	2.1145	2.7303	-0.571051	0.376795	0.919869	1.37688	0.0272896	0.708354	-1.44248	0.0385794	0.999976	0.408683	0.508356	0.69673	0.0272896	1.44248	ENSSSCG00000021967
XLOC_026911	Chr3	57688475	57704644	14308	MITD1|transcript:ENSSSCT00000008964	ENSSSCG00000008185	0.069291	0.0390827	0.0427462	0.0257731	0.0315328	0.0405761	0.0395468	0.0248031	0.0252664	0.10581	0.058303	0.0946093	0.10581	56.3824	0.113229	0.0827655	0.079394	0.0536712	0.069134	0.0813418	0.0768485	0.0556817	0.0474045	0.168166	0.0995253	0.200573	-0.926817	0.13401	0.918862	1.37796	0.0325196	0.767729	-0.647045	0.342781	0.999976	1.81317	0.00292664	0.0767156	0.00292664	1.81317	ENSSSCG00000008185	microtubule interacting and trafficking domain containing 1 [Source:HGNC SymbolAcc:HGNC:25207]
XLOC_033351	Chr5	5668265	5737551	2368	GRAP2|transcript:ENSSSCT00000000086	ENSSSCG00000000080	3.54961	0.799266	2.63817	3.54578	1.32009	3.89388	1.35406	0.580731	0.629745	1.96716	1.91797	3.30082	3.89388	289.893	5.80044	1.69261	4.89997	7.38392	2.89423	7.80595	2.63124	1.30371	1.18152	3.12646	3.27404	6.99779	-0.26653	0.657157	0.946864	1.38036	0.0110716	0.435214	-1.25036	0.0560238	0.999976	0.265015	0.602399	0.763391	0.0110716	1.38036	ENSSSCG00000000080	GRB2-related adaptor protein 2 [Source:HGNC SymbolAcc:HGNC:4563]
XLOC_044822	Chr9	73904606	74002711	3398	FCMR|transcript:ENSSSCT00000017053	ENSSSCG00000030821;ENSSSCG00000015656;ENSSSCG00000015657	1.48419	0.658264	2.76416	2.11202	1.0053	7.44725	0.777095	0.704961	0.0265974	1.33661	0.900156	2.08182	7.44725	472.672	2.42533	1.39401	5.13398	4.39819	2.20407	14.9293	1.51007	1.5826	0.0499017	2.1243	1.5366	4.41348	0.480751	0.434221	0.919869	1.38601	0.0394158	0.84253	-1.39888	0.0439716	0.999976	-0.636666	0.31469	0.545942	0.0394158	1.39888	ENSSSCG00000030821	Fc fragment of IgA and IgM receptor [Source:HGNC SymbolAcc:HGNC:24692]
XLOC_044822	Chr9	73904606	74002711	3398	FCMR|transcript:ENSSSCT00000017053	ENSSSCG00000030821;ENSSSCG00000015656;ENSSSCG00000015657	1.48419	0.658264	2.76416	2.11202	1.0053	7.44725	0.777095	0.704961	0.0265974	1.33661	0.900156	2.08182	7.44725	472.672	2.42533	1.39401	5.13398	4.39819	2.20407	14.9293	1.51007	1.5826	0.0499017	2.1243	1.5366	4.41348	0.480751	0.434221	0.919869	1.38601	0.0394158	0.84253	-1.39888	0.0439716	0.999976	-0.636666	0.31469	0.545942	0.0394158	1.39888	ENSSSCG00000015656	Fc fragment of IgM receptor [Source:HGNC SymbolAcc:HGNC:14315]
XLOC_044822	Chr9	73904606	74002711	3398	FCMR|transcript:ENSSSCT00000017053	ENSSSCG00000030821;ENSSSCG00000015656;ENSSSCG00000015657	1.48419	0.658264	2.76416	2.11202	1.0053	7.44725	0.777095	0.704961	0.0265974	1.33661	0.900156	2.08182	7.44725	472.672	2.42533	1.39401	5.13398	4.39819	2.20407	14.9293	1.51007	1.5826	0.0499017	2.1243	1.5366	4.41348	0.480751	0.434221	0.919869	1.38601	0.0394158	0.84253	-1.39888	0.0439716	0.999976	-0.636666	0.31469	0.545942	0.0394158	1.39888	ENSSSCG00000015657
XLOC_049351	GL894048.1	9383	33099	691	AKAP7|transcript:ENSSSCT00000032187	ENSSSCG00000027219	9.41948	2.67677	4.99456	3.32513	2.70498	5.93067	4.70848	1.92592	3.00824	8.67944	10.9993	5.877	10.9993	260.42	15.3924	5.6686	9.27658	6.92443	5.93051	11.889	9.14964	4.32359	5.64402	13.7944	18.7761	12.4593	-0.956047	0.107318	0.918862	1.38664	0.0219985	0.633655	-0.760097	0.246173	0.999976	1.68164	0.00347755	0.0833203	0.00347755	1.68164	ENSSSCG00000027219
XLOC_010221	Chr13	38106295	38120182	4169	ITIH3|transcript:ENSSSCT00000012532	ENSSSCG00000011451	12.2419	10.452	5.18707	13.5061	15.5065	8.4865	4.7843	7.96975	1.52834	9.02263	11.361	12.7994	15.5065	1760.17	20.0045	22.1341	9.63412	28.1258	33.9971	17.0126	9.29697	17.8917	2.86745	14.3399	19.3936	27.135	-0.157352	0.766316	0.965901	1.38882	0.00764729	0.359212	-1.05905	0.0756061	0.999976	0.439106	0.321932	0.55211	0.00764729	1.38882	ENSSSCG00000011451	inter-alpha-trypsin inhibitor heavy chain H3 precursor [Source:RefSeq peptideAcc:NP_001193278]
XLOC_007894	Chr12	32819438	32826497	3176	-	.	1.71009	3.77871	1.87071	2.29538	4.18052	1.58066	0.786873	1.11739	1.60779	3.97843	3.98363	1.25116	4.18052	470.576	2.79446	8.00219	3.47454	4.78002	9.16556	3.1687	1.52907	2.50848	3.01652	6.32301	6.8002	2.65247	-0.239097	0.631641	0.942947	1.38943	0.0289864	0.729288	-0.766312	0.182618	0.999976	0.922943	0.148026	0.392645	0.0289864	1.38943	XLOC_007894	Unannotated_TU
XLOC_001909	Chr1	108842620	108870348	2136	ACAA2|transcript:ENSSSCT00000004982	ENSSSCG00000004510	122.555	99.14	75.8789	46.8123	80.9587	89.2142	82.7606	79.8943	99.75	332.331	230.898	92.383	332.331	26436.8	200.267	209.949	140.933	97.4843	177.497	178.845	160.823	179.359	187.15	528.181	394.15	195.853	-0.895197	0.0763675	0.918862	1.39144	0.0228014	0.649205	-0.189524	0.736628	0.999976	2.17347	0.000411633	0.0257679	0.000411633	2.17347	ENSSSCG00000004510	acetyl-CoA acyltransferase 2 [Source:HGNC SymbolAcc:HGNC:83]
XLOC_007776	Chr12	22876517	22893113	2282	gene:ENSSSCG00000021018|transcript:ENSSSCT00000029526	ENSSSCG00000021018	0.0755566	0.169647	0.612608	0.410204	0.621371	0.25441	0.0826521	0.485981	0.0594071	0.357227	0.446791	1.05244	1.05244	41.2219	0.123467	0.359263	1.13782	0.854231	1.36232	0.510008	0.160612	1.091	0.111459	0.567749	0.762688	2.23119	0.233721	0.71066	0.954066	1.39234	0.0400821	0.848896	-0.362519	0.621112	0.999976	0.89303	0.116733	0.35657	0.0400821	1.39234	ENSSSCG00000021018
XLOC_044671	Chr9	55129446	55157001	2483	CRTAM|transcript:ENSSSCT00000016503	ENSSSCG00000015137	0.677042	0.138591	0.439857	0.719723	0.545113	0.783969	0.398797	0.410909	0.0727974	0.820774	0.802581	0.597934	0.820774	75.8993	1.10636	0.293493	0.816962	1.49879	1.19513	1.5716	0.774953	0.922471	0.136581	1.30447	1.37003	1.26763	0.02146	0.972166	0.995576	1.39584	0.0305426	0.750015	-0.623105	0.375012	0.999976	0.769792	0.170475	0.41694	0.0305426	1.39584	ENSSSCG00000015137	cytotoxic and regulatory T-cell molecule [Source:HGNC SymbolAcc:HGNC:24313]
XLOC_032369	Chr4	134283864	134285945	1588	-	.	0.461452	0.162525	0.467678	0.232217	0.568226	0.365594	0.0593867	0.279347	0.284565	0.880021	0.554499	0.467465	0.880021	52.0453	0.754061	0.34418	0.868635	0.483582	1.2458	0.732896	0.115402	0.627121	0.533898	1.39864	0.946549	0.991033	-0.350914	0.581733	0.938186	1.39779	0.0480552	0.903738	-0.605067	0.405082	0.999976	1.25018	0.0599977	0.271469	0.0480552	1.39779	XLOC_032369	Unannotated_TU
XLOC_016402	Chr15	53902448	54175635	5363	-	ENSSSCG00000030223;ENSSSCG00000015804;ENSSSCG00000015799	15.2471	16.1457	12.227	12.9692	52.7475	45.8485	4.11479	7.88279	10.2714	19.4238	21.3359	19.3704	52.7475	5296.99	24.9154	34.1917	22.7097	27.0078	115.646	91.9112	7.99597	17.6965	19.271	30.8707	36.4211	41.0654	0.688464	0.197616	0.918862	1.39831	0.0111232	0.435767	-0.785083	0.172562	0.999976	-0.166267	0.76783	0.869468	0.0111232	1.39831	ENSSSCG00000030223
XLOC_016402	Chr15	53902448	54175635	5363	-	ENSSSCG00000030223;ENSSSCG00000015804;ENSSSCG00000015799	15.2471	16.1457	12.227	12.9692	52.7475	45.8485	4.11479	7.88279	10.2714	19.4238	21.3359	19.3704	52.7475	5296.99	24.9154	34.1917	22.7097	27.0078	115.646	91.9112	7.99597	17.6965	19.271	30.8707	36.4211	41.0654	0.688464	0.197616	0.918862	1.39831	0.0111232	0.435767	-0.785083	0.172562	0.999976	-0.166267	0.76783	0.869468	0.0111232	1.39831	ENSSSCG00000015799	plasma kallikrein [Source:RefSeq peptideAcc:NP_999239]
XLOC_016402	Chr15	53902448	54175635	5363	-	ENSSSCG00000030223;ENSSSCG00000015804;ENSSSCG00000015799	15.2471	16.1457	12.227	12.9692	52.7475	45.8485	4.11479	7.88279	10.2714	19.4238	21.3359	19.3704	52.7475	5296.99	24.9154	34.1917	22.7097	27.0078	115.646	91.9112	7.99597	17.6965	19.271	30.8707	36.4211	41.0654	0.688464	0.197616	0.918862	1.39831	0.0111232	0.435767	-0.785083	0.172562	0.999976	-0.166267	0.76783	0.869468	0.0111232	1.39831	ENSSSCG00000015804
XLOC_002189	Chr1	159917912	159971690	6909	MPHOSPH10|transcript:ENSSSCT00000005351	ENSSSCG00000004847	0.0436728	0.00622594	0.0505852	0.0615854	0.0746309	0.00988589	0.0272995	0.0577859	0.156974	0.387681	0.24819	0.151687	0.387681	99.7534	0.0713659	0.0131847	0.0939536	0.128249	0.163624	0.0198179	0.0530491	0.129727	0.294513	0.616151	0.423669	0.321578	-0.0180927	0.979649	0.997262	1.39846	0.0483135	0.905271	0.858985	0.256318	0.999976	2.65722	0.000222713	0.0174216	0.000222713	2.65722	ENSSSCG00000004847	M-phase phosphoprotein 10 [Source:HGNC SymbolAcc:HGNC:7213]
XLOC_010266	Chr13	50687539	51098878	2533	-	.	0.119122	0.305673	0.448422	1.691	1.75573	0.9168	0.0744619	0.47285	0.214081	0.804573	0.73185	0.430979	1.75573	83.2746	0.194657	0.647325	0.832869	3.52143	3.84934	1.83788	0.144696	1.06152	0.401656	1.27873	1.24929	0.913681	1.68111	0.00143197	0.300671	1.40025	0.0368794	0.816849	-0.124289	0.855344	0.999976	-0.326542	0.581429	0.749425	0.00143197	1.68111	.
XLOC_030180	Chr4	99069233	99075684	994	\FCER1A|transcript:ENSSSCT00000007026,FCER1A|transcript:ENSSSCT00000035996\""	ENSSSCG00000006413	18.5603	18.2186	13.5367	23.3722	18.6745	20.4424	8.96572	2.63306	4.77348	14.1763	21.9134	8.12711	23.3722	746.326	30.3295	38.5817	25.1422	48.6715	40.9429	40.9802	17.4224	5.91109	8.95594	22.5306	37.4069	17.2296	-0.202555	0.668024	0.946918	1.40037	0.0262818	0.69662	-1.3264	0.027425	0.999976	0.288739	0.610422	0.768966	0.0262818	1.40037	ENSSSCG00000006413	Fc fragment of IgE receptor Ia [Source:HGNC SymbolAcc:HGNC:3609]
XLOC_031904	Chr4	90637812	90638766	955	-	.	0.0902723	0.135126	0.365961	0.594057	0.404941	0.14304	0.246874	0.557407	0.0473183	0.67069	0.922035	0.868763	0.922035	30.1706	0.147514	0.286156	0.679713	1.2371	0.88781	0.286748	0.479733	1.25135	0.088778	1.06594	1.57395	1.84179	0.386906	0.57901	0.938186	1.40335	0.0495385	0.916484	0.248979	0.746703	NA	1.47101	0.0334996	0.214029	0.0334996	1.47101	.
XLOC_016375	Chr15	43346318	43357071	506	DEFB1|transcript:ENSSSCT00000031972	ENSSSCG00000029990	22.7451	8.16096	8.46105	21.4709	9.74439	6.74917	3.8207	10.5202	16.343	26.2372	52.6641	8.80239	52.6641	913.058	37.1679	17.2825	15.715	44.7121	21.364	13.5299	7.42448	23.6174	30.6626	41.6993	89.8995	18.6612	-0.608883	0.310837	0.918862	1.40511	0.0394525	0.84253	-0.363837	0.588019	0.999976	1.76311	0.00991713	0.129614	0.00991713	1.76311	ENSSSCG00000029990	defensin beta 1 [Source:HGNC SymbolAcc:HGNC:2766]
XLOC_002239	Chr1	178852050	178857462	2686	PMAIP1|transcript:ENSSSCT00000022347	ENSSSCG00000026454	25.1633	6.66205	8.99431	5.92459	14.7815	17.8255	7.02204	6.73828	8.56336	27.0329	18.4446	11.5101	27.0329	2704.19	41.1195	14.1082	16.7054	12.3377	32.4076	35.7344	13.6454	15.1271	16.0665	42.964	31.4856	24.4015	-0.661998	0.273065	0.918862	1.40887	0.0151716	0.516235	-0.849946	0.186487	0.999976	1.23168	0.0403526	0.230051	0.0151716	1.40887	ENSSSCG00000026454
XLOC_019174	Chr16	71696979	71865888	7557	CYFIP2|transcript:ENSSSCT00000018567	ENSSSCG00000017054	2.80066	0.461058	2.3355	1.97066	0.980827	2.44031	0.87979	0.739632	0.185372	1.40234	1.13454	2.20732	2.80066	729.935	4.57657	0.976384	4.33781	4.10381	2.15041	4.89202	1.70963	1.66044	0.347793	2.22878	1.9367	4.67955	-0.557496	0.355688	0.919869	1.41367	0.0088154	0.387543	-1.49333	0.024103	0.999976	0.361683	0.442811	0.649123	0.0088154	1.49333	ENSSSCG00000017054	cytoplasmic FMR1 interacting protein 2 [Source:HGNC SymbolAcc:HGNC:13760]
XLOC_052695	JH118647.1	20684	52444	472	-	.	4.65754	4.64781	3.05436	3.78617	3.61866	3.97944	2.89711	4.41724	3.6381	16.0374	6.77492	5.1808	16.0374	281.912	7.6109	9.84268	5.67297	7.88452	7.93371	7.97746	5.62975	9.91648	6.82575	25.4886	11.565	10.9834	-0.553518	0.291236	0.918862	1.42084	0.022887	0.649205	-0.201792	0.731178	0.999976	1.87505	0.00248407	0.0707004	0.00248407	1.87505	XLOC_052695	Unannotated_TU
XLOC_037461	Chr6	135547445	135663771	6774	gene:ENSSSCG00000003808|transcript:ENSSSCT00000004214	ENSSSCG00000003808	5.6888	10.8077	8.1066	2.98989	15.5709	18.2248	8.15119	14.61	11.8209	37.0824	35.0628	12.3123	37.0824	9355.14	9.29609	22.8876	15.0567	6.2263	34.1384	36.5348	15.8396	32.7987	22.1782	58.9358	59.8534	26.1023	0.143849	0.792593	0.969902	1.42087	0.0174843	0.564197	0.489518	0.325114	0.999976	1.75086	0.00964873	0.128158	0.00964873	1.75086	ENSSSCG00000003808	\adenylate kinase isoenzyme 4, mitochondrial [Source:RefSeq peptideAcc:NP_001038062]\""
XLOC_016335	Chr15	28566192	28591018	5762	DBI|transcript:ENSSSCT00000024406	ENSSSCG00000023435	2.07969	4.26268	2.72947	1.38336	5.77192	4.29108	2.25045	5.26596	2.86254	11.399	8.49353	4.44852	11.399	2446.13	3.39844	9.02709	5.06953	2.88078	12.6546	8.60219	4.37313	11.8218	5.37067	18.1167	14.4987	9.43093	-0.0596113	0.908279	0.986623	1.42402	0.0139548	0.497032	0.166125	0.740632	0.999976	1.67959	0.00788286	0.11803	0.00788286	1.67959	ENSSSCG00000023435	Acyl-CoA-binding protein DBI(32-86) [Source:UniProtKB/Swiss-ProtAcc:P12026]
XLOC_033217	Chr5	94732810	94766586	4148	-	.	0.103918	0.736275	0.684578	1.34719	1.67037	0.913871	0.284191	0.0748607	0.228777	0.224602	0.469254	1.77909	1.77909	129.739	0.169812	1.55921	1.27149	2.80546	3.6622	1.83201	0.552248	0.168059	0.429229	0.356965	0.801033	3.77171	0.947314	0.0759332	0.918862	1.42458	0.0305055	0.750004	-0.783018	0.245148	0.999976	-0.343271	0.531335	0.71377	0.0305055	1.42458	XLOC_033217	Unannotated_TU
XLOC_004974	Chr10	26155032	26180171	407	-	.	14.0859	2.32514	9.66043	10.315	6.01774	10.5725	3.24394	4.25074	1.44338	9.58546	6.94597	5.36447	14.0859	197.722	23.0179	4.92395	17.9427	21.4805	13.1935	21.1943	6.30372	9.54271	2.70805	15.2344	11.857	11.3727	-0.500328	0.410786	0.919869	1.43035	0.0165495	0.546667	-1.43416	0.0309252	0.999976	0.427721	0.451186	0.654948	0.0165495	1.43416	XLOC_004974	Unannotated_TU
XLOC_044474	Chr9	22266586	22284974	2769	-	.	5.83763	2.34571	4.48068	2.69423	6.8317	5.5623	1.61775	2.06662	8.45355	15.9607	17.2055	6.48142	17.2055	1645.93	9.53929	4.96751	8.32212	5.61061	14.9781	11.1506	3.14365	4.63947	15.8604	25.3667	29.3704	13.7407	-0.314721	0.569979	0.935917	1.4306	0.036206	0.813939	0.0354477	0.958555	0.999976	1.97665	0.00113862	0.0480104	0.00113862	1.97665	XLOC_044474	Unannotated_TU
XLOC_013765	Chr14	52404075	52405230	843	IGLV-2|transcript:ENSSSCT00000036351	ENSSSCG00000030834	0.460196	0.0510261	1.91744	2.15355	0.191142	0.648176	0.223739	0.368354	0.10721	0.690724	0.549756	1.08778	2.15355	34.3438	0.752009	0.108058	3.56134	4.48466	0.419068	1.29938	0.434776	0.826936	0.201146	1.09778	0.938452	2.30612	-0.0327185	0.962829	0.994669	1.43067	0.0437706	NA	-1.1351	0.136111	0.999976	0.156607	0.834554	0.906499	0.0437706	1.43067	ENSSSCG00000030834
XLOC_027920	Chr3	54373371	54518151	2756	IL1RL1|transcript:ENSSSCT00000008936	ENSSSCG00000008159	0.547415	0.42141	0.602356	0.843988	0.43265	1.48697	0.307966	0.128767	0.0655863	0.253533	0.72308	0.586237	1.48697	76.546	0.894534	0.892421	1.11878	1.75757	0.94856	2.98089	0.598448	0.289076	0.123052	0.402946	1.23432	1.24283	0.247718	0.660067	0.946864	1.43154	0.0338169	0.781681	-1.33706	0.0424863	0.999976	-0.164321	0.790253	0.88256	0.0338169	1.43154	ENSSSCG00000008159	interleukin 1 receptor like 1 [Source:HGNC SymbolAcc:HGNC:5998]
XLOC_049505	GL894181.1	9631	12114	1252	-	.	2.03131	0.137428	1.18638	0.181254	0.694982	1.00925	0.790905	1.38183	0.360934	1.90683	2.9613	1.32535	2.9613	127.034	3.31937	0.291032	2.2035	0.377453	1.52371	2.02321	1.53691	3.10214	0.67718	3.03057	5.05505	2.80976	-1.05482	0.120018	0.918862	1.43417	0.0210853	0.619148	-0.580425	0.416421	0.999976	2.1243	0.00166094	0.0571746	0.00166094	2.1243	XLOC_049505	Unannotated_TU
XLOC_008582	Chr12	24561330	24636573	336	gene:ENSSSCG00000026307|transcript:ENSSSCT00000026544	ENSSSCG00000026307	2.05262	0.256042	2.08032	2.95482	1.72642	2.43934	0.982355	0.792149	0.403473	2.25287	2.20688	2.33929	2.95482	28.1912	3.3542	0.54222	3.86384	6.15327	3.78508	4.89008	1.90894	1.77834	0.756991	3.58054	3.76722	4.95933	0.0661139	0.920038	0.988002	1.4362	0.0377003	0.823136	-0.790004	0.289528	0.999976	0.517821	0.397968	0.614759	0.0377003	1.4362	ENSSSCG00000026307
XLOC_013498	Chr14	15689303	15796501	8888	gene:ENSSSCG00000009694|transcript:ENSSSCT00000010629	ENSSSCG00000009694	0.184292	0.338777	0.344067	0.239364	0.652653	0.414974	0.233431	0.299462	0.101685	0.642029	0.453641	0.456909	0.652653	212.518	0.301153	0.717429	0.639047	0.498464	1.43091	0.831886	0.453609	0.672278	0.190781	1.02039	0.774382	0.968654	0.174879	0.726363	0.956492	1.43733	0.0102189	0.418428	-0.421095	0.436797	0.999976	0.885667	0.115955	0.355842	0.0102189	1.43733	ENSSSCG00000009694
XLOC_029800	Chr4	8504869	8556803	2995	\gene:ENSSSCG00000005951|transcript:ENSSSCT00000006534,gene:ENSSSCG00000023825|transcript:ENSSSCT00000022539\""	ENSSSCG00000005951;ENSSSCG00000023825	2.96482	0.919186	3.58828	3.46646	2.21658	2.6226	1.38546	1.14048	0.980729	3.36342	3.45069	2.0995	3.58828	375.16	4.84483	1.94656	6.66464	7.21874	4.85974	5.25745	2.69227	2.56033	1.84003	5.34557	5.89044	4.45098	-0.342706	0.536545	0.933955	1.43806	0.00983545	0.411901	-0.965513	0.113553	0.999976	0.80591	0.133071	0.376105	0.00983545	1.43806	ENSSSCG00000005951
XLOC_029800	Chr4	8504869	8556803	2995	\gene:ENSSSCG00000005951|transcript:ENSSSCT00000006534,gene:ENSSSCG00000023825|transcript:ENSSSCT00000022539\""	ENSSSCG00000005951;ENSSSCG00000023825	2.96482	0.919186	3.58828	3.46646	2.21658	2.6226	1.38546	1.14048	0.980729	3.36342	3.45069	2.0995	3.58828	375.16	4.84483	1.94656	6.66464	7.21874	4.85974	5.25745	2.69227	2.56033	1.84003	5.34557	5.89044	4.45098	-0.342706	0.536545	0.933955	1.43806	0.00983545	0.411901	-0.965513	0.113553	0.999976	0.80591	0.133071	0.376105	0.00983545	1.43806	ENSSSCG00000023825
XLOC_006171	Chr10	66723136	66724047	877	-	.	0.540656	0.392383	0.498137	0.485169	0.40421	0.973512	0.483896	0.404655	0.721375	2.4566	2.11377	0.398329	2.4566	80.2364	0.883489	0.830951	0.925207	1.01034	0.886208	1.95157	0.94032	0.908431	1.35343	3.90433	3.60828	0.844462	-0.102649	0.872024	0.980424	1.43843	0.0446125	0.883622	0.152531	0.827109	0.999976	1.87812	0.0108993	0.134281	0.0108993	1.87812	XLOC_006171	Unannotated_TU
XLOC_017321	Chr15	106914225	107074234	2946	STAT4|transcript:ENSSSCT00000017484	ENSSSCG00000016059	0.877903	0.292023	1.73501	1.4732	0.612589	2.17934	0.672243	0.662544	0.199408	1.10685	1.13265	1.88244	2.17934	121.439	1.43459	0.618418	3.22249	3.06786	1.34307	4.36887	1.30632	1.48738	0.374127	1.75914	1.93348	3.99081	0.0626673	0.916551	0.987523	1.43843	0.00744992	0.354824	-0.823685	0.202309	0.999976	0.479258	0.370429	0.59194	0.00744992	1.43843	ENSSSCG00000016059	signal transducer and activator of transcription 4 [Source:RefSeq peptideAcc:NP_001184234]
XLOC_006561	Chr11	81644225	81845920	2122	-	.	0.142194	0.527046	0.144112	0.427766	0.318924	0.193124	0.155547	0.12543	0.170364	0.521363	0.808079	0.102891	0.808079	58.7533	0.23236	1.11613	0.267665	0.890803	0.699224	0.38715	0.302263	0.281584	0.319634	0.828615	1.37942	0.21813	-0.100724	0.872517	0.980424	1.4393	0.049762	0.918132	-0.489417	0.490118	0.999976	1.20185	0.108623	0.347091	0.049762	1.4393	XLOC_006561	Unannotated_TU
XLOC_006281	Chr10	76367257	76368507	1251	-	.	0.758042	0.275076	0.907956	0.521522	2.18965	1.33764	0.263846	0.815578	0.830812	2.09453	2.03752	1.2915	2.18965	97.5849	1.23872	0.582529	1.68638	1.08604	4.80069	2.68153	0.512712	1.83093	1.55876	3.32889	3.47812	2.738	0.381648	0.537859	0.933955	1.44027	0.0250441	0.678443	-0.0489307	0.943123	0.999976	1.03638	0.105473	0.343214	0.0250441	1.44027	XLOC_006281	Unannotated_TU
XLOC_036095	Chr6	119602580	119617174	740	CTBS|transcript:ENSSSCT00000004160	ENSSSCG00000003758	0.40775	0.174385	0.29518	0.0766655	0.130648	0	0.509762	0.479571	0.366397	0.629493	1.62832	2.24235	2.24235	41.2861	0.666307	0.369296	0.548248	0.159652	0.286439	0	0.990584	1.07661	0.687429	1.00047	2.77959	4.75381	-1.29684	0.0719994	NA	1.4429	0.0275309	0.713011	0.337586	0.647283	0.999976	3.83288	4.4e-07	0.000176112	4.4e-07	3.83288	ENSSSCG00000003758
XLOC_041033	Chr7	102983575	103136355	11538	\ENTPD5|transcript:ENSSSCT00000002619,ALDH6A1|transcript:ENSSSCT00000002621\""	ENSSSCG00000002353;ENSSSCG00000002355	10.3448	8.1534	7.05014	7.47632	10.3595	10.7946	7.13548	6.72441	10.7548	27.6253	26.2249	12.8639	27.6253	11870.7	16.9044	17.2665	13.0945	15.5691	22.7127	21.6396	13.8659	15.096	20.178	43.9055	44.7668	27.2716	-0.362904	0.4571	0.922341	1.44299	0.0145418	0.507353	-0.0419834	0.942065	0.999976	1.8507	0.00085483	0.0399674	0.00085483	1.8507	ENSSSCG00000002355	ectonucleoside triphosphate diphosphohydrolase 5 [Source:HGNC SymbolAcc:HGNC:3367]
XLOC_041033	Chr7	102983575	103136355	11538	\ENTPD5|transcript:ENSSSCT00000002619,ALDH6A1|transcript:ENSSSCT00000002621\""	ENSSSCG00000002353;ENSSSCG00000002355	10.3448	8.1534	7.05014	7.47632	10.3595	10.7946	7.13548	6.72441	10.7548	27.6253	26.2249	12.8639	27.6253	11870.7	16.9044	17.2665	13.0945	15.5691	22.7127	21.6396	13.8659	15.096	20.178	43.9055	44.7668	27.2716	-0.362904	0.4571	0.922341	1.44299	0.0145418	0.507353	-0.0419834	0.942065	0.999976	1.8507	0.00085483	0.0399674	0.00085483	1.8507	ENSSSCG00000002353	family with sequence similarity 161 member B [Source:HGNC SymbolAcc:HGNC:19854]
XLOC_033026	Chr5	65984973	66021700	3240	gene:ENSSSCG00000026009|transcript:ENSSSCT00000028566	ENSSSCG00000026009	0.439033	0.31863	0.579792	0.936786	0.467484	4.32155	0.363835	0.533967	0	0.646979	0.414811	2.27768	4.32155	261.532	0.717425	0.674763	1.07687	1.95081	1.02493	8.66329	0.707014	1.19873	0	1.02826	0.708097	4.82871	1.20321	0.053364	0.918862	1.44347	0.0462213	0.892202	-0.595894	0.412207	0.999976	-0.36838	0.592893	0.757202	0.0462213	1.44347	ENSSSCG00000026009
XLOC_037978	Chr6	40062850	40064255	1404	-	.	2.11841	3.70714	4.66738	2.70732	7.7812	12.5755	2.31735	4.89733	1.48055	11.7783	4.62124	4.01212	12.5755	615.869	3.4617	7.85061	8.66888	5.63786	17.0598	25.2097	4.50314	10.9943	2.77779	18.7196	7.88861	8.50575	0.639471	0.227964	0.918862	1.44359	0.0182139	0.57419	-0.293081	0.572709	0.999976	0.569835	0.388653	0.607741	0.0182139	1.44359	XLOC_037978	Unannotated_TU
XLOC_007836	Chr12	25693330	25720613	6664	NGFR|transcript:ENSSSCT00000019102	ENSSSCG00000017548	1.07374	0.277558	1.19312	0.302221	0.275647	0.835321	1.11797	1.25812	0.488236	2.28928	2.36451	2.37861	2.37861	568.161	1.75461	0.587785	2.21603	0.629362	0.604341	1.67454	2.17248	2.82441	0.916022	3.6384	4.0363	5.04268	-1.11845	0.0625454	0.918862	1.44694	0.0037624	0.22663	-0.0383041	0.95063	0.999976	2.72276	7.88e-07	0.000291492	7.88e-07	2.72276	ENSSSCG00000017548	nerve growth factor receptor [Source:HGNC SymbolAcc:HGNC:7809]
XLOC_033754	Chr5	57747091	58130384	5316	\PIK3C2G|transcript:ENSSSCT00000000636,PIK3C2G|transcript:ENSSSCT00000027538,PIK3C2G|transcript:ENSSSCT00000031285\""	ENSSSCG00000000591	14.19	7.84078	3.68986	4.74371	24.7155	24.8615	2.78519	20.7949	30.177	77.9441	52.8741	34.0069	77.9441	15431.4	23.1879	16.6044	6.8533	9.87856	54.1874	49.8391	5.41225	46.6836	56.6177	123.878	90.258	72.095	0.273817	0.655921	0.946139	1.44824	0.0325592	0.767729	0.705012	0.311515	0.999976	2.09393	0.00118649	0.0492472	0.00118649	2.09393	ENSSSCG00000000591	phosphatidylinositol-4-phosphate 3-kinase catalytic subunit type 2 gamma [Source:HGNC SymbolAcc:HGNC:8973]
XLOC_016870	Chr15	151295931	151303424	2885	-	.	0.732113	0.790224	0.832847	0.491616	1.63088	1.21925	0.0653768	0.230643	1.39404	1.93757	2.81119	2.33091	2.81119	277.887	1.19635	1.67346	1.54688	1.02377	3.5756	2.44419	0.127042	0.517782	2.61549	3.07943	4.79879	4.94157	0.0159395	0.976225	0.996493	1.4556	0.044251	0.879864	-0.121653	0.866907	0.999976	1.60211	0.00404998	0.0901038	0.00404998	1.60211	XLOC_016870	Unannotated_TU
XLOC_000082	Chr1	16904635	16930647	2660	-	.	0.421327	0.177882	0.459859	2.11147	1.16306	0.629094	0.319081	0.650396	0.968335	1.70744	2.70052	1.29687	2.70052	246.129	0.688493	0.3767	0.854112	4.39704	2.54995	1.26113	0.620046	1.46011	1.81678	2.71367	4.60988	2.74938	1.04762	0.0746986	0.918862	1.46012	0.0199255	0.601191	0.684666	0.301238	0.999976	1.16725	0.0555033	0.263697	0.0199255	1.46012	XLOC_000082	Unannotated_TU
XLOC_034512	Chr5	49591211	49593072	1775	-	.	0.339983	0.363507	0.467632	0.527372	0.889634	0.846555	0.239086	0.374876	0.101834	0.7217	0.652738	0.615025	0.889634	47.7082	0.555568	0.7698	0.868548	1.09823	1.95047	1.69706	0.464598	0.841578	0.19106	1.14701	1.11425	1.30386	0.408703	0.460098	0.923571	1.46234	0.0243703	0.66885	-0.638386	0.337145	0.999976	0.456757	0.429373	0.638228	0.0243703	1.46234	XLOC_034512	Unannotated_TU
XLOC_023204	Chr2	87561523	87631114	5612	-	.	0.43781	0.268269	0.210182	0.070764	0.373258	0.438143	0.210054	0.331991	0.177148	0.456528	0.924906	0.490201	0.924906	177.848	0.715427	0.568114	0.390378	0.147363	0.818348	0.878332	0.408183	0.745304	0.332364	0.72557	1.57885	1.03923	-0.522786	0.400695	0.919869	1.46301	0.0117563	0.446319	-0.457844	0.458646	0.999976	1.5629	0.0186478	0.166592	0.0117563	1.5629	.
XLOC_022575	Chr2	19876794	19883717	6193	-	.	1.66351	0.819599	1.81293	2.20316	1.75885	2.58626	0.708095	1.84089	1.84609	5.19004	4.26551	2.31272	5.19004	1197.04	2.71835	1.73567	3.36721	4.58797	3.85619	5.1846	1.37599	4.1327	3.4636	8.24864	7.28138	4.90301	0.0401242	0.937611	0.98997	1.46312	0.0153242	0.519601	-0.0115433	0.984768	0.999976	1.50806	0.00705613	0.11351	0.00705613	1.50806	.
XLOC_029676	Chr3	134089305	134089873	569	-	.	0	0.604781	0	0.149558	0	0.360114	0.24861	1.32535	0.238255	1.94435	1.79188	1.38137	1.94435	41.2025	0	1.28075	0	0.311448	0	0.72191	0.483105	2.97535	0.44701	3.09019	3.05879	2.92853	-0.123367	0.851946	NA	1.4653	0.0369337	0.816849	0.765404	0.329802	NA	3.13964	5.37e-05	0.0063631	5.37e-05	3.13964	XLOC_029676	Unannotated_TU
XLOC_036303	Chr6	156399101	156413307	750	-	.	0.459787	0.17206	0.291244	0.416038	0.34375	0.819619	0.502966	0.295736	0.30126	1.39747	0.926888	1.28089	1.39747	39.0339	0.75134	0.364372	0.540938	0.86638	0.753652	1.64307	0.977376	0.663912	0.56522	2.22104	1.58223	2.71551	0.112346	0.869413	0.980424	1.46596	0.0309958	0.752515	0.0839813	0.910713	0.999976	1.5899	0.0154487	0.15499	0.0154487	1.5899	XLOC_036303	Unannotated_TU
XLOC_005469	Chr10	37503364	37512778	397	\SPINK4|transcript:ENSSSCT00000035472,SPINK4|transcript:ENSSSCT00000012039\""	ENSSSCG00000010997	2.71442	0.541751	3.96151	1.42903	1.21763	1.63442	1.54405	0.223478	0.455304	3.08007	2.45147	2.19984	3.96151	45.5396	4.43565	1.14727	7.35785	2.97589	2.66958	3.27648	3.00045	0.501697	0.854236	4.89523	4.18474	4.66369	-0.945445	0.138189	0.918862	1.46598	0.0412994	0.853777	-1.15553	0.11734	0.999976	1.37367	0.0270471	0.19652	0.0270471	1.46598	ENSSSCG00000010997	\serine peptidase inhibitor, Kazal type 4 [Source:HGNC SymbolAcc:HGNC:16646]\""
XLOC_013500	Chr14	15881605	15934019	2180	gene:ENSSSCG00000027568|transcript:ENSSSCT00000025629	ENSSSCG00000027568	1.12706	0.572218	2.90576	2.34217	1.3748	7.26879	1.10312	1.13953	0.0621867	1.17525	1.50938	5.26806	7.26879	295.978	1.84173	1.21179	5.39697	4.87745	3.01418	14.5715	2.14361	2.55819	0.116674	1.86784	2.57657	11.1684	0.64655	0.285667	0.918862	1.47009	0.0256718	0.689971	-0.857264	0.214227	0.999976	-0.0995641	0.87033	0.927405	0.0256718	1.47009	ENSSSCG00000027568
XLOC_026037	Chr2	128842806	128848261	4347	-	.	0.228069	0.356232	0.723588	0.443732	0.785833	1.83049	0.737613	1.28581	0.623726	2.61203	2.23886	1.66751	2.61203	422.868	0.372689	0.754394	1.34395	0.924052	1.72289	3.66953	1.43335	2.88657	1.17023	4.15135	3.82181	3.53515	0.717148	0.200978	0.918862	1.47281	0.00630595	0.312702	0.894506	0.102707	0.999976	1.64339	0.00675474	0.112305	0.00630595	1.64339	XLOC_026037	Unannotated_TU
XLOC_021573	Chr18	28125335	28127404	1571	gene:ENSSSCG00000016621|transcript:ENSSSCT00000018095	ENSSSCG00000016621	1.04264	0.383329	1.16794	0.758359	0.84105	1.1956	0.39019	1.12948	0.805405	2.37212	1.652	2.55719	2.55719	138.787	1.70379	0.811777	2.16926	1.57925	1.84395	2.39679	0.758229	2.53563	1.51109	3.77006	2.82002	5.42127	-0.362411	0.532294	0.933955	1.47449	0.00940718	0.405598	-0.215578	0.740208	0.999976	1.7339	0.00056433	0.0310904	0.00056433	1.7339	ENSSSCG00000016621
XLOC_053145	JH118899.1	23067	24096	1028	-	.	1.92882	0.251061	0.25498	0.99337	0.470232	0.730854	0.596293	0.0431521	0.439581	1.98247	1.12705	0.892025	1.98247	75.8993	3.1519	0.531671	0.473584	2.06865	1.03096	1.46512	1.15873	0.0968743	0.824737	3.15079	1.92392	1.89111	-0.680594	0.317978	0.918862	1.47528	0.0434825	0.876213	-0.856253	0.263206	0.999976	1.42114	0.028723	0.201259	0.028723	1.47528	XLOC_053145	Unannotated_TU
XLOC_040903	Chr7	82618451	82618950	390	gene:ENSSSCG00000002099|transcript:ENSSSCT00000002348	ENSSSCG00000002099	0.221051	0	1.90429	0.072734	0	1.57619	0.604526	0.341233	0.347607	1.49303	1.78248	1.34359	1.90429	23.8189	0.361221	0	3.5369	0.151465	0	3.15974	1.17473	0.766052	0.652176	2.3729	3.04275	2.84844	-0.254171	0.718661	0.95536	1.4761	0.0425396	NA	-0.283474	0.718101	NA	1.47577	0.0952804	0.330035	0.0425396	1.4761	ENSSSCG00000002099
XLOC_000267	Chr1	62835571	63143837	5745	SPACA1|transcript:ENSSSCT00000004763	.	0.802827	2.05154	0.806054	1.22945	3.86494	5.61749	5.08054	4.57888	2.0687	18.2134	8.33312	2.95672	18.2134	3896.89	1.3119	4.34456	1.49711	2.56027	8.47367	11.2612	9.87265	10.2794	3.88127	28.9469	14.2249	6.26829	0.95681	0.0802307	0.918862	1.4822	0.0218337	0.629794	1.45257	0.00679771	0.743107	1.98618	0.00464416	0.0952915	0.00464416	1.98618	XLOC_000267	Unannotated_TU
XLOC_023205	Chr2	87663145	87978780	7499	PDE8B|transcript:ENSSSCT00000015399	.	3.1902	3.33841	4.13039	1.68329	5.59957	6.1343	3.16282	3.95747	5.18839	13.4641	12.3911	8.11146	13.4641	3760.27	5.21312	7.06976	7.67152	3.50537	12.2768	12.2973	6.14607	8.88432	9.73438	21.3988	21.152	17.1964	-0.124713	0.808986	0.972733	1.4839	0.00833227	0.37587	0.241443	0.655227	0.999976	1.89086	0.00139288	0.0530654	0.00139288	1.89086	.
XLOC_031023	Chr4	101050760	101129218	2752	-	.	0.360253	0.281348	0.936596	1.53582	0.597222	0.89348	0.188475	0.451341	0.0164204	0.528961	0.370486	1.22178	1.53582	79.9565	0.588691	0.595812	1.73957	3.19827	1.30938	1.79113	0.36625	1.01324	0.0308078	0.84069	0.632432	2.59019	0.44102	0.433079	0.919869	1.48525	0.0292538	0.733315	-1.07523	0.124209	0.999976	-0.0494523	0.927066	0.959928	0.0292538	1.48525	XLOC_031023	Unannotated_TU
XLOC_024184	Chr2	64917661	64920981	373	-	.	2.77351	0.115322	2.34245	1.74912	0.345593	1.9227	1.39057	1.30821	0.36345	6.08819	1.11823	2.22431	6.08819	84.5736	4.53221	0.244217	4.35071	3.64247	0.757693	3.85438	2.7022	2.93688	0.6819	9.6761	1.90886	4.71557	-0.654655	0.348153	0.919869	1.48881	0.0377703	0.823786	-0.698285	0.352384	0.999976	1.60778	0.0344704	0.21609	0.0344704	1.60778	XLOC_024184	Unannotated_TU
XLOC_052378	JH118462.1	157474	182783	984	gene:ENSSSCG00000025242|transcript:ENSSSCT00000029317	ENSSSCG00000025242	0.569477	0.174858	0.621558	0.201792	0.229254	0.485885	0.143759	0.135245	0.137771	0.473399	0.659372	0.443768	0.659372	22.231	0.930585	0.370297	1.15444	0.420223	0.502626	0.97404	0.279357	0.303618	0.258485	0.752383	1.12557	0.940794	-0.775151	0.248146	0.918862	1.49024	0.0446286	NA	-1.16407	0.119086	0.999976	1.22041	0.0934695	0.32748	0.0446286	1.49024	ENSSSCG00000025242	transmembrane protein 68 [Source:HGNC SymbolAcc:HGNC:26510]
XLOC_001517	Chr1	9991536	9994216	1220	-	.	1.02463	0.211549	0.644557	0.46502	1.05661	0.559849	0.3865	0.327248	0	1.09774	0.341885	1.18115	1.18115	49.8767	1.67435	0.447998	1.19716	0.968383	2.31655	1.12231	0.751057	0.734656	0	1.74467	0.58361	2.50406	-0.390636	0.543414	0.933955	1.49334	0.0443526	0.880175	-1.13473	0.132458	0.999976	0.792812	0.217703	0.46001	0.0443526	1.49334	XLOC_001517	Unannotated_TU
XLOC_001542	Chr1	14572710	14605560	847	gene:ENSSSCG00000004072|transcript:ENSSSCT00000004501	ENSSSCG00000004072	2.34101	0.355496	0.773671	0.803766	0.570718	0.645115	0.668048	0.418988	0.266759	1.58116	1.14903	1.49508	2.34101	68.3849	3.82545	0.752835	1.43697	1.6738	1.25127	1.29324	1.29817	0.940607	0.50049	2.51298	1.96144	3.1696	-1.10198	0.094021	0.918862	1.49736	0.0210083	0.618176	-1.17239	0.104841	0.999976	1.53028	0.00969734	0.128158	0.00969734	1.53028	ENSSSCG00000004072
[truncated: 376 more rows]
