# Supplementary material for: Distinct Patterns of PPARγ Promoter Usage, Lipid Degradation Activity, and Gene Expression in Subcutaneous Adipose Tissue of Lean and Obese Swine
Source: Int J Mol Sci. 2018 Dec 5;19(12):3892. doi: 10.3390/ijms19123892 (PMC6321263; doi:10.3390/ijms19123892)
Supplement: Supplementary file 1 [file ijms-19-03892-s001.zip › Supplemental Table 5. Differentically expressed genes between 4-week Min and 16-week Min .xlsx]

## Sheet: NormalizedFPKM.DiffExpGenes.Min
Supplemental Table 3. Differentically expressed genes between 4-week Min and 16-week Min
TrackID	Chromosome	Start_AssambledTU	End_AssambledTU	MaxIsoformLength	CuffAssignedIDlist	OverlappedAnnotatedGene	NormalizedFPKM_Min4W_r1	NormalizedFPKM_Min4W_r2	NormalizedFPKM_Min4W_r3	NormalizedFPKM_Min16W_r1	NormalizedFPKM_Min16W_r2	NormalizedFPKM_Min16W_r3	NormalizedFPKM_DL4W_r1	NormalizedFPKM_DL4W_r2	NormalizedFPKM_DL4W_r3	NormalizedFPKM_DL16W_r1	NormalizedFPKM_DL16W_r2	NormalizedFPKM_DL16W_r3	MaxFPKM	Maxcount	Normalized_TPM_Min4W_r1	Normalized_TPM_Min4W_r2	Normalized_TPM_Min4W_r3	Normalized_TPM_Min16W_r1	Normalized_TPM_Min16W_r2	Normalized_TPM_Min16W_r3	Normalized_TPM_DL4W_r1	Normalized_TPM_DL4W_r2	Normalized_TPM_DL4W_r3	Normalized_TPM_DL16W_r1	Normalized_TPM_DL16W_r2	Normalized_TPM_DL16W_r3	Log2Foldchange_Min4W_vs_Min16W	Pvalue_Min4W_vs_Min16W	adjPvalue_Min4W_vs_Min16W	Log2Foldchange_DL4W_vs_DL16W	Pvalue_DL4W_vs_DL16W	adjPvalue_DL4W_vs_DL16W	Log2Foldchange_Min4W_vs_DL4W	Pvalue_Min4W_vs_DL4W	adjPvalue_Min4W_vs_DL4W	Log2Foldchange_Min16W_vs_DL16W	Pvalue_Min16W_vs_DL16W	adjPvalue_Min16W_vs_DL16W	MinPvalue	MaxFoldChange	GeneAnnoatedID	Annotation
XLOC_007457	Chr11	86857539	86857825	282	-	.	1.52855	3.35578	5.4221	0	0	0	4.01302	2.20229	17.3064	24.5714	12.8187	1.85816	24.5714	258.058	2.49781	7.10655	10.0707	0	0	0	7.79821	4.94402	32.4701	39.0519	21.8819	3.93933	-3.90016	1.81e-08	0.000168465	0.661883	0.378329	0.990567	1.16822	0.0965473	0.999976	6.10104	4.21e-13	1.14e-09	4.21e-13	6.10104	XLOC_007457	Unannotated_TU
XLOC_016271	Chr14	153133921	153137175	1833	-	.	0.0235161	1.61922	1.19167	0	0	0	0.102898	0.193608	0	0	0	0.0714677	1.61922	60.2001	0.0384278	3.42903	2.21333	0	0	0	0.199954	0.434639	0	0	0	0.151513	-3.66041	2.37e-07	0.00110416	-0.647261	0.388075	NA	-1.95637	0.0101	0.843317	0.60418	0.387568	NA	2.37e-07	3.66041	.
XLOC_011812	Chr13	160194853	160391802	4675	\HHLA2|transcript:ENSSSCT00000030142,HHLA2|transcript:ENSSSCT00000024843\""	ENSSSCG00000027275	0.673084	0.101212	0.252308	0.0121353	0.0137868	0	0.0201724	0.0379554	1.1406	0.846954	0.684014	0.0934049	1.1406	169.003	1.09989	0.214337	0.46862	0.0252712	0.0302267	0	0.0391996	0.0852079	2.13998	1.34608	1.16764	0.19802	-3.56866	1.9e-07	0.0010631	0.332472	0.674468	0.990567	0.189475	0.807029	0.999976	4.82732	3.49e-09	3.54e-06	3.49e-09	4.82732	ENSSSCG00000027275	HERV-H LTR-associating 2 [Source:HGNC SymbolAcc:HGNC:4905]
XLOC_046989	Chr9	95146103	95146369	267	-	.	5.97336	1.93326	0.981722	0	0	0	0	0	1.18473	2.83507	0.173575	0.163546	5.97336	55.0053	9.76109	4.09407	1.82339	0	0	0	0	0	2.22277	4.50585	0.296298	0.34672	-3.43079	1.42e-06	0.00361352	0.624837	0.429971	NA	-1.46911	0.0606719	0.999976	2.87184	0.00225793	NA	1.42e-06	3.43079	XLOC_046989	Unannotated_TU
XLOC_048509	GL893411.2	5	285	281	-	.	3.98837	5.35774	1.71015	0.100947	0	0.243066	0.503413	0.157866	0.482445	0.207217	0	0.621591	5.35774	38.6523	6.51741	11.3461	3.17633	0.210218	0	0.487268	0.978246	0.354401	0.905156	0.329335	0	1.31778	-3.36203	6.99e-07	0.00217023	-0.280634	0.722928	NA	-2.2081	0.00215214	0.397515	0.607212	0.507898	NA	6.99e-07	3.36203	XLOC_048509	Unannotated_TU
XLOC_019531	Chr16	62375862	62376101	240	-	.	2.87367	3.22613	2.73041	0	0	0.142295	0	0	0	0	0	0	3.22613	23.7861	4.69588	6.83198	5.07129	0	0	0.285255	0	0	0	0	0	0	-3.36041	1.3e-06	0.00361352	NA	NA	NA	-3.20465	3.28e-05	0.0257284	-0.265817	0.678634	NA	NA	NA	XLOC_019531	Unannotated_TU
XLOC_014324	Chr14	153094517	153148815	5661	KNDC1|transcript:ENSSSCT00000011784	ENSSSCG00000010770	0.0304575	1.66407	1.18072	0.0300649	0.0341564	0.0542938	0	0.10187	0.00798251	0.0102858	0	0.0231408	1.66407	191.07	0.0497708	3.524	2.19299	0.0626087	0.074886	0.108841	0	0.228692	0.0149767	0.0163475	0	0.0490589	-3.25931	6.56e-07	0.00217023	-0.525246	0.498207	NA	-2.85605	0.000158036	0.0737165	-0.866986	0.344807	NA	6.56e-07	3.25931	ENSSSCG00000010770	kinase non-catalytic C-lobe domain containing 1 [Source:HGNC SymbolAcc:HGNC:29374]
XLOC_020894	Chr17	47539361	47539852	492	-	.	2.45313	0.961718	1.33191	0	0.0655011	0.0694122	0.287518	0.360653	1.28586	0	0	0.621275	2.45313	41.6256	4.00867	2.03663	2.4738	0	0.143608	0.139149	0.558713	0.809648	2.41252	0	0	1.31711	-3.22089	3.43e-06	0.00638342	-1.02192	0.20389	NA	-0.86375	0.237464	0.999976	0.677154	0.439757	NA	3.43e-06	3.22089	XLOC_020894	Unannotated_TU
XLOC_005885	Chr10	22942545	22943912	1368	-	.	0.598681	1.69796	1.11771	0	0.0235574	0.174748	0.103406	0.0324271	0.0330329	0.0425644	0.304897	0.223441	1.69796	47.1131	0.978307	3.59578	2.07597	0	0.0516483	0.350313	0.200941	0.0727973	0.0619758	0.0676485	0.520471	0.473698	-2.99068	6.38e-06	0.00938144	1.02561	0.200708	NA	-3.0011	1.46e-05	0.0167042	1.28583	0.162775	NA	6.38e-06	3.0011	XLOC_005885	Unannotated_TU
XLOC_018280	Chr15	117607772	117617396	6162	-	.	0.0069953	0.614301	0.545906	0.0230171	0	0	0.321394	2.43327	0.46201	0	0	1.04171	2.43327	269.173	0.0114311	1.30091	1.01393	0.047932	0	0	0.62454	5.46256	0.866817	0	0	2.20844	-2.95145	3.25e-05	0.0353565	-0.527918	0.469442	0.990567	1.04552	0.147006	0.999976	0.679297	NA	NA	NA	2.95145	XLOC_018280	Unannotated_TU
XLOC_024680	Chr2	136502446	136602322	8861	\FBN2|transcript:ENSSSCT00000015577,FBN2|transcript:ENSSSCT00000025170\""	ENSSSCG00000014256	4.84026	5.79133	15.3921	1.22608	1.02924	1.10611	7.25308	10.3679	3.87582	0.243137	0.643309	2.73502	15.3921	2776.9	7.90948	12.2643	28.5883	2.55325	2.25656	2.21739	14.0944	23.2755	7.27176	0.386423	1.09815	5.79829	-2.91264	4.41e-10	1.23e-05	-2.27973	5.99e-05	0.013185	-0.252693	0.63273	0.999976	0.305933	0.58328	0.750885	4.41e-10	2.91264	ENSSSCG00000014256	fibrillin 2 [Source:HGNC SymbolAcc:HGNC:3604]
XLOC_016278	Chr15	90396	102494	711	TNFAIP6|transcript:ENSSSCT00000025487	ENSSSCG00000023716	4.12256	1.57298	4.97696	0.279274	0.634559	0.288192	1.52534	2.43327	8.38951	2.94826	3.51983	1.41257	8.38951	189.055	6.7367	3.33111	9.24388	0.581575	1.39124	0.577731	2.96409	5.46256	15.7403	4.68573	6.00847	2.99466	-2.85026	2.09e-06	0.00427576	-0.364295	0.600969	0.990567	0.269114	0.696339	0.999976	2.97689	1.15e-05	0.00213218	2.09e-06	2.97689	ENSSSCG00000023716
XLOC_029503	Chr3	108365399	108367977	2310	-	.	2.33252	2.60697	0.96451	0.405232	0.15346	0.236542	1.06145	0.172832	1.07593	0.352897	0.862688	0.680521	2.60697	185.829	3.81159	5.52079	1.79142	0.843876	0.336452	0.474189	2.06264	0.388	2.01864	0.560868	1.47264	1.44271	-2.75281	1.62e-06	0.00377768	-0.186617	0.785451	0.990999	-0.944502	0.164429	0.999976	1.65596	0.00835467	0.120511	1.62e-06	2.75281	XLOC_029503	Unannotated_TU
XLOC_017641	Chr15	6395356	6396933	1578	-	.	0.300479	0.0272592	0.775175	0	0	0	0	0	0.0859106	0	0.32306	0.387411	0.775175	24.9049	0.491014	0.0577269	1.43976	0	0	0	0	0	0.161184	0	0.551475	0.821317	-2.741	0.000142343	0.0845147	1.07025	0.177717	NA	-1.56845	0.0459372	0.999976	2.98751	0.00145706	NA	0.000142343	2.98751	XLOC_017641	Unannotated_TU
XLOC_023351	Chr2	136695222	136716735	1745	gene:ENSSSCG00000028067|transcript:ENSSSCT00000028009	ENSSSCG00000028067	1.97616	1.33112	4.85685	0.357626	0.0923397	0.508837	1.94557	2.66925	1.00995	0.0333685	0.15935	0.625598	4.85685	172.556	3.22926	2.81892	9.0208	0.744739	0.20245	1.02005	3.78068	5.99233	1.89486	0.0530333	0.272017	1.32628	-2.73036	4.02e-06	0.00661003	-2.26883	0.000349262	0.0480059	-0.505138	0.383211	0.999976	0.0344949	0.965404	0.981695	4.02e-06	2.73036	ENSSSCG00000028067
XLOC_016272	Chr14	153148963	153150605	1634	-	.	0.1319	1.34257	1.20312	0.12152	0	0.0209001	0	0.217186	0.110622	0	0	0	1.34257	44.4957	0.215539	2.84317	2.2346	0.25306	0	0.0418979	0	0.487573	0.207547	0	0	0	-2.7301	6.97e-05	0.0622491	-1.05382	0.146587	NA	-1.90983	0.00948773	0.823592	-0.745186	0.343881	NA	6.97e-05	2.7301	XLOC_016272	Unannotated_TU
XLOC_027611	Chr3	22228423	22250406	7431	-	.	0.133416	1.19245	0.646687	0.0343556	0.130103	0.0275743	0.2792	0.0656659	0.0121623	0.0861942	0.0686029	0.117526	1.19245	179.728	0.218016	2.52525	1.20111	0.0715438	0.285244	0.0552774	0.542548	0.147417	0.0228187	0.13699	0.117108	0.249157	-2.72383	8.07e-06	0.0112744	-0.136391	0.853506	0.992086	-1.64288	0.0202342	0.999976	0.900202	0.211598	0.455443	8.07e-06	2.72383	XLOC_027611	Unannotated_TU
XLOC_031546	Chr4	18127848	18129711	1864	-	.	0.485625	0.323074	0.140622	0.0304359	0.0172889	0	0.0252967	0.142791	0	1.12458	0.298355	0.0937055	1.12458	78.0679	0.793563	0.684175	0.261182	0.0633813	0.037905	0	0.0491572	0.320558	0	1.78731	0.509302	0.198657	-2.70376	0.000120677	0.0802385	2.24454	0.00435226	0.248978	-1.75497	0.0218366	0.999976	3.82594	9.18e-06	0.0018647	9.18e-06	3.82594	XLOC_031546	Unannotated_TU
XLOC_006467	Chr11	38136463	38137988	378	gene:ENSSSCG00000024171|transcript:ENSSSCT00000026670	ENSSSCG00000024171	4.21928	3.86908	13.5221	0.375215	1.02307	1.1745	2.8691	3.05124	2.86914	3.08085	2.20688	1.84833	13.5221	104.067	6.89474	8.19355	25.115	0.781367	2.24301	2.35448	5.57531	6.84988	5.38304	4.89646	3.76722	3.91848	-2.69564	4.72e-06	0.00732117	-0.0181162	0.97706	0.999318	-0.977681	0.10768	0.999976	1.85497	0.00774554	0.117488	4.72e-06	2.69564	ENSSSCG00000024171
XLOC_042345	Chr8	17164813	17399958	1996	gene:ENSSSCG00000008755|transcript:ENSSSCT00000009579	ENSSSCG00000008755	0.0863828	0.107753	0.481516	0	0	0	0	0	0.0452795	0.466758	0.0696559	0.0218771	0.481516	34.6968	0.141159	0.228189	0.894336	0	0	0	0	0	0.0849528	0.741829	0.118905	0.0463798	-2.66668	0.00021469	0.108852	1.57276	0.0501463	NA	-1.65592	0.0349136	NA	3.29189	0.000419595	NA	0.00021469	3.29189	ENSSSCG00000008755
XLOC_015273	Chr14	9750713	9753136	2388	-	.	3.01446	2.52182	0.585416	0.344481	0.31039	0.257418	0.335679	1.07743	0.510931	1.56055	1.84368	0.749723	3.01446	248.267	4.92595	5.34046	1.08731	0.717366	0.680512	0.516038	0.6523	2.41877	0.958601	2.48022	3.14723	1.58942	-2.62376	1.24e-05	0.0157202	1.278	0.0405915	0.852452	-1.49914	0.0220434	0.999976	2.63885	1.74e-05	0.00289482	1.24e-05	2.63885	XLOC_015273	Unannotated_TU
XLOC_048507	GL893411.2	785	6871	2283	gene:ENSSSCG00000030456|transcript:ENSSSCT00000025308	ENSSSCG00000030456	3.26639	4.31469	0.784561	0.484574	0.409361	0.418845	0.619619	0.136015	1.34597	0.331566	0.263897	0.937219	4.31469	257.187	5.33762	9.13723	1.45719	1.0091	0.8975	0.839646	1.20406	0.305347	2.52529	0.526965	0.450482	1.98692	-2.55932	1.08e-05	0.0143141	-0.522455	0.458839	0.990567	-1.29047	0.0689946	0.999976	0.588923	0.28858	0.524329	1.08e-05	2.55932	ENSSSCG00000030456
XLOC_016748	Chr15	133247493	133268996	2361	RUFY4|transcript:ENSSSCT00000017620	ENSSSCG00000016182	0.383399	0.163971	0.0925172	0.0120145	0.0136495	0.0144645	0.139801	0.0375776	0.0382795	0.0246625	0	0.0739801	0.383399	31.2192	0.626515	0.347242	0.171835	0.0250196	0.0299258	0.0289967	0.271666	0.0843598	0.0718195	0.0391966	0	0.156839	-2.55758	0.000291647	0.131364	-0.560565	0.48417	NA	-1.13963	0.130777	0.999976	0.697512	0.454813	NA	0.000291647	2.55758	ENSSSCG00000016182	RUN and FYVE domain containing 4 [Source:HGNC SymbolAcc:HGNC:24804]
XLOC_002997	Chr1	8571520	8571931	412	-	.	2.09248	0.104405	0.848284	0	0	0	0.572245	0.215341	0	0	0	0	2.09248	29.7326	3.41933	0.2211	1.57555	0	0	0	1.112	0.483431	0	0	0	0	-2.54444	0.000415657	0.158693	-0.730312	0.267477	NA	-1.23587	0.114673	0.999976	NA	NA	NA	NA	NA	XLOC_002997	Unannotated_TU
XLOC_022569	Chr2	18596996	18640334	5036	SYT13|transcript:ENSSSCT00000014499	ENSSSCG00000013275	0.582038	3.2714	0.633265	0.35486	0.0575931	0.122064	0.0749055	0.0440432	0.215356	0.0578118	0.0184052	0.0780383	3.2714	334.154	0.951111	6.92784	1.17619	0.738978	0.12627	0.244698	0.145558	0.0988749	0.404049	0.0918816	0.0314184	0.165442	-2.52103	4.36e-05	0.0419646	-0.818182	0.280468	NA	-2.46088	0.000340619	0.128888	-0.996664	0.19921	0.444058	4.36e-05	2.52103	ENSSSCG00000013275	synaptotagmin 13 [Source:HGNC SymbolAcc:HGNC:14962]
XLOC_028378	Chr3	142094003	142181677	4152	gene:ENSSSCG00000008655|transcript:ENSSSCT00000009470	ENSSSCG00000008655	2.52277	1.86481	1.95706	0.389421	0.426893	0.419482	1.49908	3.31207	2.27469	2.04752	1.88637	1.63014	3.31207	361.251	4.12246	3.94912	3.63492	0.810951	0.935939	0.840924	2.91306	7.43543	4.26773	3.25417	3.2201	3.45592	-2.51984	4.4e-07	0.00175629	-0.0316532	0.952465	0.997984	0.0310885	0.955493	0.999976	2.67766	1.02e-07	5.41e-05	1.02e-07	2.67766	ENSSSCG00000008655
XLOC_005883	Chr10	22938770	22940328	1559	-	.	0.0552983	1.21402	0.532422	0	0.0413426	0.0657167	0.0604914	0.113817	0	0	0.029727	0.224076	1.21402	38.3885	0.0903632	2.57094	0.988886	0	0.0906413	0.13174	0.117548	0.255514	0	0	0.0507451	0.475044	-2.43932	0.000522484	0.173701	0.174379	0.82112	NA	-1.98371	0.00928862	0.823592	0.63712	0.496502	NA	0.000522484	2.43932	XLOC_005883	Unannotated_TU
XLOC_022654	Chr2	44078431	44082946	599	gene:ENSSSCG00000028525|transcript:ENSSSCT00000014604	ENSSSCG00000028525	25.2585	2.22615	5.10528	2.98343	0.645607	1.19727	1.96799	1.18492	7.09142	5.5409	1.23791	1.53089	25.2585	521.807	41.2751	4.71433	9.48222	6.21285	1.41546	2.40014	3.82425	2.66008	13.3048	8.80628	2.11316	3.2455	-2.4388	0.0002804	0.129738	-0.102952	0.887613	0.994969	-1.18937	0.108206	0.999976	1.31658	0.0746445	0.29826	0.0002804	2.4388	ENSSSCG00000028525
XLOC_030659	Chr4	19561261	19634340	3070	MTBP|transcript:ENSSSCT00000006578	ENSSSCG00000005995	1.69893	0.476388	0.83958	0.129357	0.125967	0.278101	0.445419	0.606884	0.883172	0.284502	0.211343	0.256027	1.69893	179.882	2.77623	1.00885	1.55938	0.269381	0.276176	0.557501	0.865551	1.36242	1.657	0.452165	0.360769	0.54278	-2.43154	7.45e-05	0.0630595	-0.997861	0.107501	0.990567	-0.597629	0.364894	0.999976	1.00073	0.127125	0.3687	7.45e-05	2.43154	ENSSSCG00000005995	MDM2 binding protein [Source:HGNC SymbolAcc:HGNC:7417]
XLOC_035201	Chr6	33218782	33224708	843	gene:ENSSSCG00000002849|transcript:ENSSSCT00000003150	ENSSSCG00000002849	14.3172	3.57183	4.7677	1.51421	1.03217	1.78249	4.58665	1.84177	5.89654	1.31238	1.42936	1.81297	14.3172	416.256	23.3958	7.56407	8.85521	3.15328	2.26297	3.5733	8.9129	4.13468	11.063	2.08579	2.43998	3.84353	-2.41667	7.13e-05	0.0622491	-1.1494	0.0634128	0.98685	-0.744658	0.276257	0.999976	0.627257	0.249956	0.490215	7.13e-05	2.41667	ENSSSCG00000002849
XLOC_047467	GL892354.2	6356	6594	232	-	.	0.928988	4.82065	6.96726	0.73361	0	0.294403	1.21947	0.382417	1.9478	0.250983	0	0.564656	6.96726	32.9101	1.51806	10.2087	12.9405	1.52771	0	0.590182	2.36972	0.858507	3.65444	0.398893	0	1.19708	-2.41481	0.000429883	0.158693	-1.14845	0.153485	NA	-1.01214	0.161349	0.999976	0.00886135	0.992397	NA	0.000429883	2.41481	XLOC_047467	Unannotated_TU
XLOC_001868	Chr1	96780429	96828515	4461	TTK|transcript:ENSSSCT00000004933	ENSSSCG00000004466	5.68163	0.723185	1.6844	0.712176	0.325083	0.451669	1.69121	1.25295	1.66128	0.548213	1.10121	0.685199	5.68163	874.138	9.28438	1.53149	3.12849	1.48307	0.712726	0.905448	3.2864	2.81281	3.11688	0.871287	1.87981	1.45263	-2.39091	0.000170033	0.0926262	-0.662853	0.240874	0.990567	-0.811974	0.234738	0.999976	1.22386	0.0309213	0.206678	0.000170033	2.39091	ENSSSCG00000004466	TTK protein kinase [Source:HGNC SymbolAcc:HGNC:12401]
XLOC_005351	Chr10	22239990	22250231	540	-	.	0	2.31007	1.61802	0	0.0596788	0	0	0.0821488	0	0	0	0.566051	2.31007	25.3015	0	4.89203	3.00521	0	0.130842	0	0	0.18442	0	0	0	1.20004	-2.38703	0.000928583	0.235742	0.392207	0.515823	NA	-2.16449	0.00588892	0.685432	0.719517	0.381602	NA	0.000928583	2.38703	XLOC_005351	Unannotated_TU
XLOC_023412	Chr2	145900852	145910014	3315	KIF20A|transcript:ENSSSCT00000015652	ENSSSCG00000014326	29.5559	8.5511	12.0451	3.72227	1.87624	4.66676	10.4547	6.19573	11.028	0.843121	2.18091	5.0714	29.5559	3379.11	48.2974	18.1087	22.3718	7.75144	4.11354	9.35532	20.3159	13.9091	20.6906	1.33999	3.7229	10.7514	-2.37993	5.48e-05	0.0510351	-1.65246	0.00309014	0.202192	-0.793624	0.218075	0.999976	0.0377088	0.943236	0.969124	5.48e-05	2.37993	ENSSSCG00000014326	kinesin family member 20A [Source:HGNC SymbolAcc:HGNC:9787]
XLOC_013465	Chr14	9418104	9566253	7585	\ADAM7|transcript:ENSSSCT00000010574,ADAMDEC1|transcript:ENSSSCT00000010573,ADAM28|transcript:ENSSSCT00000010572\""	ENSSSCG00000009646;ENSSSCG00000009644;ENSSSCG00000009645	18.0376	13.2306	10.1369	2.98435	3.39473	2.91306	5.30899	14.9954	14.8882	8.55189	7.94301	8.03676	18.0376	4718.56	29.4754	28.0185	18.8276	6.21476	7.44275	5.83973	10.3166	33.6639	27.9331	13.5917	13.559	17.038	-2.37591	2.14e-06	0.00427576	-0.254736	0.644858	0.990567	-0.264565	0.659528	0.999976	1.97898	1.02e-05	0.00196012	2.14e-06	2.37591	ENSSSCG00000009645	ADAM like decysin 1 [Source:HGNC SymbolAcc:HGNC:16299]
XLOC_013465	Chr14	9418104	9566253	7585	\ADAM7|transcript:ENSSSCT00000010574,ADAMDEC1|transcript:ENSSSCT00000010573,ADAM28|transcript:ENSSSCT00000010572\""	ENSSSCG00000009646;ENSSSCG00000009644;ENSSSCG00000009645	18.0376	13.2306	10.1369	2.98435	3.39473	2.91306	5.30899	14.9954	14.8882	8.55189	7.94301	8.03676	18.0376	4718.56	29.4754	28.0185	18.8276	6.21476	7.44275	5.83973	10.3166	33.6639	27.9331	13.5917	13.559	17.038	-2.37591	2.14e-06	0.00427576	-0.254736	0.644858	0.990567	-0.264565	0.659528	0.999976	1.97898	1.02e-05	0.00196012	2.14e-06	2.37591	ENSSSCG00000009644	ADAM metallopeptidase domain 28 [Source:HGNC SymbolAcc:HGNC:206]
XLOC_013465	Chr14	9418104	9566253	7585	\ADAM7|transcript:ENSSSCT00000010574,ADAMDEC1|transcript:ENSSSCT00000010573,ADAM28|transcript:ENSSSCT00000010572\""	ENSSSCG00000009646;ENSSSCG00000009644;ENSSSCG00000009645	18.0376	13.2306	10.1369	2.98435	3.39473	2.91306	5.30899	14.9954	14.8882	8.55189	7.94301	8.03676	18.0376	4718.56	29.4754	28.0185	18.8276	6.21476	7.44275	5.83973	10.3166	33.6639	27.9331	13.5917	13.559	17.038	-2.37591	2.14e-06	0.00427576	-0.254736	0.644858	0.990567	-0.264565	0.659528	0.999976	1.97898	1.02e-05	0.00196012	2.14e-06	2.37591	ENSSSCG00000009646	ADAM metallopeptidase domain 7 [Source:HGNC SymbolAcc:HGNC:214]
XLOC_028377	Chr3	142092796	142093917	980	-	.	1.1436	1.75572	1.96144	0.231561	0.394611	0.243934	1.01042	1.08638	0.830001	0.415915	0.520192	1.33674	1.96144	39.1363	1.86877	3.71808	3.64305	0.482215	0.865162	0.489008	1.96348	2.43886	1.55724	0.661023	0.887987	2.8339	-2.35421	2.29e-05	0.0266939	-0.28009	0.648608	0.990567	-0.584227	0.307396	0.999976	1.56461	0.0192125	0.168852	2.29e-05	2.35421	XLOC_028377	Unannotated_TU
XLOC_051733	GL896326.1	1579	3927	1113	ACP5|transcript:ENSSSCT00000014867	ENSSSCG00000013612	230.513	8.889	34.6196	14.2214	13.1165	18.9318	9.91357	6.21762	18.5547	5.85943	7.66161	8.51365	230.513	8848.41	376.683	18.8243	64.3002	29.6153	28.7571	37.9519	19.2643	13.9583	34.812	9.31252	13.0786	18.0491	-2.33733	0.00052881	0.173736	-0.525387	0.370079	0.990567	-2.13303	0.0039312	0.552349	-0.407305	0.348223	0.573942	0.00052881	2.33733	ENSSSCG00000013612	tartrate-resistant acid phosphatase type 5 precursor [Source:RefSeq peptideAcc:NP_999374]
XLOC_028206	Chr3	108394095	108394738	540	gene:ENSSSCG00000025066|transcript:ENSSSCT00000032153	ENSSSCG00000025066	0.638593	0.876232	0.161802	0	0	0	0.174641	0.410744	0.167367	0.21566	0.085823	0.161729	0.876232	11.893	1.04353	1.8556	0.300521	0	0	0	0.339367	0.9221	0.314011	0.342752	0.146503	0.342867	-2.33329	0.00119341	NA	-0.210375	0.793783	NA	-0.79087	0.302562	NA	1.69129	0.0641226	NA	0.00119341	2.33329	ENSSSCG00000025066
XLOC_014411	Chr14	12722860	12796123	2000	PBK|transcript:ENSSSCT00000010604	ENSSSCG00000009671	19.6128	5.33386	7.33935	2.55296	1.24072	3.1248	7.23799	5.2567	9.10558	2.32912	3.10508	3.66801	19.6128	1352.83	32.0494	11.2955	13.6316	5.31642	2.72021	6.26419	14.0651	11.801	17.0838	3.70173	5.30047	7.77623	-2.31108	0.000114076	0.0777	-1.02154	0.053685	0.942783	-0.578658	0.373931	0.999976	0.940964	0.0596607	0.271002	0.000114076	2.31108	ENSSSCG00000009671	lymphokine-activated killer T-cell-originated protein kinase [Source:RefSeq peptideAcc:NP_001116628]
XLOC_017010	Chr15	29401199	29403883	617	gene:ENSSSCG00000015724|transcript:ENSSSCT00000017124	ENSSSCG00000015724	4.19174	2.37036	3.04461	0.965464	0.417848	0.498148	3.43904	1.72552	3.22255	4.34115	3.75562	3.25555	4.34115	99.7534	6.84974	5.01971	5.65486	2.01053	0.916109	0.998622	6.68283	3.87372	6.04611	6.89949	6.41098	6.9018	-2.30203	9.5e-05	0.072965	0.523248	0.38916	0.990567	-0.175955	0.780236	0.999976	2.91582	1.72e-06	0.000519267	1.72e-06	2.91582	ENSSSCG00000015724
XLOC_005129	Chr10	54162099	54183882	3463	MASTL|transcript:ENSSSCT00000012109	ENSSSCG00000011065	5.30255	1.3415	2.14459	0.778167	0.549052	0.611421	0.966753	1.60122	1.13527	0.184958	0.254272	1.21051	5.30255	633.304	8.66493	2.8409	3.98323	1.6205	1.20377	1.2257	1.87862	3.59467	2.12998	0.293958	0.434051	2.56631	-2.29718	0.00010452	0.0748419	-1.10212	0.0520415	0.934858	-1.21512	0.0567995	0.999976	0.0518507	0.926605	0.959756	0.00010452	2.29718	ENSSSCG00000011065	microtubule associated serine/threonine kinase like [Source:HGNC SymbolAcc:HGNC:19042]
XLOC_005877	Chr10	22267957	22268211	255	-	.	4.90214	11.9767	6.85281	0	0.505515	2.41064	0	0.173962	2.12654	0	0.726971	1.02745	11.9767	61.945	8.01061	25.3632	12.728	0	1.10831	4.83255	0	0.390536	3.98979	0	1.24097	2.17822	-2.27575	0.000704965	0.200886	-0.293189	0.71216	NA	-1.88326	0.0118129	0.917325	-0.153302	0.870186	NA	0.000704965	2.27575	XLOC_005877	Unannotated_TU
XLOC_036026	Chr6	97024064	97060808	1933	gene:ENSSSCG00000003697|transcript:ENSSSCT00000004096	ENSSSCG00000003697	8.76372	2.2253	2.98326	1.18865	0.800246	1.1307	2.3418	1.33104	3.24949	0.692833	0.815163	0.948786	8.76372	584.245	14.3208	4.71252	5.54091	2.47531	1.75449	2.26669	4.55064	2.98812	6.09665	1.10113	1.39151	2.01144	-2.27272	0.00015309	0.0855036	-1.2028	0.0421428	0.861361	-0.871607	0.194792	0.999976	0.260619	0.610234	0.768849	0.00015309	2.27272	ENSSSCG00000003697
XLOC_013903	Chr14	69262307	69372765	2512	CDK1|transcript:ENSSSCT00000011180	ENSSSCG00000010214	18.275	3.01379	5.14779	2.61981	0.962178	1.99847	3.97947	3.9557	7.26765	1.78486	2.47219	1.72094	18.275	1583.26	29.8633	6.38231	9.56116	5.45563	2.10952	4.00628	7.73302	8.88035	13.6355	2.83671	4.22012	3.64842	-2.27085	0.000307582	0.136342	-1.00102	0.082762	0.990567	-0.748555	0.273533	0.999976	0.746615	0.179947	0.426927	0.000307582	2.27085	ENSSSCG00000010214	cyclin dependent kinase 1 [Source:HGNC SymbolAcc:HGNC:1722]
XLOC_042145	Chr7	127576193	127578375	2183	-	.	0.0789831	0.0197046	1.26077	0.0389825	0	0	0	0.0203208	0.0828016	0	0	0.0400062	1.26077	56.0361	0.129067	0.0417284	2.34167	0.0811791	0	0	0	0.0456192	0.155351	0	0	0.0848137	-2.25981	0.00171769	0.30847	-0.431832	0.529388	NA	-1.62636	0.0381592	0.999976	0.0106683	0.98815	NA	0.00171769	2.25981	XLOC_042145	Unannotated_TU
XLOC_049159	GL893964.1	7112	12103	1206	gene:ENSSSCG00000024352|transcript:ENSSSCT00000032168	ENSSSCG00000024352	16.8346	7.34751	5.90458	1.59942	2.99285	2.6052	6.41219	9.89463	11.6157	7.91824	7.14764	6.15535	16.8346	700.202	27.5094	15.5598	10.9668	3.33072	6.56165	5.22257	12.4603	22.213	21.7933	12.5846	12.2013	13.0494	-2.22646	0.000108886	0.0760191	-0.140243	0.798634	0.991212	-0.218457	0.728874	0.999976	2.10459	5.43e-05	0.00639738	5.43e-05	2.22646	ENSSSCG00000024352
XLOC_020514	Chr17	58026127	58043310	414	-	.	29.2573	9.455	35.0337	1.98701	5.7603	7.75405	3.87247	30.6451	23.4677	10.8299	5.82104	3.58616	35.0337	417.743	47.8095	20.0229	65.0693	4.13785	12.6291	15.5443	7.52509	68.7967	44.0298	17.2121	9.93671	7.60271	-2.22464	0.000152349	0.0855036	-0.85857	0.202766	0.990567	-0.348051	0.601228	0.999976	1.04516	0.118595	0.358461	0.000152349	2.22464	.
XLOC_049170	GL893968.1	34087	54944	4710	MCM10|transcript:ENSSSCT00000028755	ENSSSCG00000029561	3.42278	0.785413	1.27072	0.626346	0.266844	0.348034	0.820923	0.772303	1.13212	0.309066	0.265669	0.86221	3.42278	555.999	5.59318	1.66327	2.36014	1.30434	0.585041	0.697693	1.59524	1.73378	2.12407	0.491206	0.453506	1.8279	-2.2185	0.000283393	0.129738	-0.872068	0.110384	0.990567	-0.926422	0.159938	0.999976	0.585831	0.273114	0.510898	0.000283393	2.2185	ENSSSCG00000029561
XLOC_048780	GL893665.2	8163	23933	1539	gene:ENSSSCG00000022899|transcript:ENSSSCT00000032303	ENSSSCG00000022899	1.3164	0.7267	0.709659	0.184316	0.251279	0.133142	0.73533	0.807075	0.910239	1.81608	1.50567	0.709337	1.81608	104.091	2.15113	1.53893	1.31807	0.383829	0.550916	0.266905	1.42891	1.81184	1.70778	2.88634	2.57023	1.5038	-2.21317	0.000277068	0.129738	0.849941	0.180541	0.990567	-0.216951	0.73211	0.999976	3.10367	3.13e-06	0.000813446	3.13e-06	3.10367	ENSSSCG00000022899
XLOC_014501	Chr14	31952643	31962090	1308	-	.	4.0205	1.21679	3.13956	0.563855	0.591313	0.757166	1.36989	2.27228	1.24373	0.0890337	0.425178	1.10168	4.0205	181.369	6.56992	2.57679	5.83121	1.1742	1.29642	1.51787	2.662	5.10116	2.33348	0.141503	0.725794	2.33559	-2.20354	0.000145266	0.0845147	-1.312	0.0365334	0.816816	-0.811908	0.189444	0.999976	0.100011	0.881906	0.933828	0.000145266	2.20354	XLOC_014501	Unannotated_TU
XLOC_031037	Chr4	102074245	102078704	3963	gene:ENSSSCG00000030157|transcript:ENSSSCT00000025992	ENSSSCG00000030157	0.783135	0.477583	0.418898	0.150313	0.154505	0.0775567	0.832882	1.10817	0.171041	0.132236	0.0701656	0.561949	1.10817	107.037	1.27972	1.01138	0.778033	0.31302	0.338744	0.155476	1.61848	2.48778	0.320904	0.210166	0.119775	1.19134	-2.1799	0.000185656	0.0970971	-1.14518	0.0794516	0.990567	0.000796559	0.998998	0.999976	1.09599	0.107681	0.345671	0.000185656	2.1799	ENSSSCG00000030157
XLOC_021165	Chr18	19167742	19170474	2733	transcript:ENSSSCT00000018020|transcript:ENSSSCT00000018020	.	0.173493	0.18887	0.271743	0.0415166	0.0353749	0	0.0172532	0.11362	0	0.0426111	0.101744	0.079888	0.271743	16.3529	0.283505	0.399969	0.504717	0.0864564	0.0775575	0	0.0335269	0.25507	0	0.0677228	0.173681	0.169364	-2.17779	0.00152506	0.306395	0.632167	0.432171	NA	-1.58169	0.0367012	0.999976	1.36556	0.131974	NA	0.00152506	2.17779	XLOC_021165	Unannotated_TU
XLOC_002412	Chr1	223989851	223992651	336	CDKN2A|transcript:ENSSSCT00000005661	ENSSSCG00000005134	2.05262	0.128021	0.780118	0.0844233	0	0	0.140336	0.26405	1.21042	0.346596	0	0.779764	2.05262	23.7861	3.3542	0.27111	1.44894	0.175808	0	0	0.272705	0.592778	2.27097	0.550852	0	1.65311	-2.17407	0.00255043	0.360532	-0.380879	0.635482	NA	-0.513564	0.510983	0.999976	1.38305	0.133299	NA	0.00255043	2.17407	ENSSSCG00000005134	cyclin dependent kinase inhibitor 2A [Source:HGNC SymbolAcc:HGNC:1787]
XLOC_052084	GL896454.1	9108	13337	958	gene:ENSSSCG00000024398|transcript:ENSSSCT00000030341	ENSSSCG00000024398	69.832	25.5486	32.5598	12.9987	9.2172	10.8013	37.3582	18.3368	55.6607	86.7343	77.6922	33.8212	86.7343	3094.52	114.113	54.1043	60.4744	27.0692	20.2082	21.6531	72.5954	41.1653	104.43	137.849	132.623	71.7015	-2.17133	9.96e-05	0.0731975	0.862485	0.17486	0.990567	-0.192702	0.767862	0.999976	3.07357	9.3e-08	5.21e-05	9.3e-08	3.07357	ENSSSCG00000024398
XLOC_052912	JH118760.1	74184	78802	752	gene:ENSSSCG00000022905|transcript:ENSSSCT00000025207	ENSSSCG00000022905	5.44545	3.08885	2.43994	0.641258	1.37134	0.499546	1.00326	0.884847	2.04312	2.40036	2.28024	1.91623	5.44545	141.23	8.89843	6.54125	4.53179	1.33539	3.00659	1.00143	1.94955	1.98644	3.83327	3.81494	3.89246	4.06243	-2.17006	0.000264918	0.127553	0.716381	0.265508	0.990567	-1.1599	0.0786444	0.999976	1.84731	0.00306391	0.0785328	0.000264918	2.17006	ENSSSCG00000022905
XLOC_051952	GL896403.2	13083	15008	1902	-	.	0.997172	0.497545	0.643126	0.178967	0.118605	0.161597	0.495826	0.676367	0.522691	0.612283	0.341126	0.757625	0.997172	65.4117	1.62948	1.05365	1.1945	0.37269	0.260034	0.323948	0.963502	1.51841	0.980665	0.973114	0.582314	1.60618	-2.16788	0.000347768	0.140782	0.139842	0.813465	0.991769	-0.390234	0.534608	0.999976	2.16063	0.000572594	0.0312634	0.000347768	2.16788	XLOC_051952	Unannotated_TU
XLOC_050730	GL895526.2	8160	8842	681	-	.	0.886154	1.01063	0.384904	0	0.18929	0.050148	0.346204	1.69364	0.597211	1.11155	0.544428	0	1.69364	28.1912	1.44807	2.14022	0.714896	0	0.415007	0.10053	0.672753	3.80214	1.12048	1.76661	0.929357	0	-2.15842	0.00223907	0.354944	-0.0194273	0.980355	0.999318	0.000811581	0.999075	0.999976	2.0625	0.0265146	0.194977	0.00223907	2.15842	XLOC_050730	Unannotated_TU
XLOC_041311	Chr7	6136408	6139169	1663	-	.	0.803521	0.931173	0.210158	0.0170573	0.0193786	0.225892	0	0.240074	0.326078	0.63025	1.19832	0.708961	1.19832	68.2809	1.31304	1.97195	0.390334	0.035521	0.0424864	0.45284	0	0.538954	0.611783	1.00167	2.04558	1.50301	-2.1541	0.00185108	0.313293	1.62463	0.0285453	0.727124	-1.14154	0.128558	0.999976	3.09786	7e-05	0.00750978	7e-05	3.09786	XLOC_041311	Unannotated_TU
XLOC_049946	GL894566.1	31518	35840	288	gene:ENSSSCG00000027111|transcript:ENSSSCT00000026826	ENSSSCG00000027111	1.64637	1.19486	6.21928	0.787951	0	0.118579	0.327452	0.616116	1.88287	1.0109	0.80459	0.151621	6.21928	36.4679	2.69035	2.53036	11.5513	1.64087	0	0.237712	0.636313	1.38315	3.53262	1.60665	1.37346	0.321438	-2.14425	0.0022497	0.354944	-0.163783	0.836928	NA	-0.934147	0.204709	0.999976	1.12413	0.226907	NA	0.0022497	2.14425	ENSSSCG00000027111
XLOC_050336	GL894998.2	74959	77205	949	gene:ENSSSCG00000022441|transcript:ENSSSCT00000031561	ENSSSCG00000022441	1.45349	0.951861	1.05879	0.209235	0.237709	0.287889	1.58999	1.40233	1.14282	1.53393	1.90456	1.79452	1.90456	61.9292	2.37515	2.01576	1.96653	0.435721	0.521164	0.577122	3.0897	3.14816	2.14414	2.43791	3.25116	3.80442	-2.14292	0.00042628	0.158693	0.483259	0.396702	0.990567	0.123339	0.840864	0.999976	3.08047	4.18e-07	0.000172984	4.18e-07	3.08047	ENSSSCG00000022441
XLOC_000623	Chr1	146304943	146312665	1138	BUB1B|transcript:ENSSSCT00000031444	ENSSSCG00000030580	20.8707	4.15787	7.17873	2.86654	1.55752	3.4811	5.8009	2.84561	8.2595	1.07451	2.40274	2.80112	20.8707	819.132	34.1049	8.80513	13.3333	5.96943	3.41478	6.97846	11.2725	6.38825	15.4964	1.70774	4.10156	5.93841	-2.13642	0.000508614	0.171127	-1.20312	0.0455718	0.889714	-0.794204	0.245454	0.999976	0.219667	0.67985	0.815754	0.000508614	2.13642	ENSSSCG00000030580
XLOC_024734	Chr2	145831079	145866044	716	NME5|transcript:ENSSSCT00000030333	ENSSSCG00000027997	3.07033	0.96123	0.244059	0.118853	0.405082	0.190787	0.658562	1.05325	1.57783	0.813241	0.517815	0.609871	3.07033	75.8181	5.01724	2.0356	0.4533	0.247506	0.88812	0.382464	1.27973	2.36449	2.9603	1.2925	0.883928	1.29294	-2.13339	0.00201653	0.332175	-0.455911	0.508362	0.990567	-0.417207	0.568956	0.999976	1.67167	0.0300093	0.204184	0.00201653	2.13339	ENSSSCG00000027997	NME/NM23 family member 5 [Source:HGNC SymbolAcc:HGNC:7853]
XLOC_013576	Chr14	31934459	31943748	608	-	.	3.19034	0.990478	1.36521	0.326585	0.0530042	0.61786	0.620434	1.89699	0.817564	0.28731	0.304897	0.646383	3.19034	66.8983	5.21335	2.09754	2.53565	0.680098	0.116209	1.23861	1.20564	4.25864	1.5339	0.456627	0.520471	1.37034	-2.12325	0.00160408	0.30847	-0.926731	0.191144	NA	-0.796143	0.243923	0.999976	0.590507	0.487431	NA	0.00160408	2.12325	XLOC_013576	Unannotated_TU
XLOC_001207	Chr1	287300815	287307870	1388	-	.	3.19872	0.092972	0.566541	0.224805	0.23218	0.221439	0.339719	0.351559	0.195341	0.419511	0.233725	0.157301	3.19872	153.123	5.22704	0.196887	1.05226	0.468145	0.509041	0.443912	0.660151	0.789232	0.366497	0.666738	0.398977	0.33348	-2.12304	0.00221616	0.353648	0.173343	0.812249	NA	-1.6647	0.0263657	0.999976	0.815643	0.282198	0.51878	0.00221616	2.12304	XLOC_001207	Unannotated_TU
XLOC_014092	Chr14	113725775	113778166	4996	KIF11|transcript:ENSSSCT00000011459	ENSSSCG00000010471	21.6906	5.54477	7.95733	3.77005	2.11575	3.29477	7.2485	6.12663	10.2028	1.92306	3.13539	3.69717	21.6906	3737.38	35.4446	11.7422	14.7794	7.85096	4.63867	6.60493	14.0855	13.754	19.1423	3.05637	5.35222	7.83804	-2.12284	0.000329396	0.139828	-1.20519	0.0207025	0.612924	-0.582423	0.371605	0.999976	0.501559	0.25995	0.498729	0.000329396	2.12284	ENSSSCG00000010471	kinesin family member 11 [Source:HGNC SymbolAcc:HGNC:6388]
XLOC_050398	GL895054.2	156517	158258	1736	-	.	0.0993204	1.01591	1.40925	0.04902	0.0371274	0.236065	0	0.0255532	0.104122	1.07333	0.373745	0.779764	1.40925	69.3937	0.1623	2.15139	2.61744	0.102082	0.0813997	0.473233	0	0.0573656	0.195352	1.70586	0.637996	1.65311	-2.12115	0.0015944	0.30847	2.72246	0.000274675	0.0416693	-2.33317	0.00196763	0.374124	2.79501	0.000168459	0.014426	0.000168459	2.79501	XLOC_050398	Unannotated_TU
XLOC_040689	Chr7	56871288	57006816	1718	\SH3GL3|transcript:ENSSSCT00000029711,SH3GL3|transcript:ENSSSCT00000002011\""	ENSSSCG00000001795	3.38718	2.40363	2.00887	0.891605	0.562745	0.55659	1.81147	3.15015	1.6308	1.28793	0.917177	1.32169	3.38718	200.695	5.53501	5.09018	3.73115	1.85672	1.23379	1.11578	3.52009	7.07194	3.05969	2.04694	1.56565	2.80201	-2.11745	8.98e-05	0.072965	-0.559313	0.282732	0.990567	-0.369127	0.516626	0.999976	1.32549	0.0138976	0.148427	8.98e-05	2.11745	ENSSSCG00000001795	\SH3 domain containing GRB2 like 3, endophilin A3 [Source:HGNC SymbolAcc:HGNC:10832]\""
XLOC_005889	Chr10	24610681	24612368	1688	-	.	0.357506	0.331277	0.414091	0.0168046	0.0190916	0.121389	0.223474	0.157679	0.0267707	0	0.0274552	0	0.414091	20.8128	0.584203	0.701546	0.769106	0.0349949	0.0418572	0.243345	0.434261	0.353981	0.0502269	0	0.046867	0	-2.11631	0.00196377	0.330363	-1.18954	0.132762	NA	-1.10344	0.123104	0.999976	-0.56883	0.530831	NA	0.00196377	2.11631	XLOC_005889	Unannotated_TU
XLOC_001093	Chr1	265174999	265288283	2644	MELK|transcript:ENSSSCT00000005883	ENSSSCG00000005344	11.1349	2.21257	3.18893	1.41617	1.30418	1.64037	2.6751	2.46633	4.83679	1.82789	1.87551	2.09746	11.1349	1015.37	18.1956	4.68557	5.9229	2.9491	2.85933	3.28841	5.19832	5.53678	9.07473	2.9051	3.20156	4.44664	-2.08714	0.00063956	0.195711	-0.585142	0.297611	0.990567	-0.685032	0.313229	0.999976	1.00716	0.0280292	0.199639	0.00063956	2.08714	ENSSSCG00000005344	maternal embryonic leucine zipper kinase [Source:HGNC SymbolAcc:HGNC:16870]
XLOC_030940	Chr4	94875738	94907090	1815	NUF2|transcript:ENSSSCT00000006941	ENSSSCG00000006333	32.6553	7.65502	11.4572	5.65762	3.94176	4.34646	8.80709	8.35881	15.6605	6.89754	7.99218	4.54712	32.6553	2044.11	53.3622	16.211	21.2799	11.7817	8.64209	8.71323	17.1142	18.7651	29.3821	10.9624	13.6429	9.63995	-2.08678	0.000450055	0.159092	-0.45295	0.442155	0.990567	-0.62514	0.34638	0.999976	1.15106	0.030513	0.205872	0.000450055	2.08678	ENSSSCG00000006333	\NUF2, NDC80 kinetochore complex component [Source:HGNC SymbolAcc:HGNC:14621]\""
XLOC_005577	Chr10	60667065	60962502	1204	gene:ENSSSCG00000028365|transcript:ENSSSCT00000025599	ENSSSCG00000028365	2.57771	1.03608	0.87083	0.44764	0.160597	0.425467	0	0	0	0.0483622	0.038492	0	2.57771	107.037	4.21225	2.1941	1.61742	0.932189	0.352101	0.852921	0	0	0	0.0768631	0.0657073	0	-2.08653	0.000925032	0.235742	0.427793	0.428989	NA	-4.13878	NA	NA	-1.73519	0.0537417	NA	NA	4.13878	ENSSSCG00000028365
XLOC_000406	Chr1	109665451	109732810	1104	SKA1|transcript:ENSSSCT00000004990	ENSSSCG00000004518	7.65271	0.935109	2.84913	1.36179	0.81734	0.494939	2.09284	2.12962	3.47922	1.00211	1.80508	0.514192	7.65271	291.379	12.5053	1.98028	5.29178	2.83585	1.79197	0.99219	4.06687	4.78089	6.52767	1.59268	3.08134	1.09009	-2.08544	0.0012095	0.270601	-0.735925	0.261579	0.990567	-0.571864	0.408826	0.999976	0.952555	0.167773	0.414655	0.0012095	2.08544	ENSSSCG00000004518	spindle and kinetochore associated complex subunit 1 [Source:HGNC SymbolAcc:HGNC:28109]
XLOC_049038	GL893861.1	16289	19146	2858	-	.	0	0.120406	0.794858	0.0198504	0.0225518	0	0.362969	0.0310429	0.0474342	0.0203737	0	0	0.794858	46.252	0	0.254984	1.47632	0.0413375	0.0494436	0	0.705332	0.0696898	0.0889954	0.0323804	0	0	-2.08454	0.00381605	0.426268	-1.65395	0.0396176	NA	-0.421035	0.589904	0.999976	-0.0575101	0.944914	NA	0.00381605	2.08454	XLOC_049038	Unannotated_TU
XLOC_053107	JH118883.1	191447	192277	831	gene:ENSSSCG00000022010|transcript:ENSSSCT00000023626	ENSSSCG00000022010	0.778069	0.362341	0.315427	0.0682701	0.0387805	0.082192	0.22697	0.213527	0.380653	0.560559	0.446156	0.157642	0.778069	22.2994	1.27145	0.76733	0.585853	0.142169	0.085024	0.164768	0.441054	0.479359	0.714176	0.890909	0.761603	0.334203	-2.07855	0.00312644	0.389735	0.513025	0.504782	NA	-0.606817	0.412378	0.999976	2.34053	0.00682026	NA	0.00312644	2.34053	ENSSSCG00000022010
XLOC_039994	Chr7	104293657	104297121	3391	FOS|transcript:ENSSSCT00000002650	ENSSSCG00000002383	20.6691	105.185	6.58327	6.04801	7.00412	11.7529	22.5684	17.5688	3.47812	1.28785	0.765346	38.5931	105.185	7234.48	33.7754	222.749	12.2273	12.5947	15.3561	23.5606	43.8555	39.4412	6.52561	2.04681	1.30647	81.818	-2.07782	0.00068829	0.200869	-0.315174	0.667532	0.990567	-1.18831	0.0818805	0.999976	0.532739	NA	NA	NA	2.07782	ENSSSCG00000002383	FBJ murine osteosarcoma viral oncogene homolog [Source:HGNC SymbolAcc:HGNC:3796]
XLOC_021611	Chr18	41293900	41354956	5095	ANLN|transcript:ENSSSCT00000018136	ENSSSCG00000016658	17.8935	5.1331	6.55085	2.3439	2.95384	2.91572	6.45057	3.82221	8.79832	1.74856	2.3013	2.64829	17.8935	3144.22	29.2398	10.8704	12.1671	4.88107	6.47612	5.84506	12.5349	8.58068	16.5073	2.77902	3.9284	5.61441	-2.07607	0.000345541	0.140782	-1.25457	0.0228351	0.649205	-0.586475	0.372659	0.999976	0.31886	0.446829	0.651753	0.000345541	2.07607	ENSSSCG00000016658	anillin actin binding protein [Source:HGNC SymbolAcc:HGNC:14082]
XLOC_039727	Chr7	63473136	63497726	2874	CYP1A1|transcript:ENSSSCT00000002135	ENSSSCG00000001906	2.29474	134.957	21.4633	7.26428	6.64939	9.5299	2.00162	8.1034	9.73277	2.83644	4.53124	15.3001	134.957	7867.02	3.74984	285.799	39.8645	15.1275	14.5784	19.1043	3.88961	18.1917	18.2605	4.50802	7.73498	32.4364	-2.06586	0.0014488	0.301934	0.0188395	0.975203	0.999207	-1.80277	0.0127687	0.955787	0.265213	0.5652	0.738135	0.0014488	2.06586	ENSSSCG00000001906	cytochrome P450 family 1 subfamily A member 1 [Source:HGNC SymbolAcc:HGNC:2595]
XLOC_013577	Chr14	31963804	31968719	821	-	.	4.51527	0.890689	2.28809	0.691017	0.431781	0.748739	0.976372	2.05322	1.81637	0.21277	0.282244	1.01056	4.51527	127.85	7.37842	1.88621	4.24976	1.43901	0.946655	1.50097	1.89731	4.60938	3.40784	0.33816	0.4818	2.1424	-2.04826	0.00111771	0.260109	-1.37211	0.036702	0.816849	-0.680308	0.313064	0.999976	0.0599225	0.932853	0.963447	0.00111771	2.04826	XLOC_013577	Unannotated_TU
XLOC_027852	Chr3	45411734	45434774	4264	CKAP2L|transcript:ENSSSCT00000008862	ENSSSCG00000008089	5.31737	1.31143	1.86467	0.951307	0.634857	0.760864	1.39336	2.26795	2.3739	0.518918	1.08688	1.02408	5.31737	781.967	8.68913	2.77723	3.46332	1.98105	1.39189	1.52528	2.70761	5.09144	4.45389	0.824728	1.85534	2.17106	-2.04627	0.000610427	0.19052	-0.918372	0.0869899	0.990567	-0.570743	0.381025	0.999976	0.730536	0.140574	0.383913	0.000610427	2.04627	ENSSSCG00000008089	cytoskeleton associated protein 2 like [Source:HGNC SymbolAcc:HGNC:26877]
XLOC_000386	Chr1	105534852	105550130	1745	SIGLEC15|transcript:ENSSSCT00000004964	ENSSSCG00000004493	0.494041	0.123252	0.0250353	0.0325115	0	0	0	0	0	0	0	0	0.494041	29.7326	0.807314	0.261012	0.046499	0.0677036	0	0	0	0	0	0	0	0	-2.0449	0.00454063	0.467902	NA	NA	NA	-2.214	0.00476876	0.603186	-0.380936	0.564402	NA	NA	NA	ENSSSCG00000004493	sialic acid binding Ig like lectin 15 [Source:HGNC SymbolAcc:HGNC:27596]
XLOC_039008	Chr6	141391324	141392356	1033	-	.	0	0.874459	0.634365	0.0274601	0.0311971	0	1.73457	2.96308	0.306218	0.169104	0.0897278	0.422718	2.96308	54.9495	0	1.85184	1.17823	0.0571843	0.0683978	0	3.37067	6.65197	0.574521	0.26876	0.153169	0.896168	-2.04272	0.00460253	0.472537	-1.97575	0.004999	0.273012	1.21467	0.0963705	0.999976	2.23268	0.0153184	NA	0.00460253	2.23268	XLOC_039008	Unannotated_TU
XLOC_047854	GL892848.2	183963	184342	379	-	.	49.0192	6.24229	17.4055	5.23915	5.69704	8.10969	7.46486	10.6512	11.0886	7.83544	9.41562	9.21726	49.0192	640.737	80.1025	13.2193	32.3278	10.9103	12.4904	16.2573	14.5059	23.9113	20.8043	12.453	16.0728	19.5407	-2.03907	0.00116131	0.264389	0.0447751	0.933357	0.997562	-1.1965	0.0782638	0.999976	1.05965	0.0332837	0.213527	0.00116131	2.03907	XLOC_047854	Unannotated_TU
XLOC_049626	GL894246.2	46370	47595	1226	-	.	0.0703182	0.350857	0.534502	0.0462745	0	0	0.0769217	0.759842	0	0.379955	0.151205	0.249321	0.759842	17.3484	0.114907	0.74301	0.992749	0.0963644	0	0	0.149476	1.70581	0	0.603871	0.258113	0.528564	-2.03769	0.00468686	NA	0.276701	0.728985	NA	-0.211536	0.785884	0.999976	2.75555	0.00235134	NA	0.00235134	2.75555	XLOC_049626	Unannotated_TU
XLOC_013578	Chr14	31977239	31980768	751	-	.	3.55861	2.11925	1.33794	0.717655	0.643673	0.409264	1.00459	1.24044	1.14326	0	0.431972	0.755883	3.55861	92.171	5.81513	4.48794	2.485	1.49448	1.41122	0.820439	1.95215	2.78472	2.14497	0	0.737391	1.60248	-2.03052	0.000778546	0.215264	-1.09276	0.135408	0.990567	-0.95174	0.139966	0.999976	-0.126124	0.876648	0.930602	0.000778546	2.03052	XLOC_013578	Unannotated_TU
XLOC_031314	Chr4	128207098	128249793	3936	OLFM3|transcript:ENSSSCT00000007511	ENSSSCG00000006858	5.77143	2.4043	0.998932	0.879238	0.548572	1.04986	1.42561	3.91083	1.04477	2.91436	3.07314	3.73875	5.77143	783.453	9.43112	5.09158	1.85535	1.83097	1.20271	2.10462	2.77029	8.77963	1.96017	4.63186	5.24596	7.92619	-2.03013	0.000900668	0.235742	0.857457	0.0915239	0.990567	-0.760896	0.248392	0.999976	2.45002	1.21e-07	6.03e-05	1.21e-07	2.45002	ENSSSCG00000006858	olfactomedin 3 [Source:HGNC SymbolAcc:HGNC:17990]
XLOC_017514	Chr15	145895410	145899770	2162	gene:ENSSSCG00000023347|transcript:ENSSSCT00000026689	ENSSSCG00000023347	0.0797503	0.756046	0.262686	0.0918426	0.0149059	0.0315919	0.130859	0	0.438931	0.053865	0	0.161579	0.756046	33.1537	0.13032	1.60108	0.487895	0.191258	0.0326804	0.0633313	0.25429	0	0.823516	0.0856089	0	0.34255	-2.02812	0.00319739	0.389735	-0.859737	0.285045	NA	-0.240068	0.755834	0.999976	0.528216	0.571589	NA	0.00319739	2.02812	ENSSSCG00000023347
XLOC_007241	Chr11	34235315	34236782	1418	-	.	2.31028	1.54709	1.32477	0.520114	0.363628	0.529843	1.39663	0.875944	2.35824	0.082127	0.457561	0.40033	2.35824	112.984	3.77525	3.27627	2.46054	1.08311	0.797235	1.06216	2.71398	1.96645	4.4245	0.130526	0.781073	0.848705	-2.00899	0.000352887	0.140782	-1.75848	0.00957463	0.408518	-0.102104	0.874119	0.999976	-0.00108323	0.998775	0.999421	0.000352887	2.00899	XLOC_007241	Unannotated_TU
XLOC_033807	Chr5	65897451	65898149	409	RBP5|transcript:ENSSSCT00000036641	ENSSSCG00000030876	11.593	22.2963	16.1288	6.10325	3.30933	4.25841	5.53385	18.0044	5.08238	19.789	12.5776	8.96824	22.2963	301.429	18.9442	47.2169	29.9566	12.7097	7.25552	8.53671	10.7535	40.4191	9.53549	31.4511	21.4704	19.0128	-2.00098	1.73e-05	0.0209552	0.868523	0.148625	0.990567	-0.793538	0.141095	0.999976	2.14005	0.000266884	0.0196488	1.73e-05	2.14005	ENSSSCG00000030876
XLOC_045136	Chr9	143687677	143703897	2261	\ATF3|transcript:ENSSSCT00000016988,ATF3|transcript:ENSSSCT00000035485,ATF3|transcript:ENSSSCT00000033171,ATF3|transcript:ENSSSCT00000033973\""	ENSSSCG00000015595	16.1477	5.99281	1.10134	0.953487	1.25428	3.45888	1.96036	1.86388	0.539629	0.180273	0.327957	1.44848	16.1477	1259.17	26.387	12.691	2.04556	1.98559	2.74995	6.93392	3.80943	4.18432	1.01245	0.286511	0.559834	3.07079	-1.99501	0.0024839	0.359528	-0.99463	0.107091	0.990567	-2.06664	0.00319473	0.494686	-1.0875	0.0889943	0.321832	0.0024839	2.06664	ENSSSCG00000015595	activating transcription factor 3 [Source:HGNC SymbolAcc:HGNC:785]
XLOC_006463	Chr11	34502699	34558441	549	gene:ENSSSCG00000021058|transcript:ENSSSCT00000024210	ENSSSCG00000021058	2.43398	1.41033	0.795749	0.0516689	0	0.622055	1.71778	0.969625	2.30472	0.318186	0.253248	0.874926	2.43398	46.0855	3.97738	2.98666	1.47797	0.107598	0	1.24701	3.33803	2.17676	4.32408	0.5057	0.432303	1.85486	-1.99146	0.00481961	0.48241	-1.39767	0.0474943	0.901122	0.0416099	0.951838	0.999976	0.942599	0.304528	NA	0.00481961	1.99146	ENSSSCG00000021058
XLOC_033032	Chr5	66294821	66297391	1550	CDCA3|transcript:ENSSSCT00000000744	ENSSSCG00000000683	11.4854	5.38382	6.08794	2.58041	1.49698	2.71003	5.23246	3.8064	3.32358	0.563497	0.837189	1.94388	11.4854	613.978	18.7684	11.4013	11.3073	5.37359	3.28203	5.43272	10.1679	8.54519	6.23565	0.895579	1.42911	4.12104	-1.98797	0.000314928	0.137417	-1.66566	0.00118698	0.108547	-0.882645	0.13869	0.999976	-0.525488	0.293567	0.527644	0.000314928	1.98797	ENSSSCG00000000683	cell division cycle associated 3 [Source:HGNC SymbolAcc:HGNC:14624]
XLOC_049988	GL894586.2	4168	5019	852	-	.	0.151778	0.252436	1.02551	0.0665874	0	0.0400831	0	0.208264	0.0530387	0.4784	0.217579	0	1.02551	17.7892	0.248022	0.534583	1.90471	0.138665	0	0.0803534	0	0.467543	0.0995105	0.760331	0.371416	0	-1.98713	0.00565536	0.517071	0.848633	0.28573	NA	-1.32092	0.0909758	NA	1.79681	0.0558996	NA	0.00565536	1.98713	XLOC_049988	Unannotated_TU
XLOC_028277	Chr3	119263813	119272488	2114	CENPA|transcript:ENSSSCT00000009366	ENSSSCG00000008561	8.09494	3.47946	3.98842	2.29453	0.716484	1.40545	2.632	3.33647	3.4843	0.247896	1.05229	1.56986	8.09494	590.192	13.228	7.36845	7.40783	4.77824	1.57085	2.81746	5.11458	7.49021	6.53719	0.393987	1.79629	3.32812	-1.98626	0.000614009	0.19052	-1.46685	0.010192	0.418428	-0.717142	0.237952	0.999976	-0.133957	0.82683	0.902179	0.000614009	1.98626	ENSSSCG00000008561	centromere protein A [Source:HGNC SymbolAcc:HGNC:1851]
XLOC_049171	GL893968.1	33449	36228	2396	-	.	0.557703	0.12567	0.164098	0.059195	0.0807009	0	0.0196799	0.148115	0.132021	0.0243022	0	0.127574	0.557703	46.0855	0.911345	0.266132	0.304786	0.123271	0.176932	0	0.0382425	0.33251	0.247696	0.038624	0	0.270459	-1.97149	0.00510836	0.491917	-0.583099	0.468709	NA	-1.14623	0.1257	0.999976	0.157638	0.866976	NA	0.00510836	1.97149	XLOC_049171	Unannotated_TU
XLOC_007246	Chr11	38138321	38140621	2275	-	.	0.682102	0.378154	0.307247	0.0498747	0.0424966	0.210159	0.373079	0.545973	0.357539	0.230353	0.427795	0.422272	0.682102	53.5186	1.11463	0.800818	0.57066	0.103862	0.0931713	0.421299	0.724977	1.22568	0.67081	0.366105	0.73026	0.895223	-1.96209	0.00289984	0.380817	-0.0263526	0.965701	0.99829	-0.233308	0.717606	0.999976	2.00071	0.00653607	0.110547	0.00289984	2.00071	XLOC_007246	Unannotated_TU
XLOC_019151	Chr16	68444943	68462997	911	gene:ENSSSCG00000017032|transcript:ENSSSCT00000018544	ENSSSCG00000017032	18.5006	5.28835	8.91955	4.26583	1.34425	3.74872	4.91716	2.58079	7.39095	2.36492	2.03488	2.87597	18.5006	581.272	30.232	11.1991	16.5666	8.8834	2.94719	7.51494	9.55517	5.79374	13.8668	3.75861	3.47361	6.09709	-1.95496	0.00113746	0.262518	-0.826645	0.16783	0.990567	-0.923803	0.164265	0.999976	0.241636	0.667226	0.807291	0.00113746	1.95496	ENSSSCG00000017032
XLOC_046600	Chr9	43367319	43368170	743	-	.	3.01677	0.173681	2.64589	0.229068	0.737351	0.183854	0.063463	1.13438	1.21639	1.0188	1.55937	1.35173	3.01677	77.3047	4.92972	0.367805	4.91431	0.477023	1.6166	0.368566	0.123323	2.54663	2.28218	1.61919	2.6619	2.86569	-1.95406	0.00427358	0.452061	0.633773	0.382912	0.990567	-0.897398	0.234508	0.999976	2.03065	0.00370715	0.0858412	0.00370715	2.03065	XLOC_046600	Unannotated_TU
XLOC_042622	Chr8	89194171	89223827	2061	\CH242-197H16.1|transcript:ENSSSCT00000032630,CH242-197H16.1|transcript:ENSSSCT00000035256,CH242-197H16.1|transcript:ENSSSCT00000009906,CH242-197H16.1|transcript:ENSSSCT00000036600\""	ENSSSCG00000009046	16.5644	1.71142	9.53857	1.07354	1.56364	4.54018	4.71301	0.710282	0.613921	5.62222	2.56345	1.99159	16.5644	1177.41	27.0679	3.62427	17.7163	2.2356	3.42819	9.10157	9.15846	1.59455	1.15183	8.93551	4.37589	4.22221	-1.94694	0.00251944	0.359712	0.84539	0.224599	0.990567	-1.72258	0.0166601	0.999976	1.14665	0.084358	0.31372	0.00251944	1.94694	ENSSSCG00000009046
XLOC_015921	Chr14	96938422	96939262	841	-	.	0.461291	0.40918	0.0519461	0.0337292	0	0	0	0	0.161197	0.484657	0.275532	0.363457	0.484657	15.1799	0.753797	0.866521	0.0964812	0.0702394	0	0	0	0	0.302436	0.770276	0.470342	0.770534	-1.9337	0.00714393	NA	1.30633	0.104556	NA	-1.00256	0.200238	NA	3.12171	0.000570517	NA	0.000570517	3.12171	XLOC_015921	Unannotated_TU
XLOC_001128	Chr1	269813166	269852716	5924	\NR4A3|transcript:ENSSSCT00000005926,NR4A3|transcript:ENSSSCT00000005925\""	ENSSSCG00000005385	0.414751	4.00815	0.287606	0.248995	0.33184	0.345889	0.565136	0.711383	0.312753	0.147438	0.164286	0.464383	4.00815	481.601	0.677747	8.48807	0.534181	0.51852	0.72754	0.693394	1.09819	1.59702	0.586783	0.234326	0.280443	0.984499	-1.9282	0.00201288	0.332175	-0.844642	0.107998	0.990567	-1.08693	0.106875	0.999976	0.169588	0.738025	0.853175	0.00201288	1.9282	ENSSSCG00000005385	nuclear receptor subfamily 4 group A member 3 [Source:HGNC SymbolAcc:HGNC:7982]
XLOC_021424	Chr18	6731121	6736279	1715	GIMAP2|transcript:ENSSSCT00000017912	ENSSSCG00000016449	7.61564	0.225735	1.19724	0.876624	0.263074	0.955824	0.357428	0.413857	0.36889	0.339522	0.405345	0.45831	7.61564	450.448	12.4448	0.478039	2.22368	1.82553	0.576775	1.91611	0.694564	0.929089	0.692106	0.53961	0.691938	0.971624	-1.92263	0.00540587	0.506592	0.207333	0.74612	0.990999	-2.23302	0.00256896	0.438459	-0.147555	0.820734	0.89875	0.00256896	2.23302	ENSSSCG00000016449	\GTPase, IMAP family member 2 [Source:HGNC SymbolAcc:HGNC:21789]\""
XLOC_023632	Chr2	3498054	3507821	1514	gene:ENSSSCG00000023420|transcript:ENSSSCT00000028473	ENSSSCG00000023420	1.30966	0.539819	0.259696	0.131152	0.255428	0.13534	0.311447	0.468801	0.298474	0.923034	0.642822	0.894102	1.30966	68.3849	2.14013	1.14318	0.482342	0.273117	0.560013	0.271312	0.605211	1.05244	0.559993	1.467	1.09732	1.89551	-1.92247	0.00351987	0.412407	1.17688	0.0569985	0.964998	-0.924272	0.184751	0.999976	2.50561	8.46e-05	0.00870766	8.46e-05	2.50561	ENSSSCG00000023420
XLOC_053032	JH118837.1	105647	106066	420	-	.	2.77104	0.819334	0.520079	0.337693	0.15346	0.325246	0.898153	1.16182	1.29111	0	0.441375	1.45556	2.77104	40.139	4.52817	1.73511	0.965961	0.70323	0.336452	0.652011	1.74531	2.60822	2.42237	0	0.753443	3.08581	-1.9196	0.00565156	0.517071	-0.644882	0.402863	NA	-0.373732	0.607161	0.999976	0.964852	0.283904	NA	0.00565156	1.9196	XLOC_053032	Unannotated_TU
XLOC_022638	Chr2	43156876	43173732	3586	E2F8|transcript:ENSSSCT00000014583	ENSSSCG00000013352	5.28896	2.80689	2.57052	1.56623	0.718942	1.03805	2.41945	2.27616	1.02072	0.178614	0.374787	1.07158	5.28896	654.117	8.64272	5.94416	4.77431	3.26161	1.57624	2.08094	4.70154	5.10986	1.91506	0.283875	0.639775	2.27176	-1.91795	0.000537437	0.174517	-1.58009	0.00371324	0.224328	-0.958669	0.104664	0.999976	-0.603618	0.270583	0.508692	0.000537437	1.91795	ENSSSCG00000013352	E2F transcription factor 8 [Source:HGNC SymbolAcc:HGNC:24727]
XLOC_029755	Chr4	912083	914375	979	gene:ENSSSCG00000029622|transcript:ENSSSCT00000025605	ENSSSCG00000029622	4.22685	7.55729	2.8113	1.65156	1.44838	1.11627	9.77739	6.93272	4.38504	9.99215	5.86998	3.96971	9.99215	364.317	6.90711	16.0041	5.22152	3.43929	3.1755	2.23775	18.9997	15.5636	8.22715	15.8807	10.0203	8.41583	-1.9091	0.00021828	0.108852	0.257902	0.664018	0.990567	0.429808	0.445668	0.999976	2.71311	4.93e-06	0.00116738	4.93e-06	2.71311	ENSSSCG00000029622
XLOC_002218	Chr1	169782530	170053192	1007	DOK6|transcript:ENSSSCT00000030293	.	1.62661	1.23876	0.347064	0.112676	0.38403	0.271307	0	0.396468	0.224374	0.404763	0.138067	0.216816	1.62661	56.4919	2.65804	2.62333	0.644613	0.234643	0.841965	0.543882	0	0.890051	0.420968	0.643299	0.235685	0.459653	-1.90819	0.0036033	0.414097	0.356352	0.65555	NA	-1.69263	0.0232209	0.999976	0.509288	0.53311	NA	0.0036033	1.90819	XLOC_002218	Unannotated_TU
XLOC_024571	Chr2	93942378	93981389	3591	HAPLN1|transcript:ENSSSCT00000015441	ENSSSCG00000014137	0.0840254	0.0239571	0.182484	0.0157985	0	0.00951011	0.105047	0.0988256	0.289431	0.016215	0.103246	0.0972805	0.289431	32.9414	0.137306	0.0507341	0.338934	0.0328997	0	0.0190646	0.20413	0.221859	0.543026	0.0257709	0.176244	0.206236	-1.90788	0.00801287	0.623308	-0.819462	0.276649	NA	0.638834	0.385955	0.999976	2.16691	0.0176715	NA	0.00801287	2.16691	ENSSSCG00000014137	hyaluronan and proteoglycan link protein 1 [Source:HGNC SymbolAcc:HGNC:2380]
XLOC_014194	Chr14	125187426	125209743	1135	gene:ENSSSCG00000030271|transcript:ENSSSCT00000011608	ENSSSCG00000030271	1.44316	0.341088	0.307923	0.0999691	0.141967	0.24071	0.290812	0.58626	0.477769	0.307814	0.163328	0.65404	1.44316	56.4919	2.35828	0.722324	0.571917	0.208181	0.311255	0.482545	0.565113	1.31612	0.896384	0.489215	0.278807	1.38657	-1.90299	0.00518531	0.496906	-0.178681	0.798849	NA	-0.656243	0.361964	0.999976	1.32866	0.0842604	NA	0.00518531	1.90299	ENSSSCG00000030271
XLOC_034006	Chr5	94961808	94968167	2654	-	.	1.21812	0.0162076	0.197528	0.0534405	0.0121426	0.16728	0.0533003	0.033429	0	0.0438795	0.174621	0.0658128	1.21812	111.497	1.99053	0.0343229	0.366876	0.111287	0.026622	0.335341	0.103575	0.0750465	0	0.0697386	0.298084	0.139524	-1.89959	0.00792711	0.620091	1.08012	0.179119	NA	-2.3723	0.00232069	0.405479	0.707793	0.418939	NA	0.00232069	2.3723	XLOC_034006	Unannotated_TU
XLOC_002105	Chr1	145842922	145846476	2009	CASC5|transcript:ENSSSCT00000005268	ENSSSCG00000004769	2.23142	0.299756	0.9568	0.494185	0.0962466	0.30598	0.281651	0.309131	0.607318	0.31882	0.115342	0.282562	2.23142	154.609	3.64637	0.634795	1.7771	1.02912	0.211015	0.61339	0.547311	0.693984	1.13944	0.506707	0.196893	0.599036	-1.89885	0.00399706	0.440874	-0.504401	0.468963	0.990567	-1.2167	0.0849117	0.999976	0.239773	0.746631	0.858408	0.00399706	1.89885	ENSSSCG00000004769
XLOC_053295	JH118983.1	37202	39128	1116	gene:ENSSSCG00000022459|transcript:ENSSSCT00000024238	ENSSSCG00000022459	20.7414	4.58673	7.86829	5.08356	2.16576	2.9377	6.80254	6.7574	7.41002	5.16539	6.06298	5.12576	20.7414	798.32	33.8936	9.71332	14.614	10.5863	4.74831	5.88913	13.2189	15.17	13.9026	8.20947	10.3497	10.8667	-1.89785	0.0018057	0.313293	-0.121311	0.816639	0.99205	-0.704702	0.277529	0.999976	1.2698	0.0165577	0.159882	0.0018057	1.89785	ENSSSCG00000022459
XLOC_001392	Chr1	308197101	308203094	1449	gene:ENSSSCG00000023333|transcript:ENSSSCT00000032543	ENSSSCG00000023333	828.366	355.074	192.474	77.8359	231.969	118.573	95.445	80.2711	242.973	12.9396	17.4951	153.994	828.366	41396.7	1353.64	751.942	357.489	162.09	508.579	237.7	185.471	180.205	455.862	20.5651	29.8647	326.469	-1.89337	0.00165523	0.30847	-1.30569	0.0476081	0.901122	-1.33837	0.0480792	0.999976	-0.95042	0.132483	0.375327	0.00165523	1.89337	ENSSSCG00000023333
XLOC_052090	GL896456.1	7834	44695	2202	GPR19|transcript:ENSSSCT00000029544	ENSSSCG00000026530	2.07499	0.722778	0.972137	0.541045	0.307338	0.279162	0.792308	0.705091	0.636175	0.555309	0.378837	0.0991525	2.07499	157.583	3.39075	1.53063	1.80558	1.1267	0.673821	0.559628	1.53963	1.5829	1.19358	0.882564	0.646688	0.210205	-1.8904	0.0016213	0.30847	-0.47995	0.484507	0.990567	-0.814462	0.201008	0.999976	0.609367	0.407165	0.621548	0.0016213	1.8904	ENSSSCG00000026530	G protein-coupled receptor 19 [Source:HGNC SymbolAcc:HGNC:4473]
XLOC_026853	Chr3	47568863	47584232	1961	gene:ENSSSCG00000030469|transcript:ENSSSCT00000025163	ENSSSCG00000030469	5.62717	1.07483	2.16094	1.47545	0.377976	0.714015	1.65913	1.26679	1.93568	0.445396	0.472661	1.24699	5.62717	380.577	9.19539	2.27616	4.01359	3.07255	0.828691	1.43136	3.22407	2.84389	3.6317	0.707877	0.806849	2.64363	-1.88638	0.00287452	0.380817	-1.05146	0.0606857	0.98016	-0.813042	0.224253	0.999976	0.184207	0.760462	0.865114	0.00287452	1.88638	ENSSSCG00000030469
XLOC_029717	Chr3	142092118	142092647	530	-	.	0.975963	1.37973	1.23641	0.481691	0.0608048	0	2.75801	2.09247	1.19367	0	0.437211	1.40063	2.75801	36.3382	1.59483	2.92185	2.29643	1.0031	0.133311	0	5.35943	4.69749	2.23955	0	0.746335	2.96936	-1.88585	0.00703758	0.587582	-1.29352	0.075429	0.990567	0.591175	0.340147	0.999976	1.09332	0.242868	NA	0.00703758	1.88585	XLOC_029717	Unannotated_TU
XLOC_050453	GL895143.1	623	6280	1750	-	.	5.68987	1.05694	3.12047	0.988766	0.791853	1.22943	0.970005	1.67302	1.3944	0.565644	0.767993	0.948193	5.68987	343.411	9.29783	2.23829	5.79576	2.05906	1.73609	2.4646	1.88494	3.75584	2.61616	0.898991	1.31099	2.01018	-1.88256	0.00183816	0.313293	-0.57321	0.298049	0.990567	-1.18665	0.0699941	0.999976	0.184647	0.722694	0.843753	0.00183816	1.88256	XLOC_050453	Unannotated_TU
XLOC_008472	Chr12	19402214	19411777	6540	NAGS|transcript:ENSSSCT00000025040	ENSSSCG00000024179	0.395459	0	0.073479	0.0433735	0.00492761	0.0156655	0	0.00678292	0	0	0	0	0.395459	89.1977	0.646221	0	0.136475	0.0903232	0.0108035	0.0314042	0	0.0152273	0	0	0	0	-1.88214	0.00889432	0.643333	-0.253008	0.595845	NA	-2.5199	0.00134378	0.302163	-1.38981	0.126618	NA	0.00134378	2.5199	ENSSSCG00000024179	N-acetylglutamate synthase [Source:HGNC SymbolAcc:HGNC:17996]
XLOC_047433	GL892316.1	25774	32109	2265	gene:ENSSSCG00000021742|transcript:ENSSSCT00000026922	ENSSSCG00000021742	26.1485	11.9455	12.8649	6.97572	4.21151	5.62395	13.0113	11.2027	12.8684	1.56817	3.37608	7.21032	26.1485	2042.63	42.7294	25.2969	23.8944	14.5266	9.23349	11.2742	25.2839	25.1495	24.1435	2.49233	5.76309	15.286	-1.8819	0.000567125	0.179972	-1.48561	0.00321976	0.205824	-0.497095	0.406516	0.999976	-0.0417866	0.928018	0.960322	0.000567125	1.8819	ENSSSCG00000021742
XLOC_005359	Chr10	24611455	24664341	9415	ASPM|transcript:ENSSSCT00000011921	ENSSSCG00000010896	0.448677	0.164476	0.208805	0.132567	0.0239603	0.0725455	0.150249	0.131927	0.206386	0.00618461	0.049224	0.074208	0.448677	145.69	0.733185	0.348311	0.387821	0.276064	0.0525315	0.14543	0.291967	0.296169	0.387219	0.00982933	0.0840271	0.157322	-1.87708	0.00283105	0.380817	-1.50884	0.0259378	0.694387	-0.679453	0.29662	0.999976	-0.284718	0.713994	0.838087	0.00283105	1.87708	ENSSSCG00000010896	abnormal spindle microtubule assembly [Source:HGNC SymbolAcc:HGNC:19048]
XLOC_007945	Chr12	37871327	38003887	2229	BRIP1|transcript:ENSSSCT00000025154	ENSSSCG00000021384	2.28192	0.73332	1.66593	0.585396	0.289157	0.536239	0.423087	0.975171	1.19612	0.783689	0.207916	0.626889	2.28192	175.422	3.72889	1.55295	3.09419	1.21906	0.633961	1.07498	0.822154	2.18921	2.24414	1.24553	0.354919	1.32901	-1.87701	0.00134369	0.284272	-0.425725	0.513493	0.990567	-0.738459	0.257055	0.999976	0.730072	0.255062	0.494561	0.00134369	1.87701	ENSSSCG00000021384
XLOC_013219	Chr13	187354113	187354765	651	-	.	3.04582	0.925055	1.87899	0.6536	0.495032	0.472131	1.30377	1.09027	2.3601	2.68332	1.63736	1.60983	3.04582	68.3849	4.9772	1.95899	3.48992	1.36109	1.08533	0.946467	2.53352	2.4476	4.42799	4.26466	2.79503	3.41287	-1.87541	0.00264497	0.366159	0.391601	0.550328	0.990567	-0.262312	0.699953	0.999976	2.25417	0.000433725	0.0264873	0.000433725	2.25417	XLOC_013219	Unannotated_TU
XLOC_019145	Chr16	66818328	66883375	2602	gene:ENSSSCG00000017026|transcript:ENSSSCT00000018538	ENSSSCG00000017026	0.231926	0.578603	0.218265	0.0436068	0.111468	0.078749	0.0181218	0.409165	0.451542	0.805615	0.445277	0.067128	0.805615	78.0679	0.378991	1.22531	0.405392	0.0908092	0.244387	0.157866	0.0352148	0.918556	0.847178	1.28038	0.760103	0.142312	-1.87382	0.00291774	0.380817	0.654838	0.395748	0.990567	-0.0665004	0.926958	0.999976	2.61463	0.000985512	0.0437616	0.000985512	2.61463	ENSSSCG00000017026
XLOC_041310	Chr7	6060915	6073654	510	-	.	0.591638	4.3015	0	0.22248	0.126379	0	0	0.086981	0.0886058	0.114173	0	0.256863	4.3015	44.4957	0.966798	9.1093	0	0.463305	0.277078	0	0	0.195268	0.166241	0.181457	0	0.544554	-1.87326	0.00935647	0.643333	0.249038	0.723196	NA	-2.01222	0.0104479	0.858242	0.179744	0.845919	NA	0.00935647	2.01222	XLOC_041310	Unannotated_TU
XLOC_030798	Chr4	62172540	62226939	2103	\STMN2|transcript:ENSSSCT00000036553,STMN2|transcript:ENSSSCT00000006754,STMN2|transcript:ENSSSCT00000033041,transcript:ENSSSCT00000032694|transcript:ENSSSCT00000032694,STMN2|transcript:ENSSSCT00000035189,transcript:ENSSSCT00000032694|transcript:ENSSSCT00000032694,transcript:ENSSSCT00000032694|transcript:ENSSSCT00000032694,transcript:ENSSSCT00000032694|transcript:ENSSSCT00000032694,transcript:ENS…	ENSSSCG00000006160	4.42734	0.879528	0.0830939	0.107908	0.781528	0.308543	0.156953	0.0843753	0.945466	0.304569	0.0661118	0.124584	4.42734	321.112	7.23473	1.86258	0.154333	0.224713	1.71346	0.618526	0.304994	0.189418	1.77387	0.484058	0.112855	0.26412	-1.8697	0.00766024	0.615992	-0.778352	0.314766	0.990567	-1.34025	0.0821395	0.999976	-0.405321	0.611305	0.769682	0.00766024	1.8697	ENSSSCG00000006160	stathmin 2 [Source:HGNC SymbolAcc:HGNC:10577]
XLOC_032261	Chr4	119299504	119300330	827	-	.	0.886077	0.104027	0.0528254	0.0343002	0	0.0412948	0	0	0.054642	0	0	0.211206	0.886077	25.2727	1.44794	0.220298	0.0981145	0.0714285	0	0.0827825	0	0	0.102519	0	0	0.447759	-1.86519	0.00956449	0.644782	0.158863	0.774394	NA	-1.63245	0.0369446	NA	0.389477	0.636639	NA	0.00956449	1.86519	XLOC_032261	Unannotated_TU
XLOC_018960	Chr16	21478635	21519028	2278	AGXT2|transcript:ENSSSCT00000018324	ENSSSCG00000016829	1.00288	2.39812	2.26296	0.124523	0.862959	0.464739	1.46965	0	0	5.72567	0.752741	1.80188	5.72567	485.756	1.63882	5.0785	4.20307	0.259312	1.89199	0.931648	2.85586	0	0	9.09994	1.28495	3.82	-1.86482	0.00107248	0.260109	0.667394	NA	NA	-0.502092	0.479608	0.999976	2.6983	NA	NA	NA	2.6983	ENSSSCG00000016829	alanine--glyoxylate aminotransferase 2 [Source:HGNC SymbolAcc:HGNC:14412]
XLOC_048798	GL893675.2	104460	113032	1263	gene:ENSSSCG00000021100|transcript:ENSSSCT00000029421	ENSSSCG00000021100	1.53581	0.340578	0.484254	0	0.204127	0.270394	0.298673	0.421476	0.322012	0.414927	0.366939	0.380312	1.53581	66.8983	2.50967	0.721243	0.899422	0	0.447537	0.542052	0.58039	0.946193	0.604154	0.659453	0.626378	0.806267	-1.86386	0.00782457	0.618467	0.30223	0.660676	0.990567	-1.05831	0.134179	0.999976	1.43485	0.0878637	0.319917	0.00782457	1.86386	ENSSSCG00000021100
XLOC_050266	GL894920.1	19187	24799	2298	gene:ENSSSCG00000007174|transcript:ENSSSCT00000007848	ENSSSCG00000007174	2.13837	1.14183	1.34976	0.654226	0.420712	0.40125	1.3953	2.27786	2.16309	1.29227	1.31087	1.44416	2.27786	169.476	3.49432	2.41805	2.50696	1.36239	0.922388	0.804373	2.71139	5.11368	4.05837	2.05383	2.23771	3.06163	-1.85623	0.000834345	0.226213	-0.287543	0.587087	0.990567	0.176735	0.767349	0.999976	1.94289	0.000170921	0.0145857	0.000170921	1.94289	ENSSSCG00000007174
XLOC_030696	Chr4	30819708	30821788	1529	TRHR|transcript:ENSSSCT00000006619	ENSSSCG00000006030	0.873941	0.19693	0.028572	0.0742086	0.0210769	0.0893415	0.0308391	0.0580253	0	0.266577	0.151551	0.028559	0.873941	46.0855	1.42811	0.417038	0.0530678	0.154536	0.0462099	0.1791	0.0599274	0.130264	0	0.423677	0.258704	0.0605456	-1.85243	0.00953844	0.644782	1.32303	0.099935	NA	-2.05267	0.00876811	0.80235	1.39942	0.117065	NA	0.00876811	2.05267	ENSSSCG00000006030	thyrotropin releasing hormone receptor [Source:HGNC SymbolAcc:HGNC:12299]
XLOC_008883	Chr12	52894043	52901680	4300	FAM64A|transcript:ENSSSCT00000019470	ENSSSCG00000017893	2.01491	1.38048	1.2598	0.686067	0.397211	0.452697	1.3159	0.618981	0.861743	0.148956	0.161667	0.497598	2.01491	298.812	3.29257	2.92345	2.33987	1.4287	0.870863	0.907508	2.55709	1.38958	1.61679	0.236738	0.27597	1.05491	-1.84532	0.000483399	0.166659	-1.5832	0.00588197	0.301089	-0.6597	0.270079	0.999976	-0.458129	0.391887	0.609705	0.000483399	1.84532	ENSSSCG00000017893	family with sequence similarity 64 member A [Source:HGNC SymbolAcc:HGNC:25483]
XLOC_019121	Chr16	57544457	57574077	1984	KCNIP1|transcript:ENSSSCT00000018515	ENSSSCG00000017003	3.7152	3.57736	2.22397	0.80066	1.12078	1.20492	0.546633	2.90667	4.50979	0.675023	1.09788	4.20381	4.50979	283.582	6.07103	7.57578	4.13065	1.66734	2.45725	2.41546	1.06223	6.52534	8.4612	1.07283	1.87411	8.91213	-1.84388	0.000330467	0.139828	-0.51282	0.439828	0.990567	-0.161477	0.808002	0.999976	1.13866	0.0316194	0.208354	0.000330467	1.84388	ENSSSCG00000017003	Kv channel-interacting protein 1 [Source:RefSeq peptideAcc:NP_001026947]
XLOC_011411	Chr13	80148532	80168594	3486	MCM2|transcript:ENSSSCT00000012721	ENSSSCG00000011624	23.0487	11.8335	13.9105	5.61466	5.29714	5.95631	12.3767	16.1484	13.6241	2.00441	3.89527	7.57843	23.0487	2771.08	37.664	25.0597	25.8365	11.6923	11.6137	11.9404	24.0506	36.2523	25.5614	3.18565	6.64936	16.0664	-1.84245	0.000387426	0.152384	-1.48187	0.00148661	0.126858	-0.308421	0.590198	0.999976	0.126244	0.759581	0.864767	0.000387426	1.84245	ENSSSCG00000011624	minichromosome maintenance complex component 2 [Source:HGNC SymbolAcc:HGNC:6944]
XLOC_047890	GL892889.1	10966	19680	1555	gene:ENSSSCG00000024941|transcript:ENSSSCT00000027593	ENSSSCG00000024941	2.10674	0.80221	0.533792	0.383081	0.373041	0.285505	0.454852	0.912881	0.871813	0.599131	1.19214	0.814364	2.10674	112.984	3.44264	1.69884	0.99143	0.797748	0.81787	0.572344	0.883881	2.04937	1.63568	0.952213	2.03502	1.72646	-1.84009	0.00327913	0.391337	0.364781	0.556905	0.990567	-0.644444	0.340814	0.999976	1.77146	0.00355091	0.0840577	0.00327913	1.84009	ENSSSCG00000024941
XLOC_023505	Chr2	156314474	156318997	255	SPINK9|transcript:ENSSSCT00000015768	ENSSSCG00000014426	2.87367	3.54241	1.19924	0.667441	0.126379	0.803548	6.47198	12.3513	9.21501	2.96849	3.08963	1.71242	12.3513	74.4761	4.69588	7.50178	2.22739	1.38991	0.277078	1.61085	12.5765	27.7281	17.2891	4.71789	5.2741	3.63036	-1.83869	0.00655266	0.573635	-1.24563	0.044496	0.882167	1.45308	0.0198449	0.999976	2.37705	0.00211621	0.0654605	0.00211621	2.37705	ENSSSCG00000014426	\serine peptidase inhibitor, Kazal type 9 [Source:HGNC SymbolAcc:HGNC:32951]\""
XLOC_050544	GL895271.1	43617	51881	1665	gene:ENSSSCG00000025256|transcript:ENSSSCT00000023498	ENSSSCG00000025256	0.828445	0.568367	0.73467	0.102221	0.270974	0.225621	0.481442	0.985785	1.16704	0.734408	0.751531	0.445847	1.16704	61.586	1.35377	1.20363	1.36453	0.21287	0.594095	0.452296	0.935551	2.21304	2.18959	1.16721	1.28289	0.945202	-1.83795	0.00230906	0.355994	-0.144489	0.823016	0.992086	0.232204	0.713545	0.999976	2.07531	0.00230935	0.0689866	0.00230906	2.07531	ENSSSCG00000025256
XLOC_050577	GL895302.2	7747	17312	1345	gene:ENSSSCG00000026336|transcript:ENSSSCT00000022741	ENSSSCG00000026336	0.608919	0.0959443	0.0324808	0.0210901	0	0.0507819	0.035058	0	0.638357	0.303046	0.0344568	0.357126	0.638357	28.2459	0.995037	0.203181	0.0603276	0.0439192	0	0.101801	0.0681257	0	1.19768	0.481637	0.058819	0.757112	-1.83436	0.0109259	0.679545	-0.104082	0.897099	NA	-0.0673362	0.931676	0.999976	2.28543	0.0119446	NA	0.0109259	2.28543	ENSSSCG00000026336
XLOC_014099	Chr14	114687972	114711375	2669	CEP55|transcript:ENSSSCT00000011465	ENSSSCG00000010477	7.78442	1.45049	2.55343	1.31788	1.09877	1.47147	2.33203	2.09419	2.21797	0.763575	0.65983	1.3743	7.78442	716.555	12.7206	3.0717	4.74258	2.74442	2.40899	2.9498	4.53167	4.70136	4.16132	1.21357	1.12635	2.91354	-1.83383	0.00270173	0.371463	-1.05632	0.0332269	0.773581	-0.84632	0.200935	0.999976	0.0604108	0.892061	0.939269	0.00270173	1.83383	ENSSSCG00000010477	centrosomal protein 55 [Source:HGNC SymbolAcc:HGNC:1161]
XLOC_029714	Chr3	141714477	141716097	1621	-	.	0.0797749	0.0796083	0.512058	0	0	0.0421355	0.0872665	0.437856	0.0278772	0.0359211	0.05718	1.15834	1.15834	32.228	0.130361	0.168587	0.951063	0	0	0.0844677	0.169579	0.982966	0.0523029	0.0570902	0.0976083	2.4557	-1.8303	0.0110905	NA	0.620584	0.434937	NA	-0.255273	0.739817	0.999976	2.69294	NA	NA	NA	2.69294	XLOC_029714	Unannotated_TU
XLOC_019538	Chr16	66816823	66818259	1437	-	.	0.419952	0.658546	0.182408	0.118439	0.112131	0.0237653	0	0.771752	0.628935	1.21562	0.38701	0.151937	1.21562	65.0566	0.686245	1.3946	0.338792	0.246644	0.245842	0.0476417	0	1.73255	1.18	1.93201	0.660639	0.322109	-1.82955	0.00708221	0.587582	0.481776	0.540226	0.990567	0.0803942	0.915534	0.999976	2.70691	0.000959389	0.0436431	0.000959389	2.70691	XLOC_019538	Unannotated_TU
XLOC_050001	GL894608.1	1054	17215	840	-	.	7.08154	2.09954	2.02831	1.85731	0.383649	1.0977	3.59261	1.10901	1.88287	0.554553	0.165516	0.883732	7.08154	205.155	11.572	4.44621	3.76725	3.86777	0.84113	2.20054	6.98126	2.48967	3.53262	0.881364	0.282541	1.87352	-1.82742	0.00426455	0.452061	-1.58735	0.0180733	0.573864	-0.735287	0.281208	0.999976	-0.468523	0.520637	0.705429	0.00426455	1.82742	XLOC_050001	Unannotated_TU
XLOC_040493	Chr7	34381247	34387664	2873	gene:ENSSSCG00000028301|transcript:ENSSSCT00000024368	ENSSSCG00000028301	6.36148	4.41679	3.90792	2.03392	1.447	1.56906	4.92374	3.48953	2.28068	0.263475	0.774289	2.15826	6.36148	630.331	10.3953	9.35344	7.25832	4.23554	3.17246	3.14545	9.56794	7.83384	4.27899	0.418747	1.32174	4.57554	-1.82722	0.00035003	0.140782	-1.5601	0.00552211	0.287768	-0.51812	0.361564	0.999976	-0.291725	0.587712	0.753926	0.00035003	1.82722	ENSSSCG00000028301
XLOC_052731	JH118661.1	5775	15953	806	gene:ENSSSCG00000017545|transcript:ENSSSCT00000019099	ENSSSCG00000017545	3.26229	2.45495	2.38488	0.91504	0.679716	0.974526	2.10609	2.97203	3.42001	6.14068	5.00244	3.14227	6.14068	184.327	5.33093	5.19886	4.42952	1.90553	1.49024	1.9536	4.09261	6.67207	6.41658	9.75952	8.53933	6.66166	-1.82599	0.000878981	0.235742	0.874221	0.144284	0.990567	0.025873	0.965479	0.999976	2.9057	8.55e-07	0.000311444	8.55e-07	2.9057	ENSSSCG00000017545
XLOC_053103	JH118879.1	1039	12268	424	-	.	3.04988	0.811604	0.412138	0	0.152012	0.56381	0	0.104623	1.06578	0	0.983726	0.205975	3.04988	44.5989	4.98383	1.71874	0.765478	0	0.333278	1.13025	0	0.234874	1.9996	0	1.67925	0.436671	-1.82557	0.0106835	0.677646	0.0238092	0.975995	NA	-0.999169	0.201688	0.999976	0.777299	0.408865	NA	0.0106835	1.82557	XLOC_053103	Unannotated_TU
XLOC_001641	Chr1	35364930	35377311	632	gene:ENSSSCG00000028817|transcript:ENSSSCT00000004635	ENSSSCG00000028817	3.2056	5.64913	5.11521	2.28905	1.01983	0.702469	0.746092	1.68457	13.7998	1.56626	1.31994	1.79642	13.7998	276.421	5.23828	11.9632	9.50065	4.76683	2.23592	1.40822	1.44983	3.78178	25.891	2.48929	2.25318	3.80843	-1.82344	0.000704509	0.200886	-1.31453	NA	NA	0.432301	NA	NA	0.739713	0.245229	0.486268	NA	1.82344	ENSSSCG00000028817
XLOC_033064	Chr5	69532861	69556641	3599	\FOXM1|transcript:ENSSSCT00000000803,FOXM1|transcript:ENSSSCT00000029857,gene:ENSSSCG00000000740|transcript:ENSSSCT00000000804\""	ENSSSCG00000000740;ENSSSCG00000000739	3.26971	2.24696	2.52482	1.25319	0.45667	0.939408	1.95215	2.0091	0.904031	0.0808948	0.34768	0.873578	3.26971	405.85	5.34304	4.7584	4.68943	2.60971	1.00122	1.8832	3.79348	4.51032	1.69613	0.128568	0.593501	1.852	-1.8185	0.000658771	0.195711	-1.61593	0.00588867	0.301089	-0.775717	0.160165	0.999976	-0.591715	0.342336	0.569106	0.000658771	1.8185	ENSSSCG00000000740
XLOC_033064	Chr5	69532861	69556641	3599	\FOXM1|transcript:ENSSSCT00000000803,FOXM1|transcript:ENSSSCT00000029857,gene:ENSSSCG00000000740|transcript:ENSSSCT00000000804\""	ENSSSCG00000000740;ENSSSCG00000000739	3.26971	2.24696	2.52482	1.25319	0.45667	0.939408	1.95215	2.0091	0.904031	0.0808948	0.34768	0.873578	3.26971	405.85	5.34304	4.7584	4.68943	2.60971	1.00122	1.8832	3.79348	4.51032	1.69613	0.128568	0.593501	1.852	-1.8185	0.000658771	0.195711	-1.61593	0.00588867	0.301089	-0.775717	0.160165	0.999976	-0.591715	0.342336	0.569106	0.000658771	1.8185	ENSSSCG00000000739	forkhead box M1 [Source:HGNC SymbolAcc:HGNC:3818]
XLOC_049035	GL893861.1	11017	11680	656	-	.	0.525671	0.721289	1.4651	0.172965	0.196503	0.208237	0.287518	0.473357	0.344428	0.266287	0.282588	0.0665652	1.4651	19.5682	0.859002	1.52747	2.72118	0.360191	0.430823	0.417446	0.558713	1.06266	0.646211	0.423216	0.482387	0.141119	-1.81819	0.00555819	0.515674	-0.269939	0.733271	NA	-0.896932	0.199945	0.999976	0.589242	0.508953	NA	0.00555819	1.81819	XLOC_049035	Unannotated_TU
XLOC_002655	Chr1	284447110	284451960	940	SAL1|transcript:ENSSSCT00000006020	ENSSSCG00000005474	86.3935	267.334	547.942	1.26743	56.7393	106.812	10.2332	23.2184	13.2202	117.881	76.9613	9.43016	547.942	10486.8	141.176	566.133	1017.71	2.63936	124.398	214.123	19.8854	52.1241	24.8035	187.351	131.376	19.9921	-1.8176	0.00692004	0.587582	2.04845	0.00268644	0.181578	-3.50809	4.38e-10	1.88e-06	0.921383	0.272045	0.50987	4.38e-10	3.50809	ENSSSCG00000005474
XLOC_038953	Chr6	135695334	135695577	244	-	.	1.23662	0.176291	1.61139	0	0	0.139962	0.19325	4.18151	3.14841	14.557	11.0163	14.138	14.557	132.282	2.02077	0.373332	2.99289	0	0	0.280578	0.375529	9.38728	5.90701	23.1358	18.8052	29.9728	-1.81509	0.0114238	NA	2.03361	0.00266408	0.180663	0.742701	0.331148	0.999976	6.3255	2.07e-17	1.26e-13	2.07e-17	6.3255	XLOC_038953	Unannotated_TU
XLOC_043650	Chr8	33124334	33125495	1162	-	.	0.964485	0.0370181	0.225576	0	0	0.117559	0	0.0381758	0	0	0	0.112737	0.964485	38.6523	1.57607	0.0783933	0.418971	0	0	0.235666	0	0.0857029	0	0	0	0.239004	-1.81187	0.0118995	0.69959	0.188975	0.727801	NA	-2.2257	0.00462642	0.5982	-0.00759713	0.992218	NA	0.00462642	2.2257	XLOC_043650	Unannotated_TU
XLOC_021486	Chr18	13053754	13057623	532	gene:ENSSSCG00000016523|transcript:ENSSSCT00000017991	ENSSSCG00000016523	2.83586	1.69796	3.03836	0.37324	1.33268	0.385159	2.659	3.08521	6.1158	0.985061	2.78763	1.72369	6.1158	103.121	4.63409	3.59578	5.64324	0.777255	2.92182	0.772118	5.16705	6.92615	11.4744	1.56558	4.75859	3.65424	-1.80901	0.00346011	0.408757	-0.786596	0.226846	0.990567	0.568596	0.3736	0.999976	1.7126	0.0169292	0.161522	0.00346011	1.80901	ENSSSCG00000016523
XLOC_006464	Chr11	34600373	34678573	1573	gene:ENSSSCG00000009448|transcript:ENSSSCT00000010357	ENSSSCG00000009448	1.64418	0.820376	1.11091	0.288531	0.122924	0.629608	1.04918	0.958837	1.0342	0.0370172	0.11785	0.777285	1.64418	89.1977	2.68677	1.73731	2.06334	0.600853	0.269504	1.26216	2.03879	2.15254	1.94036	0.0588323	0.201174	1.64786	-1.807	0.003469	0.408757	-1.48167	0.0312793	0.755424	-0.272668	0.658748	0.999976	0.0299086	0.970494	0.98445	0.003469	1.807	ENSSSCG00000009448
XLOC_051464	GL896245.1	43329	49356	2442	TYMS|transcript:ENSSSCT00000031689	ENSSSCG00000023869	7.94319	2.55413	3.43482	2.07926	0.73902	1.832	1.48681	2.12537	1.98002	0.59611	0.645254	1.18018	7.94319	668.983	12.98	5.40888	6.37961	4.32996	1.62026	3.67257	2.8892	4.77136	3.7149	0.947412	1.10147	2.502	-1.8049	0.00235978	0.356426	-0.999701	0.0479923	0.903384	-1.22879	0.0500242	0.999976	-0.365325	0.490924	0.684775	0.00235978	1.8049	ENSSSCG00000023869
XLOC_014396	Chr14	10117158	10122555	3309	NEFM|transcript:ENSSSCT00000010576	ENSSSCG00000009648	0.169346	0.0129994	0.0264047	0.00857245	0	0	0	0	0.0546255	0.0527906	0.0280111	0	0.169346	19.3262	0.276729	0.0275289	0.0490424	0.0178517	0	0	0	0	0.102488	0.0839013	0.047816	0	-1.80481	0.0115776	NA	0.209938	0.775873	NA	-0.801306	0.302935	NA	1.37168	0.135722	NA	0.0115776	1.80481	ENSSSCG00000009648	\neurofilament, medium polypeptide [Source:HGNC SymbolAcc:HGNC:7734]\""
XLOC_039183	Chr7	446785	532175	536	gene:ENSSSCG00000021178|transcript:ENSSSCT00000001759	ENSSSCG00000030570;ENSSSCG00000000990;ENSSSCG00000021178;ENSSSCG00000023663	1.2063	0.561764	0.570534	0.105844	0.120248	0.254857	0.615804	2.15181	0.927386	0.869076	0.432317	0.162936	2.15181	22.2994	1.97122	1.18965	1.05967	0.220416	0.263638	0.510904	1.19665	4.8307	1.73995	1.38124	0.737981	0.345426	-1.80286	0.00946823	0.643333	-0.580336	0.437983	0.990567	0.284441	0.68487	0.999976	1.66338	0.0568586	NA	0.00946823	1.80286	ENSSSCG00000030570
XLOC_039183	Chr7	446785	532175	536	gene:ENSSSCG00000021178|transcript:ENSSSCT00000001759	ENSSSCG00000030570;ENSSSCG00000000990;ENSSSCG00000021178;ENSSSCG00000023663	1.2063	0.561764	0.570534	0.105844	0.120248	0.254857	0.615804	2.15181	0.927386	0.869076	0.432317	0.162936	2.15181	22.2994	1.97122	1.18965	1.05967	0.220416	0.263638	0.510904	1.19665	4.8307	1.73995	1.38124	0.737981	0.345426	-1.80286	0.00946823	0.643333	-0.580336	0.437983	0.990567	0.284441	0.68487	0.999976	1.66338	0.0568586	NA	0.00946823	1.80286	ENSSSCG00000021178
XLOC_039183	Chr7	446785	532175	536	gene:ENSSSCG00000021178|transcript:ENSSSCT00000001759	ENSSSCG00000030570;ENSSSCG00000000990;ENSSSCG00000021178;ENSSSCG00000023663	1.2063	0.561764	0.570534	0.105844	0.120248	0.254857	0.615804	2.15181	0.927386	0.869076	0.432317	0.162936	2.15181	22.2994	1.97122	1.18965	1.05967	0.220416	0.263638	0.510904	1.19665	4.8307	1.73995	1.38124	0.737981	0.345426	-1.80286	0.00946823	0.643333	-0.580336	0.437983	0.990567	0.284441	0.68487	0.999976	1.66338	0.0568586	NA	0.00946823	1.80286	ENSSSCG00000000990
XLOC_039183	Chr7	446785	532175	536	gene:ENSSSCG00000021178|transcript:ENSSSCT00000001759	ENSSSCG00000030570;ENSSSCG00000000990;ENSSSCG00000021178;ENSSSCG00000023663	1.2063	0.561764	0.570534	0.105844	0.120248	0.254857	0.615804	2.15181	0.927386	0.869076	0.432317	0.162936	2.15181	22.2994	1.97122	1.18965	1.05967	0.220416	0.263638	0.510904	1.19665	4.8307	1.73995	1.38124	0.737981	0.345426	-1.80286	0.00946823	0.643333	-0.580336	0.437983	0.990567	0.284441	0.68487	0.999976	1.66338	0.0568586	NA	0.00946823	1.80286	ENSSSCG00000023663
XLOC_023184	Chr2	85299914	85300291	228	-	.	4.15926	0.943312	1.34126	0.497653	0.706723	0.149784	2.27493	2.14019	3.36935	7.66159	4.67509	2.48977	7.66159	65.0566	6.79666	1.99765	2.49116	1.03634	1.54945	0.300268	4.4207	4.80462	6.32154	12.1767	7.98055	5.27835	-1.80238	0.0100585	0.659373	0.93553	0.173437	0.990567	0.0674463	0.925629	0.999976	3.35717	9.39e-06	0.0018647	9.39e-06	3.35717	XLOC_023184	Unannotated_TU
XLOC_028295	Chr3	121197637	121210020	4439	CENPO|transcript:ENSSSCT00000009388	ENSSSCG00000008579	1.85471	0.494203	0.679067	0.300341	0.413812	0.307734	0.562989	0.389739	0.844939	0.157409	0.261007	0.511528	1.85471	283.946	3.03079	1.04657	1.26125	0.625446	0.907261	0.616906	1.09402	0.874946	1.58526	0.250173	0.445548	1.08445	-1.80218	0.00272685	0.371463	-0.860553	0.150339	0.990567	-0.672336	0.316324	0.999976	0.317453	0.542014	0.722153	0.00272685	1.80218	ENSSSCG00000008579	centromere protein O [Source:HGNC SymbolAcc:HGNC:28152]
XLOC_007759	Chr12	22306566	22425008	2965	CDC6|transcript:ENSSSCT00000019020	ENSSSCG00000017471;ENSSSCG00000017474;ENSSSCG00000017473	3.22743	1.42174	1.38501	0.841899	0.543449	0.691078	1.27226	1.7804	1.41739	0.137469	0.31261	0.574369	3.22743	330.032	5.27395	3.01083	2.57242	1.75321	1.19148	1.38538	2.47228	3.99691	2.6593	0.218483	0.533636	1.21767	-1.80041	0.00152043	0.306395	-1.81604	0.000750082	0.0844048	-0.525758	0.388892	0.999976	-0.495162	0.364033	0.587101	0.000750082	1.81604	ENSSSCG00000017474	gap junction protein delta 3 [Source:HGNC SymbolAcc:HGNC:19147]
XLOC_007759	Chr12	22306566	22425008	2965	CDC6|transcript:ENSSSCT00000019020	ENSSSCG00000017471;ENSSSCG00000017474;ENSSSCG00000017473	3.22743	1.42174	1.38501	0.841899	0.543449	0.691078	1.27226	1.7804	1.41739	0.137469	0.31261	0.574369	3.22743	330.032	5.27395	3.01083	2.57242	1.75321	1.19148	1.38538	2.47228	3.99691	2.6593	0.218483	0.533636	1.21767	-1.80041	0.00152043	0.306395	-1.81604	0.000750082	0.0844048	-0.525758	0.388892	0.999976	-0.495162	0.364033	0.587101	0.000750082	1.81604	ENSSSCG00000017473	DNA topoisomerase 2-alpha [Source:UniProtKB/Swiss-ProtAcc:O46374]
XLOC_007759	Chr12	22306566	22425008	2965	CDC6|transcript:ENSSSCT00000019020	ENSSSCG00000017471;ENSSSCG00000017474;ENSSSCG00000017473	3.22743	1.42174	1.38501	0.841899	0.543449	0.691078	1.27226	1.7804	1.41739	0.137469	0.31261	0.574369	3.22743	330.032	5.27395	3.01083	2.57242	1.75321	1.19148	1.38538	2.47228	3.99691	2.6593	0.218483	0.533636	1.21767	-1.80041	0.00152043	0.306395	-1.81604	0.000750082	0.0844048	-0.525758	0.388892	0.999976	-0.495162	0.364033	0.587101	0.000750082	1.81604	ENSSSCG00000017471	cell division cycle 6 [Source:HGNC SymbolAcc:HGNC:1744]
XLOC_019666	Chr17	424979	425416	438	gene:ENSSSCG00000025403|transcript:ENSSSCT00000027100	ENSSSCG00000025403	9.64451	2.35699	4.58809	2.91434	0.147153	0	0	3.94989	6.70613	11.4329	0.529046	3.28996	11.4329	186.496	15.7601	4.9914	8.52162	6.06897	0.322625	0	0	8.86731	12.5819	18.1706	0.9031	6.97477	-1.79932	0.0112493	0.684555	0.454904	0.565711	0.990567	-0.451705	0.553391	0.999976	2.02324	0.0240077	0.186533	0.0112493	2.02324	ENSSSCG00000025403
XLOC_050185	GL894820.2	118712	123975	497	gene:ENSSSCG00000025269|transcript:ENSSSCT00000023625	ENSSSCG00000025269	337.555	70.4512	102.58	37.6124	80.4043	57.8571	52.2763	88.9884	166.845	166.6	142.763	81.7983	337.555	5785.96	551.6	149.195	190.526	78.326	176.282	115.984	101.585	199.775	313.032	264.781	243.702	173.414	-1.79872	0.00315244	0.389735	0.472877	0.445567	0.990567	-0.6656	0.329673	0.999976	1.77156	0.00169867	0.0576952	0.00169867	1.79872	ENSSSCG00000025269	Protein S100-A11 [Source:UniProtKB/Swiss-ProtAcc:P31950]
XLOC_028447	Chr3	4562714	4564730	2017	-	.	0.0427417	1.27957	0.368207	0.168763	0.0319549	0.0677259	0.631201	0.461858	0.0224041	0	0.0229769	0.497935	1.27957	52.3479	0.0698445	2.70976	0.683883	0.351441	0.0700594	0.135768	1.22657	1.03685	0.0420342	0	0.0392224	1.05563	-1.79115	0.00934946	0.643333	-0.748888	0.348996	NA	-0.322106	0.667323	0.999976	0.609974	0.506006	NA	0.00934946	1.79115	XLOC_028447	Unannotated_TU
XLOC_016499	Chr15	80350972	80429109	8270	SCN2A|transcript:ENSSSCT00000017318	ENSSSCG00000015905	0.0886077	0.015604	0.0739556	0.00343002	0.0038968	0.0247769	0.0285085	0.02682	0.0054642	0	0.00560392	0.0422411	0.0886077	25.2727	0.144794	0.0330446	0.13736	0.00714285	0.00854352	0.0496695	0.0553984	0.0602096	0.0102519	0	0.00956609	0.0895518	-1.78123	0.011925	0.699615	-0.226273	0.77799	NA	-1.16336	0.122787	0.999976	0.390526	0.678239	NA	0.011925	1.78123	ENSSSCG00000015905	sodium voltage-gated channel alpha subunit 2 [Source:HGNC SymbolAcc:HGNC:10588]
XLOC_035384	Chr6	45330552	45351602	1566	gene:ENSSSCG00000003011|transcript:ENSSSCT00000003344	ENSSSCG00000003011	0.357832	0.0824043	0.027897	0.0181138	0.0205789	0	0	0.0566543	0.288563	0.111548	0	0.111537	0.357832	19.3262	0.584735	0.174508	0.051814	0.0377212	0.0451181	0	0	0.127186	0.541398	0.177286	0	0.23646	-1.77983	0.013393	NA	-0.325514	0.681846	NA	-0.24692	0.753386	0.999976	1.30296	0.164751	NA	0.013393	1.77983	ENSSSCG00000003011
XLOC_043261	Chr8	103854883	103876539	3741	PLK4|transcript:ENSSSCT00000009942	ENSSSCG00000009076	8.27303	2.52962	3.50334	2.07003	1.50752	1.53364	3.03766	2.90518	4.49353	1.36971	1.28838	1.31899	8.27303	1067.4	13.519	5.35698	6.50687	4.31074	3.30516	3.07444	5.90286	6.52199	8.4307	2.1769	2.1993	2.79628	-1.77788	0.00199321	0.332175	-1.06993	0.0488745	0.910783	-0.475938	0.456978	0.999976	0.307671	0.519553	0.704848	0.00199321	1.77788	ENSSSCG00000009076	polo like kinase 4 [Source:HGNC SymbolAcc:HGNC:11397]
XLOC_027068	Chr3	82295597	82299146	493	gene:ENSSSCG00000008369|transcript:ENSSSCT00000009163	ENSSSCG00000008369	24.7439	18.7591	21.3559	2.99198	7.05977	11.4991	30.6064	35.4523	56.8299	94.3696	50.1986	28.3435	94.3696	1732.67	40.4341	39.7262	39.6651	6.23065	15.4782	23.0518	59.4752	79.5886	106.624	149.984	85.6908	60.0887	-1.77648	0.00109094	0.260109	0.656512	0.293542	0.990567	0.796797	0.170636	0.999976	3.33087	2.91e-07	0.000131537	2.91e-07	3.33087	ENSSSCG00000008369
XLOC_002384	Chr1	212616782	212628410	4883	ISG20|transcript:ENSSSCT00000024643	ENSSSCG00000024867	1.50069	0.519739	0.420494	0.267222	0.0329987	0.412635	0.289697	0	0.249867	0.262342	0.237274	0.366647	1.50069	252.727	2.45228	1.10065	0.780998	0.556478	0.0723479	0.827197	0.562947	0	0.468798	0.416946	0.405035	0.777297	-1.77393	0.00694294	0.587582	0.437637	0.564558	0.990567	-1.42044	NA	NA	0.73982	0.29262	0.527335	NA	1.77393	ENSSSCG00000024867	interferon stimulated exonuclease gene 20 [Source:HGNC SymbolAcc:HGNC:6130]
XLOC_019990	Chr17	52158229	52187445	7014	GDAP1L1|transcript:ENSSSCT00000008071	ENSSSCG00000007373	0.0676013	1.49026	0.280282	0.117283	0.0872975	0.18502	0.107563	0.259306	0.154624	0.116224	0.0264297	0.149416	1.49026	212.009	0.110468	3.15592	0.520578	0.244236	0.191395	0.370904	0.20902	0.58213	0.290104	0.184717	0.0451164	0.316764	-1.77173	0.00523134	0.496906	-0.553463	0.399326	0.990567	-1.1912	0.082254	0.999976	0.0926812	0.890502	0.938695	0.00523134	1.77173	ENSSSCG00000007373	ganglioside induced differentiation associated protein 1 like 1 [Source:HGNC SymbolAcc:HGNC:4213]
XLOC_042830	Chr8	146531350	146532062	684	-	.	4.2853	2.07529	1.34126	0.870893	0.895182	0.748921	0.551497	1.42679	2.44443	1.10667	1.01632	3.00049	4.2853	101.091	7.00262	4.39484	2.49116	1.81359	1.96264	1.50134	1.07168	3.20308	4.58621	1.75886	1.7349	6.36109	-1.7695	0.00367206	0.418555	0.0879916	0.894408	0.995403	-0.651143	0.347553	0.999976	1.32545	0.0205077	0.173374	0.00367206	1.7695	XLOC_042830	Unannotated_TU
XLOC_013575	Chr14	31910881	31918720	671	-	.	2.95504	0.576953	1.36724	0.676393	0.480277	0.254477	0.913546	1.18999	0.538766	0.347112	0.345338	0.976157	2.95504	68.3849	4.82884	1.22181	2.53943	1.40856	1.05298	0.510142	1.77523	2.67148	1.01082	0.551673	0.589505	2.06947	-1.76735	0.00713806	0.589756	-0.4352	0.527662	NA	-0.896591	0.196011	0.999976	0.556904	0.456534	0.659249	0.00713806	1.76735	XLOC_013575	Unannotated_TU
XLOC_023419	Chr2	146149557	146160020	3876	\EGR1|transcript:ENSSSCT00000015660,EGR1|transcript:ENSSSCT00000015663\""	ENSSSCG00000014336	11.8328	69.9827	6.72882	7.19402	7.29172	8.52008	11.9586	18.6666	8.59243	1.51729	1.4109	27.9283	69.9827	5501.77	19.336	148.202	12.4977	14.9812	15.9867	17.08	23.2382	41.9056	16.121	2.41147	2.40845	59.2083	-1.76654	0.00251773	0.359712	-0.51746	0.43548	0.990567	-0.868806	0.171162	0.999976	0.380749	NA	NA	NA	1.76654	ENSSSCG00000014336	early growth response 1 [Source:HGNC SymbolAcc:HGNC:3238]
XLOC_047850	GL892848.2	184540	204115	1266	\gene:ENSSSCG00000002453|transcript:ENSSSCT00000002723,gene:ENSSSCG00000002453|transcript:ENSSSCT00000030342\""	ENSSSCG00000002453	2.11099	0.23784	0.552122	0.0448124	0.305465	0.40463	0.335211	0.140159	0.142777	0.229969	0.915174	0.310427	2.11099	92.171	3.44958	0.503674	1.02547	0.0933197	0.669715	0.811151	0.651391	0.31465	0.267877	0.365494	1.56223	0.65811	-1.76622	0.0105267	0.673993	1.05654	0.155481	0.990567	-1.70424	0.0207106	0.999976	1.30531	0.104029	0.340982	0.0105267	1.76622	ENSSSCG00000002453
XLOC_008290	Chr12	2171764	2193007	2642	SLC26A11|transcript:ENSSSCT00000018676	ENSSSCG00000023129	0.55472	0.7815	0.892914	0.139577	0.195165	0.349005	0.28556	0.40297	0.496018	0.683221	0.982319	0.578477	0.982319	88.9239	0.906471	1.65498	1.65844	0.290661	0.427887	0.69964	0.554907	0.904649	0.930623	1.08586	1.67685	1.22638	-1.76439	0.00111495	0.260109	0.957745	0.121218	0.990567	-0.674198	0.253284	0.999976	2.15575	0.000528308	0.0299858	0.000528308	2.15575	ENSSSCG00000023129
XLOC_051548	GL896267.1	67734	73583	1527	gene:ENSSSCG00000022911|transcript:ENSSSCT00000028131	ENSSSCG00000022911	1.75017	1.43665	1.28743	0.445835	0.654239	0.402563	1.29694	0.755317	1.59804	1.10584	1.12295	1.31544	1.75017	92.171	2.85996	3.0424	2.39118	0.92843	1.43438	0.807007	2.52025	1.69565	2.99822	1.75753	1.91691	2.78874	-1.76098	0.0012209	0.270601	0.0458401	0.938974	0.997984	-0.205999	0.739671	0.999976	1.70797	0.00180216	0.0593792	0.0012209	1.76098	ENSSSCG00000022911
XLOC_005645	Chr10	75598419	75601440	1155	gene:ENSSSCG00000027363|transcript:ENSSSCT00000025266	ENSSSCG00000027363	5.89662	6.77813	2.34508	1.67005	1.70201	1.7445	6.32789	6.26037	5.28183	15.83	6.50025	5.86004	15.83	680.926	9.63569	14.3541	4.3556	3.47779	3.73156	3.49715	12.2965	14.0542	9.90969	25.1589	11.0962	12.4234	-1.75895	0.00110439	0.260109	0.862096	0.145706	0.990567	0.141663	0.808326	0.999976	2.91914	9.19e-07	0.000329891	9.19e-07	2.91914	ENSSSCG00000027363
XLOC_014442	Chr14	22291781	22365721	6332	DDX60|transcript:ENSSSCT00000010657	ENSSSCG00000009720	6.95726	2.77166	2.15949	1.69337	1.14004	1.49396	1.47446	1.7094	5.00276	1.48973	1.2662	5.95832	6.95726	1519.33	11.3689	5.86954	4.0109	3.52637	2.49948	2.9949	2.86522	3.83752	9.38611	2.36766	2.16145	12.6317	-1.75873	0.00226695	0.355656	-0.163336	0.791375	0.990999	-0.437032	0.518561	0.999976	1.25271	0.00706005	0.11351	0.00226695	1.75873	ENSSSCG00000009720	DEXD/H-box helicase 60 [Source:HGNC SymbolAcc:HGNC:25942]
XLOC_050052	GL894667.1	788	15578	2233	\gene:ENSSSCG00000021622|transcript:ENSSSCT00000024692,gene:ENSSSCG00000027714|transcript:ENSSSCT00000031704\""	ENSSSCG00000021622;ENSSSCG00000027714	2.1041	1.5218	1.93685	0.762192	0.14432	0.825859	1.47815	1.4502	1.19398	0.104305	0.14528	1.4862	2.1041	162.043	3.43831	3.22273	3.59737	1.58723	0.316413	1.65558	2.87238	3.25564	2.24012	0.165774	0.247999	3.15076	-1.75742	0.00272569	0.371463	-1.21023	0.0646299	0.990567	-0.434116	0.435161	0.999976	0.110334	0.883711	0.934535	0.00272569	1.75742	ENSSSCG00000021622
XLOC_050052	GL894667.1	788	15578	2233	\gene:ENSSSCG00000021622|transcript:ENSSSCT00000024692,gene:ENSSSCG00000027714|transcript:ENSSSCT00000031704\""	ENSSSCG00000021622;ENSSSCG00000027714	2.1041	1.5218	1.93685	0.762192	0.14432	0.825859	1.47815	1.4502	1.19398	0.104305	0.14528	1.4862	2.1041	162.043	3.43831	3.22273	3.59737	1.58723	0.316413	1.65558	2.87238	3.25564	2.24012	0.165774	0.247999	3.15076	-1.75742	0.00272569	0.371463	-1.21023	0.0646299	0.990567	-0.434116	0.435161	0.999976	0.110334	0.883711	0.934535	0.00272569	1.75742	ENSSSCG00000027714
XLOC_019993	Chr17	52213809	52224989	774	R3HDML|transcript:ENSSSCT00000008066	ENSSSCG00000007370	0.222765	0.55575	0.112885	0	0.0416364	0	0.609212	0.343878	0	0.15046	0	0	0.609212	11.722	0.364021	1.17691	0.209666	0	0.0912854	0	1.18384	0.77199	0	0.23913	0	0	-1.75624	0.0143076	NA	-0.700032	0.364391	NA	0.00085519	0.999126	NA	0.561711	0.476884	NA	0.0143076	1.75624	ENSSSCG00000007370	R3H domain containing like [Source:HGNC SymbolAcc:HGNC:16249]
XLOC_005886	Chr10	23314835	23315914	1080	-	.	0	0.63726	0.242704	0	0	0	0.0436602	0.0410744	0	0	0	0.0404322	0.63726	13.9594	0	1.34953	0.450782	0	0	0	0.0848417	0.09221	0	0	0	0.0857168	-1.75302	0.0126693	NA	-0.15371	0.774928	NA	-1.29148	0.0980044	NA	0.475523	0.45607	NA	0.0126693	1.75302	XLOC_005886	Unannotated_TU
XLOC_000872	Chr1	208378661	208390465	1747	TOMM20L|transcript:ENSSSCT00000005592	ENSSSCG00000005075	0.370106	0.147733	0.07502	0.0324742	0.0184468	0.0586448	0	0.0253923	0	0.099991	0	0.0249953	0.370106	22.2994	0.604792	0.312855	0.139337	0.067626	0.0404436	0.117563	0	0.0570044	0	0.158918	0	0.0529904	-1.75024	0.0139425	0.745896	0.601061	0.380622	NA	-2.07184	0.0083766	NA	0.453385	0.630087	NA	0.0083766	2.07184	ENSSSCG00000005075	translocase of outer mitochondrial membrane 20 like [Source:HGNC SymbolAcc:HGNC:33752]
XLOC_032942	Chr5	52504327	52625155	3776	BCAT1|transcript:ENSSSCT00000026706	ENSSSCG00000029163	12.1233	0.774635	2.61472	1.17191	1.8264	2.11634	0.849154	1.30402	0.753947	0.200467	0.405023	1.11017	12.1233	1578.8	19.8107	1.64045	4.85641	2.44045	4.00428	4.24256	1.6501	2.92747	1.41455	0.318607	0.691388	2.35358	-1.74967	0.0079141	0.620091	-0.672562	0.209283	0.990567	-2.04808	0.00374683	0.535439	-1.09886	0.0315536	0.208354	0.00374683	2.04808	ENSSSCG00000029163	branched chain amino acid transaminase 1 [Source:HGNC SymbolAcc:HGNC:976]
XLOC_052923	JH118764.1	41148	56270	2037	gene:ENSSSCG00000021274|transcript:ENSSSCT00000023786	ENSSSCG00000021274	0.634831	0.211169	0.150126	0.111404	0.0158206	0.117357	0.13889	0.130664	0.177473	0.0285852	0.18201	0.643104	0.643104	44.5989	1.03738	0.447192	0.278834	0.231994	0.0346858	0.235262	0.269894	0.293334	0.332972	0.0454311	0.310698	1.36339	-1.74554	0.0115571	0.691743	0.488555	0.516372	NA	-0.935898	0.19769	0.999976	1.50168	0.0736162	0.296144	0.0115571	1.74554	ENSSSCG00000021274
XLOC_001072	Chr1	264096418	264104886	2789	-	.	0.587304	0.0925386	0	0.0203415	0	0.0612241	0.0338136	0	0.0324051	0.0208778	0.0498506	0.0313136	0.587304	56.4919	0.959716	0.195969	0	0.0423602	0	0.122734	0.0657074	0	0.0607981	0.0331815	0.0850967	0.0663852	-1.74105	0.0156724	0.787172	0.281222	0.721807	NA	-1.63996	0.0369275	0.999976	0.530773	0.572345	NA	0.0156724	1.74105	.
XLOC_004936	Chr10	17632186	17673631	3946	EXO1|transcript:ENSSSCT00000011887	ENSSSCG00000010865	2.61077	0.643154	1.72709	0.704483	0.392011	0.640436	0.979865	1.01177	1.07647	0.368906	0.270127	0.929551	2.61077	355.304	4.26627	1.36201	3.20779	1.46705	0.859462	1.28386	1.9041	2.27137	2.01966	0.58631	0.461116	1.97066	-1.74071	0.00298112	0.383266	-0.876126	0.0957702	0.990567	-0.687408	0.276967	0.999976	0.272394	0.592655	0.757058	0.00298112	1.74071	ENSSSCG00000010865	exonuclease 1 [Source:HGNC SymbolAcc:HGNC:3511]
XLOC_021216	Chr18	29833815	29840190	1503	LSM8|transcript:ENSSSCT00000018096	ENSSSCG00000021652	0.659625	0.228956	0.348795	0.188731	0.0857659	0.0227218	0.313726	0.383689	0.901975	0.542377	0.925038	0.290531	0.925038	47.6378	1.0779	0.48486	0.64783	0.393023	0.188037	0.0455496	0.609641	0.861363	1.69227	0.862012	1.57907	0.615929	-1.73999	0.0111978	0.684555	0.266018	0.707255	0.990567	0.247356	0.726571	0.999976	2.60018	0.000858006	0.0400392	0.000858006	2.60018	ENSSSCG00000021652
XLOC_033115	Chr5	80074381	80084755	2148	gene:ENSSSCG00000000809|transcript:ENSSSCT00000000878	ENSSSCG00000000809	2.30777	1.34172	2.05417	0.488618	0.765156	0.763146	1.51469	1.87932	1.55679	2.0331	1.14351	1.44336	2.30777	170.962	3.77113	2.84136	3.81527	1.01752	1.67756	1.52986	2.94339	4.21899	2.92083	3.23126	1.95201	3.05995	-1.73816	0.00106167	0.260109	0.146182	0.790149	0.990999	-0.254948	0.6546	0.999976	1.7327	0.00167666	0.0574396	0.00106167	1.73816	ENSSSCG00000000809
XLOC_046082	Chr9	136406642	136413846	1489	\DHX9|transcript:ENSSSCT00000016942,DHX9|transcript:ENSSSCT00000034683\""	ENSSSCG00000015552	5.29766	2.22442	3.60877	1.04778	1.38516	1.58254	3.04009	4.29005	5.70552	4.10608	4.29518	3.25521	5.70552	272.053	8.65694	4.71065	6.70269	2.18195	3.03688	3.17248	5.90758	9.63096	10.7046	6.52588	7.33203	6.9011	-1.73714	0.00160852	0.30847	0.0516249	0.927377	0.996632	0.12141	0.84383	0.999976	2.08668	6.57e-05	0.007189	6.57e-05	2.08668	ENSSSCG00000015552
XLOC_020386	Chr17	43881150	43896206	258	gene:ENSSSCG00000024732|transcript:ENSSSCT00000023194	ENSSSCG00000024732	1.83781	0.6669	0.169328	0.109947	0.124909	0	3.65527	1.37551	1.22606	2.03121	1.07778	0.338502	3.65527	23.444	3.00318	1.41229	0.314499	0.228959	0.273856	0	7.10302	3.08796	2.30031	3.22825	1.8398	0.717629	-1.73612	0.0158482	NA	-0.308664	0.684272	NA	0.606531	0.421805	0.999976	2.72483	0.00273722	NA	0.00273722	2.72483	ENSSSCG00000024732
XLOC_045529	Chr9	37493636	37504552	1413	MMP13|transcript:ENSSSCT00000016351	ENSSSCG00000014988	0.335566	0.121769	0.0309176	0.0200752	0.0228072	0	0.0333709	0	0.127923	0	0.0327986	0	0.335566	16.3529	0.548351	0.257871	0.0574244	0.0418056	0.0500035	0	0.0648471	0	0.240008	0	0.0559883	0	-1.73612	0.0158482	NA	-0.466591	0.498287	NA	-0.752558	0.338012	NA	0.097516	0.897424	NA	0.0158482	1.73612	ENSSSCG00000014988	matrix metallopeptidase 13 [Source:HGNC SymbolAcc:HGNC:7159]
XLOC_006973	Chr11	1421131	1427397	6267	-	.	0.873518	1.27665	0.564643	0.488839	0.210833	0.201624	0.451441	0.955584	0.865275	0.325193	0.22185	0.257806	1.27665	188.802	1.42742	2.70357	1.04873	1.01798	0.462239	0.40419	0.877252	2.14524	1.62342	0.516836	0.378705	0.546552	-1.72937	0.0013321	0.284272	-1.07297	0.059761	0.975953	-0.217572	0.70598	0.999976	0.474276	0.424314	0.634781	0.0013321	1.72937	XLOC_006973	Unannotated_TU
XLOC_027491	Chr3	10776892	10789163	4861	\CLDN4|transcript:ENSSSCT00000033656,CLDN4|transcript:ENSSSCT00000008461\""	ENSSSCG00000007718	2.075	17.0078	5.1137	3.68218	1.31929	1.4332	4.33602	39.5602	8.99875	0.383316	9.04769	4.85985	39.5602	3452.26	3.39077	36.0174	9.49785	7.66797	2.89248	2.87308	8.42587	88.8107	16.8833	0.609212	15.4447	10.3029	-1.7273	0.0023618	0.356426	-1.07536	0.130493	0.990567	0.863661	0.184859	0.999976	1.47066	0.0431547	0.237889	0.0023618	1.7273	ENSSSCG00000007718	claudin 4 [Source:HGNC SymbolAcc:HGNC:2046]
XLOC_045458	Chr9	22044873	22045202	330	gene:ENSSSCG00000014910|transcript:ENSSSCT00000016266	ENSSSCG00000014910	97.7048	39.8867	51.762	16.6759	26.1719	28.045	40.0086	34.144	112.835	181.213	193.804	51.4739	193.804	2227.1	159.66	84.4681	96.1394	34.7268	57.3804	56.2211	77.7458	76.6516	211.7	288.006	330.83	109.125	-1.72591	0.00175685	0.310517	1.108	0.0989408	0.990567	0.000336369	0.999594	0.999976	3.03248	1.22e-06	0.000407579	1.22e-06	3.03248	ENSSSCG00000014910
XLOC_024378	Chr2	74678509	74712240	4004	UHRF1|transcript:ENSSSCT00000014764	ENSSSCG00000013517	14.9533	9.79763	10.2234	6.04306	3.25163	3.71872	10.6459	9.68305	5.93641	0.945261	1.3195	5.69282	14.9533	2064.93	24.4352	20.7485	18.9882	12.5844	7.12902	7.45481	20.6875	21.738	11.1378	1.50232	2.25243	12.0689	-1.7247	0.000773567	0.215264	-1.62219	0.00168419	0.136052	-0.493522	0.368603	0.999976	-0.388351	0.446369	0.651287	0.000773567	1.7247	ENSSSCG00000013517	ubiquitin like with PHD and ring finger domains 1 [Source:HGNC SymbolAcc:HGNC:12556]
XLOC_024075	Chr2	56435667	56475816	1443	\TRIM58|transcript:ENSSSCT00000033610,TRIM58|transcript:ENSSSCT00000015246\""	ENSSSCG00000023821;ENSSSCG00000013958	1.61308	0.119238	0.877971	0.117947	0.0893321	0.47333	0.686219	0.0922252	0.031316	0.363169	0.160584	0.302611	1.61308	80.2779	2.63594	0.25251	1.63069	0.245619	0.195856	0.948872	1.33348	0.207041	0.0587546	0.577192	0.274122	0.64154	-1.72345	0.0122436	0.712322	0.159386	0.838065	NA	-1.22777	0.107198	0.999976	0.717528	0.365262	0.58811	0.0122436	1.72345	ENSSSCG00000023821	olfactory receptor family 2 subfamily W member 3 [Source:HGNC SymbolAcc:HGNC:15021]
XLOC_024075	Chr2	56435667	56475816	1443	\TRIM58|transcript:ENSSSCT00000033610,TRIM58|transcript:ENSSSCT00000015246\""	ENSSSCG00000023821;ENSSSCG00000013958	1.61308	0.119238	0.877971	0.117947	0.0893321	0.47333	0.686219	0.0922252	0.031316	0.363169	0.160584	0.302611	1.61308	80.2779	2.63594	0.25251	1.63069	0.245619	0.195856	0.948872	1.33348	0.207041	0.0587546	0.577192	0.274122	0.64154	-1.72345	0.0122436	0.712322	0.159386	0.838065	NA	-1.22777	0.107198	0.999976	0.717528	0.365262	0.58811	0.0122436	1.72345	ENSSSCG00000013958	tripartite motif containing 58 [Source:HGNC SymbolAcc:HGNC:24150]
XLOC_008691	Chr12	37041419	37074209	4749	PRR11|transcript:ENSSSCT00000026532	ENSSSCG00000024145	1.26166	0.443827	0.496753	0.322547	0.101789	0.330793	0.536168	0.392321	0.656567	0.0367834	0.107346	0.193094	1.26166	206.641	2.06168	0.939894	0.922636	0.671689	0.223168	0.663131	1.0419	0.880742	1.23184	0.0584606	0.183244	0.409361	-1.72069	0.00504252	0.491917	-1.86479	0.00278066	0.186715	-0.476835	0.46421	0.999976	-0.591032	0.383621	0.603419	0.00278066	1.86479	ENSSSCG00000024145	proline rich 11 [Source:HGNC SymbolAcc:HGNC:25619]
XLOC_013579	Chr14	31982415	31983995	502	-	.	3.3488	1.62806	3.56803	1.13013	0.577767	1.02044	1.12716	2.20918	1.71034	0.115992	0.461598	0.260957	3.56803	57.9785	5.47229	3.44774	6.62703	2.35344	1.26672	2.04565	2.19033	4.9595	3.20892	0.184349	0.787963	0.553232	-1.71624	0.0038124	0.426268	-1.65983	0.0223416	0.638152	-0.680401	0.28296	0.999976	-0.781212	0.335293	NA	0.0038124	1.71624	XLOC_013579	Unannotated_TU
XLOC_022127	Chr18	48138091	48139538	1448	-	.	0.297687	0.0891195	0.392214	0.0783598	0.0445118	0	0	0.183814	0.43691	0.160851	0.160029	0.422193	0.43691	20.0513	0.486451	0.188729	0.728473	0.163181	0.0975897	0	0	0.412652	0.819725	0.255644	0.273175	0.895054	-1.71497	0.0164193	0.790333	0.070636	0.928954	NA	-0.118834	0.878267	0.999976	2.08115	0.0162368	NA	0.0162368	2.08115	XLOC_022127	Unannotated_TU
XLOC_032628	Chr5	13733719	13827783	913	gene:ENSSSCG00000023003|transcript:ENSSSCT00000030129	ENSSSCG00000030394;ENSSSCG00000023003	0.424913	0.471139	0.669894	0.0621385	0.211785	0.0748101	0.206585	0.388699	0.247475	0.318883	0.609127	0.621761	0.669894	19.0551	0.694352	0.997733	1.24422	0.129401	0.464326	0.14997	0.401441	0.872611	0.46431	0.506808	1.0398	1.31814	-1.71412	0.0116267	0.691743	0.783858	0.276278	NA	-0.659877	0.347928	0.999976	2.12272	0.00712288	0.113845	0.00712288	2.12272	ENSSSCG00000030394
XLOC_032628	Chr5	13733719	13827783	913	gene:ENSSSCG00000023003|transcript:ENSSSCT00000030129	ENSSSCG00000030394;ENSSSCG00000023003	0.424913	0.471139	0.669894	0.0621385	0.211785	0.0748101	0.206585	0.388699	0.247475	0.318883	0.609127	0.621761	0.669894	19.0551	0.694352	0.997733	1.24422	0.129401	0.464326	0.14997	0.401441	0.872611	0.46431	0.506808	1.0398	1.31814	-1.71412	0.0116267	0.691743	0.783858	0.276278	NA	-0.659877	0.347928	0.999976	2.12272	0.00712288	0.113845	0.00712288	2.12272	ENSSSCG00000023003
XLOC_047034	Chr9	102522457	102525283	2635	-	.	0.621629	0.391788	0	0.0861214	0	0.0648023	0.0357898	0	0.034299	0	0.017588	0	0.621629	56.4919	1.01581	0.82969	0	0.179344	0	0.129907	0.0695476	0	0.0643514	0	0.0300234	0	-1.71348	0.0173443	0.792341	-0.353737	0.595669	NA	-1.91718	0.0144903	0.999976	-0.755985	0.405895	NA	0.0144903	1.91718	XLOC_047034	Unannotated_TU
XLOC_033486	Chr5	18303984	18306226	1152	gene:ENSSSCG00000000246|transcript:ENSSSCT00000000265	ENSSSCG00000000246	7.52093	2.20303	0.644681	0.763328	1.11898	1.60082	0.900492	0.539101	0.235359	0.758178	0.643672	1.13716	7.52093	298.812	12.29	4.66535	1.19739	1.58959	2.4533	3.20911	1.74986	1.21026	0.441578	1.20499	1.09877	2.41079	-1.71004	0.00901524	0.643333	0.626447	0.331929	0.990567	-2.13014	0.00289432	0.473697	0.107739	0.849248	0.915924	0.00289432	2.13014	ENSSSCG00000000246
XLOC_037315	Chr6	91708759	91709732	464	-	.	0.464494	0.0927048	0.564913	0	0	0	0.101623	0	0.38956	0.125492	0.0998802	0	0.564913	7.43314	0.759032	0.196321	1.04923	0	0	0	0.197476	0	0.730887	0.199446	0.170499	0	-1.70638	0.0150902	NA	-0.282005	0.702631	NA	-0.459537	0.557839	NA	0.816696	0.289901	NA	0.0150902	1.70638	XLOC_037315	Unannotated_TU
XLOC_017549	Chr15	148541192	148557762	2455	\HJURP|transcript:ENSSSCT00000017766,HJURP|transcript:ENSSSCT00000029272,HJURP|transcript:ENSSSCT00000034413\""	ENSSSCG00000016313	0.737439	0.490599	0.694004	0.173317	0.144396	0.319946	0.288104	0.234902	0.294511	0	0.226531	0.391311	0.737439	62.4384	1.20505	1.03894	1.289	0.360925	0.31658	0.641387	0.559851	0.527343	0.552557	0	0.386696	0.829585	-1.70208	0.00326932	0.391337	-0.339983	0.649905	0.990567	-1.01015	0.10686	0.999976	0.266957	0.739476	0.853999	0.00326932	1.70208	ENSSSCG00000016313	Holliday junction recognition protein [Source:HGNC SymbolAcc:HGNC:25444]
XLOC_037557	Chr6	152635612	152664427	3870	RAD54L|transcript:ENSSSCT00000004320	ENSSSCG00000003905	2.01602	0.93366	0.801486	0.425127	0.499637	0.485347	1.04784	0.985785	0.677251	0.22569	0.263457	0.654437	2.01602	269.08	3.29439	1.97721	1.48863	0.885307	1.09543	0.972961	2.0362	2.21304	1.27065	0.358694	0.44973	1.38742	-1.69972	0.00278279	0.377243	-1.06149	0.0397404	0.84415	-0.571328	0.351337	0.999976	0.15	0.761358	0.865675	0.00278279	1.69972	ENSSSCG00000003905	RAD54-like (S. cerevisiae) [Source:HGNC SymbolAcc:HGNC:9826]
XLOC_048380	GL893305.1	88167	88734	568	-	.	1.74545	1.28742	2.46122	0.249703	0.283684	1.02212	1.5773	6.16983	3.50055	0.512571	1.55025	3.69015	6.16983	63.0183	2.85225	2.72638	4.57131	0.519994	0.621962	2.04901	3.06505	13.851	6.56769	0.814641	2.64634	7.82317	-1.69831	0.00727893	0.591389	-0.771897	0.221675	0.990567	0.766944	0.215222	0.999976	1.86277	0.0102889	0.131541	0.00727893	1.86277	XLOC_048380	Unannotated_TU
XLOC_028284	Chr3	119784588	119803939	4841	\GAREM2|transcript:ENSSSCT00000009378,GAREM2|transcript:ENSSSCT00000023730\""	ENSSSCG00000008572	1.04179	0.106627	0.541458	0.251962	0.0931981	0.20458	0.360393	0.485664	0.606751	0.348815	0.239333	1.10948	1.10948	173.936	1.70239	0.225804	1.00567	0.524699	0.204332	0.410116	0.700325	1.09029	1.13838	0.55438	0.40855	2.35212	-1.69534	0.00902557	0.643333	0.0909397	0.873769	0.993555	-0.310296	0.653925	0.999976	1.79202	0.00186004	0.0605281	0.00186004	1.79202	ENSSSCG00000008572	GRB2 associated regulator of MAPK1 subtype 2 [Source:HGNC SymbolAcc:HGNC:27172]
XLOC_000322	Chr1	84234297	84342178	2839	ARMC2|transcript:ENSSSCT00000004851	ENSSSCG00000004388	1.32094	0.257575	0.507805	0.319732	0.272433	0.108262	0.431835	0.250005	0.413848	0.266631	0.555023	0.123048	1.32094	129.337	2.15855	0.545467	0.943164	0.665827	0.597294	0.217031	0.839153	0.56125	0.776455	0.423762	0.947444	0.260864	-1.69487	0.00832132	0.630106	0.0732404	0.916167	0.99639	-0.831784	0.227238	0.999976	1.03116	0.159158	0.405514	0.00832132	1.69487	ENSSSCG00000004388	armadillo repeat containing 2 [Source:HGNC SymbolAcc:HGNC:23045]
XLOC_016516	Chr15	84614647	84633377	1087	gene:ENSSSCG00000015930|transcript:ENSSSCT00000017346	ENSSSCG00000015930	1.46724	0.237433	0.482281	0.339247	0.0889417	0.188505	0.260274	0.163239	0	0.374974	0.170541	0.361546	1.46724	55.0053	2.39762	0.502813	0.895757	0.706465	0.195	0.37789	0.505772	0.366465	0	0.595954	0.291119	0.766483	-1.69088	0.013336	0.734158	0.815849	0.303038	NA	-1.70948	0.0247599	0.999976	0.89063	0.261846	NA	0.013336	1.70948	ENSSSCG00000015930
XLOC_020519	Chr17	58865301	58884884	2152	KCNG1|transcript:ENSSSCT00000008182	ENSSSCG00000007476	0.0600907	0.419756	0.121803	0.039544	0.0299503	0.0317387	0.0657338	0.0824541	0.44097	0.0541153	0.0215355	0.304369	0.44097	30.0769	0.0981944	0.888919	0.226229	0.0823485	0.0656644	0.0636256	0.127736	0.185106	0.827343	0.0860067	0.0367619	0.645266	-1.69067	0.0161346	0.78906	-0.629775	0.4249	NA	0.265573	0.725399	0.999976	1.40919	0.114996	NA	0.0161346	1.69067	ENSSSCG00000007476	potassium voltage-gated channel modifier subfamily G member 1 [Source:HGNC SymbolAcc:HGNC:6248]
XLOC_052922	JH118764.1	31205	37150	1840	gene:ENSSSCG00000024367|transcript:ENSSSCT00000030133	ENSSSCG00000024367	0.538813	0.163644	0.52234	0.107915	0.0175144	0.185602	0.205013	0.289306	0.171915	0.0949371	0.151123	0.593298	0.593298	34.1925	0.880477	0.34655	0.97016	0.224728	0.0383994	0.372071	0.398387	0.649479	0.322544	0.150886	0.257972	1.2578	-1.68945	0.0128921	0.725855	0.205378	0.773432	NA	-0.770985	0.264096	0.999976	1.32197	0.10532	0.343156	0.0128921	1.68945	ENSSSCG00000024367
XLOC_011208	Chr13	37485392	37526672	1487	POC1A|transcript:ENSSSCT00000012506	ENSSSCG00000011426	9.04423	4.51267	4.58313	2.65159	1.75545	2.54925	3.4247	2.26724	3.76828	2.03622	2.02581	3.75881	9.04423	463.828	14.7792	9.5565	8.51241	5.5218	3.84872	5.11041	6.65496	5.08984	7.07	3.23621	3.45814	7.96872	-1.68744	0.00203058	0.332175	-0.220505	0.677862	0.990567	-0.828204	0.179448	0.999976	0.677024	0.122254	0.36241	0.00203058	1.68744	ENSSSCG00000011426	POC1 centriolar protein A [Source:HGNC SymbolAcc:HGNC:24488]
XLOC_022930	Chr2	69443196	69444410	1023	\ICAM4|transcript:ENSSSCT00000014918,ICAM4|transcript:ENSSSCT00000036542\""	ENSSSCG00000013655;ENSSSCG00000013654	2.1068	1.13529	3.54447	0.55457	1.10257	0.567511	1.88981	0.173452	0.353384	1.42297	0.407722	0.59759	3.54447	74.3314	3.44272	2.40421	6.58326	1.15487	2.41732	1.13767	3.67233	0.389391	0.663014	2.26156	0.695996	1.2669	-1.68679	0.00308079	0.387541	0.200676	0.788209	0.990999	-1.06615	0.129533	0.999976	0.7423	0.289209	0.524752	0.00308079	1.68679	ENSSSCG00000013654	intercellular adhesion molecule 4 (Landsteiner-Wiener blood group) [Source:HGNC SymbolAcc:HGNC:5347]
XLOC_048626	GL893533.2	47754	61297	2221	gene:ENSSSCG00000029191|transcript:ENSSSCT00000030050	ENSSSCG00000029191	9.2964	7.14658	8.47769	1.57094	2.26355	5.16644	5.39256	5.15307	8.34195	9.67409	8.95171	5.66233	9.67409	800.196	15.1913	15.1343	15.7459	3.2714	4.9627	10.357	10.479	11.5684	15.6511	15.3752	15.2809	12.0042	-1.68544	0.00159082	0.30847	0.514712	0.373644	0.990567	-0.309101	0.589973	0.999976	1.97496	0.000865964	0.0402099	0.000865964	1.97496	ENSSSCG00000029191
XLOC_025186	Chr2	16971975	16972232	258	-	.	2.84025	0	0.338656	0	0.124909	0	0	0	0	0	0	0.169251	2.84025	25.2727	4.64127	0	0.628998	0	0.273856	0	0	0	0	0	0	0.358815	-1.68315	0.01745	0.792341	0.287543	0.540703	NA	-1.68437	NA	NA	0.0922206	0.891895	NA	NA	1.68437	XLOC_025186	Unannotated_TU
XLOC_035734	Chr6	64634414	64644563	1976	APITD1|transcript:ENSSSCT00000003776	ENSSSCG00000003403	11.2998	4.33198	6.56626	2.65575	2.87038	3.1109	3.26921	4.87155	10.5654	4.95056	5.20671	3.38108	11.2998	770.074	18.4651	9.17384	12.1957	5.53047	6.29315	6.23634	6.35282	10.9364	19.8227	7.86804	8.88804	7.16794	-1.68239	0.00208245	0.338107	-0.240159	0.697807	0.990567	-0.208755	0.74879	0.999976	1.30076	0.0121065	0.139637	0.00208245	1.68239	ENSSSCG00000003403	\apoptosis-inducing, TAF9-like domain 1 [Source:HGNC SymbolAcc:HGNC:23163]\""
XLOC_044566	Chr9	40452410	40483780	5627	RAB39A|transcript:ENSSSCT00000022868	ENSSSCG00000021212	0.0919247	0	0.0232913	0	0	0	0.00837978	0.00788348	0	0	0.00823608	0	0.0919247	17.8395	0.150215	0	0.0432597	0	0	0	0.0162838	0.017698	0	0	0.0140593	0	-1.6817	0.0161213	NA	-0.0564129	0.921279	NA	-1.2642	0.103739	NA	0.542353	0.41609	NA	0.0161213	1.6817	ENSSSCG00000021212	\RAB39A, member RAS oncogene family [Source:HGNC SymbolAcc:HGNC:16521]\""
XLOC_025149	Chr2	11149647	11151794	2108	-	.	6.85018	0.183651	1.22273	0.484433	1.57464	0.469816	0.0894744	0.189394	0.385864	0.11049	0.17588	0.227863	6.85018	498.021	11.1939	0.388917	2.27102	1.00881	3.4523	0.941827	0.173869	0.425181	0.723953	0.175604	0.300234	0.483072	-1.68137	0.0149639	0.77529	-0.252847	0.731252	NA	-2.4308	0.00124503	0.295936	-1.45795	0.0318024	0.208928	0.00124503	2.4308	XLOC_025149	Unannotated_TU
XLOC_016394	Chr15	52430854	52464889	2743	gene:ENSSSCG00000015785|transcript:ENSSSCT00000017188	ENSSSCG00000015785	9.02016	2.52476	8.45702	2.41987	2.39673	2.62698	3.45525	3.96219	6.68856	5.34943	4.73075	2.80181	9.02016	853.325	14.7399	5.34669	15.7075	5.03926	5.25469	5.26624	6.71434	8.89492	12.549	8.50196	8.07555	5.93987	-1.67948	0.00245239	0.359528	0.0977876	0.869763	0.992752	-0.420398	0.508181	0.999976	1.44982	0.00739357	0.115348	0.00245239	1.67948	ENSSSCG00000015785
XLOC_033964	Chr5	86742052	86790673	657	-	.	1.509	0.916607	0.265976	0.0863508	0.0981021	0.467819	0.502391	0.540156	1.65074	1.41804	3.24481	1.39574	3.24481	73.0446	2.46587	1.9411	0.494007	0.179821	0.215083	0.937823	0.97626	1.21262	3.09709	2.25371	5.53901	2.95899	-1.67839	0.0161427	0.78906	0.977602	0.164129	0.990567	-0.0078734	0.991441	0.999976	3.17538	2.2e-05	0.00335379	2.2e-05	3.17538	XLOC_033964	Unannotated_TU
XLOC_016287	Chr15	7824507	7843537	560	-	.	1.92433	0.384063	0.468071	0.405232	0.172642	0	0.252605	0.396074	0.564862	0.207957	0.827579	0.0779764	1.92433	37.1657	3.14456	0.813331	0.869365	0.843876	0.378508	0	0.49087	0.889168	1.05979	0.330511	1.41271	0.165311	-1.67789	0.0186829	0.810152	0.125224	0.874875	NA	-0.914892	0.222894	0.999976	1.05611	0.253787	NA	0.0186829	1.67789	XLOC_016287	Unannotated_TU
XLOC_039212	Chr7	4129561	4155529	233	-	.	2.59	4.06151	11.0623	1.70441	2.48961	0.29314	0	0	0	0	0	0	11.0623	52.4782	4.23233	8.60106	20.5464	3.54935	5.45832	0.587649	0	0	0	0	0	0	-1.67688	0.00855633	0.639014	NA	NA	NA	-3.79544	5.05e-07	0.000767864	-2.33132	0.0132406	NA	NA	NA	XLOC_039212	Unannotated_TU
XLOC_030897	Chr4	87134012	87185428	3122	MCM4|transcript:ENSSSCT00000006872	ENSSSCG00000006273	28.4145	16.6439	16.2321	8.3863	8.42308	7.51493	14.0009	16.596	13.2151	2.07025	4.29005	9.17534	28.4145	3059.48	46.4323	35.2468	30.1484	17.4641	18.4671	15.065	27.2069	37.2573	24.794	3.29029	7.32326	19.4518	-1.67633	0.00109033	0.260109	-1.36289	0.00394391	0.23412	-0.54343	0.335718	0.999976	-0.20982	0.624004	0.778124	0.00109033	1.67633	ENSSSCG00000006273	minichromosome maintenance complex component 4 [Source:HGNC SymbolAcc:HGNC:6947]
XLOC_048427	GL893344.2	9400	28175	2984	gene:ENSSSCG00000029245|transcript:ENSSSCT00000027320	ENSSSCG00000029245	0.765606	0.994651	0.570971	0.209134	0.280794	0.331894	0.505662	0.624375	0.560319	0.878104	0.48146	0.921919	0.994651	97.5849	1.25108	2.10637	1.06048	0.435513	0.615626	0.665339	0.982617	1.40169	1.05126	1.39559	0.821869	1.95448	-1.67449	0.00164028	0.30847	0.523598	0.345341	0.990567	-0.402879	0.482723	0.999976	1.90799	0.000463756	0.0276059	0.000463756	1.90799	ENSSSCG00000029245
XLOC_024236	Chr2	67034415	67062545	1991	-	.	0.562899	0.086419	0.724088	0.142472	0.0485583	0.171526	0.142099	0.467889	1.49798	0.438685	0.418985	0.504438	1.49798	94.5274	0.919835	0.18301	1.34487	0.296692	0.106461	0.343853	0.27613	1.05039	2.81048	0.697211	0.715222	1.06942	-1.67395	0.0127816	0.722551	-0.459136	0.520438	0.990567	0.506696	0.4925	0.999976	2.15437	0.0015437	0.0549939	0.0015437	2.15437	XLOC_024236	Unannotated_TU
XLOC_044095	Chr8	121572626	121574102	1477	-	.	0.817157	0.582465	0.29578	0.230464	0.109095	0.184974	0.0957746	0.180204	0	0.0788464	0.0627548	0.118258	0.817157	41.6256	1.33532	1.23349	0.549361	0.47993	0.239184	0.370812	0.186112	0.40455	0	0.125312	0.107125	0.250709	-1.66823	0.00937253	0.643333	0.120558	0.880812	NA	-1.95179	0.00835951	0.788936	-0.334811	0.691648	NA	0.00835951	1.95179	XLOC_044095	Unannotated_TU
XLOC_032657	Chr5	16315867	16324561	1520	-	.	5.30305	1.64136	2.12685	1.00775	1.39931	1.07845	1.83028	2.33475	1.42702	0.268156	0.548815	1.1204	5.30305	278	8.66574	3.47592	3.95027	2.09859	3.06791	2.16193	3.55665	5.24141	2.67736	0.426186	0.936847	2.37526	-1.66573	0.00472324	0.479641	-1.27319	0.0203348	0.610583	-0.788732	0.211762	0.999976	-0.351282	0.520809	0.705533	0.00472324	1.66573	XLOC_032657	Unannotated_TU
XLOC_044881	Chr9	82792692	83173509	3628	DYNC1I1|transcript:ENSSSCT00000016708	ENSSSCG00000015335	22.0159	10.5878	11.0421	1.82176	4.8855	9.36605	5.18579	10.0997	4.52139	30.8153	26.9917	8.91871	30.8153	4163.62	35.9763	22.4217	20.5088	3.79372	10.7112	18.7759	10.0772	22.6733	8.48297	48.9754	46.0757	18.9078	-1.66365	0.00475606	0.480364	1.88211	0.00174985	0.139988	-1.19019	0.0409002	0.999976	2.49338	0.000200591	0.0161572	0.000200591	2.49338	ENSSSCG00000015335	dynein cytoplasmic 1 intermediate chain 1 [Source:HGNC SymbolAcc:HGNC:2963]
XLOC_020372	Chr17	42693945	42707555	2106	AHCY|transcript:ENSSSCT00000007963	ENSSSCG00000007278	172.031	41.8508	23.7103	32.4609	27.9266	31.6049	35.3312	37.4303	29.847	49.3529	42.8235	24.6947	172.031	12495.1	281.117	88.6275	44.0379	67.5983	61.2276	63.3574	68.6565	84.0293	55.9986	78.4376	73.1012	52.3532	-1.66104	0.0079834	0.62275	0.476103	0.385491	0.990567	-1.18913	0.077799	0.999976	1.05532	0.0492405	0.252843	0.0079834	1.66104	ENSSSCG00000007278	adenosylhomocysteinase [Source:HGNC SymbolAcc:HGNC:343]
XLOC_047584	GL892509.2	86323	130566	448	-	.	1.44325	0.0960157	2.82793	0.50654	0.143869	0.228688	0.947271	1.48528	0.100868	0.909814	1.13792	1.07218	2.82793	25.7944	2.35842	0.203333	5.25241	1.05485	0.315424	0.458445	1.84076	3.33438	0.189248	1.44599	1.94247	2.27303	-1.66033	0.0183389	0.801458	0.486004	0.512006	NA	-0.650357	0.392439	0.999976	1.92644	0.0130425	0.143904	0.0130425	1.92644	XLOC_047584	Unannotated_TU
XLOC_038677	Chr6	82535117	82535492	376	-	.	1.83426	1.02962	1.16188	0.226326	0.514254	0.363306	1.8811	0.943837	1.56238	0.929171	7.76515	1.85816	7.76515	100.039	2.99737	2.18042	2.158	0.471314	1.12747	0.72831	3.65541	2.11887	2.93133	1.47675	13.2554	3.93933	-1.65922	0.013468	0.737857	1.10167	0.1283	0.990567	0.056143	0.935484	0.999976	3.12304	NA	NA	NA	3.12304	XLOC_038677	Unannotated_TU
XLOC_033540	Chr5	20696169	20702336	1197	gene:ENSSSCG00000027828|transcript:ENSSSCT00000027893	ENSSSCG00000027828	96.5452	6.00126	15.7666	12.157	12.4652	18.2023	10.2027	8.07899	6.98409	7.44269	12.6605	17.8388	96.5452	3985.65	157.765	12.7089	29.2839	25.3163	27.3293	36.4897	19.8262	18.1369	13.1035	11.8288	21.6119	37.8185	-1.65805	0.0123876	0.713697	0.624028	0.184651	0.990567	-1.86426	0.00899942	0.808041	0.359177	0.393542	0.611303	0.00899942	1.86426	ENSSSCG00000027828
XLOC_033538	Chr5	20667163	20670221	1281	gene:ENSSSCG00000026482|transcript:ENSSSCT00000023553	ENSSSCG00000026482	38.6297	2.55202	6.44557	4.47305	5.00631	7.73125	3.01838	4.64035	2.89266	4.13642	5.24585	8.11295	38.6297	1706.65	63.1249	5.40443	11.9716	9.31492	10.9761	15.4986	5.8654	10.4174	5.42717	6.5741	8.95486	17.1996	-1.65598	0.0125124	0.714561	0.811926	0.0736219	0.990567	-1.86738	0.0086585	0.799644	0.555756	0.198999	0.443955	0.0086585	1.86738	ENSSSCG00000026482
XLOC_027816	Chr3	42640731	42658434	3834	CCNF|transcript:ENSSSCT00000028270	ENSSSCG00000026326	4.20482	1.90729	1.78894	1.0432	0.773303	1.30047	1.64802	1.0876	1.08435	0.364495	0.253843	0.956705	4.20482	555.999	6.87112	4.03908	3.32266	2.17242	1.69542	2.60702	3.20247	2.44162	2.03444	0.5793	0.433318	2.02823	-1.65413	0.00321433	0.389735	-1.1462	0.0319963	0.760129	-1.00135	0.102827	0.999976	-0.513619	0.297486	0.531185	0.00321433	1.65413	ENSSSCG00000026326	cyclin F [Source:HGNC SymbolAcc:HGNC:1591]
XLOC_007063	Chr11	8002768	8003548	678	-	.	1.78015	2.91842	0.386607	0.292867	0.52285	0.654809	0.695472	0.457997	0.666504	1.20235	1.91393	0.193216	2.91842	44.462	2.90895	6.18035	0.718059	0.609881	1.14632	1.31268	1.35146	1.02818	1.25049	1.91092	3.26714	0.40962	-1.65396	0.0104903	0.673993	0.858424	0.249173	0.990567	-1.05703	0.131472	0.999976	1.59852	0.0424523	0.235904	0.0104903	1.65396	XLOC_007063	Unannotated_TU
XLOC_044939	Chr9	102505170	102522026	734	-	.	1.46816	0.644639	0	0.0386461	0	0.232635	0	0	0	0	0	0	1.46816	37.1657	2.39912	1.36515	0	0.0804787	0	0.466356	0	0	0	0	0	0	-1.65187	0.021849	0.857864	NA	NA	NA	-2.23314	0.00438826	0.576029	-0.66163	0.384253	NA	NA	NA	XLOC_044939	Unannotated_TU
XLOC_033256	Chr5	109254252	109290555	5723	E2F7|transcript:ENSSSCT00000001039	ENSSSCG00000000950	1.83025	1.26272	1.29006	0.807915	0.377281	0.501252	1.12877	1.11618	0.947523	0.0915696	0.161958	0.602774	1.83025	361.251	2.99082	2.67406	2.39608	1.68244	0.827167	1.00485	2.19346	2.50577	1.77773	0.145534	0.276469	1.27789	-1.65161	0.00170853	0.30847	-1.74131	0.00153645	0.129062	-0.480843	0.388109	0.999976	-0.587756	0.302971	0.536441	0.00153645	1.74131	ENSSSCG00000000950	E2F transcription factor 7 [Source:HGNC SymbolAcc:HGNC:23820]
XLOC_039920	Chr7	94886018	94906885	4913	AKAP5|transcript:ENSSSCT00000002526	ENSSSCG00000002269;ENSSSCG00000002268	13.2746	2.24137	5.20185	3.01965	2.20397	2.89166	2.18825	2.44691	3.18245	1.35111	2.27336	2.82639	13.2746	2249.27	21.692	4.74655	9.66157	6.28828	4.83209	5.79683	4.25227	5.49318	5.97087	2.14735	3.8807	5.99198	-1.64947	0.0064476	0.566213	-0.178646	0.724288	0.990567	-1.24905	0.059665	0.999976	0.240469	0.568996	0.740637	0.0064476	1.64947	ENSSSCG00000002269	\methylenetetrahydrofolate dehydrogenase, cyclohydrolase and formyltetrahydrofolate synthetase 1 [Source:HGNC SymbolAcc:HGNC:7432]\""
XLOC_039920	Chr7	94886018	94906885	4913	AKAP5|transcript:ENSSSCT00000002526	ENSSSCG00000002269;ENSSSCG00000002268	13.2746	2.24137	5.20185	3.01965	2.20397	2.89166	2.18825	2.44691	3.18245	1.35111	2.27336	2.82639	13.2746	2249.27	21.692	4.74655	9.66157	6.28828	4.83209	5.79683	4.25227	5.49318	5.97087	2.14735	3.8807	5.99198	-1.64947	0.0064476	0.566213	-0.178646	0.724288	0.990567	-1.24905	0.059665	0.999976	0.240469	0.568996	0.740637	0.0064476	1.64947	ENSSSCG00000002268	A-kinase anchoring protein 5 [Source:HGNC SymbolAcc:HGNC:375]
XLOC_035837	Chr6	74644744	74646479	887	gene:ENSSSCG00000003528|transcript:ENSSSCT00000003919	ENSSSCG00000003528	92.5276	55.2358	50.0402	21.7144	27.8304	30.3777	39.9232	29.3068	43.9663	19.0374	48.5911	30.867	92.5276	2830.54	151.2	116.973	92.9413	45.2192	61.0165	60.8972	77.5799	65.7924	82.4889	30.2565	82.9467	65.4386	-1.64918	0.00149258	0.306395	-0.0262172	0.962606	0.997984	-0.724375	0.221861	0.999976	0.917575	0.0728591	0.294737	0.00149258	1.64918	ENSSSCG00000003528
XLOC_011517	Chr13	99844729	99881518	6758	IGSF10|transcript:ENSSSCT00000012827	ENSSSCG00000011717	1.97092	2.69878	17.079	2.16587	2.30803	1.75858	6.66338	6.40002	2.34036	0.0947779	0.795494	3.22428	17.079	2349.96	3.22068	5.71522	31.7215	4.51033	5.06022	3.52537	12.9485	14.3677	4.39095	0.150633	1.35794	6.83553	-1.6473	0.00400995	0.440874	-1.62743	0.013006	0.475399	-0.322415	0.611299	0.999976	-0.352834	0.594343	0.758182	0.00400995	1.6473	ENSSSCG00000011717	immunoglobulin superfamily member 10 [Source:HGNC SymbolAcc:HGNC:26384]
XLOC_030410	Chr4	115641231	115680730	1976	TSPAN2|transcript:ENSSSCT00000007393	ENSSSCG00000006748	7.0242	0.848981	2.36562	1.67958	1.22317	0.967836	0.381806	0.179596	1.94386	0.50095	0.680156	1.37011	7.0242	478.694	11.4783	1.79789	4.39375	3.49765	2.68174	1.94019	0.741935	0.403185	3.64704	0.796171	1.16105	2.90465	-1.64012	0.009605	0.644782	-0.148293	0.835733	0.992086	-1.34633	0.0696278	0.999976	-0.10094	0.838182	0.9087	0.009605	1.64012	ENSSSCG00000006748	tetraspanin 2 [Source:HGNC SymbolAcc:HGNC:20659]
XLOC_014536	Chr14	34836041	34987049	1038	CIT|transcript:ENSSSCT00000010781	ENSSSCG00000029751;ENSSSCG00000009836;ENSSSCG00000009837	2.20093	0.290082	0.883834	0.628539	0.310468	0.0658011	1.09024	0.769254	0.217673	0.0560964	0.0446478	0.546886	2.20093	78.7913	3.59655	0.614307	1.64157	1.3089	0.680683	0.13191	2.11859	1.72694	0.408396	0.0891553	0.0762153	1.15941	-1.6372	0.0167431	0.792341	-1.18736	0.118588	NA	-0.767848	0.284499	0.999976	-0.290479	0.740857	NA	0.0167431	1.6372	ENSSSCG00000029751
XLOC_014536	Chr14	34836041	34987049	1038	CIT|transcript:ENSSSCT00000010781	ENSSSCG00000029751;ENSSSCG00000009836;ENSSSCG00000009837	2.20093	0.290082	0.883834	0.628539	0.310468	0.0658011	1.09024	0.769254	0.217673	0.0560964	0.0446478	0.546886	2.20093	78.7913	3.59655	0.614307	1.64157	1.3089	0.680683	0.13191	2.11859	1.72694	0.408396	0.0891553	0.0762153	1.15941	-1.6372	0.0167431	0.792341	-1.18736	0.118588	NA	-0.767848	0.284499	0.999976	-0.290479	0.740857	NA	0.0167431	1.6372	ENSSSCG00000009837
XLOC_014536	Chr14	34836041	34987049	1038	CIT|transcript:ENSSSCT00000010781	ENSSSCG00000029751;ENSSSCG00000009836;ENSSSCG00000009837	2.20093	0.290082	0.883834	0.628539	0.310468	0.0658011	1.09024	0.769254	0.217673	0.0560964	0.0446478	0.546886	2.20093	78.7913	3.59655	0.614307	1.64157	1.3089	0.680683	0.13191	2.11859	1.72694	0.408396	0.0891553	0.0762153	1.15941	-1.6372	0.0167431	0.792341	-1.18736	0.118588	NA	-0.767848	0.284499	0.999976	-0.290479	0.740857	NA	0.0167431	1.6372	ENSSSCG00000009836
XLOC_039483	Chr7	34198186	34213249	2557	gene:ENSSSCG00000001510|transcript:ENSSSCT00000001683	ENSSSCG00000001510	5.64732	3.56636	3.3316	1.86372	1.22252	1.92324	3.50374	2.32471	2.98668	0.204948	0.851853	2.04928	5.64732	498.021	9.2283	7.55249	6.18789	3.88111	2.6803	3.85546	6.80857	5.21886	5.60357	0.325729	1.45414	4.3445	-1.63606	0.00183648	0.313293	-1.37869	0.0197488	0.597431	-0.491049	0.402652	0.999976	-0.3009	0.598929	0.761663	0.00183648	1.63606	ENSSSCG00000001510
XLOC_024305	Chr2	70615646	70617414	738	-	.	27.1597	1.28229	6.15638	4.18959	2.88205	5.22905	2.04458	2.28414	1.83695	3.47159	3.07707	2.54427	27.1597	691.282	44.3818	2.71551	11.4345	8.72463	6.31873	10.4825	3.97307	5.12777	3.44646	5.51748	5.25266	5.39389	-1.63576	0.0143292	0.754486	0.724256	0.20626	0.990567	-2.01068	0.00516891	0.63649	0.269754	0.623486	0.777637	0.00516891	2.01068	XLOC_024305	Unannotated_TU
XLOC_040652	Chr7	52534784	52554592	3833	MCM3|transcript:ENSSSCT00000031013	ENSSSCG00000025488	17.1498	8.8095	11.842	5.99443	4.43924	4.92705	9.69386	11.9552	10.1271	1.59508	2.527	6.6759	17.1498	2267.11	28.0246	18.6559	21.9946	12.4831	9.73279	9.87712	18.8374	26.8388	19.0004	2.5351	4.31367	14.153	-1.63528	0.00151463	0.306395	-1.4523	0.00191233	0.147327	-0.329961	0.560101	0.999976	-0.103645	0.806509	0.891565	0.00151463	1.63528	ENSSSCG00000025488	minichromosome maintenance complex component 3 [Source:HGNC SymbolAcc:HGNC:6945]
XLOC_031924	Chr4	95288754	95290018	1265	-	.	0.885953	0	0.207209	0.0896956	0.0254755	0.08099	0.1491	0	0	0.0460301	0.183179	0.0690384	0.885953	38.6523	1.44774	0	0.384857	0.186787	0.0558537	0.162358	0.289736	0	0	0.0731567	0.312694	0.146362	-1.63497	0.023244	0.871609	0.469078	0.546167	NA	-1.33017	0.0885876	0.999976	0.811938	0.376154	NA	0.023244	1.63497	XLOC_031924	Unannotated_TU
XLOC_007561	Chr12	5733244	5740811	382	-	.	5.3035	0.563024	1.60108	0.594057	1.3498	0.3576	1.11094	1.62577	1.77444	0.914577	1.81981	1.14311	5.3035	69.8715	8.66647	1.19232	2.97374	1.2371	2.95937	0.71687	2.1588	3.64978	3.32917	1.45356	3.10647	2.42341	-1.63339	0.0171426	0.792341	-0.000181894	0.99979	0.999926	-0.699224	0.335712	0.999976	1.15587	0.125522	0.366751	0.0171426	1.63339	XLOC_007561	Unannotated_TU
XLOC_028363	Chr3	139871305	139873586	1134	gene:ENSSSCG00000027343|transcript:ENSSSCT00000024515	ENSSSCG00000027343	28.0525	13.7314	14.0229	7.30418	8.1561	7.43849	13.6386	12.0485	21.2396	29.3194	26.5643	16.1344	29.3194	1238.24	45.8407	29.0791	26.0452	15.2106	17.8818	14.9117	26.5029	27.0483	39.8495	46.598	45.3461	34.2051	-1.63203	0.00232009	0.355994	0.725618	0.215392	0.990567	-0.256136	0.678453	0.999976	2.23911	2.43e-05	0.00359023	2.43e-05	2.23911	ENSSSCG00000027343
XLOC_022282	Chr2	2815220	2874163	4393	\gene:ENSSSCG00000012880|transcript:ENSSSCT00000034349,gene:ENSSSCG00000012880|transcript:ENSSSCT00000035139,gene:ENSSSCG00000012880|transcript:ENSSSCT00000035339,gene:ENSSSCG00000012880|transcript:ENSSSCT00000014079,gene:ENSSSCG00000012880|transcript:ENSSSCT00000033400\""	ENSSSCG00000012880	40.338	16.6557	33.9509	14.2315	10.6664	11.6609	10.0252	16.601	18.9788	4.08246	5.77063	11.9579	40.338	6111.53	65.9165	35.2718	63.0581	29.6365	23.3854	23.3762	19.4813	37.2685	35.6077	6.48834	9.85067	25.3509	-1.63087	0.00182651	0.313293	-0.966685	0.0504177	0.921164	-0.88446	0.139191	0.999976	-0.258135	0.494764	0.68765	0.00182651	1.63087	ENSSSCG00000012880
XLOC_050580	GL895305.2	38162	39313	388	gene:ENSSSCG00000027507|transcript:ENSSSCT00000027866	ENSSSCG00000027507	1.11095	0.33259	1.23854	0.292435	0	0.176035	0.486114	0.685984	0.698799	1.35065	0.477777	0.450173	1.35065	19.517	1.81542	0.704327	2.30038	0.608983	0	0.352892	0.944629	1.54	1.31108	2.14662	0.815583	0.954373	-1.63025	0.0228193	0.866484	0.38539	0.615114	NA	-0.390076	0.59873	0.999976	1.97342	0.026866	NA	0.0228193	1.97342	ENSSSCG00000027507
XLOC_053311	JH118988.1	49556	62322	1857	gene:ENSSSCG00000029712|transcript:ENSSSCT00000029217	ENSSSCG00000029712	1.20703	0.694912	0.446982	0.22913	0.29502	0.331025	0.457057	0.119441	1.04638	0.250848	0.324436	0.305691	1.20703	77.3047	1.97242	1.47162	0.830196	0.477151	0.646814	0.663597	0.888165	0.268139	1.9632	0.398678	0.553823	0.648069	-1.62991	0.00709072	0.587582	-0.634853	0.382161	0.990567	-0.324892	0.650164	0.999976	0.595551	0.36432	0.587182	0.00709072	1.62991	ENSSSCG00000029712
XLOC_032733	Chr5	20655231	20661102	3937	-	.	0.186128	0.142036	0.355086	0.0504353	0.0982267	0.0607202	0.0119769	0.112675	0.309907	0.11832	0.211887	0.144188	0.355086	38.6703	0.304152	0.30079	0.659513	0.105029	0.215357	0.121724	0.0232738	0.252951	0.581443	0.188048	0.361699	0.30568	-1.62771	0.00821982	0.628895	0.128062	0.866172	0.992339	-0.280672	0.703537	0.999976	1.55316	0.0277059	0.198763	0.00821982	1.62771	XLOC_032733	Unannotated_TU
XLOC_051093	GL896090.1	23584	23835	252	-	.	4.78945	0.853473	0.346719	0	0.383649	0.813114	0	0.528099	1.43457	0	0.183906	0.693123	4.78945	41.6256	7.82646	1.8074	0.643974	0	0.84113	1.63003	0	1.18556	2.69152	0	0.313935	1.46943	-1.62727	0.0236828	0.878308	-0.577345	0.462818	NA	-0.951584	0.224327	0.999976	-0.0711962	0.939332	NA	0.0236828	1.62727	XLOC_051093	Unannotated_TU
XLOC_053366	JH118999.1	70918	72923	1903	gene:ENSSSCG00000026709|transcript:ENSSSCT00000029264	ENSSSCG00000026709	0.634231	0.271246	0.711658	0.0894364	0.22015	0.215349	0.371674	0.233107	0.49867	0.0917941	0.243533	0.413033	0.711658	41.6256	1.0364	0.574417	1.32179	0.186247	0.482666	0.431704	0.722247	0.523315	0.935597	0.14589	0.41572	0.875636	-1.62707	0.0091943	0.643333	-0.467463	0.501845	0.990567	-0.390969	0.561729	0.999976	0.814286	0.266379	0.505085	0.0091943	1.62707	ENSSSCG00000026709
XLOC_028463	Chr3	5012641	5013598	844	-	.	1.94075	2.65022	3.10568	1.10911	0.381831	1.13296	3.35211	2.78566	1.39208	0.482934	0.988388	2.27647	3.35211	70.332	3.17139	5.61237	5.7683	2.30966	0.837144	2.27122	6.51391	6.25367	2.6118	0.767538	1.68721	4.82614	-1.62523	0.00294937	0.383089	-0.816018	0.163178	0.990567	-0.0463017	0.932965	0.999976	0.81227	0.20653	0.450656	0.00294937	1.62523	XLOC_028463	Unannotated_TU
XLOC_000648	Chr1	152625117	152647031	4944	ARHGAP11A|transcript:ENSSSCT00000005305	ENSSSCG00000004806	9.85208	3.15826	5.17807	2.67942	2.22926	2.54197	3.69098	2.96094	4.99967	2.3555	2.58719	2.42004	9.85208	1679.89	16.0993	6.68826	9.6174	5.57976	4.88754	5.09581	7.17242	6.64717	9.38031	3.74366	4.41642	5.13053	-1.62504	0.00364637	0.41733	-0.441912	0.413931	0.990567	-0.602185	0.338356	0.999976	0.638097	0.160671	0.406845	0.00364637	1.62504	ENSSSCG00000004806
XLOC_041913	Chr7	90904840	90905394	547	-	.	3.78253	1.25821	2.47584	0.933441	0.530236	1.18623	2.49989	1.70305	0.495674	1.9161	1.10142	1.3571	3.78253	71.3582	6.18104	2.66451	4.59847	1.94385	1.16251	2.37799	4.85785	3.82326	0.929977	3.0453	1.88016	2.87708	-1.62429	0.00861588	0.639825	0.1784	0.79121	0.990999	-0.717841	0.287779	0.999976	1.21132	0.068609	0.287313	0.00861588	1.62429	XLOC_041913	Unannotated_TU
XLOC_000614	Chr1	145823995	145833905	783	-	.	1.81669	0.329617	0.167382	0.398504	0.0411578	0.130846	0.60221	0.566543	0.807976	0.0743653	0.118377	0.0557685	1.81669	49.0587	2.96866	0.698031	0.310884	0.829866	0.0902362	0.262303	1.17023	1.27186	1.51591	0.118191	0.202073	0.11823	-1.62324	0.0224721	0.862028	-1.72234	0.0259385	NA	-0.343649	0.645314	0.999976	-0.282939	0.761253	NA	0.0224721	1.72234	XLOC_000614	Unannotated_TU
XLOC_019025	Chr16	36287414	36296787	2308	gene:ENSSSCG00000016900|transcript:ENSSSCT00000018405	ENSSSCG00000016900	2.16646	0.63367	3.5396	0.417874	0.712112	1.05057	0.79678	1.24932	0.665695	0.277517	0.301198	1.04059	3.5396	172.449	3.54022	1.34192	6.57422	0.870202	1.56127	2.10604	1.54832	2.80465	1.24897	0.441064	0.514156	2.20606	-1.62196	0.00583238	0.524444	-0.625152	0.26296	0.990567	-1.08008	0.0825042	0.999976	-0.0288832	0.960251	0.978387	0.00583238	1.62196	ENSSSCG00000016900
XLOC_050642	GL895392.2	49319	55650	370	gene:ENSSSCG00000014916|transcript:ENSSSCT00000016272	ENSSSCG00000014916	12.4655	20.1124	8.02889	1.9933	1.21938	9.59914	22.0472	19.5425	27.6019	5.66543	6.01225	16.7586	27.6019	323.685	20.3699	42.5921	14.9123	4.15096	2.67343	19.2431	42.8428	43.872	51.7863	9.0042	10.2631	35.5285	-1.61967	0.00863762	0.639825	-1.19607	0.0205608	0.612702	0.708003	0.219048	0.999976	1.35407	0.0432796	0.238331	0.00863762	1.61967	ENSSSCG00000014916
XLOC_034486	Chr5	45087688	45088744	1057	-	.	0.0815611	1.05808	0.123992	0.0268366	0.0609774	0.0969275	0.401492	0.0419681	0	0.110176	0	0	1.05808	22.6841	0.133279	2.2407	0.230295	0.0558859	0.13369	0.194308	0.78019	0.0942164	0	0.175105	0	0	-1.61603	0.0240126	0.881177	-0.435514	0.555081	NA	-0.684345	0.383575	0.999976	0.0433678	0.96249	NA	0.0240126	1.61603	XLOC_034486	Unannotated_TU
XLOC_024551	Chr2	90775412	90779216	349	-	.	9.26326	14.5438	46.5657	3.8201	4.33997	13.2102	15.1322	12.3294	1.55378	1.1679	0	1.37632	46.5657	330.88	15.1371	30.7994	86.4881	7.95517	9.51513	26.4821	29.4053	27.6788	2.91517	1.85617	0	2.91781	-1.61578	0.00481454	0.48241	-2.31404	0.00153765	0.129062	-1.00591	0.120363	0.999976	-2.03824	0.00716763	0.114186	0.00153765	2.31404	XLOC_024551	Unannotated_TU
XLOC_024549	Chr2	90747286	90761759	1476	gene:ENSSSCG00000014118|transcript:ENSSSCT00000015422	ENSSSCG00000014118	71.024	99.4067	243.473	39.436	40.5015	65.849	82.4539	50.0106	14.2976	6.78538	2.82588	11.183	243.473	7316.71	116.061	210.514	452.211	82.1236	88.7973	132.006	160.227	112.271	26.825	10.7842	4.82387	23.708	-1.61457	0.00069052	0.200869	-2.26169	9.91e-05	0.0186183	-1.22799	0.0381481	0.999976	-2.14036	8.92e-06	0.0018647	8.92e-06	2.26169	ENSSSCG00000014118
XLOC_020652	Chr17	15611452	15612237	786	-	.	0.274205	0	1.22278	0	0.0820014	0	0.179973	0.112876	0.0574923	0.444489	0.0589623	0.166667	1.22278	19.5682	0.44808	0	2.27111	0	0.179784	0	0.349729	0.253401	0.107866	0.706436	0.100651	0.353336	-1.61177	0.0237559	0.878898	0.643887	0.423429	NA	-1.03977	0.185529	0.999976	1.83731	0.0506731	NA	0.0237559	1.83731	XLOC_020652	Unannotated_TU
XLOC_008640	Chr12	31742402	31752325	3004	gene:ENSSSCG00000021000|transcript:ENSSSCT00000019161	ENSSSCG00000021000	0.157841	0.171831	0.159971	0.0566569	0.0536394	0.0227369	0.251148	0.0886025	0.180515	0.290753	0.169703	0.145362	0.290753	32.5283	0.257929	0.363887	0.29712	0.117985	0.117601	0.04558	0.488037	0.198908	0.33868	0.4621	0.289689	0.30817	-1.60832	0.0157094	0.787614	0.330848	0.641352	0.990567	0.113964	0.868863	0.999976	2.30594	0.0025535	0.0712238	0.0025535	2.30594	ENSSSCG00000021000
XLOC_003520	Chr1	105463474	105464244	771	-	.	2.01269	0.334747	0.73661	0.331123	0.376185	0.310059	0.183475	0.575361	0.586109	0.302091	0.601095	0.736275	2.01269	53.5186	3.28894	0.708895	1.36813	0.689549	0.824766	0.621566	0.356533	1.29166	1.09965	0.48012	1.02609	1.56091	-1.6078	0.0163034	0.78906	0.278374	0.702939	NA	-0.979706	0.181392	0.999976	1.0308	0.153729	0.39959	0.0163034	1.6078	XLOC_003520	Unannotated_TU
XLOC_052401	JH118478.1	484	12528	2832	gene:ENSSSCG00000021347|transcript:ENSSSCT00000027391	ENSSSCG00000021347	2.4962	1.86824	2.29848	0.450735	1.1607	0.98883	2.34766	2.53756	2.66475	2.75514	3.6002	2.29744	3.6002	349.344	4.07904	3.95637	4.26905	0.938634	2.54477	1.98228	4.56204	5.6967	4.99956	4.37881	6.14567	4.8706	-1.60764	0.00220811	0.353648	0.403048	0.457732	0.990567	0.12406	0.822319	0.999976	2.24039	6.62e-05	0.007189	6.62e-05	2.24039	ENSSSCG00000021347
XLOC_010904	Chr13	210075161	210099990	2540	CHAF1B|transcript:ENSSSCT00000013188	ENSSSCG00000012056	4.70083	2.04914	3.52589	1.9097	1.14189	1.07562	1.93067	3.5104	2.97109	0.802355	1.35019	2.56155	4.70083	411.796	7.68164	4.33947	6.54876	3.97685	2.50352	2.15626	3.75174	7.88068	5.57431	1.2752	2.30482	5.43053	-1.60554	0.00320919	0.389735	-0.710912	0.155942	0.990567	-0.355057	0.549051	0.999976	0.626788	0.186207	0.432692	0.00320919	1.60554	ENSSSCG00000012056	chromatin assembly factor 1 subunit B [Source:HGNC SymbolAcc:HGNC:1911]
XLOC_052960	JH118787.1	77050	82678	1085	gene:ENSSSCG00000025167|transcript:ENSSSCT00000022707	ENSSSCG00000025167	116.205	9.27698	22.5479	16.3139	16.3657	25.0229	13.2115	10.1395	10.6621	8.1573	16.4875	23.9865	116.205	4348.39	189.891	19.6459	41.8791	33.9728	35.881	50.1627	25.673	22.7627	20.0041	12.9646	28.1447	50.8518	-1.6055	0.0139271	0.745896	0.510726	0.295448	0.990567	-1.79046	0.0109621	0.874805	0.26473	0.545395	0.724442	0.0109621	1.79046	ENSSSCG00000025167
XLOC_012239	Chr13	34125391	34126003	613	-	.	0.562545	1.33326	0.142534	0.0925489	0.210287	0.111422	0.384609	0.434196	0.589742	0	0.529218	0.213704	1.33326	16.5768	0.919258	2.82344	0.264733	0.192729	0.461044	0.223364	0.747382	0.974748	1.10647	0	0.903394	0.453055	-1.60525	0.0229718	0.866749	-0.413335	0.604353	NA	-0.292713	0.693661	0.999976	0.904086	0.328933	NA	0.0229718	1.60525	XLOC_012239	Unannotated_TU
XLOC_029179	Chr3	60243318	60244699	1124	-	.	1.22719	1.14809	0.816209	0.378553	0.458741	0.303833	1.34243	0.67093	0.844278	0.414435	0.618475	0.893537	1.34243	47.5721	2.00536	2.43131	1.51597	0.788319	1.00576	0.609085	2.60866	1.50621	1.58402	0.65867	1.05576	1.89431	-1.60506	0.00584051	0.524444	-0.39904	0.526955	0.990567	-0.150881	0.810892	0.999976	1.14188	0.0707483	0.290384	0.00584051	1.60506	XLOC_029179	Unannotated_TU
XLOC_050126	GL894766.2	48681	62041	4380	gene:ENSSSCG00000022485|transcript:ENSSSCT00000027359	ENSSSCG00000022485	0.482225	0.216057	0.189508	0.0906684	0.161869	0.0701729	0.118421	0.202559	0.092854	0.106353	0.0952282	0.199392	0.482225	72.8448	0.788007	0.457545	0.35198	0.188813	0.354888	0.140674	0.230119	0.454734	0.174212	0.169029	0.162558	0.422713	-1.60478	0.0101503	0.662357	0.0943565	0.884885	0.994969	-1.06313	0.109484	0.999976	0.71868	0.281039	0.517819	0.0101503	1.60478	ENSSSCG00000022485
XLOC_024181	Chr2	64708294	64726508	587	gene:ENSSSCG00000027610|transcript:ENSSSCT00000029894	ENSSSCG00000027610	3.67164	0.293118	1.04193	0.676537	0.603905	0.349071	1.36559	0.226714	0.0769829	5.35659	1.34217	1.4134	5.35659	117.102	5.99984	0.620736	1.93521	1.40886	1.32403	0.699773	2.65365	0.508961	0.144434	8.51334	2.29113	2.99644	-1.6025	0.018985	0.815305	1.79509	0.0173571	0.564197	-1.19849	0.117351	0.999976	2.58147	0.000354041	0.024002	0.000354041	2.58147	ENSSSCG00000027610
XLOC_035308	Chr6	42682265	42711131	7646	gene:ENSSSCG00000002954|transcript:ENSSSCT00000003277	ENSSSCG00000002954	6.57907	5.94087	0.817053	3.11264	0.632224	0.844167	0.974389	0.910878	13.4515	0.731087	0.757658	4.07199	13.4515	3259.76	10.7509	12.581	1.51754	6.48193	1.38612	1.69228	1.89346	2.04488	25.2375	1.16193	1.29335	8.63267	-1.59661	0.0126345	0.71568	-1.37425	NA	NA	0.26157	0.727074	0.999976	0.474621	0.449237	0.653368	NA	1.59661	ENSSSCG00000002954
XLOC_004634	Chr1	295557607	295558482	862	-	.	2.20026	0.34931	0.91225	0.592335	0	0.316945	0.929932	1.80117	0.15727	0.4053	0.591402	3.54603	3.54603	65.4117	3.59545	0.739735	1.69435	1.23351	0	0.63537	1.80707	4.04355	0.295068	0.644152	1.00954	7.51762	-1.59476	0.0235675	0.876359	0.482942	0.494431	0.990567	-0.536561	0.458181	0.999976	1.87835	0.0222926	0.180336	0.0222926	1.87835	XLOC_004634	Unannotated_TU
XLOC_016270	Chr14	153132248	153133165	918	-	.	0.0939108	1.03086	0.333122	0.1545	0	0	0.0513649	0.0966456	0	0	0	0.0475673	1.03086	19.1942	0.15346	2.18306	0.61872	0.321739	0	0	0.0998137	0.216965	0	0	0	0.100843	-1.59316	0.0271063	0.918862	-0.245026	0.67083	NA	-1.68388	0.0312979	NA	-0.276821	0.703188	NA	0.0271063	1.68388	.
XLOC_045016	Chr9	120322753	120388911	2925	EZH2|transcript:ENSSSCT00000023706	ENSSSCG00000028840	14.162	5.61769	7.76651	4.68407	3.30529	3.60773	4.77172	5.44457	6.28783	2.13005	3.02625	4.38907	14.162	1428.65	23.1422	11.8966	14.425	9.75435	7.24666	7.2323	9.27254	12.2228	11.7971	3.38534	5.16592	9.30489	-1.59219	0.00358587	0.413798	-0.643818	0.181614	0.990567	-0.719358	0.23486	0.999976	0.271279	0.50583	0.695487	0.00358587	1.59219	ENSSSCG00000028840	enhancer of zeste 2 polycomb repressive complex 2 subunit [Source:HGNC SymbolAcc:HGNC:3527]
XLOC_007671	Chr12	18671538	18692928	3233	KIF18B|transcript:ENSSSCT00000018878	ENSSSCG00000017342	3.74653	3.77862	3.21603	2.07943	0.9968	1.22533	3.42745	2.19538	1.36979	0.288169	0.243692	1.4317	3.77862	417.743	6.12221	8.00199	5.97324	4.33032	2.18543	2.45638	6.66032	4.92851	2.56997	0.457993	0.41599	3.03522	-1.58932	0.0013148	0.284272	-1.65992	0.00369877	0.224115	-0.605011	0.267774	0.999976	-0.75411	0.180057	0.427145	0.0013148	1.65992	ENSSSCG00000017342	kinesin family member 18B [Source:HGNC SymbolAcc:HGNC:27102]
XLOC_052708	JH118652.1	54455	89481	1454	gene:ENSSSCG00000008366|transcript:ENSSSCT00000009160	ENSSSCG00000008366	0.948667	0.14792	0.450687	0.136564	0.0221641	0.28185	0.194579	0.396619	0.217554	0.240281	0.191242	0.600643	0.948667	47.5721	1.55022	0.31325	0.837077	0.284388	0.0485935	0.565016	0.378111	0.890391	0.408171	0.381884	0.326457	1.27337	-1.58868	0.0222197	0.858824	0.321224	0.645335	NA	-0.875189	0.22393	0.999976	1.28906	0.10681	0.344774	0.0222197	1.58868	ENSSSCG00000008366
XLOC_052568	JH118559.1	2284	10660	1863	gene:ENSSSCG00000022970|transcript:ENSSSCT00000028116	ENSSSCG00000022970	15.7335	41.2372	30.3907	8.48094	3.78831	17.6712	8.04866	7.50054	10.4786	43.2569	60.8224	3.4924	60.8224	3882.48	25.7101	87.328	56.4457	17.6612	8.30565	35.4249	15.6404	16.8383	19.6598	68.7492	103.826	7.40395	-1.58859	0.00248474	0.359528	1.83058	0.00901971	0.393663	-1.35137	0.0105451	0.860207	2.21752	0.00348413	0.0833203	0.00248474	2.21752	ENSSSCG00000022970
XLOC_043190	Chr8	80178275	80246968	820	MND1|transcript:ENSSSCT00000009866	ENSSSCG00000009009	8.30561	2.62287	3.67607	2.66366	2.00433	1.20777	3.39272	3.29998	7.71519	3.33746	2.71284	2.82236	8.30561	234.887	13.5722	5.55445	6.82769	5.54694	4.39439	2.42119	6.59282	7.40828	14.4751	5.3043	4.63092	5.98345	-1.58686	0.00775451	0.616958	-0.481335	0.431008	0.990567	-0.068756	0.917852	0.999976	1.16904	0.0358438	0.219249	0.00775451	1.58686	ENSSSCG00000009009	meiotic nuclear divisions 1 [Source:HGNC SymbolAcc:HGNC:24839]
XLOC_026263	Chr2	152856998	152858073	1076	-	.	0.120181	0.0399768	0.690216	0	0.0599007	0	0.262935	0.412271	0.167989	0.703499	0.387639	0.405825	0.703499	28.1912	0.196389	0.0846589	1.28196	0	0.131329	0	0.510942	0.925528	0.315178	1.11809	0.661714	0.860355	-1.5865	0.0267104	NA	0.863711	0.227573	NA	0.00945121	0.990112	0.999976	3.4673	6.17e-05	0.00681649	6.17e-05	3.4673	XLOC_026263	Unannotated_TU
XLOC_030226	Chr4	101984486	102075276	5641	\gene:ENSSSCG00000006474|transcript:ENSSSCT00000007091,gene:ENSSSCG00000006474|transcript:ENSSSCT00000027298,gene:ENSSSCG00000006474|transcript:ENSSSCT00000031509\""	ENSSSCG00000006479;ENSSSCG00000006474	3.25523	3.30181	1.85093	1.5136	1.0169	0.902051	3.64452	5.38678	1.60216	0.846428	0.698329	3.80855	5.38678	633.304	5.31938	6.99225	3.4378	3.15201	2.22949	1.80831	7.08212	12.0931	3.00595	1.34525	1.19207	8.07419	-1.58422	0.00178279	0.31312	-0.879656	0.0973498	0.990567	0.0989346	0.858261	0.999976	0.866519	0.086298	0.317168	0.00178279	1.58422	ENSSSCG00000006479
XLOC_030226	Chr4	101984486	102075276	5641	\gene:ENSSSCG00000006474|transcript:ENSSSCT00000007091,gene:ENSSSCG00000006474|transcript:ENSSSCT00000027298,gene:ENSSSCG00000006474|transcript:ENSSSCT00000031509\""	ENSSSCG00000006479;ENSSSCG00000006474	3.25523	3.30181	1.85093	1.5136	1.0169	0.902051	3.64452	5.38678	1.60216	0.846428	0.698329	3.80855	5.38678	633.304	5.31938	6.99225	3.4378	3.15201	2.22949	1.80831	7.08212	12.0931	3.00595	1.34525	1.19207	8.07419	-1.58422	0.00178279	0.31312	-0.879656	0.0973498	0.990567	0.0989346	0.858261	0.999976	0.866519	0.086298	0.317168	0.00178279	1.58422	ENSSSCG00000006474
XLOC_018511	Chr15	148421263	148422307	939	-	.	0.459053	1.09943	0.930493	0.181254	0.0343201	0.436432	0.753243	0.425179	0.240623	0.372064	0.493551	0.651049	1.09943	20.9392	0.75014	2.32826	1.72824	0.377453	0.0752449	0.874902	1.46372	0.954506	0.451453	0.59133	0.842508	1.38023	-1.58078	0.0171029	0.792341	0.202719	0.772456	0.990999	-0.57831	0.383859	0.999976	1.38635	0.0821928	0.310621	0.0171029	1.58078	XLOC_018511	Unannotated_TU
XLOC_047714	GL892685.2	109346	156598	4371	gene:ENSSSCG00000005404|transcript:ENSSSCT00000005947	ENSSSCG00000005404	4.81246	0.738075	1.84901	1.36932	0.951093	0.687547	0.819865	0.994581	1.8609	1.82504	1.60101	0.619387	4.81246	725.475	7.86406	1.56302	3.43423	2.85153	2.08522	1.37831	1.59318	2.23278	3.4914	2.90058	2.73298	1.31311	-1.58067	0.0106885	0.677646	0.339086	0.597119	0.990567	-0.874733	0.201497	0.999976	1.1259	0.0683777	0.286986	0.0106885	1.58067	ENSSSCG00000005404
XLOC_000847	Chr1	204289994	204304921	1260	CDKN3|transcript:ENSSSCT00000005564	ENSSSCG00000005047	5.84997	2.32145	2.35769	2.02616	1.0998	1.19257	3.7423	1.5843	3.80161	1.84851	2.28044	1.21297	5.84997	254.213	9.55946	4.91613	4.37902	4.21938	2.41124	2.39071	7.27214	3.55667	7.13253	2.93788	3.89279	2.5715	-1.57681	0.00704713	0.587582	-0.456033	0.467	0.990567	-0.234129	0.720858	0.999976	0.959824	0.105888	0.343865	0.00704713	1.57681	ENSSSCG00000005047	cyclin dependent kinase inhibitor 3 [Source:HGNC SymbolAcc:HGNC:1791]
XLOC_014020	Chr14	95764350	95766145	1796	NPY4R|transcript:ENSSSCT00000011351	ENSSSCG00000010369	0.0960023	0.311356	0.121622	0.0473824	0.035887	0	0.131272	0.0987981	0.226448	0.0648419	0.103217	0.0486267	0.311356	12.8901	0.156878	0.659359	0.225893	0.0986715	0.0786803	0	0.255092	0.221797	0.424859	0.103055	0.176195	0.103089	-1.57579	0.0280581	NA	-0.541906	0.491224	NA	0.00716058	0.992288	0.999976	1.17643	0.20715	NA	0.0280581	1.57579	ENSSSCG00000010369
XLOC_024927	Chr2	162339842	162340860	382	gene:ENSSSCG00000028736|transcript:ENSSSCT00000026880	ENSSSCG00000028736	219.587	94.025	54.8942	35.9405	57.0292	63.5634	57.8921	74.321	146.332	52.7406	42.0982	134.201	219.587	2892.98	358.829	199.117	101.957	74.8443	125.033	127.424	112.497	166.847	274.546	83.8218	71.8631	284.508	-1.57262	0.00726501	0.591389	-0.351812	0.527409	0.990567	-0.394275	0.552078	0.999976	0.939523	0.0273379	0.197341	0.00726501	1.57262	ENSSSCG00000028736
XLOC_045315	Chr9	5641010	5642223	435	gene:ENSSSCG00000014727|transcript:ENSSSCT00000016078	ENSSSCG00000014727	1772.26	476.824	2287.07	359.893	361.234	978.989	1087.55	285.334	223.348	1173.66	619.524	899.636	2287.07	26588.4	2896.06	1009.77	4247.85	749.459	791.985	1962.55	2113.37	640.56	419.042	1865.33	1057.55	1907.24	-1.57223	0.00702872	0.587582	0.833807	0.174291	0.990567	-1.24369	0.0592042	0.999976	1.2434	0.0257599	0.192529	0.00702872	1.57223	ENSSSCG00000014727
XLOC_015099	Chr14	134049152	134096543	2728	gene:ENSSSCG00000029075|transcript:ENSSSCT00000026254	ENSSSCG00000029075	7.69507	2.74363	3.395	2.2668	1.74836	1.91535	0.864242	0.73175	2.02091	0.51227	1.56293	1.45663	7.69507	723.988	12.5745	5.81019	6.30565	4.72051	3.83318	3.83964	1.67942	1.64274	3.79161	0.814163	2.66798	3.08807	-1.56903	0.00551808	0.51366	-0.0311245	0.960564	0.997984	-1.51738	0.0221445	0.999976	-0.135621	0.791684	0.883284	0.00551808	1.56903	ENSSSCG00000029075
XLOC_002090	Chr1	145024739	145058746	2982	-	.	6.66379	2.79843	4.49758	2.3591	1.73993	1.83237	5.15489	3.07934	5.10687	0.820114	2.9684	2.87012	6.66379	685.336	10.8893	5.92624	8.35352	4.91271	3.8147	3.6733	10.0171	6.91296	9.58144	1.30342	5.06717	6.08469	-1.56711	0.00352951	0.412407	-0.808774	0.158815	0.990567	-0.111337	0.85536	0.999976	0.684448	0.18999	0.435176	0.00352951	1.56711	.
XLOC_030617	Chr4	8078824	8424733	8079	\TG|transcript:ENSSSCT00000036171,TG|transcript:ENSSSCT00000006531,TG|transcript:ENSSSCT00000035213,CU469018.1-001|transcript:ENSSSCT00000035307\""	.	0.0746962	0.0479187	0.075704	0.0105333	0.0239336	0.0253626	0.0408554	0.0164725	0.0839008	0.00720734	0.0401548	0.0216199	0.0839008	21.4835	0.122061	0.101478	0.140608	0.0219351	0.052473	0.0508437	0.0793914	0.0369799	0.157414	0.0114548	0.0685457	0.0458345	-1.56654	0.017903	0.792341	-0.604764	0.439707	NA	-0.244442	0.736027	0.999976	0.613735	0.479084	NA	0.017903	1.56654	.
XLOC_053047	JH118843.1	15134	42059	1025	gene:ENSSSCG00000028199|transcript:ENSSSCT00000032196	ENSSSCG00000028199	0.967235	0.92325	0.639317	0.110698	0.408727	0.333178	0.644041	0.389505	1.27852	1.81785	1.67292	0.724229	1.81785	69.3937	1.58056	1.95517	1.18742	0.230522	0.896111	0.667913	1.25152	0.87442	2.39874	2.88915	2.85573	1.53538	-1.56336	0.0131528	0.732881	0.815174	0.239865	0.990567	-0.0152247	0.982167	0.999976	2.59327	0.000245939	0.0186991	0.000245939	2.59327	ENSSSCG00000028199
XLOC_013706	Chr14	47093329	47099062	793	CRYBA4|transcript:ENSSSCT00000010921	ENSSSCG00000009965	1.30457	0	1.32217	0.143083	0.162555	0.301457	0.297308	0.447519	0.11397	0	0.233767	0.440522	1.32217	35.6791	2.1318	0	2.45571	0.297964	0.356393	0.604322	0.577736	1.00466	0.213828	0	0.399049	0.933913	-1.56292	0.0280056	0.918862	-0.147706	0.85369	NA	-1.12926	0.143479	0.999976	0.365136	0.683952	NA	0.0280056	1.56292	ENSSSCG00000009965	crystallin beta A4 [Source:HGNC SymbolAcc:HGNC:2396]
XLOC_000785	Chr1	185212155	185303450	4484	KIF23|transcript:ENSSSCT00000005481	ENSSSCG00000004969	6.11392	2.5997	3.32229	2.23944	1.25054	1.6527	2.7236	3.28448	2.18689	0.454501	0.609795	2.63909	6.11392	945.496	9.99078	5.5054	6.1706	4.66353	2.74174	3.31313	5.29258	7.37351	4.10301	0.722349	1.04094	5.59491	-1.56264	0.00451917	0.467416	-1.10953	0.0315766	0.759024	-0.645595	0.271235	0.999976	-0.162156	0.751772	0.860526	0.00451917	1.56264	ENSSSCG00000004969	kinesin family member 23 [Source:HGNC SymbolAcc:HGNC:6392]
XLOC_027992	Chr3	62752010	62821926	638	TMSB10|transcript:ENSSSCT00000009030	ENSSSCG00000008245	10426.8	2143.81	3471.85	1766.98	2631.52	2524.75	2161.94	2179.08	6272.91	4227.74	4141.87	2659.7	10426.8	229428	17038.5	4539.94	6448.4	3679.65	5769.45	5061.29	4201.15	4891.93	11769.1	6719.24	7070.31	5638.61	-1.56226	0.00926608	0.643333	0.171684	0.782649	0.990999	-0.517051	0.452369	0.999976	1.33591	0.00992258	0.129614	0.00926608	1.56226	ENSSSCG00000008245	Thymosin beta-10 [Source:UniProtKB/Swiss-ProtAcc:P21753]
XLOC_000650	Chr1	152738020	152749513	3828	GREM1|transcript:ENSSSCT00000005307	ENSSSCG00000004808	7.57829	2.05636	4.65626	0.503894	2.26461	2.82806	0.468081	2.13226	8.57032	0.319433	1.16224	1.67686	8.57032	1039.8	12.3837	4.35476	8.64822	1.04933	4.96504	5.66932	0.909588	4.78682	16.0795	0.507682	1.98399	3.55496	-1.56182	0.0108707	0.677646	-1.47712	0.0385705	0.832374	-0.194501	0.788341	0.999976	-0.298063	0.637733	0.787678	0.0108707	1.56182	ENSSSCG00000004808	\gremlin 1, DAN family BMP antagonist [Source:HGNC SymbolAcc:HGNC:2001]\""
XLOC_031661	Chr4	45382149	45382921	764	-	.	1.01556	0.281512	0.972085	0.334157	0.168725	0.1788	0.987498	0.232253	1.30125	1.75294	1.51651	0.400088	1.75294	49.8767	1.65954	0.596159	1.80549	0.695867	0.369921	0.358435	1.91893	0.521397	2.44139	2.78599	2.58873	0.848193	-1.56132	0.020168	0.8335	0.554009	0.452989	0.990567	0.148638	0.838057	0.999976	2.59786	0.000629911	0.0329433	0.000629911	2.59786	XLOC_031661	Unannotated_TU
XLOC_047947	GL892917.1	19033	29691	2052	PLK1|transcript:ENSSSCT00000022635	ENSSSCG00000026748	6.89008	2.3478	3.81087	2.26709	1.49197	1.78077	2.68855	2.44284	1.98197	0.340515	0.54204	2.66001	6.89008	487.614	11.2591	4.97194	7.07806	4.7211	3.27106	3.56985	5.22446	5.48407	3.71855	0.541188	0.925281	5.63926	-1.56116	0.00564093	0.517071	-1.00112	0.0808605	0.990567	-0.882821	0.147946	0.999976	-0.343984	0.539818	0.720092	0.00564093	1.56116	ENSSSCG00000026748	polo like kinase 1 [Source:HGNC SymbolAcc:HGNC:9077]
XLOC_022571	Chr2	19248535	19264347	1873	CD82|transcript:ENSSSCT00000030279	ENSSSCG00000029521	158.428	41.017	21.2952	41.5119	17.1198	33.1115	28.1961	18.0473	118.702	31.5234	33.2799	33.2222	158.428	10234	258.887	86.8618	39.5523	86.4467	37.5342	66.3777	54.7915	40.5153	222.708	50.1008	56.8099	70.4315	-1.55864	0.0139193	0.745896	-0.599133	0.365228	0.990567	-0.331722	0.648437	0.999976	0.729419	0.140387	0.383724	0.0139193	1.55864	ENSSSCG00000029521	CD82 molecule [Source:HGNC SymbolAcc:HGNC:6210]
XLOC_049164	GL893964.1	12262	16983	3842	gene:ENSSSCG00000025450|transcript:ENSSSCT00000031791	ENSSSCG00000025450	19.7911	3.45956	0.579911	3.93524	2.25636	2.77331	2.00051	3.97188	2.45822	0.954807	1.85764	3.05736	19.7911	2622.41	32.3407	7.32633	1.07709	8.19496	4.94695	5.55957	3.88744	8.91667	4.61209	1.5175	3.17105	6.48164	-1.55756	0.0217575	0.857864	-0.378194	0.429867	0.990567	-1.34936	0.0645204	0.999976	-0.103512	0.817843	0.897188	0.0217575	1.55756	ENSSSCG00000025450
XLOC_030006	Chr4	68487201	68557611	427	-	.	1.91802	2.82066	5.01322	1.39506	0.452832	1.35963	0.773	0.62333	1.58743	0.545462	0.43414	1.63623	5.01322	43.5836	3.13425	5.97331	9.31123	2.90515	0.992809	2.72562	1.50211	1.39935	2.97832	0.866915	0.741092	3.46882	-1.55446	0.00791769	0.620091	-0.236892	0.747674	NA	-1.13608	0.0866658	0.999976	0.102482	0.890617	0.938725	0.00791769	1.55446	XLOC_030006	Unannotated_TU
XLOC_051327	GL896216.1	4334	4771	438	-	.	3.24764	0.0982078	0.698188	0.582868	0.22073	0.311879	0.430621	0.101279	0	0	0.846473	0.697871	3.24764	49.0587	5.30698	0.207975	1.29677	1.21379	0.483938	0.625216	0.836795	0.227367	0	0	1.44496	1.4795	-1.55342	0.0288618	0.918862	0.716349	0.368605	NA	-1.70526	0.0295875	0.999976	0.68411	0.441579	NA	0.0288618	1.70526	XLOC_051327	Unannotated_TU
XLOC_004967	Chr10	24690226	24706823	2075	-	.	1.64111	0.746285	0.505291	0.56049	0.0155309	0.362081	0.749903	0.342056	0.435556	0.0841852	0.0223347	0.484017	1.64111	117.444	2.68174	1.58041	0.938495	1.16719	0.0340506	0.725853	1.45723	0.767898	0.817185	0.133797	0.038126	1.02612	-1.55158	0.0220042	0.857864	-1.15796	0.109815	0.990567	-0.843446	0.206461	0.999976	-0.321235	0.71119	0.836555	0.0220042	1.55158	XLOC_004967	Unannotated_TU
XLOC_032645	Chr5	15707159	15714121	2486	TROAP|transcript:ENSSSCT00000025445	ENSSSCG00000023176	2.32344	2.28398	2.21421	1.03835	0.920388	0.892921	2.42783	1.46321	0.854337	0.0702672	0.167779	1.72138	2.42783	199.208	3.79675	4.8368	4.11252	2.16231	2.0179	1.79001	4.71783	3.28484	1.6029	0.111677	0.286405	3.64934	-1.5503	0.0011026	0.260109	-1.20138	0.0787264	0.990567	-0.515606	0.357289	0.999976	-0.365508	0.599651	0.761887	0.0011026	1.5503	ENSSSCG00000023176	trophinin associated protein [Source:HGNC SymbolAcc:HGNC:12327]
XLOC_029830	Chr4	16755290	16824394	6019	ATAD2|transcript:ENSSSCT00000006566	ENSSSCG00000005983	2.22722	0.657482	1.0742	0.6268	0.540768	0.539014	0.626722	0.781225	0.780803	0.222503	0.369585	0.652934	2.22722	462.341	3.63952	1.39235	1.99515	1.30528	1.1856	1.08055	1.21786	1.75381	1.46493	0.353629	0.630894	1.38423	-1.54888	0.00708868	0.587582	-0.689926	0.17729	0.990567	-0.843755	0.180113	0.999976	0.0450615	0.920323	0.956345	0.00708868	1.54888	ENSSSCG00000005983	\ATPase family, AAA domain containing 2 [Source:HGNC SymbolAcc:HGNC:30123]\""
XLOC_025405	Chr2	55933689	55933857	169	-	.	1.78542	4.32696	0.517002	0.839238	0	0.202076	1.39506	3.14985	0.802171	3.1009	0.274227	6.45958	6.45958	19.517	2.91756	9.1632	0.960245	1.74767	0	0.405095	2.71092	7.07125	1.50502	4.92833	0.468116	13.6944	-1.54862	0.0314045	0.918862	0.639869	0.40075	NA	-0.282774	0.704757	0.999976	2.31989	0.00914834	NA	0.00914834	2.31989	XLOC_025405	Unannotated_TU
XLOC_036021	Chr6	96675488	96676836	781	-	.	3.64268	4.296	1.78998	0.944331	0.660211	2.05517	1.14713	3.40796	2.95088	0.447335	0.771418	3.01921	4.296	98.1175	5.95252	9.09764	3.32459	1.96652	1.44748	4.11994	2.22913	7.65071	5.5364	0.710959	1.31684	6.40077	-1.54784	0.00783991	0.618467	-0.764279	0.22941	0.990567	-0.345413	0.579776	0.999976	0.455022	0.492	0.685766	0.00783991	1.54784	XLOC_036021	Unannotated_TU
XLOC_052874	JH118737.1	5450	6456	1005	-	.	0.214453	0.556413	0.0434693	0	0.0641324	0.0339809	0	0	0	0	0.276683	0.434495	0.556413	11.342	0.350438	1.17832	0.080737	0	0.140607	0.0681205	0	0	0	0	0.472308	0.921136	-1.54626	0.0318524	NA	1.40515	0.0658202	NA	-1.82593	0.0187041	NA	1.71382	0.0675039	NA	0.0187041	1.82593	XLOC_052874	Unannotated_TU
XLOC_043514	Chr8	5306251	5307693	1443	-	.	0.388334	0	0.0302749	0	0	0	0	0	0	0	0	0	0.388334	19.3262	0.634578	0	0.0562306	0	0	0	0	0	0	0	0	0	-1.5444	0.0251968	NA	NA	NA	NA	-1.4363	0.0554072	NA	NA	NA	NA	NA	NA	XLOC_043514	Unannotated_TU
XLOC_001117	Chr1	267907804	267913331	2539	HEMGN|transcript:ENSSSCT00000005911	ENSSSCG00000005371	13.7006	3.03257	11.597	3.06119	2.95738	5.62231	4.51287	3.12741	3.61298	4.19682	5.25687	2.85494	13.7006	1199.71	22.3882	6.42208	21.5395	6.37477	6.48389	11.2709	8.76953	7.02089	6.77863	6.67011	8.97366	6.05251	-1.53882	0.00816523	0.626434	0.358369	0.524439	0.990567	-1.16493	0.064734	0.999976	0.780656	0.159103	0.405514	0.00816523	1.53882	ENSSSCG00000005371	hemogen [Source:HGNC SymbolAcc:HGNC:17509]
XLOC_053224	JH118944.1	451852	594424	7466	gene:ENSSSCG00000022918|transcript:ENSSSCT00000026520	ENSSSCG00000022918	0.386825	0.167082	0.280868	0.068389	0.0820124	0.178393	0.13263	0.148541	0.0423684	0.0701919	0.0434518	0.152068	0.386825	99.6041	0.632113	0.35383	0.521665	0.142417	0.179808	0.357619	0.25773	0.333468	0.0794911	0.111558	0.0741737	0.322385	-1.53796	0.00964904	0.646185	-0.122599	0.85193	0.992086	-1.29025	0.0434083	0.999976	0.139601	0.831339	0.904658	0.00964904	1.53796	ENSSSCG00000022918
XLOC_050602	GL895315.2	6665	8985	541	gene:ENSSSCG00000020811|transcript:ENSSSCT00000023095	ENSSSCG00000020811	4.46189	2.06727	2.6648	1.73029	1.31051	0.505003	2.17898	2.21392	1.33646	0.215261	0.342657	1.77573	4.46189	83.2512	7.29119	4.37785	4.94943	3.60324	2.87321	1.01236	4.23424	4.97013	2.50744	0.342119	0.584928	3.76457	-1.53791	0.0116422	0.691743	-1.06634	0.117215	0.990567	-0.70715	0.260814	0.999976	-0.250885	0.739305	0.853968	0.0116422	1.53791	ENSSSCG00000020811
XLOC_050905	GL895886.1	36494	62479	3812	TICRR|transcript:ENSSSCT00000002064	ENSSSCG00000001842	1.3117	0.496501	0.664697	0.550656	0.143718	0.295639	0.432937	0.407296	0.367486	0.0610998	0.0364725	0.332197	1.3117	172.449	2.14345	1.05144	1.23456	1.14672	0.315093	0.592659	0.841295	0.914359	0.689473	0.0971072	0.0622599	0.704263	-1.53609	0.0114614	0.688701	-1.30129	0.0479773	0.903384	-0.979831	0.118862	0.999976	-0.766295	0.286677	0.523112	0.0114614	1.53609	ENSSSCG00000001842
XLOC_052648	JH118618.1	6568	7443	870	-	.	4.90506	4.00485	3.56523	1.56503	1.77802	1.92344	3.90232	3.82417	5.29802	2.94487	3.35597	4.06553	5.29802	147.176	8.01537	8.48107	6.62183	3.25911	3.8982	3.85586	7.58309	8.58507	9.94007	4.68034	5.72877	8.61897	-1.53385	0.00286953	0.380817	-0.184047	0.732143	0.990748	0.0456951	0.937666	0.999976	1.49552	0.00176888	0.0590802	0.00176888	1.53385	XLOC_052648	Unannotated_TU
XLOC_049462	GL894139.2	2691	8499	1077	gene:ENSSSCG00000002342|transcript:ENSSSCT00000002606	ENSSSCG00000002342	0.920535	0.718914	1.13577	0.263382	0.299225	0.443929	0.744291	0.32951	0.503498	0.10813	0.516372	0.243269	1.13577	34.1925	1.50425	1.52245	2.10951	0.548481	0.656035	0.889931	1.44633	0.739735	0.944657	0.171854	0.881466	0.515733	-1.53371	0.00958487	0.644782	-0.462314	0.531346	0.990567	-0.612606	0.349265	0.999976	0.380254	0.626264	0.779655	0.00958487	1.53371	ENSSSCG00000002342
XLOC_040353	Chr7	24996695	25001111	579	gene:ENSSSCG00000001239|transcript:ENSSSCT00000001352	ENSSSCG00000001239	2.45676	2.89739	1.65994	0.293951	1.00186	1.23863	0.65151	0.84277	1.48289	0.703966	1.44076	1.20668	2.89739	49.0587	4.01461	6.1358	3.08307	0.612138	2.19653	2.48305	1.26603	1.89198	2.78217	1.11883	2.45943	2.55818	-1.53081	0.011449	0.688701	0.210675	0.759657	0.990999	-0.908409	0.165269	0.999976	0.873178	0.218731	0.460958	0.011449	1.53081	ENSSSCG00000001239
XLOC_049297	GL894031.1	224628	226381	1461	-	.	0.413053	0.117769	0.598037	0.174741	0.0441158	0.0934998	0.161372	0.212541	0.185581	0.15942	1.17368	0.0896648	1.17368	58.7533	0.674972	0.249399	1.11076	0.363889	0.0967213	0.187436	0.313583	0.477144	0.348185	0.253369	2.00351	0.190091	-1.52997	0.0255449	0.905287	1.13471	0.1404	0.990567	-0.744911	0.302135	0.999976	2.16448	0.0108167	0.133803	0.0108167	2.16448	XLOC_049297	Unannotated_TU
XLOC_013944	Chr14	79386061	79508428	10356	ADAMTS14|transcript:ENSSSCT00000011243	ENSSSCG00000010272	0.778355	0.431978	0.784638	0.268433	0.28318	0.300089	0.523619	0.715351	0.309812	0.0506038	0.134254	0.522854	0.784638	278	1.27191	0.914801	1.45734	0.558999	0.620857	0.60158	1.01751	1.60593	0.581266	0.0804257	0.229176	1.10846	-1.52958	0.00264586	0.366159	-1.02587	0.0773864	0.990567	-0.465647	0.402575	0.999976	0.00527393	0.992671	0.995731	0.00264586	1.52958	ENSSSCG00000010272	ADAM metallopeptidase with thrombospondin type 1 motif 14 [Source:HGNC SymbolAcc:HGNC:14899]
XLOC_043279	Chr8	110318680	110330116	1087	-	.	6.62239	0.672728	1.6076	1.61795	0.889417	1.09961	0.824202	0.816197	0.582011	0.267838	0.852703	0.482062	6.62239	248.267	10.8217	1.42464	2.98586	3.3693	1.95	2.20436	1.60161	1.83232	1.09196	0.425682	1.45559	1.02198	-1.52915	0.0195179	0.823347	-0.161823	0.809599	0.991212	-1.70852	0.0155629	0.999976	-0.415892	0.525926	0.709504	0.0155629	1.70852	.
XLOC_013071	Chr13	153396670	153396916	247	-	.	4.01383	1.7415	7.25163	2.29686	1.17425	0.829574	3.62716	8.08184	10.7941	1.41445	6.56702	8.13227	10.7941	84.5017	6.55902	3.68798	13.4687	4.78311	2.57447	1.66302	7.04839	18.1433	20.2518	2.24801	11.2101	17.2405	-1.5264	0.0155308	0.787061	-0.384054	0.555255	0.990567	0.665256	0.314394	0.999976	2.0363	0.00275581	0.0738138	0.00275581	2.0363	XLOC_013071	Unannotated_TU
XLOC_005884	Chr10	22940430	22941919	1444	-	.	0.0298511	0.774509	1.27066	0	0.0223176	0.283802	0	0.0614409	0	0.0403241	0.0320945	0.0302401	1.27066	37.3574	0.0487799	1.64018	2.36005	0	0.04893	0.568929	0	0.137932	0	0.0640881	0.0547864	0.0641095	-1.52634	0.033634	0.918862	0.311419	0.652587	NA	-2.49922	0.00132256	0.300001	-0.414101	0.659572	NA	0.00132256	2.49922	XLOC_005884	Unannotated_TU
XLOC_030159	Chr4	97721030	97736619	7395	\CD48|transcript:ENSSSCT00000006990,CD48|transcript:ENSSSCT00000034783,CD48|transcript:ENSSSCT00000035251,CD48|transcript:ENSSSCT00000033237\""	ENSSSCG00000006379	73.1299	4.64178	13.4339	12.3477	8.94674	16.5143	6.93108	5.40482	3.47701	8.60626	6.361	9.91433	73.1299	18651.2	119.502	9.82992	24.9512	25.7134	19.6152	33.1057	13.4687	12.1336	6.52353	13.6781	10.8584	21.0185	-1.52539	0.0209172	0.845016	0.788975	0.0969075	0.990567	-2.11073	0.0029309	0.476667	0.0370253	0.934065	0.964086	0.0029309	2.11073	ENSSSCG00000006379	CD48 molecule [Source:HGNC SymbolAcc:HGNC:1683]
XLOC_006935	Chr11	87211603	87363659	4452	RNF17|transcript:ENSSSCT00000010493	ENSSSCG00000029393;ENSSSCG00000009572	0.232372	0.0193239	0.0294384	0.0127431	0.0144773	0.0460253	0.0635485	0.0597848	0.0609016	0	0	0.00980835	0.232372	35.6791	0.37972	0.0409223	0.054677	0.026537	0.0317408	0.0922656	0.123489	0.134214	0.114263	0	0	0.0207938	-1.52451	0.0332768	0.918862	-1.69354	0.0350562	NA	-0.597864	0.435019	0.999976	-0.93887	0.308271	NA	0.0332768	1.69354	ENSSSCG00000009572	ring finger protein 17 [Source:HGNC SymbolAcc:HGNC:10060]
XLOC_006935	Chr11	87211603	87363659	4452	RNF17|transcript:ENSSSCT00000010493	ENSSSCG00000029393;ENSSSCG00000009572	0.232372	0.0193239	0.0294384	0.0127431	0.0144773	0.0460253	0.0635485	0.0597848	0.0609016	0	0	0.00980835	0.232372	35.6791	0.37972	0.0409223	0.054677	0.026537	0.0317408	0.0922656	0.123489	0.134214	0.114263	0	0	0.0207938	-1.52451	0.0332768	0.918862	-1.69354	0.0350562	NA	-0.597864	0.435019	0.999976	-0.93887	0.308271	NA	0.0332768	1.69354	ENSSSCG00000029393
XLOC_031257	Chr4	119674096	119703427	12043	\CD53|transcript:ENSSSCT00000007448,CD53|transcript:ENSSSCT00000035303,CD53|transcript:ENSSSCT00000034297,CD53|transcript:ENSSSCT00000036465\""	ENSSSCG00000006800	12.1015	1.12868	2.53566	2.11281	1.84106	2.79037	1.44869	1.21187	1.34332	1.77929	2.13193	1.90723	12.1015	5026.29	19.7751	2.39022	4.70957	4.39982	4.03642	5.59377	2.81514	2.72059	2.52033	2.82786	3.63928	4.04335	-1.52402	0.0182749	0.801458	0.666628	0.186663	0.990567	-1.69202	0.0152277	0.999976	0.454468	0.325063	0.554905	0.0152277	1.69202	ENSSSCG00000006800	CD53 molecule [Source:HGNC SymbolAcc:HGNC:1686]
XLOC_031493	Chr4	7971372	7972191	820	-	.	0.841074	0.367202	0.426211	0.103779	0.196503	0.208237	0	0.162294	0.385759	0	0	0.0532522	0.841074	23.7861	1.3744	0.777623	0.791616	0.216115	0.430823	0.417446	0	0.364342	0.723757	0	0	0.112895	-1.52302	0.0254671	0.903678	-0.954035	0.201625	NA	-0.924712	0.230777	0.999976	-1.17376	0.209872	NA	0.0254671	1.52302	XLOC_031493	Unannotated_TU
XLOC_023234	Chr2	93783039	93895724	12562	\VCAN|transcript:ENSSSCT00000015440,VCAN|transcript:ENSSSCT00000028327,VCAN|transcript:ENSSSCT00000031327,VCAN|transcript:ENSSSCT00000034590,VCAN|transcript:ENSSSCT00000032588,transcript:ENSSSCT00000035607|transcript:ENSSSCT00000035607,transcript:ENSSSCT00000035607|transcript:ENSSSCT00000035607,transcript:ENSSSCT00000035607|transcript:ENSSSCT00000035607,VCAN|transcript:ENSSSCT00000033299,transcri…	ENSSSCG00000014136	44.4673	32.8554	47.1469	11.4531	29.3482	11.5839	24.4774	29.5994	45.376	4.74187	9.47769	35.8525	47.1469	19265.2	72.6642	69.5779	87.5676	23.8505	64.3442	23.2218	47.5651	66.4493	85.1339	7.53635	16.1788	76.0078	-1.52279	0.00304679	0.385892	-1.05726	0.062947	0.985593	-0.235583	0.67979	0.999976	0.189343	0.734733	0.851103	0.00304679	1.52279	ENSSSCG00000014136	versican [Source:HGNC SymbolAcc:HGNC:2464]
XLOC_043143	Chr8	73610470	73630121	2055	ALB|transcript:ENSSSCT00000009802	ENSSSCG00000008948	0.314635	0.313978	0.212587	0.0966247	0.125456	0.0498552	0.091782	0.107933	0.0879591	0.680036	0.360832	0.276237	0.680036	52.0453	0.514147	0.664913	0.394845	0.201216	0.275056	0.0999432	0.178353	0.242304	0.165028	1.0808	0.615954	0.585627	-1.52246	0.0195871	0.824328	1.85301	0.00904908	0.393663	-1.15463	0.10254	0.999976	2.48838	0.000630088	0.0329433	0.000630088	2.48838	ENSSSCG00000008948	albumin [Source:HGNC SymbolAcc:HGNC:399]
XLOC_048137	GL893111.2	9715	46689	3156	gene:ENSSSCG00000026327|transcript:ENSSSCT00000025906	ENSSSCG00000026327	1.4341	0.599703	0.941284	0.368509	0.530983	0.367911	0.537867	0.899576	1.04525	0.885598	1.2335	0.816331	1.4341	156.096	2.34347	1.26999	1.74828	0.767404	1.16415	0.73754	1.0452	2.0195	1.96108	1.4075	2.10563	1.73063	-1.52005	0.00707278	0.587582	0.402184	0.491704	0.990567	-0.291995	0.641064	0.999976	1.75956	0.00137278	0.0528996	0.00137278	1.75956	ENSSSCG00000026327
XLOC_048077	GL893050.2	16871	47460	931	gene:ENSSSCG00000024118|transcript:ENSSSCT00000025155	ENSSSCG00000024118	0.231499	0.0924061	0.187698	0.0304686	0	0	0.0506477	0.0952961	0	0	0	0.140709	0.231499	7.43314	0.378293	0.195689	0.348617	0.0634494	0	0	0.09842	0.213935	0	0	0	0.298306	-1.51954	0.0321482	NA	-0.0408506	0.947978	NA	-0.936418	0.232013	NA	0.358239	0.615452	NA	0.0321482	1.51954	ENSSSCG00000024118
XLOC_023343	Chr2	135104003	135158940	2692	LMNB1|transcript:ENSSSCT00000015568	ENSSSCG00000014248	75.3377	24.4316	30.8338	31.2851	10.0439	15.3882	27.5877	24.965	21.1844	10.058	10.1916	18.8001	75.3377	6994.59	123.11	51.7389	57.2687	65.1496	22.0206	30.8482	53.6091	56.0453	39.7459	15.9854	17.3975	39.8564	-1.51907	0.0103403	0.667429	-0.751854	0.0810899	0.990567	-0.864155	0.160937	0.999976	0.0128774	0.979091	0.988937	0.0103403	1.51907	ENSSSCG00000014248	lamin B1 [Source:HGNC SymbolAcc:HGNC:6637]
XLOC_007895	Chr12	32830542	32861387	1490	gene:ENSSSCG00000025681|transcript:ENSSSCT00000029457	ENSSSCG00000025681	27.1359	18.967	13.0767	12.127	7.63488	6.28008	12.9117	2.2329	1.09181	8.87099	4.88327	5.94923	27.1359	1394.46	44.3429	40.1665	24.2877	25.254	16.7391	12.5895	25.0904	5.01276	2.04845	14.0989	8.33591	12.6125	-1.51722	0.00440315	0.462265	0.443675	0.515187	0.990567	-1.52316	0.0258614	0.999976	0.305616	0.565645	0.738558	0.00440315	1.52316	ENSSSCG00000025681
XLOC_013070	Chr13	151281393	151281597	205	-	.	2.52322	0	5.75385	0.276744	0.943216	0	1.15007	0	0	0.284039	0	0.213009	5.75385	24.0155	4.12321	0	10.6868	0.576306	2.06795	0	2.23485	0	0	0.45143	0	0.451581	-1.51695	0.0353532	0.918862	-0.247197	0.718256	NA	-1.22944	0.116409	0.999976	-0.281341	0.759264	NA	0.0353532	1.51695	XLOC_013070	Unannotated_TU
XLOC_050618	GL895346.1	6744	13396	515	gene:ENSSSCG00000026649|transcript:ENSSSCT00000030694	ENSSSCG00000026649	2.17618	0.58467	1.69657	0.660961	0.375455	0.530498	0.640915	0.25841	2.8956	1.01758	0.449946	2.11975	2.8956	47.2637	3.5561	1.23816	3.15109	1.37642	0.823164	1.06347	1.24544	0.580117	5.43269	1.61726	0.768073	4.49389	-1.51588	0.0198359	0.828009	-0.226822	0.763918	0.990999	-0.0606068	0.935242	0.999976	1.36077	0.0547031	0.261884	0.0198359	1.51588	ENSSSCG00000026649
XLOC_035861	Chr6	76928439	76934104	991	\gene:ENSSSCG00000024625|transcript:ENSSSCT00000026315,STMN1|transcript:ENSSSCT00000025212\""	ENSSSCG00000026257	244.624	100.571	156.452	86.1292	63.1198	76.2621	124.948	109.312	138.987	53.7038	67.2953	78.3446	244.624	8360.8	399.742	212.979	290.584	179.36	138.387	152.88	242.803	245.399	260.765	85.3526	114.875	166.092	-1.51517	0.00448536	0.467416	-0.695875	0.152043	0.990567	-0.441815	0.459116	0.999976	0.435838	0.286828	0.5233	0.00448536	1.51517	ENSSSCG00000026257	stathmin 1 [Source:HGNC SymbolAcc:HGNC:6510]
XLOC_022143	Chr18	51503539	51504443	905	-	.	0.0952598	0.475304	0.724088	0.15672	0	0	0	0.0490169	0.499326	0.386042	0.563302	0	0.724088	17.4672	0.155664	1.00655	1.34487	0.326361	0	0	0	0.110041	0.936828	0.613546	0.961577	0	-1.51511	0.035575	0.918862	0.429424	0.591106	NA	-0.377473	0.630283	0.999976	1.69434	0.0718214	NA	0.035575	1.69434	XLOC_022143	Unannotated_TU
XLOC_001589	Chr1	23710688	23739608	660	ZC2HC1B|transcript:ENSSSCT00000004563	ENSSSCG00000004128	0.653107	0.391046	0.661919	0.0429792	0.146484	0.258718	0	0.26885	0.0684681	0	0.491532	0.330809	0.661919	14.8663	1.06724	0.828118	1.2294	0.0895021	0.321159	0.518645	0	0.603556	0.128459	0	0.839062	0.701319	-1.51353	0.0302012	0.918862	0.654652	0.408359	NA	-1.45203	0.0610211	0.999976	0.893338	0.332583	NA	0.0302012	1.51353	ENSSSCG00000004128	zinc finger C2HC-type containing 1B [Source:HGNC SymbolAcc:HGNC:21174]
XLOC_049135	GL893937.2	137302	138103	802	-	.	7.73956	1.71631	4.41224	1.09645	1.96895	2.72525	1.41106	2.2678	1.91574	2.54113	3.75609	2.88571	7.73956	214.075	12.6472	3.63463	8.19501	2.28331	4.31682	5.46323	2.74202	5.09109	3.59429	4.03867	6.41178	6.11774	-1.5128	0.0130004	0.730482	0.823872	0.147241	0.990567	-1.19239	0.0674806	0.999976	1.22613	0.0311642	0.207133	0.0130004	1.5128	XLOC_049135	Unannotated_TU
XLOC_031332	Chr4	130278271	130315948	4678	PLPPR4|transcript:ENSSSCT00000007529	ENSSSCG00000006875	0.0184288	0.202294	0.709744	0.121275	0.0275558	0.0657027	0.131037	0.265517	0.086939	0.0871305	0.0594413	0.158686	0.709744	67.5991	0.0301146	0.428398	1.31823	0.25255	0.0604146	0.131712	0.254634	0.596073	0.163114	0.138478	0.101468	0.336417	-1.50946	0.0263142	0.911921	-0.373662	0.573849	0.990567	-0.580725	0.416313	0.999976	0.81922	0.269632	0.508105	0.0263142	1.50946	ENSSSCG00000006875	phospholipid phosphatase related 4 [Source:HGNC SymbolAcc:HGNC:23496]
XLOC_016295	Chr15	12769382	12827290	869	-	.	0.347221	0.247497	0.502723	0.163212	0.0370846	0.039299	1.19375	0.816761	0.676015	0.0670058	0.319984	0.602993	1.19375	25.7884	0.567396	0.524126	0.933725	0.339881	0.081306	0.0787815	2.31972	1.83359	1.26833	0.106494	0.546225	1.27835	-1.50892	0.0335537	0.918862	-1.05419	0.136782	0.990567	0.966444	0.152144	0.999976	1.62319	0.0673643	NA	0.0335537	1.62319	XLOC_016295	Unannotated_TU
XLOC_008779	Chr12	46812138	46833267	3889	SPAG5|transcript:ENSSSCT00000019329	ENSSSCG00000017758	5.69709	3.35139	4.34732	2.35595	1.4833	2.12509	3.68591	3.1026	2.78873	0.404258	0.66734	2.02109	5.69709	764.127	9.30964	7.09724	8.07443	4.90616	3.25205	4.26012	7.16257	6.96518	5.23217	0.642496	1.13917	4.28474	-1.5044	0.00322697	0.389735	-1.52182	0.00271988	0.183234	-0.503778	0.368547	0.999976	-0.539414	0.260072	0.498769	0.00271988	1.52182	ENSSSCG00000017758
XLOC_005397	Chr10	28850285	28854883	1510	UBE2T|transcript:ENSSSCT00000011955	ENSSSCG00000010924	8.6781	4.89973	6.24921	3.04327	2.04884	3.66386	4.80898	3.70159	5.62618	3.3163	2.33257	3.81723	8.6781	451.935	14.1809	10.3762	11.6069	6.33746	4.49197	7.34483	9.34495	8.30989	10.5558	5.27067	3.98177	8.09258	-1.50419	0.00418232	0.448073	-0.411773	0.439215	0.990567	-0.438718	0.458575	0.999976	0.692305	0.147296	0.391602	0.00418232	1.50419	ENSSSCG00000010924	ubiquitin conjugating enzyme E2 T [Source:HGNC SymbolAcc:HGNC:25009]
XLOC_003225	Chr1	42472458	42472835	378	-	.	1.36841	0.682778	0	0.075043	0.170511	0	0	0	0.358643	0.61617	0.245208	2.77249	2.77249	17.9877	2.23613	1.44592	0	0.156273	0.373836	0	0	0	0.672881	0.979293	0.41858	5.87772	-1.5041	0.0357486	NA	1.32934	0.0985457	NA	-0.921335	0.23244	NA	2.60899	0.00344632	NA	0.00344632	2.60899	XLOC_003225	Unannotated_TU
XLOC_045178	Chr9	149806298	149842624	667	-	.	4.97614	1.48328	2.88188	1.74365	0.773051	1.33122	1.55527	1.06412	0.406497	0.960283	0.903264	2.68416	4.97614	114.47	8.13154	3.14114	5.35261	3.63107	1.69487	2.66865	3.02225	2.38889	0.762665	1.5262	1.5419	5.69047	-1.50334	0.013355	0.734158	0.523463	0.418065	0.990567	-1.44949	0.0302374	0.999976	0.60893	0.307403	0.53932	0.013355	1.50334	XLOC_045178	Unannotated_TU
XLOC_018989	Chr16	27054738	27115972	3952	C7|transcript:ENSSSCT00000018361	ENSSSCG00000016859	14.6265	8.33743	3.59265	5.91442	2.88669	2.84302	2.00448	1.14493	5.83157	3.1383	10.8708	2.48609	14.6265	1993.57	23.9012	17.6562	6.67275	12.3165	6.32891	5.69932	3.89516	2.57031	10.9411	4.98778	18.5568	5.27054	-1.50289	0.0102976	0.667219	0.776314	0.263686	0.990567	-1.13103	0.101243	0.999976	1.1492	0.0768298	0.301755	0.0102976	1.50289	ENSSSCG00000016859	complement component C7 precursor [Source:RefSeq peptideAcc:NP_999447]
XLOC_030927	Chr4	91745410	91746805	507	gene:ENSSSCG00000027354|transcript:ENSSSCT00000029897	ENSSSCG00000027354	0.680158	0.169685	0.0861669	0.0559492	0	0	0.093004	0.349983	0.26739	0	0	0	0.680158	11.893	1.11145	0.359341	0.160041	0.116512	0	0	0.180728	0.785694	0.501674	0	0	0	-1.50282	0.0332158	NA	-1.03051	0.155958	NA	-0.368204	0.639151	NA	-0.239579	0.706627	NA	0.0332158	1.50282	ENSSSCG00000027354
XLOC_045160	Chr9	146493394	146494458	831	\G0S2|transcript:ENSSSCT00000017011,G0S2|transcript:ENSSSCT00000033526\""	ENSSSCG00000015617	41.497	112.947	58.6694	29.0831	29.4344	27.9453	73.9922	81.7276	152.424	547.176	148.012	313.339	547.176	16934.2	67.8105	239.188	108.969	60.5641	64.5332	56.0211	143.784	183.475	285.977	869.639	252.662	664.284	-1.50174	0.000448025	0.159092	1.55316	0.0113621	0.438236	0.645743	0.260603	0.999976	3.86527	6.02e-12	1.47e-08	6.02e-12	3.86527	ENSSSCG00000015617	G0/G1 switch 2 [Source:HGNC SymbolAcc:HGNC:30229]
XLOC_011466	Chr13	89424334	89592017	1949	-	.	0.132699	0.220703	0.201734	0.0436628	0.0496048	0.0525666	0.145161	0.0910422	0.0927429	0.478014	0.404235	0	0.478014	34.6968	0.216844	0.467383	0.374688	0.0909256	0.108756	0.105379	0.28208	0.204385	0.174003	0.759718	0.690044	0	-1.49898	0.0291481	0.918862	1.09971	0.165541	0.990567	-0.477479	0.511608	0.999976	2.30425	0.00950022	0.127677	0.00950022	2.30425	XLOC_011466	Unannotated_TU
XLOC_052723	JH118656.1	14451	14703	253	-	.	3.06676	6.97082	0.690698	1.34543	1.1464	0.8099	1.11825	1.22736	1.25029	2.3015	0.549538	1.38077	6.97082	35.7711	5.01141	14.7621	1.28286	2.8018	2.51342	1.62358	2.17302	2.75536	2.34577	3.65783	0.938081	2.92725	-1.49893	0.0229748	0.866749	0.306829	0.681228	NA	-1.08062	0.131424	0.999976	0.800512	0.302574	0.53605	0.0229748	1.49893	XLOC_052723	Unannotated_TU
XLOC_034898	Chr5	94907688	94908953	1266	-	.	0.749061	0	0.345076	0.112031	0.0254554	0.107901	0.0372457	0.0350398	0.392637	0.229969	0.109821	0.241443	0.749061	32.7058	1.22404	0	0.640922	0.233299	0.0558096	0.216307	0.0723768	0.0786625	0.736661	0.365494	0.187468	0.511863	-1.49881	0.0372255	0.918862	0.120778	0.879875	NA	-0.617892	0.431691	0.999976	1.29321	0.130978	NA	0.0372255	1.49881	XLOC_034898	Unannotated_TU
XLOC_030811	Chr4	66775189	66802989	6083	PI15|transcript:ENSSSCT00000006766	ENSSSCG00000006172	2.69274	3.13261	16.6114	2.68134	2.83433	2.24004	3.07739	3.28892	10.9054	1.05295	2.52178	2.3689	16.6114	2102.52	4.40021	6.63393	30.8529	5.58376	6.2141	4.49054	5.98006	7.38347	20.4605	1.67348	4.30477	5.02211	-1.49867	0.00612964	0.543417	-1.27182	0.0423195	0.86411	0.00835895	0.990089	0.999976	0.217909	0.640924	0.789398	0.00612964	1.49867	ENSSSCG00000006172	peptidase inhibitor 15 [Source:HGNC SymbolAcc:HGNC:8946]
XLOC_044656	Chr9	51655596	51670384	788	-	.	3.22741	0.764227	2.05128	0.359978	0.695243	1.30016	1.0771	0.337769	1.94978	1.99512	1.11744	0.664976	3.22741	87.7111	5.27392	1.6184	3.80991	0.749636	1.52428	2.60639	2.09305	0.758275	3.65815	3.1709	1.90751	1.40976	-1.49821	0.0185373	0.807602	0.252708	0.72642	0.990567	-0.589696	0.407989	0.999976	1.24265	0.0828138	0.311636	0.0185373	1.49821	XLOC_044656	Unannotated_TU
XLOC_040100	Chr7	124867919	124925697	2425	AK7|transcript:ENSSSCT00000002782	ENSSSCG00000002504	2.20413	1.27715	1.02686	0.31583	0.770779	0.844968	0.486114	0.914646	0.633577	0.91244	0.516	0.612235	2.20413	184.342	3.60178	2.70462	1.90722	0.657702	1.68989	1.69388	0.944629	2.05334	1.18871	1.45016	0.880829	1.29795	-1.49705	0.00960473	0.644782	0.254613	0.667208	0.990567	-1.09386	0.0732574	0.999976	0.705944	0.24835	0.488468	0.00960473	1.49705	ENSSSCG00000002504	adenylate kinase 7 [Source:HGNC SymbolAcc:HGNC:20091]
XLOC_050762	GL895583.1	13023	48765	5628	gene:ENSSSCG00000003628|transcript:ENSSSCT00000004024	ENSSSCG00000003628	6.47188	2.2012	3.04285	2.006	1.60331	1.77186	2.81511	3.57846	2.15186	1.13808	1.33401	1.90868	6.47188	1256.2	10.5757	4.66148	5.65159	4.1774	3.51517	3.552	5.47039	8.03347	4.03728	1.80877	2.2772	4.04642	-1.49376	0.00780428	0.618467	-0.713394	0.101907	0.990567	-0.59636	0.324364	0.999976	0.281705	0.481514	0.677926	0.00780428	1.49376	ENSSSCG00000003628
XLOC_041105	Chr7	120770131	120817222	2796	gene:ENSSSCG00000002452|transcript:ENSSSCT00000002722	ENSSSCG00000002452	640.748	82.5686	191.074	82.3088	127.442	195.353	86.9363	68.0001	106.378	78.6162	114.833	81.024	640.748	61787.3	1047.05	174.856	354.889	171.404	279.41	391.619	168.937	152.657	199.586	124.947	196.025	171.772	-1.49338	0.0178378	0.792341	0.227125	0.675021	0.990567	-1.53372	0.0245136	0.999976	0.150573	0.771128	0.871306	0.0178378	1.53372	ENSSSCG00000002452	legumain [Source:HGNC SymbolAcc:HGNC:9472]
XLOC_042621	Chr8	88941519	88944260	788	-	.	2.02397	0.436701	0.887038	0.683958	0.0817933	0.390047	0.418872	0.225179	0.860196	0.517254	0.411689	0.332488	2.02397	55.0053	3.30737	0.924802	1.64753	1.42431	0.179327	0.781916	0.813963	0.505517	1.61389	0.822084	0.702767	0.704879	-1.49034	0.0283791	0.918862	-0.0939124	0.900461	NA	-0.831011	0.255179	0.999976	0.635657	0.432663	0.640818	0.0283791	1.49034	XLOC_042621	Unannotated_TU
XLOC_045314	Chr9	5632715	5634344	867	HBB|transcript:ENSSSCT00000016076	ENSSSCG00000014725	67548.1	15913.4	81243.4	14957.8	12937.2	38421.1	38684.1	10277.6	8241.38	43644.5	21028.8	22372	81243.4	2.01979e+06	110381	33699.9	150896	31149	28364.1	77021.7	75172	23072.7	15462.4	69365.2	35896.9	47429	-1.49005	0.0117262	0.693581	0.756847	0.230135	0.990567	-1.26374	0.0566238	0.999976	1.04708	0.0786955	0.305446	0.0117262	1.49005	ENSSSCG00000014725
XLOC_001144	Chr1	274583168	274646044	6524	gene:ENSSSCG00000005403|transcript:ENSSSCT00000005946	ENSSSCG00000005403	17.39	2.96701	7.46637	5.40889	3.2602	3.87887	3.60658	4.5761	9.03918	8.26474	7.24575	3.40686	17.39	3912.81	28.4171	6.28324	13.8675	11.2638	7.1478	7.77586	7.00841	10.2731	16.9592	13.1353	12.3688	7.2226	-1.48769	0.0137229	0.742686	0.318899	0.609001	0.990567	-0.623173	0.357577	0.999976	1.28342	0.0253304	0.191106	0.0137229	1.48769	ENSSSCG00000005403
XLOC_039681	Chr7	59035614	59276568	435	-	ENSSSCG00000001829;ENSSSCG00000001831;ENSSSCG00000023794	4.9546	1.87882	1.70729	0.717307	0.814924	1.88418	0	0.509889	0.103883	1.33858	1.06539	1.70652	4.9546	74.3314	8.09634	3.97878	3.17102	1.49376	1.78668	3.77716	0	1.14468	0.194903	2.12743	1.81866	3.61784	-1.48572	0.020062	0.832579	1.92203	0.0127027	NA	-2.67124	0.000317846	0.126449	0.737857	0.277454	0.514362	0.000317846	2.67124	ENSSSCG00000001831
XLOC_039681	Chr7	59035614	59276568	435	-	ENSSSCG00000001829;ENSSSCG00000001831;ENSSSCG00000023794	4.9546	1.87882	1.70729	0.717307	0.814924	1.88418	0	0.509889	0.103883	1.33858	1.06539	1.70652	4.9546	74.3314	8.09634	3.97878	3.17102	1.49376	1.78668	3.77716	0	1.14468	0.194903	2.12743	1.81866	3.61784	-1.48572	0.020062	0.832579	1.92203	0.0127027	NA	-2.67124	0.000317846	0.126449	0.737857	0.277454	0.514362	0.000317846	2.67124	ENSSSCG00000023794
XLOC_039681	Chr7	59035614	59276568	435	-	ENSSSCG00000001829;ENSSSCG00000001831;ENSSSCG00000023794	4.9546	1.87882	1.70729	0.717307	0.814924	1.88418	0	0.509889	0.103883	1.33858	1.06539	1.70652	4.9546	74.3314	8.09634	3.97878	3.17102	1.49376	1.78668	3.77716	0	1.14468	0.194903	2.12743	1.81866	3.61784	-1.48572	0.020062	0.832579	1.92203	0.0127027	NA	-2.67124	0.000317846	0.126449	0.737857	0.277454	0.514362	0.000317846	2.67124	ENSSSCG00000001829
XLOC_015037	Chr14	120628012	120658801	1663	CPN1|transcript:ENSSSCT00000011536	ENSSSCG00000010545	0.02592	0.232793	0.0525395	0	0	0	0	0	0.0271732	0	0.027868	0	0.232793	7.85219	0.0423561	0.492987	0.0975835	0	0	0	0	0	0.0509819	0	0.0475716	0	-1.48503	0.0308155	NA	0.020896	0.969082	NA	-1.0056	0.186921	NA	0.542353	0.41609	NA	0.0308155	1.48503	ENSSSCG00000010545	carboxypeptidase N subunit 1 [Source:HGNC SymbolAcc:HGNC:2312]
XLOC_051772	GL896338.2	9672	11834	2161	-	.	0.43883	0.378198	0.929933	0.131264	0.328082	0.173836	0.74188	0.472137	1.08738	0.646679	0.836387	0.646616	1.08738	74.4761	0.717093	0.80091	1.7272	0.273352	0.7193	0.348483	1.44164	1.05992	2.04013	1.02778	1.42774	1.37083	-1.48465	0.0120413	0.703483	0.0213032	0.972863	0.999116	0.452933	0.477087	0.999976	2.14572	0.000581465	0.0314459	0.000581465	2.14572	XLOC_051772	Unannotated_TU
XLOC_016578	Chr15	96521068	96606047	8357	ITGA4|transcript:ENSSSCT00000017431	ENSSSCG00000016009	25.1502	1.52871	8.15498	5.67868	3.02329	6.11748	3.16535	3.68917	1.34642	4.89124	3.92072	5.9776	25.1502	7248.8	41.098	3.23736	15.1465	11.8256	6.62839	12.2635	6.151	8.28201	2.52614	7.77376	6.69281	12.6726	-1.48392	0.0228675	0.866484	1.02281	0.030301	0.749475	-1.85266	0.00799724	0.780801	0.592663	0.194983	0.440047	0.00799724	1.85266	ENSSSCG00000016009	integrin subunit alpha 4 [Source:HGNC SymbolAcc:HGNC:6140]
XLOC_015184	Chr14	149114678	149198635	11291	\MKI67|transcript:ENSSSCT00000029353,MKI67|transcript:ENSSSCT00000027204\""	ENSSSCG00000026302	1.48506	0.765745	1.00985	0.76876	0.296835	0.372026	1.20691	0.758263	0.404223	0.0360992	0.201123	0.672927	1.48506	578.299	2.42675	1.62162	1.87563	1.60091	0.650794	0.74579	2.3453	1.70226	0.758398	0.0573733	0.343323	1.42661	-1.48268	0.00717376	0.590957	-1.22992	0.0519802	0.934639	-0.544147	0.357761	0.999976	-0.350213	0.589613	0.755062	0.00717376	1.48268	ENSSSCG00000026302	marker of proliferation Ki-67 [Source:HGNC SymbolAcc:HGNC:7107]
XLOC_014053	Chr14	102560751	102575500	2222	ZWINT|transcript:ENSSSCT00000028498	ENSSSCG00000027984	5.48998	2.09074	3.18507	1.57023	1.14577	2.15172	1.14593	1.95649	2.25741	0.759952	1.06371	1.9652	5.48998	420.716	8.97119	4.42756	5.91575	3.26993	2.51203	4.31348	2.22681	4.39222	4.23533	1.20781	1.81579	4.16625	-1.47728	0.00855802	0.639014	-0.420211	0.43466	0.990567	-0.912516	0.143765	0.999976	0.138712	0.768131	0.869689	0.00855802	1.47728	ENSSSCG00000027984	ZW10 interacting kinetochore protein [Source:HGNC SymbolAcc:HGNC:13195]
XLOC_022616	Chr2	34827380	34914650	3382	KIF18A|transcript:ENSSSCT00000014560	ENSSSCG00000013332	4.35894	0.903036	1.76968	0.889066	0.58126	1.63585	0.906253	0.944395	2.4719	1.13633	1.10996	0.684311	4.35894	508.427	7.12296	1.91236	3.28689	1.85144	1.27438	3.27933	1.76105	2.12012	4.63774	1.80599	1.89475	1.45075	-1.47661	0.0164654	0.790333	-0.314839	0.621155	0.990567	-0.590871	0.38889	0.999976	0.618196	0.300135	0.533969	0.0164654	1.47661	ENSSSCG00000013332	kinesin family member 18A [Source:HGNC SymbolAcc:HGNC:29441]
XLOC_030443	Chr4	119302443	119319206	4313	gene:ENSSSCG00000025704|transcript:ENSSSCT00000024251	ENSSSCG00000025704	3.07822	1.48603	1.19523	0.70373	0.777084	1.15604	0.371714	1.27537	2.81842	1.47156	1.34316	1.74141	3.07822	457.882	5.03013	3.14697	2.21994	1.46548	1.70371	2.31749	0.722325	2.86315	5.28788	2.33879	2.29282	3.69181	-1.47633	0.00896537	0.643333	0.0566933	0.930198	0.997236	-0.285857	0.677536	0.999976	1.34419	0.00386491	0.0882083	0.00386491	1.47633	ENSSSCG00000025704
XLOC_032702	Chr5	18872932	18945635	6644	ESPL1|transcript:ENSSSCT00000000284	ENSSSCG00000000264;ENSSSCG00000000265;ENSSSCG00000000262	3.14659	1.68978	1.30192	1.25522	0.480197	1.02288	1.85944	1.48224	0.870588	0.210336	0.230187	1.09758	3.14659	721.015	5.14186	3.57846	2.4181	2.61393	1.05281	2.05054	3.61331	3.32755	1.63339	0.334292	0.392938	2.32689	-1.47592	0.00937555	0.643333	-1.35047	0.0123392	0.462797	-0.64156	0.283689	0.999976	-0.488669	0.377729	0.598316	0.00937555	1.47592	ENSSSCG00000000265	\extra spindle pole bodies like 1, separase [Source:HGNC SymbolAcc:HGNC:16856]\""
XLOC_032702	Chr5	18872932	18945635	6644	ESPL1|transcript:ENSSSCT00000000284	ENSSSCG00000000264;ENSSSCG00000000265;ENSSSCG00000000262	3.14659	1.68978	1.30192	1.25522	0.480197	1.02288	1.85944	1.48224	0.870588	0.210336	0.230187	1.09758	3.14659	721.015	5.14186	3.57846	2.4181	2.61393	1.05281	2.05054	3.61331	3.32755	1.63339	0.334292	0.392938	2.32689	-1.47592	0.00937555	0.643333	-1.35047	0.0123392	0.462797	-0.64156	0.283689	0.999976	-0.488669	0.377729	0.598316	0.00937555	1.47592	ENSSSCG00000000264
XLOC_032702	Chr5	18872932	18945635	6644	ESPL1|transcript:ENSSSCT00000000284	ENSSSCG00000000264;ENSSSCG00000000265;ENSSSCG00000000262	3.14659	1.68978	1.30192	1.25522	0.480197	1.02288	1.85944	1.48224	0.870588	0.210336	0.230187	1.09758	3.14659	721.015	5.14186	3.57846	2.4181	2.61393	1.05281	2.05054	3.61331	3.32755	1.63339	0.334292	0.392938	2.32689	-1.47592	0.00937555	0.643333	-1.35047	0.0123392	0.462797	-0.64156	0.283689	0.999976	-0.488669	0.377729	0.598316	0.00937555	1.47592	ENSSSCG00000000262	SPRY domain containing 3 [Source:HGNC SymbolAcc:HGNC:25920]
XLOC_046135	Chr9	144360222	144374850	348	-	.	7.30804	4.94426	3.76609	2.11932	1.7595	2.94403	5.55538	5.99119	4.28516	6.02359	5.0606	3.88986	7.30804	87.7111	11.9421	10.4705	6.99489	4.41338	3.8576	5.90182	10.7954	13.4499	8.03976	9.57343	8.63862	8.24655	-1.4758	0.0101832	0.662882	0.200949	0.730154	0.990567	-0.141278	0.814828	0.999976	1.66908	0.00522915	0.100728	0.00522915	1.66908	XLOC_046135	Unannotated_TU
XLOC_006366	Chr11	10050829	10218454	1481	RFC3|transcript:ENSSSCT00000010246	ENSSSCG00000009349	23.2552	7.87108	9.58687	6.81862	6.59328	5.64952	7.89598	8.98589	18.7957	12.9352	12.6735	9.75942	23.2552	1187.82	38.0014	16.6686	17.806	14.1995	14.4554	11.3254	15.3437	20.1729	35.2642	20.5582	21.6341	20.6901	-1.47547	0.00933935	0.643333	0.127905	0.828724	0.992086	-0.214242	0.74346	0.999976	1.52013	0.0020418	0.0644273	0.0020418	1.52013	ENSSSCG00000009349	replication factor C subunit 3 [Source:HGNC SymbolAcc:HGNC:9971]
XLOC_026661	Chr3	32031204	32033695	920	-	.	1.78043	2.01049	0.52234	0.21583	0.280231	1.03937	0.0512533	0	2.01386	1.89874	2.41797	0.332247	2.41797	76.2205	2.9094	4.25761	0.97016	0.449456	0.614391	2.0836	0.0995967	0	3.77837	3.01771	4.12756	0.704369	-1.47493	0.0230466	0.867384	0.681375	0.395353	0.990567	-0.413505	0.596585	0.999976	1.95443	0.0119535	0.138923	0.0119535	1.95443	XLOC_026661	Unannotated_TU
XLOC_019126	Chr16	58723440	58870849	2430	gene:ENSSSCG00000025965|transcript:ENSSSCT00000027418	ENSSSCG00000025965	1.84482	0.708066	1.16857	0.420241	0.702884	0.519992	0.931418	0.96753	1.45051	0.455281	0.591225	0.610975	1.84482	154.609	3.01464	1.49947	2.17043	0.875131	1.54103	1.04241	1.80996	2.17206	2.72143	0.723589	1.00924	1.29528	-1.47485	0.0100272	0.659373	-0.756468	0.191767	0.990567	-0.185885	0.768897	0.999976	0.594293	0.278102	0.515048	0.0100272	1.47485	ENSSSCG00000025965
XLOC_051074	GL896035.2	8771	9818	540	AHSP|transcript:ENSSSCT00000028821	ENSSSCG00000022403	238.594	58.3093	238.82	47.4872	46.6091	130.342	139.363	30.8879	22.7619	91.7631	56.2999	86.2014	238.82	4443.53	389.888	123.482	443.569	98.8898	102.188	261.293	270.815	69.3419	42.7055	145.841	96.1059	182.748	-1.47393	0.0124461	0.713697	0.411353	0.511086	0.990567	-1.2319	0.0675496	0.999976	0.671298	0.216292	0.459068	0.0124461	1.47393	ENSSSCG00000022403	alpha hemoglobin stabilizing protein [Source:HGNC SymbolAcc:HGNC:18075]
XLOC_008462	Chr12	19179152	19196615	4837	\SLC4A1|transcript:ENSSSCT00000035092,SLC4A1|transcript:ENSSSCT00000018897\""	ENSSSCG00000017358	5.61426	1.17386	4.53394	1.15529	0.812826	2.78883	2.78804	0.596118	0.149478	1.30011	0.69943	1.66109	5.61426	936.576	9.17429	2.4859	8.42105	2.40584	1.78208	5.59068	5.4178	1.33826	0.280448	2.06629	1.19395	3.52153	-1.4739	0.014915	0.774193	0.175796	0.797751	0.991212	-1.36429	0.0551481	0.999976	0.192011	0.730368	0.848746	0.014915	1.4739	ENSSSCG00000017358	solute carrier family 4 member 1 (Diego blood group) [Source:HGNC SymbolAcc:HGNC:11027]
XLOC_042529	Chr8	71614961	71642782	4948	DCK|transcript:ENSSSCT00000009795	ENSSSCG00000008942	7.84916	2.66888	4.44106	2.14409	2.28608	2.53301	2.13466	2.59097	3.68964	2.63603	3.3344	2.70932	7.84916	1339.45	12.8263	5.65189	8.24854	4.46497	5.0121	5.07785	4.14812	5.81661	6.92246	4.1895	5.69194	5.74379	-1.47329	0.00764907	0.615992	0.197235	0.716942	0.990567	-0.756382	0.226218	0.999976	0.960855	0.0394922	0.228291	0.00764907	1.47329	ENSSSCG00000008942	deoxycytidine kinase [Source:HGNC SymbolAcc:HGNC:2704]
XLOC_017212	Chr15	84443045	84474873	4959	\SPC25|transcript:ENSSSCT00000029898,SPC25|transcript:ENSSSCT00000017340\""	ENSSSCG00000015924	2.96407	0.79802	1.46239	0.692139	0.864314	0.847055	0.884297	1.09134	1.84984	1.092	0.869133	0.686834	2.96407	506.94	4.8436	1.68997	2.71614	1.44135	1.89496	1.69807	1.71839	2.45001	3.47065	1.73553	1.48364	1.4561	-1.47266	0.0109537	0.679765	-0.268862	0.651517	0.990567	-0.439709	0.501003	0.999976	0.822732	0.121709	0.361721	0.0109537	1.47266	ENSSSCG00000015924	\SPC25, NDC80 kinetochore complex component [Source:HGNC SymbolAcc:HGNC:24031]\""
XLOC_021516	Chr18	19309499	19342338	3221	MEST|transcript:ENSSSCT00000018024	ENSSSCG00000016554	3.64004	2.28363	5.42523	1.80536	1.61083	1.52677	3.24991	2.63049	3.85811	1.31967	1.42443	2.56225	5.42523	404.363	5.94821	4.83605	10.0765	3.75959	3.53165	3.06066	6.31532	5.90533	7.23853	2.09738	2.43156	5.43201	-1.471	0.00264858	0.366159	-0.753821	0.133719	0.990567	-0.138971	0.80896	0.999976	0.61836	0.120576	0.360733	0.00264858	1.471	ENSSSCG00000016554	mesoderm specific transcript [Source:HGNC SymbolAcc:HGNC:7028]
XLOC_011936	Chr13	205172409	205307822	5482	\TIAM1|transcript:ENSSSCT00000025130,TIAM1|transcript:ENSSSCT00000013166,TIAM1|transcript:ENSSSCT00000031132\""	ENSSSCG00000012034	7.29688	1.19268	2.02415	1.88349	1.4579	1.52003	1.36763	1.81261	1.43431	0.467354	0.701676	1.30634	7.29688	1379.59	11.9239	2.52575	3.75953	3.92229	3.19636	3.04716	2.65761	4.06921	2.69103	0.742776	1.19778	2.76946	-1.46994	0.0175102	0.792341	-0.758888	0.102306	0.990567	-1.16763	0.0799585	0.999976	-0.450787	0.273139	0.510898	0.0175102	1.46994	ENSSSCG00000012034	T-cell lymphoma invasion and metastasis 1 [Source:HGNC SymbolAcc:HGNC:11805]
XLOC_042502	Chr8	64159239	64175161	1596	gene:ENSSSCG00000008915|transcript:ENSSSCT00000009761	ENSSSCG00000008915	12.7208	9.35227	10.7027	3.94568	5.77493	5.30664	6.94296	7.61575	15.1762	6.71301	11.0634	6.64851	15.1762	767.677	20.7872	19.8053	19.8785	8.21669	12.6612	10.6381	13.4917	17.097	28.4735	10.6691	18.8856	14.0949	-1.46877	0.00252466	0.359712	-0.0999597	0.865817	0.992339	-0.0671882	0.910868	0.999976	1.32463	0.0100209	0.130294	0.00252466	1.46877	ENSSSCG00000008915
XLOC_044952	Chr9	106624163	106636178	781	\gene:ENSSSCG00000028086|transcript:ENSSSCT00000025054,gene:ENSSSCG00000022472|transcript:ENSSSCT00000029128\""	ENSSSCG00000022472;ENSSSCG00000028086	1.82134	3.02923	2.57309	0.690088	1.07284	1.22436	0.905628	1.87438	6.65395	1.86389	1.06812	4.30517	6.65395	164.707	2.97626	6.415	4.77909	1.43708	2.35215	2.45443	1.75984	4.20789	12.484	2.96233	1.82331	9.12703	-1.46829	0.00451477	0.467416	-0.453689	0.509082	0.990567	0.481515	0.478286	0.999976	1.55374	0.00546657	0.102748	0.00451477	1.55374	ENSSSCG00000022472
XLOC_044952	Chr9	106624163	106636178	781	\gene:ENSSSCG00000028086|transcript:ENSSSCT00000025054,gene:ENSSSCG00000022472|transcript:ENSSSCT00000029128\""	ENSSSCG00000022472;ENSSSCG00000028086	1.82134	3.02923	2.57309	0.690088	1.07284	1.22436	0.905628	1.87438	6.65395	1.86389	1.06812	4.30517	6.65395	164.707	2.97626	6.415	4.77909	1.43708	2.35215	2.45443	1.75984	4.20789	12.484	2.96233	1.82331	9.12703	-1.46829	0.00451477	0.467416	-0.453689	0.509082	0.990567	0.481515	0.478286	0.999976	1.55374	0.00546657	0.102748	0.00451477	1.55374	ENSSSCG00000028086
XLOC_003224	Chr1	42053639	42054767	1129	-	.	0.152719	0.381001	0.46434	0	0.142722	0.0604974	0.125296	0.196458	0.840539	0.2063	0.0820982	0.348096	0.840539	30.0769	0.249559	0.806847	0.862434	0	0.312909	0.121277	0.243478	0.44104	1.57701	0.327877	0.140144	0.737969	-1.46801	0.0396474	0.918862	-0.650311	0.401878	NA	0.387735	0.602041	0.999976	1.34207	0.13961	NA	0.0396474	1.46801	XLOC_003224	Unannotated_TU
XLOC_036661	Chr6	43893754	43896357	1791	gene:ENSSSCG00000028056|transcript:ENSSSCT00000026750	ENSSSCG00000028056	5.94469	7.51742	4.26865	2.26486	2.32118	3.26063	6.52928	3.34374	3.22959	3.02357	1.88897	3.85223	7.51742	367.197	9.71425	15.9197	7.92832	4.71647	5.08905	6.53649	12.6879	7.50654	6.05931	4.80542	3.22453	8.16679	-1.46759	0.00237396	0.356426	-0.389968	0.461416	0.990567	-0.388427	0.489939	0.999976	0.710063	0.121641	0.361617	0.00237396	1.46759	ENSSSCG00000028056
XLOC_033906	Chr5	78417271	78687030	3297	NELL2|transcript:ENSSSCT00000000870	ENSSSCG00000000802	0.627553	0.234841	0.477015	0.172073	0.146618	0.238237	0.15732	0.659283	0.616774	4.75079	2.53018	0.529776	4.75079	583.341	1.02549	0.497323	0.885977	0.358334	0.321451	0.477587	0.305708	1.48006	1.15718	7.55053	4.3191	1.12313	-1.46733	0.0141516	0.752549	2.15638	0.0021072	0.155235	-0.0177603	0.9788	0.999976	3.91471	3.43e-08	2.46e-05	3.43e-08	3.91471	ENSSSCG00000000802	neural EGFL like 2 [Source:HGNC SymbolAcc:HGNC:7751]
XLOC_014999	Chr14	115767937	115812890	5449	HELLS|transcript:ENSSSCT00000011474	ENSSSCG00000010486	4.56444	1.83143	3.13479	1.76996	1.29521	1.34121	1.52302	2.13294	2.73672	0.769393	1.01211	1.33829	4.56444	857.785	7.45876	3.87843	5.82235	3.68586	2.83968	2.68869	2.95957	4.78835	5.13459	1.22281	1.72771	2.8372	-1.46622	0.00644143	0.566213	-0.83729	0.104782	0.990567	-0.542245	0.373949	0.999976	0.0925498	0.827071	0.902277	0.00644143	1.46622	ENSSSCG00000010486	\helicase, lymphoid-specific [Source:HGNC SymbolAcc:HGNC:4861]\""
XLOC_010544	Chr13	117956576	117971437	2152	CLDN11|transcript:ENSSSCT00000012858	ENSSSCG00000011747	8.95351	6.65614	10.069	3.59851	3.92349	4.14189	5.14914	7.58578	5.39664	2.94928	3.25186	6.4932	10.069	664.523	14.631	14.0957	18.7016	7.49372	8.60204	8.30314	10.006	17.0297	10.1251	4.68736	5.55104	13.7657	-1.46545	0.00172079	0.30847	-0.384056	0.377644	0.990567	-0.503375	0.337484	0.999976	0.614307	0.10275	0.339428	0.00172079	1.46545	ENSSSCG00000011747	claudin 11 [Source:HGNC SymbolAcc:HGNC:8514]
XLOC_042828	Chr8	146048654	146148672	5517	PRKG2|transcript:ENSSSCT00000010130	ENSSSCG00000009250	0.0937576	0.0155936	0.00791855	0.0102832	0.00584132	0.0061901	0	0	0.057336	0	0	0	0.0937576	17.8395	0.15321	0.0330227	0.0147074	0.0214143	0.0128068	0.0124091	0	0	0.107573	0	0	0	-1.46455	0.0421363	NA	-0.661828	0.297496	NA	-0.426487	0.583041	NA	-0.594213	0.424506	NA	0.0421363	1.46455	ENSSSCG00000009250	\protein kinase, cGMP-dependent, type II [Source:HGNC SymbolAcc:HGNC:9416]\""
XLOC_023218	Chr2	90502042	90747422	3330	gene:ENSSSCG00000014117|transcript:ENSSSCT00000015421	ENSSSCG00000014119;ENSSSCG00000014117	28.2577	45.831	126.153	20.0778	22.3747	33.9867	42.7068	26.7894	5.99806	2.71032	2.018	5.80912	126.153	8553.06	46.1761	97.0565	234.309	41.8112	49.0553	68.1322	82.9889	60.1408	11.2535	4.30756	3.4448	12.3154	-1.46425	0.00299191	0.383266	-2.29846	6.33e-05	0.0136571	-1.11899	0.0687686	0.999976	-2.25104	7.77e-08	4.62e-05	7.77e-08	2.29846	ENSSSCG00000014119
XLOC_023218	Chr2	90502042	90747422	3330	gene:ENSSSCG00000014117|transcript:ENSSSCT00000015421	ENSSSCG00000014119;ENSSSCG00000014117	28.2577	45.831	126.153	20.0778	22.3747	33.9867	42.7068	26.7894	5.99806	2.71032	2.018	5.80912	126.153	8553.06	46.1761	97.0565	234.309	41.8112	49.0553	68.1322	82.9889	60.1408	11.2535	4.30756	3.4448	12.3154	-1.46425	0.00299191	0.383266	-2.29846	6.33e-05	0.0136571	-1.11899	0.0687686	0.999976	-2.25104	7.77e-08	4.62e-05	7.77e-08	2.29846	ENSSSCG00000014117
XLOC_024355	Chr2	73154180	73157154	585	CD70|transcript:ENSSSCT00000032021	ENSSSCG00000029950	2.87367	0.58824	0.298712	0.339425	0.330529	0.700529	0.161207	0.834126	0.154492	0.0995352	0.0792212	0.447864	2.87367	57.9785	4.69588	1.24572	0.554808	0.706837	0.724666	1.40433	0.313262	1.87257	0.289856	0.158193	0.135233	0.949479	-1.46382	0.0343247	0.918862	-0.405559	0.613639	NA	-1.41965	0.0613245	0.999976	-0.520617	0.549377	NA	0.0343247	1.46382	ENSSSCG00000029950	CD70 antigen [Source:UniProtKB/Swiss-ProtAcc:Q3ZDR4]
XLOC_032979	Chr5	62662869	62761213	1516	-	.	0.426501	0	0.48989	0	0.0425152	0.112635	0	0.0877843	0.596161	0.499317	0.122281	0.201628	0.596161	28.6447	0.696947	0	0.909889	0	0.0932123	0.225795	0	0.197071	1.11851	0.793576	0.208738	0.427453	-1.46306	0.0423528	0.918862	0.173012	0.828815	0.992086	-0.118981	0.879658	0.999976	2.13339	0.0149383	0.152989	0.0149383	2.13339	XLOC_032979	Unannotated_TU
XLOC_043581	Chr8	19728554	19729204	651	-	.	1.58913	0.594678	0.469749	0.26144	0.396025	0.314754	0.507022	0.0681418	0.624732	0.44722	0.711896	0.804917	1.58913	35.6791	2.5968	1.25935	0.872481	0.544436	0.868263	0.630978	0.985258	0.152975	1.17211	0.710777	1.21523	1.70644	-1.46267	0.0293779	0.918862	0.464628	0.54272	NA	-0.763692	0.310709	0.999976	1.31314	0.0735269	0.296039	0.0293779	1.46267	XLOC_043581	Unannotated_TU
XLOC_026750	Chr3	40948144	40948933	523	HBM|transcript:ENSSSCT00000008740	ENSSSCG00000007977	628.773	199.448	770.906	193.791	155.094	337.917	257.223	61.9179	56.2486	219.552	145.768	356.264	770.906	11341.5	1027.48	422.372	1431.83	403.56	340.035	677.412	499.842	139.003	105.533	348.939	248.831	755.285	-1.46232	0.00859147	0.639801	0.864826	0.145037	0.990567	-1.69763	0.00938391	0.823592	0.580814	0.201859	0.446257	0.00859147	1.69763	ENSSSCG00000007977	hemoglobin subunit mu [Source:HGNC SymbolAcc:HGNC:4826]
XLOC_005372	Chr10	27559544	27655193	6806	\KIF14|transcript:ENSSSCT00000011942,gene:ENSSSCG00000030624|transcript:ENSSSCT00000027251\""	ENSSSCG00000010912;ENSSSCG00000030624	1.83035	1.05547	1.03985	0.600167	0.487707	0.732591	1.01844	0.684372	0.710435	0.153997	0.190662	0.442699	1.83035	429.636	2.99098	2.23517	1.93135	1.24982	1.06927	1.4686	1.97906	1.53638	1.33291	0.244751	0.325466	0.938527	-1.45938	0.00600145	0.535452	-1.42385	0.00601281	0.305564	-0.686605	0.243679	0.999976	-0.689054	0.137651	0.380589	0.00600145	1.45938	ENSSSCG00000030624
XLOC_005372	Chr10	27559544	27655193	6806	\KIF14|transcript:ENSSSCT00000011942,gene:ENSSSCG00000030624|transcript:ENSSSCT00000027251\""	ENSSSCG00000010912;ENSSSCG00000030624	1.83035	1.05547	1.03985	0.600167	0.487707	0.732591	1.01844	0.684372	0.710435	0.153997	0.190662	0.442699	1.83035	429.636	2.99098	2.23517	1.93135	1.24982	1.06927	1.4686	1.97906	1.53638	1.33291	0.244751	0.325466	0.938527	-1.45938	0.00600145	0.535452	-1.42385	0.00601281	0.305564	-0.686605	0.243679	0.999976	-0.689054	0.137651	0.380589	0.00600145	1.45938	ENSSSCG00000010912
XLOC_026471	Chr3	8584717	8703022	2611	COL26A1|transcript:ENSSSCT00000008419	ENSSSCG00000007678	0.198108	1.20264	0.200781	0.228147	0.0740557	0.183114	0.108356	3.21107	1.41919	0.111505	0.354994	0.133793	3.21107	150.514	0.323729	2.54684	0.372918	0.475105	0.162363	0.367084	0.210561	7.20869	2.66266	0.177218	0.605986	0.283644	-1.458	0.0226578	0.864455	-1.79276	0.0140589	0.498622	1.12851	0.116236	0.999976	0.844279	0.263284	0.50236	0.0140589	1.79276	ENSSSCG00000007678	collagen type XXVI alpha 1 chain [Source:HGNC SymbolAcc:HGNC:18038]
XLOC_047234	Chr9	134646801	134648360	1560	-	.	0.38684	0.0275737	0.672102	0	0.165264	0.0656746	0.181358	0.255925	0.0289673	0.149303	0.029708	0.279915	0.672102	21.3471	0.632137	0.058393	1.24832	0	0.362333	0.131656	0.352419	0.574539	0.054348	0.23729	0.0507125	0.593424	-1.45777	0.0423424	0.918862	0.0775772	0.921838	NA	-0.900084	0.238056	0.999976	0.87397	0.340672	NA	0.0423424	1.45777	XLOC_047234	Unannotated_TU
XLOC_049489	GL894163.1	33885	46656	2489	COCH|transcript:ENSSSCT00000025682	ENSSSCG00000022679	0.917865	0.691282	1.4217	0.444469	0.517904	0.301855	2.46279	4.56257	1.57953	2.26923	0.744788	4.17545	4.56257	210.35	1.49989	1.46393	2.64058	0.925586	1.13547	0.60512	4.78577	10.2428	2.96349	3.60654	1.27138	8.85201	-1.45717	0.00583278	0.524444	-0.107075	0.844349	0.992086	1.17557	0.0311561	0.999976	2.68606	1.08e-06	0.000377114	1.08e-06	2.68606	ENSSSCG00000022679	cochlin [Source:HGNC SymbolAcc:HGNC:2180]
XLOC_033617	Chr5	24165103	24170773	2004	gene:ENSSSCG00000022116|transcript:ENSSSCT00000023184	ENSSSCG00000022116	1.76378	2.40403	2.28897	0.537883	1.20608	1.00544	2.28236	1.74874	2.95397	3.22521	3.81578	2.94162	3.81578	262.008	2.8822	5.09103	4.25138	1.12012	2.64427	2.01557	4.43514	3.92583	5.5422	5.12589	6.51367	6.23628	-1.45641	0.00297655	0.383266	0.599636	0.288262	0.990567	0.200677	0.720838	0.999976	2.35427	1.22e-05	0.00221507	1.22e-05	2.35427	ENSSSCG00000022116
XLOC_024267	Chr2	68962305	68968830	1305	gene:ENSSSCG00000013668|transcript:ENSSSCT00000014932	ENSSSCG00000013668	0.660614	0.494426	0.669527	0.13042	0.321031	0.235523	0.541989	0.713844	0.450158	0.0892384	0.390643	0.736145	0.736145	29.7326	1.07951	1.04705	1.24354	0.271592	0.703842	0.472146	1.05321	1.60255	0.844581	0.141829	0.666841	1.56064	-1.45604	0.0187654	0.812073	-0.350756	0.606081	0.990567	-0.149402	0.812841	0.999976	1.01062	0.177754	0.42442	0.0187654	1.45604	ENSSSCG00000013668
XLOC_016545	Chr15	88746766	88761875	3094	CDCA7|transcript:ENSSSCT00000017379	ENSSSCG00000015961	7.48139	4.0596	4.75837	3.21802	2.47897	1.93161	4.87685	9.07566	3.62213	0.997443	1.45294	4.34692	9.07566	798.32	12.2254	8.59701	8.83788	6.70137	5.43499	3.87223	9.47682	20.3744	6.79579	1.58526	2.48023	9.21553	-1.45304	0.00569262	0.517071	-1.19738	0.0127279	0.467984	-0.128833	0.819614	0.999976	0.199037	0.665029	0.805796	0.00569262	1.45304	ENSSSCG00000015961	cell division cycle associated 7 [Source:HGNC SymbolAcc:HGNC:14628]
XLOC_014471	Chr14	27968617	28290323	1573	gene:ENSSSCG00000009753|transcript:ENSSSCT00000010692	ENSSSCG00000009753	0.301434	0.820376	0.166637	0.234432	0	0	0.0299765	0	0.0287279	0	0	0.0277602	0.820376	26.174	0.492574	1.73731	0.3095	0.488193	0	0	0.0582511	0	0.0538989	0	0	0.058852	-1.45194	0.0435785	0.918862	-0.21258	0.706111	NA	-2.36066	0.00208273	0.390271	-0.693077	0.409793	NA	0.00208273	2.36066	ENSSSCG00000009753
XLOC_014077	Chr14	110171669	110190465	3479	\IFIT2|transcript:ENSSSCT00000035898,IFIT2|transcript:ENSSSCT00000035268,IFIT2|transcript:ENSSSCT00000011437\""	ENSSSCG00000010451	118.92	25.6433	36.4411	34.8402	14.571	34.9557	22.5261	13.9495	30.4724	52.3869	28.1477	33.1862	118.92	14268.7	194.327	54.305	67.6833	72.553	31.946	70.0747	43.7733	31.3159	57.1718	83.2596	48.0491	70.3553	-1.45094	0.0178577	0.792341	0.795247	0.172682	0.990567	-1.21905	0.069407	0.999976	1.072	0.0514871	0.256272	0.0178577	1.45094	ENSSSCG00000010451	interferon induced protein with tetratricopeptide repeats 2 [Source:HGNC SymbolAcc:HGNC:5409]
XLOC_019369	Chr16	36952859	36953100	242	-	.	6.76856	2.48847	1.98576	1.40659	0.53267	2.39902	1.16908	2.74961	5.04174	7.94019	9.00077	4.15015	9.00077	74.6326	11.0605	5.26984	3.68821	2.92916	1.16785	4.80925	2.27179	6.17273	9.45925	12.6195	15.3646	8.79837	-1.45016	0.0289426	0.918862	1.11987	0.102329	0.990567	-0.306784	0.66817	0.999976	2.58463	0.000182875	0.0151066	0.000182875	2.58463	.
XLOC_025897	Chr2	92318614	92318965	352	-	.	1.34703	1.71083	1.73754	0.725273	0.640869	0.194039	1.20562	0.630118	1.92567	1.32337	2.23822	0.620267	2.23822	26.9948	2.20119	3.62302	3.22719	1.51035	1.40507	0.388984	2.34279	1.41458	3.61291	2.10325	3.82073	1.31497	-1.44999	0.0266938	0.918862	0.265237	0.721175	0.990567	-0.134848	0.846495	0.999976	1.69964	0.0332225	0.213208	0.0266938	1.69964	XLOC_025897	Unannotated_TU
XLOC_044048	Chr8	110198632	110199620	845	-	.	1.07125	0.763581	0.827203	0.167848	0.114414	0.646642	0.669629	1.04995	2.03217	1.86054	1.26145	1.34359	2.03217	58.5509	1.75053	1.61704	1.53639	0.349535	0.250846	1.2963	1.30124	2.35708	3.81272	2.957	2.15333	2.84844	-1.44984	0.0279167	0.918862	0.316116	0.631532	0.990567	0.417728	0.533946	0.999976	2.46331	0.000560385	0.0310181	0.000560385	2.46331	XLOC_044048	Unannotated_TU
XLOC_023149	Chr2	81160107	81238235	898	-	ENSSSCG00000029569	200.453	53.0742	77.984	35.3472	54.656	67.4649	38.0165	53.4991	95.9637	74.3089	78.5481	59.8108	200.453	6208.16	327.561	112.395	144.842	73.609	119.83	135.245	73.8746	120.103	180.046	118.101	134.084	126.8	-1.44982	0.0135347	0.738282	0.303586	0.600494	0.990567	-0.734837	0.266157	0.999976	1.08728	0.0312943	0.207546	0.0135347	1.44982	ENSSSCG00000029569	PROP paired-like homeobox 1 [Source:HGNC SymbolAcc:HGNC:9455]
XLOC_022293	Chr2	3538190	3551073	2695	gene:ENSSSCG00000012893|transcript:ENSSSCT00000014095	ENSSSCG00000012893	14.8428	5.66617	2.46396	2.49455	4.69946	3.52279	3.23685	5.51418	3.55475	4.79652	4.43668	5.88165	14.8428	1379.59	24.2548	11.9993	4.57639	5.19477	10.3033	7.06204	6.28993	12.3791	6.66938	7.62322	7.57357	12.4692	-1.44888	0.017815	0.792341	0.481444	0.299148	0.990567	-0.960014	0.142395	0.999976	1.06971	0.0186619	0.166592	0.017815	1.44888	ENSSSCG00000012893
XLOC_052765	JH118688.1	69774	91280	690	gene:ENSSSCG00000021680|transcript:ENSSSCT00000028023	ENSSSCG00000021680	4.24803	2.86767	3.35564	1.31554	1.44786	1.88077	2.5285	3.72884	1.70277	3.62871	4.02995	3.54397	4.24803	101.091	6.94173	6.07287	6.23255	2.73954	3.17435	3.77032	4.91344	8.37106	3.19472	5.76718	6.87926	7.51327	-1.44828	0.00722976	0.591389	0.710091	0.193583	0.990567	-0.48277	0.403458	0.999976	1.79528	0.000787603	0.0380638	0.000787603	1.79528	ENSSSCG00000021680
XLOC_028225	Chr3	113747652	113941882	1848	gene:ENSSSCG00000008512|transcript:ENSSSCT00000009315	ENSSSCG00000008512	0.886359	0.814679	0.425519	0.0613988	0.401088	0.351117	0.459283	0.936176	0.660228	0.7247	0.426328	0.378067	0.936176	56.4919	1.4484	1.72525	0.790331	0.12786	0.879363	0.703875	0.89249	2.10167	1.23871	1.15178	0.727758	0.801508	-1.44789	0.0225096	0.862281	-0.0764045	0.904378	0.99639	-0.138426	0.824585	0.999976	1.36567	0.0618442	0.274926	0.0225096	1.44789	ENSSSCG00000008512
XLOC_051418	GL896232.1	6478	17003	1588	gene:ENSSSCG00000022823|transcript:ENSSSCT00000031496	ENSSSCG00000022823	3.20302	1.86904	1.78818	1.21468	1.03498	0.903233	0.920493	1.34087	1.9635	0.366675	0.262657	0.989927	3.20302	175.422	5.23407	3.95807	3.32125	2.5295	2.26914	1.81068	1.78873	3.01018	3.68389	0.582766	0.448365	2.09866	-1.44572	0.00807377	0.6247	-1.21429	0.0475684	0.901122	-0.603638	0.334973	0.999976	-0.478566	0.388423	0.607589	0.00807377	1.44572	ENSSSCG00000022823
XLOC_048045	GL893021.2	53747	59407	330	gene:ENSSSCG00000027235|transcript:ENSSSCT00000023565	ENSSSCG00000027235	2.35118	0.782092	0.661919	0.343833	0.683594	0.206975	0.71444	0.26885	0.410809	0.882243	0.983063	0.529294	2.35118	26.7593	3.84208	1.65624	1.2294	0.716016	1.49874	0.414916	1.38832	0.603556	0.770754	1.40217	1.67812	1.12211	-1.44547	0.0382745	0.918862	0.641675	0.411769	NA	-1.03234	0.172709	0.999976	1.2327	0.141077	NA	0.0382745	1.44547	ENSSSCG00000027235
XLOC_020129	Chr17	1051465	1053570	2106	-	.	0.307016	0.36765	0.290414	0.0673463	0.168325	0.113512	0.134339	0.442339	0.278944	0.0552973	0.242065	0.290282	0.442339	22.2994	0.501696	0.778573	0.539397	0.140245	0.369043	0.227554	0.261051	0.99303	0.523352	0.0878852	0.413213	0.615403	-1.44524	0.0216158	0.857446	-0.295943	0.678842	0.990567	-0.17991	0.785338	0.999976	1.01032	0.191061	0.436196	0.0216158	1.44524	XLOC_020129	Unannotated_TU
XLOC_027427	Chr3	6524630	6567177	929	ARPC1B|transcript:ENSSSCT00000008365	ENSSSCG00000007625;ENSSSCG00000007617	866.973	184.793	273.97	191.694	220.07	229.718	174.654	132.078	303.822	235.169	294.878	225.996	866.973	27777.7	1416.72	391.337	508.854	399.193	482.492	460.51	339.392	296.509	570.026	373.759	503.367	479.114	-1.43978	0.0161687	0.78906	0.380191	0.507496	0.990567	-0.960714	0.154194	0.999976	0.89986	0.0533258	0.25905	0.0161687	1.43978	ENSSSCG00000007625	actin related protein 2/3 complex subunit 1B [Source:HGNC SymbolAcc:HGNC:704]
XLOC_027427	Chr3	6524630	6567177	929	ARPC1B|transcript:ENSSSCT00000008365	ENSSSCG00000007625;ENSSSCG00000007617	866.973	184.793	273.97	191.694	220.07	229.718	174.654	132.078	303.822	235.169	294.878	225.996	866.973	27777.7	1416.72	391.337	508.854	399.193	482.492	460.51	339.392	296.509	570.026	373.759	503.367	479.114	-1.43978	0.0161687	0.78906	0.380191	0.507496	0.990567	-0.960714	0.154194	0.999976	0.89986	0.0533258	0.25905	0.0161687	1.43978	ENSSSCG00000007617	zinc finger protein 655 [Source:HGNC SymbolAcc:HGNC:30899]
XLOC_001640	Chr1	35240274	35281577	8759	ENPP1|transcript:ENSSSCT00000004632	ENSSSCG00000004193	64.4287	6.2762	22.3545	10.5155	17.4433	15.1591	9.71162	14.044	10.3441	3.06464	6.77256	6.53082	64.4287	19462.9	105.283	13.2911	41.5199	21.898	38.2435	30.3889	18.8719	31.528	19.4074	4.87069	11.561	13.8454	-1.43943	0.0226891	0.864455	-0.78397	0.103495	0.990567	-1.35369	0.0459046	0.999976	-0.727751	0.117801	0.357516	0.0226891	1.43943	ENSSSCG00000004193	ectonucleotide pyrophosphatase/phosphodiesterase 1 [Source:HGNC SymbolAcc:HGNC:3356]
XLOC_018510	Chr15	148419148	148420986	1839	-	.	0	0.187124	0.16629	0	0	0	0.0769217	0.12061	0.0245726	0.0316629	0	0.0712345	0.187124	6.97972	0	0.396272	0.308855	0	0	0	0.149476	0.270763	0.0461027	0.0503225	0	0.151018	-1.43925	0.0351237	NA	-0.427223	0.59022	NA	-0.290271	0.711787	NA	0.963068	0.234286	NA	0.0351237	1.43925	XLOC_018510	Unannotated_TU
XLOC_048018	GL892964.2	204542	205027	486	gene:ENSSSCG00000030151|transcript:ENSSSCT00000032034	ENSSSCG00000030151	3.45905	1.0621	1.61802	0.642034	0.862027	1.05404	0.388091	0.730211	0.929814	0.479243	0.667512	1.61729	3.45905	57.9785	5.65244	2.24921	3.00521	1.33701	1.88995	2.113	0.754148	1.63929	1.74451	0.761672	1.13947	3.42867	-1.43871	0.0235501	0.876359	0.284634	0.694821	NA	-1.24437	0.0780591	0.999976	0.480357	0.48954	0.683674	0.0235501	1.43871	ENSSSCG00000030151
XLOC_020207	Chr17	16443723	16503976	5964	FERMT1|transcript:ENSSSCT00000007723	ENSSSCG00000007052	2.52964	0.786157	0.446828	0.846612	0.426878	0.475271	0.74319	1.36859	1.12139	0.0488163	0.0854776	1.19344	2.52964	520.32	4.13369	1.66485	0.82991	1.76303	0.935905	0.952762	1.44419	3.07243	2.10394	0.0775848	0.145913	2.53011	-1.43675	0.0211171	0.847292	-1.2653	0.0621088	0.980886	-0.407129	0.541734	0.999976	-0.279076	0.695661	0.826923	0.0211171	1.43675	ENSSSCG00000007052	fermitin family member 1 [Source:HGNC SymbolAcc:HGNC:15889]
XLOC_033846	Chr5	68022319	68103095	2808	\DYRK4|transcript:ENSSSCT00000000784,RAD51AP1|transcript:ENSSSCT00000000785\""	ENSSSCG00000000722;ENSSSCG00000000721	3.65349	1.31741	1.57135	0.949582	0.757462	1.3743	2.01509	2.11691	2.67143	0.746514	1.08929	1.29072	3.65349	353.818	5.97018	2.78989	2.91852	1.97746	1.66069	2.75502	3.91577	4.75236	5.0121	1.18645	1.85946	2.73634	-1.4348	0.0132395	0.732881	-0.894261	0.08633	0.990567	-0.0828606	0.89528	0.999976	0.584184	0.232006	0.472846	0.0132395	1.4348	ENSSSCG00000000722	RAD51 associated protein 1 [Source:HGNC SymbolAcc:HGNC:16956]
XLOC_033846	Chr5	68022319	68103095	2808	\DYRK4|transcript:ENSSSCT00000000784,RAD51AP1|transcript:ENSSSCT00000000785\""	ENSSSCG00000000722;ENSSSCG00000000721	3.65349	1.31741	1.57135	0.949582	0.757462	1.3743	2.01509	2.11691	2.67143	0.746514	1.08929	1.29072	3.65349	353.818	5.97018	2.78989	2.91852	1.97746	1.66069	2.75502	3.91577	4.75236	5.0121	1.18645	1.85946	2.73634	-1.4348	0.0132395	0.732881	-0.894261	0.08633	0.990567	-0.0828606	0.89528	0.999976	0.584184	0.232006	0.472846	0.0132395	1.4348	ENSSSCG00000000721	dual specificity tyrosine phosphorylation regulated kinase 4 [Source:HGNC SymbolAcc:HGNC:3095]
XLOC_042572	Chr8	77268244	77274304	1183	CXCL13|transcript:ENSSSCT00000026571	ENSSSCG00000028731	7.54247	2.94524	2.25265	3.16513	0.762759	1.78981	1.07619	1.42493	4.46924	6.34947	3.4866	3.7281	7.54247	307.732	12.3252	6.23714	4.18392	6.59122	1.67231	3.58799	2.09128	3.1989	8.38513	10.0914	5.95176	7.90363	-1.43207	0.0204696	0.835723	0.849824	0.19723	0.990567	-0.663815	0.338318	0.999976	1.75869	0.00443312	0.0939251	0.00443312	1.75869	ENSSSCG00000028731	C-X-C motif chemokine ligand 13 [Source:HGNC SymbolAcc:HGNC:10639]
XLOC_018670	Chr16	22122508	22386268	5633	SPEF2|transcript:ENSSSCT00000018326	ENSSSCG00000016832;ENSSSCG00000016831	1.20905	1.65707	2.0552	0.569037	0.772339	0.842706	0.862198	1.35451	1.14717	1.30246	1.36573	1.01551	2.0552	273.238	1.97572	3.50918	3.8172	1.18499	1.69331	1.68935	1.67545	3.04082	2.15231	2.07002	2.33135	2.15289	-1.42995	0.00104209	0.259833	0.369029	0.491368	0.990567	-0.439834	0.387788	0.999976	1.37777	0.00735191	0.115241	0.00104209	1.42995	ENSSSCG00000016831	sperm flagellar 2 [Source:HGNC SymbolAcc:HGNC:26293]
XLOC_018670	Chr16	22122508	22386268	5633	SPEF2|transcript:ENSSSCT00000018326	ENSSSCG00000016832;ENSSSCG00000016831	1.20905	1.65707	2.0552	0.569037	0.772339	0.842706	0.862198	1.35451	1.14717	1.30246	1.36573	1.01551	2.0552	273.238	1.97572	3.50918	3.8172	1.18499	1.69331	1.68935	1.67545	3.04082	2.15231	2.07002	2.33135	2.15289	-1.42995	0.00104209	0.259833	0.369029	0.491368	0.990567	-0.439834	0.387788	0.999976	1.37777	0.00735191	0.115241	0.00104209	1.42995	ENSSSCG00000016832	interleukin 7 receptor [Source:HGNC SymbolAcc:HGNC:6024]
XLOC_040624	Chr7	47577397	47585478	789	gene:ENSSSCG00000026035|transcript:ENSSSCT00000030168	ENSSSCG00000026035	0.273162	0.272592	0.221478	0	0.0816896	0.0432836	0.059763	0.16867	0.0572737	0.221399	0.469905	0.166033	0.469905	12.7034	0.446376	0.577269	0.41136	0	0.1791	0.0867695	0.116133	0.378657	0.107456	0.351875	0.802145	0.351993	-1.4298	0.0472628	NA	1.08006	0.177479	NA	-0.850846	0.276661	NA	2.11438	0.0207063	NA	0.0207063	2.11438	ENSSSCG00000026035
XLOC_010736	Chr13	153563024	153787193	4799	LSAMP|transcript:ENSSSCT00000030211	ENSSSCG00000027941	2.89223	2.14224	4.77922	2.28159	1.23561	0.640461	3.79268	11.684	10.0472	1.03134	3.5345	7.63418	11.684	1528.19	4.72621	4.53662	8.87661	4.75131	2.709	1.28391	7.37003	26.23	18.8505	1.63913	6.03351	16.1846	-1.42972	0.00732523	0.59294	-0.956263	0.0993607	0.990567	1.16152	0.045005	0.999976	1.72168	0.0031882	0.0796156	0.0031882	1.72168	ENSSSCG00000027941
XLOC_026085	Chr2	137749794	137751062	1269	-	.	0.101903	0.271174	0.413112	0.0223532	0.101581	0.0538232	0.0371576	0.45444	0	0.09177	0.109561	0.0688208	0.45444	10.6735	0.16652	0.574266	0.767288	0.0465495	0.222711	0.107898	0.0722057	1.0202	0	0.145852	0.187025	0.145901	-1.42876	0.0437726	NA	-0.112433	0.888501	NA	-0.496673	0.525055	0.999976	0.794565	0.387501	NA	0.0437726	1.42876	XLOC_026085	Unannotated_TU
XLOC_027027	Chr3	75131802	75185121	2407	ADD2|transcript:ENSSSCT00000028719	ENSSSCG00000020736	0.573062	0.0178708	0.181498	0	0.107109	0.0993168	0.1959	0.0368594	0.018774	0.0241911	0.0962701	0.0725663	0.573062	47.5721	0.936444	0.037845	0.337103	0	0.234831	0.199098	0.380677	0.0827476	0.0352235	0.0384475	0.164336	0.153842	-1.42856	0.0469464	0.918862	-0.0986519	0.902155	NA	-1.13433	0.144132	0.999976	0.324888	0.724313	NA	0.0469464	1.42856	ENSSSCG00000020736	adducin 2 [Source:HGNC SymbolAcc:HGNC:244]
XLOC_050732	GL895527.2	229	3676	499	gene:ENSSSCG00000025098|transcript:ENSSSCT00000030992	ENSSSCG00000025098	3.45531	2.15506	3.32684	0.795846	1.29165	1.71096	4.34677	1.77797	3.16957	2.33379	0.650122	0.787577	4.34677	59.4651	5.64634	4.56378	6.17905	1.65731	2.83186	3.42992	8.44676	3.99145	5.9467	3.70915	1.10978	1.66967	-1.42802	0.0130992	0.732881	-0.780211	0.260029	0.990567	0.0472026	0.940439	0.999976	0.635872	0.3838	0.603521	0.0130992	1.42802	ENSSSCG00000025098
XLOC_053051	JH118846.1	22159	24012	1854	-	.	0.720742	2.18091	0.353452	0.153	0.295497	0.681542	0.203465	0.287122	0.926203	0.282661	0.524937	0.447502	2.18091	82.0117	1.17777	4.61852	0.656478	0.318616	0.647861	1.36627	0.395379	0.644575	1.73773	0.449239	0.896085	0.94871	-1.42759	0.0228603	0.866484	-0.11222	0.873536	0.993555	-0.656788	0.350012	0.999976	0.678011	0.326233	0.555582	0.0228603	1.42759	XLOC_053051	Unannotated_TU
XLOC_031347	Chr4	134294071	134297080	346	-	.	5.35698	2.9837	3.6616	1.22975	1.21082	2.66495	0.953963	0.384627	2.87329	5.21697	1.74126	2.01927	5.35698	67.2251	8.75387	6.31859	6.80081	2.5609	2.65466	5.34234	1.85377	0.863469	5.39082	8.29144	2.9724	4.28089	-1.4273	0.0169518	0.792341	0.839044	0.258212	0.990567	-0.982308	0.168402	0.999976	1.33658	0.0568016	0.266073	0.0169518	1.4273	XLOC_031347	Unannotated_TU
XLOC_049800	GL894448.1	33937	35052	1014	-	.	0.935218	0.636317	0.99092	0.36367	0.286035	0.370472	0.604526	0.262487	0.802171	0.68909	0.548455	0.818214	0.99092	32.7058	1.52824	1.34753	1.84047	0.757325	0.627115	0.742675	1.17473	0.589271	1.50502	1.09519	0.936231	1.73462	-1.4273	0.0177742	0.792341	0.264879	0.700749	0.990567	-0.397277	0.560172	0.999976	1.39892	0.0310892	0.206901	0.0177742	1.4273	XLOC_049800	Unannotated_TU
XLOC_004291	Chr1	242683824	242684798	895	-	.	0.818755	0.384492	0.634554	0.380329	0.180037	0.0381573	0.10537	0.693905	0.757357	0.975889	1.19097	0.780635	1.19097	36.5223	1.33793	0.814239	1.17858	0.792018	0.39472	0.0764929	0.204758	1.55778	1.42094	1.551	2.03303	1.65496	-1.42725	0.0370288	0.918862	0.856591	0.229669	0.990567	-0.212992	0.768701	0.999976	2.40605	0.00136578	0.0528973	0.00136578	2.40605	XLOC_004291	Unannotated_TU
XLOC_047709	GL892680.2	131033	131348	316	-	.	0.136408	3.13084	0.276498	0	0	0.324216	0.596874	2.24609	0	0.184266	1.31994	0.829116	3.13084	20.0667	0.222905	6.63019	0.513549	0	0	0.649947	1.15986	5.04237	0	0.292858	2.25318	1.75774	-1.42553	0.0461293	NA	0.110517	0.890409	NA	-0.209152	0.78987	0.999976	1.88876	0.0429967	NA	0.0429967	1.88876	XLOC_047709	Unannotated_TU
XLOC_040686	Chr7	56381164	56401013	1406	gene:ENSSSCG00000001791|transcript:ENSSSCT00000002007	ENSSSCG00000001791	0.214605	0.214157	0.341787	0.121051	0.0458415	0.0485787	0.134148	0.0631015	0.289261	0.248484	0.0329619	0.217402	0.341787	13.0113	0.350688	0.453521	0.634813	0.252083	0.100505	0.0973842	0.26068	0.14166	0.542707	0.394921	0.0562671	0.460896	-1.42325	0.0399709	0.918862	0.00586141	0.99409	NA	-0.303441	0.684298	0.999976	1.20467	0.170311	NA	0.0399709	1.42325	ENSSSCG00000001791	stabilizer of axonemal microtubules 2 [Source:HGNC SymbolAcc:HGNC:33727]
XLOC_048335	GL893275.2	3376	13690	685	gene:ENSSSCG00000029614|transcript:ENSSSCT00000022940	ENSSSCG00000029614	0.188781	0.690752	0.255104	0	0.141138	0	0.481856	1.16567	0.791632	1.10506	0.608905	0.254988	1.16567	28.1912	0.308488	1.46281	0.473814	0	0.309438	0	0.936355	2.61688	1.48525	1.75629	1.03942	0.540579	-1.42302	0.0477058	NA	0.079889	0.912777	0.99639	0.842021	0.235914	0.999976	2.86011	0.00140665	0.053199	0.00140665	2.86011	ENSSSCG00000029614
XLOC_043421	Chr8	146172584	146199394	4564	BMP3|transcript:ENSSSCT00000031696	ENSSSCG00000029061	0	0.160223	0.114864	0.0248609	0	0.00748265	0.020663	0.0291588	0.0198024	0	0.0101543	0.0382706	0.160223	14.8319	0	0.339304	0.213341	0.0517716	0	0.0150002	0.0401529	0.0654602	0.0371529	0	0.0173338	0.0811342	-1.42295	0.0480738	0.918862	-0.25787	0.744525	NA	-0.953289	0.222258	NA	0.334577	0.716047	NA	0.0480738	1.42295	ENSSSCG00000029061
XLOC_010205	Chr13	37422409	37423990	1050	gene:ENSSSCG00000011429|transcript:ENSSSCT00000012509	ENSSSCG00000011429	6.8147	4.09667	2.6628	2.56647	1.74944	2.08157	3.68243	2.23914	3.22778	2.88368	3.08963	2.99429	6.8147	246.78	11.1359	8.67553	4.94572	5.34455	3.83555	4.17287	7.15579	5.02676	6.05592	4.58309	5.2741	6.34794	-1.42208	0.0111294	0.684555	0.126238	0.821188	0.99205	-0.544681	0.382383	0.999976	1.08049	0.031556	0.208354	0.0111294	1.42208	ENSSSCG00000011429
XLOC_045856	Chr9	82625077	82638470	9412	PDK4|transcript:ENSSSCT00000016707	ENSSSCG00000015334	73.7347	18.3495	52.8213	42.7543	11.7682	8.84249	2.46486	6.5136	35.1208	5.92674	10.3305	6.54166	73.7347	23934.7	120.49	38.8587	98.1068	89.0338	25.8012	17.7263	4.78979	14.6227	65.8932	9.4195	17.6345	13.8684	-1.42165	0.0206437	0.840372	-0.698379	0.322667	0.990567	-1.10835	0.125411	0.999976	-0.653464	0.291395	0.526447	0.0206437	1.42165	ENSSSCG00000015334	\pyruvate dehydrogenase kinase, isozyme 4 [Source:HGNC SymbolAcc:HGNC:8812]\""
XLOC_026017	Chr2	124973649	124973862	214	-	.	5.23706	0.804019	0.204143	0	1.05414	0.478749	0	0	0	0	0.216563	0	5.23706	38.6523	8.5579	1.70267	0.379162	0	2.31114	0.959735	0	0	0	0	0.36968	0	-1.42043	0.0487819	0.918862	0.344439	0.48867	NA	-2.31655	NA	NA	-0.61873	0.489159	NA	NA	2.31655	XLOC_026017	Unannotated_TU
XLOC_001257	Chr1	296330189	296332085	1157	gene:ENSSSCG00000026182|transcript:ENSSSCT00000024200	ENSSSCG00000026182	188.44	92.8337	64.3028	65.5586	61.9741	41.5595	61.1318	51.185	179.35	48.0117	27.7586	187.914	188.44	7519.37	307.931	196.594	119.432	136.523	135.875	83.3131	118.793	114.908	336.494	76.3061	47.3849	398.381	-1.41993	0.0111537	0.684555	-0.388746	0.537329	0.990567	-0.183356	0.78418	0.999976	0.864762	0.0857448	0.315973	0.0111537	1.41993	ENSSSCG00000026182
XLOC_047931	GL892914.2	21250	45821	1892	gene:ENSSSCG00000027604|transcript:ENSSSCT00000026455	ENSSSCG00000027604	4.48821	1.27317	2.19357	0.974527	1.34561	1.46206	0.996893	2.08672	2.03016	1.72345	1.39621	1.7079	4.48821	292.866	7.3342	2.6962	4.07419	2.02941	2.95018	2.93095	1.93719	4.68458	3.80896	2.73912	2.38338	3.62077	-1.4196	0.0152377	0.783664	0.103425	0.852939	0.992086	-0.657382	0.308808	0.999976	0.945161	0.0587637	0.27	0.0152377	1.4196	ENSSSCG00000027604
XLOC_021674	Chr18	54848984	54851962	1438	-	.	0.0899271	0.0598262	0.182281	0	0.0224107	0	0	0.123395	0.157124	0.202462	0.225599	0.121465	0.225599	11.1155	0.14695	0.126694	0.338556	0	0.0491342	0	0	0.277015	0.294795	0.321777	0.385105	0.257508	-1.41663	0.044697	NA	0.676726	0.397287	NA	-0.0741196	0.924855	NA	2.86117	0.00182976	NA	0.00182976	2.86117	.
XLOC_009203	Chr12	8673078	8673610	533	-	.	2.50705	0.968444	0.0819637	0.47898	0.302313	0.44851	0.353869	0.166455	0.508694	0	0	0.90119	2.50705	46.0855	4.09678	2.05087	0.152234	0.997453	0.662804	0.899114	0.687647	0.373684	0.954405	0	0	1.91054	-1.41645	0.0434596	0.918862	-0.318717	0.689475	NA	-1.16775	0.128821	0.999976	-0.233031	0.802426	NA	0.0434596	1.41645	XLOC_009203	Unannotated_TU
XLOC_034702	Chr5	70344023	70344290	268	-	.	0.16084	3.21008	0	0.105844	0	0	0	0	19.0536	0	0	1.62936	19.0536	161.842	0.262829	6.79799	0	0.220416	0	0	0	0	35.748	0	0	3.45426	-1.41349	0.0419286	NA	-0.471866	NA	NA	0.38474	NA	NA	0.973921	0.259665	NA	NA	1.41349	.
XLOC_052668	JH118636.1	168243	173029	1127	-	.	1.95063	0	0.232582	0.402715	0.142975	0.0909072	0.334715	0.0393614	0.0801934	0.103333	0.945804	0	1.95063	75.8181	3.18753	0	0.431982	0.838635	0.313465	0.182239	0.650428	0.0883645	0.150458	0.164229	1.61452	0	-1.41282	0.0494913	0.918862	0.797844	0.321512	NA	-1.36444	0.0821031	0.999976	1.02686	0.258601	0.49773	0.0494913	1.41282	XLOC_052668	Unannotated_TU
XLOC_042745	Chr8	126761136	126839678	9515	CENPE|transcript:ENSSSCT00000032580	ENSSSCG00000023296	1.31829	0.253163	0.371899	0.512769	0.115155	0.258419	0.317162	0.643376	0.256459	0.15299	0.121767	0.160624	1.31829	432.609	2.15423	0.536123	0.69074	1.06782	0.252472	0.518045	0.616317	1.44435	0.481164	0.243151	0.20786	0.340525	-1.41242	0.0276512	0.918862	-1.03037	0.0544895	0.948953	-0.850273	0.201294	0.999976	-0.327788	0.594282	0.758182	0.0276512	1.41242	ENSSSCG00000023296	centromere protein E [Source:HGNC SymbolAcc:HGNC:1856]
XLOC_020196	Chr17	15127107	15132944	2143	PCNA|transcript:ENSSSCT00000032581	ENSSSCG00000030642	122.818	50.6024	62.9104	34.5743	38.1967	44.2223	53.666	64.9569	89.9351	59.3421	69.5274	43.463	122.818	9077.35	200.698	107.161	116.846	71.9992	83.744	88.6512	104.285	145.825	168.735	94.3137	118.686	92.1422	-1.41212	0.00918056	0.643333	-0.0291319	0.958322	0.997984	-0.237422	0.699124	0.999976	1.22574	0.0147739	0.152332	0.00918056	1.41212	ENSSSCG00000030642	proliferating cell nuclear antigen [Source:RefSeq peptideAcc:NP_001278854]
XLOC_045086	Chr9	134669602	134672240	2626	transcript:ENSSSCT00000016930|transcript:ENSSSCT00000016930	.	15.0523	16.1511	11.7451	7.39942	5.74335	7.26972	14.3829	8.8349	7.82977	4.03561	7.14756	15.2484	16.1511	1363.24	24.597	34.2032	21.8147	15.4089	12.592	14.5734	27.9493	19.8339	14.6901	6.41388	12.2011	32.3269	-1.41195	0.0022996	0.355994	-0.216876	0.659685	0.990567	-0.442897	0.411929	0.999976	0.773393	0.0600966	0.271713	0.0022996	1.41195	XLOC_045086	Unannotated_TU
XLOC_029751	Chr4	836083	836832	381	gene:ENSSSCG00000028666|transcript:ENSSSCT00000031588	ENSSSCG00000028666	0.226273	0.338701	0.458652	0	0	0	0.247522	0.116431	0.118606	0	0	0	0.458652	3.55785	0.369754	0.717268	0.851871	0	0	0	0.480992	0.261383	0.222527	0	0	0	-1.41172	0.0385188	NA	-0.626105	0.321296	NA	-0.484576	0.537229	NA	NA	NA	NA	NA	NA	ENSSSCG00000028666
XLOC_032811	Chr5	23989828	24009281	1373	gene:ENSSSCG00000026378|transcript:ENSSSCT00000000459	ENSSSCG00000026378	0.65929	0.219305	0.222729	0.12396	0.14083	0.149239	0.103029	0.290781	0	0	0.168771	0.0954117	0.65929	31.2192	1.07735	0.464422	0.413682	0.258141	0.308761	0.299175	0.200209	0.65279	0	0	0.288097	0.202274	-1.41138	0.0370955	0.918862	-0.0498614	0.950015	NA	-1.20507	0.115749	0.999976	-0.00532104	0.995287	NA	0.0370955	1.41138	ENSSSCG00000026378
XLOC_015172	Chr14	146932339	147045431	7529	ADAM12|transcript:ENSSSCT00000011758	ENSSSCG00000010746	4.66031	3.71361	4.21838	1.23954	2.57675	2.14095	4.13348	4.62516	6.09202	1.61637	1.94512	5.17923	6.09202	1453.72	7.61544	7.86432	7.83494	2.58128	5.64939	4.29189	8.03229	10.3833	11.4298	2.56894	3.32039	10.98	-1.41134	0.00405192	0.443426	-0.753456	0.126238	0.990567	0.208306	0.708065	0.999976	0.925566	0.0364595	0.220966	0.00405192	1.41134	ENSSSCG00000010746	ADAM metallopeptidase domain 12 [Source:HGNC SymbolAcc:HGNC:190]
XLOC_040990	Chr7	97491709	97533321	3894	-	.	0.121766	0.0773254	0.0673138	0.036423	0.00827595	0.0350804	0.0363274	0	0.185676	0.164486	0.0357045	0.134566	0.185676	23.8541	0.198978	0.163752	0.125024	0.0758492	0.0181446	0.0703247	0.0705925	0	0.348363	0.261421	0.0609488	0.285282	-1.41133	0.0438045	0.918862	0.269235	0.736077	NA	-0.0286543	0.970671	0.999976	1.97522	0.0165177	0.15975	0.0165177	1.97522	XLOC_040990	Unannotated_TU
XLOC_021138	Chr18	12657902	12849898	1978	\gene:ENSSSCG00000016521|transcript:ENSSSCT00000017989,gene:ENSSSCG00000028951|transcript:ENSSSCT00000029452\""	ENSSSCG00000016521	0.414052	0.13048	0.463812	0.17209	0.146632	0.0172653	0.0953549	0.336403	0	0.0883136	0.16401	0.0883049	0.463812	28.2459	0.676605	0.276319	0.861453	0.35837	0.321483	0.0346113	0.185296	0.755208	0	0.140359	0.27997	0.187208	-1.41069	0.0383912	0.918862	0.121432	0.87929	NA	-1.03343	0.171424	0.999976	0.514959	0.547783	NA	0.0383912	1.41069	ENSSSCG00000016521
XLOC_046271	Chr9	7401167	7402506	1233	-	.	0.069919	0.139546	0.106294	0	0	0	0	0	0	0	0	0.106245	0.139546	3.48986	0.114255	0.295517	0.197423	0	0	0	0	0	0	0	0	0.225241	-1.4102	0.0386905	NA	0.398695	0.449122	NA	-1.23756	0.0928459	NA	0.60418	0.387568	NA	0.0386905	1.4102	XLOC_046271	Unannotated_TU
XLOC_018802	Chr16	56441462	56508245	3136	gene:ENSSSCG00000025758|transcript:ENSSSCT00000027609	ENSSSCG00000025758	11.7247	1.92031	3.63591	2.56888	2.04499	3.74613	3.11246	2.81496	2.03177	1.70822	2.34973	3.16083	11.7247	1268.09	19.1594	4.06665	6.7531	5.34957	4.48352	7.50976	6.04822	6.31944	3.81199	2.71491	4.01108	6.701	-1.40928	0.0228524	0.866484	0.0156151	0.973086	0.999116	-1.12211	0.0905771	0.999976	0.354832	0.424023	0.634656	0.0228524	1.40928	ENSSSCG00000025758
XLOC_016341	Chr15	29594473	29625473	1281	GYPC|transcript:ENSSSCT00000035793	ENSSSCG00000030984	37.7211	12.928	8.76461	9.36684	9.38369	10.7438	14.503	7.72237	13.017	32.0004	24.2756	14.6919	37.7211	1666.51	61.6402	27.3777	16.2788	19.506	20.5732	21.5377	28.1825	17.3363	24.4223	50.859	41.4394	31.1471	-1.40557	0.0179317	0.792341	1.0819	0.0681564	0.990567	-0.734511	0.265395	0.999976	1.89088	0.000560476	0.0310181	0.000560476	1.89088	ENSSSCG00000030984
XLOC_024550	Chr2	90762307	90775311	682	gene:ENSSSCG00000024986|transcript:ENSSSCT00000029318	ENSSSCG00000024986	18.5819	26.8056	67.1954	11.1469	10.8209	23.4349	19.7047	18.5377	2.58412	3.07362	1.29112	4.09776	67.1954	933.045	30.3648	56.7662	124.804	23.2128	23.7243	46.9792	38.2907	41.6162	4.84829	4.88498	2.20399	8.68731	-1.40534	0.00543095	0.50724	-1.65181	0.00750426	0.355758	-1.22867	0.0448071	0.999976	-1.70258	0.00148033	0.0537633	0.00148033	1.70258	ENSSSCG00000024986
XLOC_040335	Chr7	24487767	24498529	3295	ZNF311|transcript:ENSSSCT00000025370	ENSSSCG00000028315	0.143901	0.156656	0.159102	0.0946976	0.0391218	0.0103644	0.0429314	0.201944	0.205716	0.194388	0.196911	0.410825	0.410825	23.8541	0.23515	0.33175	0.295505	0.197203	0.0857723	0.0207773	0.0834255	0.453354	0.385962	0.308945	0.336134	0.870956	-1.40206	0.0393763	0.918862	0.674876	0.3241	0.990567	-0.00133079	0.998488	0.999976	2.41004	0.000997288	0.0437616	0.000997288	2.41004	ENSSSCG00000028315	zinc finger protein 311 [Source:HGNC SymbolAcc:HGNC:13847]
XLOC_049794	GL894447.1	46	18025	6818	gene:ENSSSCG00000029039|transcript:ENSSSCT00000025780	ENSSSCG00000029039	1.30238	0.485796	0.621532	0.457654	0.311961	0.400713	0.242059	0.403394	0.50372	0.25621	0.278692	0.582821	1.30238	306.245	2.12823	1.02877	1.15439	0.953043	0.683958	0.803298	0.470375	0.9056	0.945072	0.407201	0.475737	1.23559	-1.40163	0.0138814	0.745896	-0.0270651	0.960968	0.997984	-0.954942	0.135256	0.999976	0.4149	0.360259	0.584134	0.0138814	1.40163	ENSSSCG00000029039
XLOC_000381	Chr1	103535849	103557331	6125	MB21D1|transcript:ENSSSCT00000030573	ENSSSCG00000021383	2.66723	0.934041	1.07701	0.79657	0.873405	0.646774	0.54659	0.912555	0.782046	0.237666	0.393455	1.2191	2.66723	563.432	4.35854	1.97802	2.00037	1.65882	1.91489	1.29657	1.06215	2.04864	1.46726	0.377727	0.671641	2.58452	-1.4008	0.0143732	0.754486	-0.312635	0.5582	0.990567	-1.03472	0.098759	0.999976	0.0355342	0.941117	0.968294	0.0143732	1.4008	ENSSSCG00000021383	Mab-21 domain containing 1 [Source:HGNC SymbolAcc:HGNC:21367]
XLOC_029953	Chr4	45950525	46015911	3454	CDH17|transcript:ENSSSCT00000006698	ENSSSCG00000006106	0.549109	0.0498147	0.126481	0.131401	0.121293	0.0197746	0.150169	0.102745	0.248579	0.0674326	0.174429	0.164351	0.549109	65.4117	0.897301	0.105493	0.234918	0.273637	0.265928	0.0396416	0.291812	0.230658	0.46638	0.107172	0.297756	0.348426	-1.40069	0.0447582	0.918862	-0.192134	0.786444	0.990999	-0.496732	0.503831	0.999976	0.920412	0.235679	0.4768	0.0447582	1.40069	ENSSSCG00000006106	cadherin 17 [Source:HGNC SymbolAcc:HGNC:1756]
XLOC_005455	Chr10	36898957	36902212	958	-	.	0.224974	0.224504	0.547223	0.0888296	0.0672788	0.106944	0.344542	0.370441	0.471701	0.243123	0.338633	0.638136	0.638136	14.3223	0.367631	0.475433	1.01638	0.184983	0.147505	0.214388	0.669523	0.831622	0.884999	0.386402	0.578059	1.35286	-1.39976	0.046042	0.918862	0.0466633	0.947891	NA	0.255965	0.720825	0.999976	2.06247	0.00997211	NA	0.00997211	2.06247	.
XLOC_049956	GL894574.1	15264	24256	3000	SERPINE1|transcript:ENSSSCT00000026956	ENSSSCG00000025698	12.5005	5.87872	6.94617	4.22657	3.49121	4.82665	3.88227	5.85556	2.87703	0.970468	1.56026	3.74079	12.5005	1293.37	20.4271	12.4494	12.9014	8.80163	7.65428	9.67584	7.54412	13.1455	5.39785	1.54239	2.66342	7.93052	-1.39946	0.00883799	0.643333	-0.865989	0.0613349	0.980886	-1.05857	0.0666696	0.999976	-0.542251	0.203022	0.447539	0.00883799	1.39946	ENSSSCG00000025698	plasminogen activator inhibitor 1 precursor [Source:RefSeq peptideAcc:NP_999075]
XLOC_037227	Chr6	82558035	82565453	776	gene:ENSSSCG00000027436|transcript:ENSSSCT00000028289	ENSSSCG00000027436	2.5552	1.44123	1.63262	0.913861	0.789052	0.836166	2.49133	2.57244	1.86346	1.27561	2.44861	1.68815	2.57244	68.3849	4.17546	3.05209	3.03232	1.90307	1.72995	1.67624	4.84122	5.77501	3.4962	2.02736	4.17986	3.5789	-1.39909	0.0154295	0.786285	-0.0807522	0.889602	0.994978	0.122247	0.840281	0.999976	1.58114	0.00770647	0.117174	0.00770647	1.58114	ENSSSCG00000027436
XLOC_048123	GL893093.2	777	25652	583	gene:ENSSSCG00000026381|transcript:ENSSSCT00000026712	ENSSSCG00000026381	7.02398	6.6404	6.21954	1.55698	3.3719	4.10044	6.30864	11.7939	3.87555	12.2848	9.45966	5.39281	12.2848	266.732	11.4779	14.0624	11.5518	3.24234	7.39271	8.22003	12.2591	26.4768	7.27126	19.5245	16.148	11.4328	-1.39908	0.00808797	0.6247	0.665747	0.256789	0.990567	-0.0359546	0.947214	0.999976	2.11733	0.000553344	0.0307629	0.000553344	2.11733	ENSSSCG00000026381
XLOC_043073	Chr8	55433062	55661831	6241	MARCH1|transcript:ENSSSCT00000009734	ENSSSCG00000026079;ENSSSCG00000008891	2.47952	0.124062	0.524996	0.495421	0.366622	0.563617	0.256882	0.362502	0.289626	0.242578	0.393567	0.433799	2.47952	533.7	4.0518	0.262726	0.975092	1.03169	0.803797	1.12987	0.499181	0.8138	0.543393	0.385535	0.671833	0.91966	-1.39879	0.0361537	0.918862	0.358508	0.50391	0.990567	-1.52811	0.0337599	0.999976	0.18339	0.708602	0.834538	0.0337599	1.52811	ENSSSCG00000008891
XLOC_043073	Chr8	55433062	55661831	6241	MARCH1|transcript:ENSSSCT00000009734	ENSSSCG00000026079;ENSSSCG00000008891	2.47952	0.124062	0.524996	0.495421	0.366622	0.563617	0.256882	0.362502	0.289626	0.242578	0.393567	0.433799	2.47952	533.7	4.0518	0.262726	0.975092	1.03169	0.803797	1.12987	0.499181	0.8138	0.543393	0.385535	0.671833	0.91966	-1.39879	0.0361537	0.918862	0.358508	0.50391	0.990567	-1.52811	0.0337599	0.999976	0.18339	0.708602	0.834538	0.0337599	1.52811	ENSSSCG00000026079	transketolase like 2 [Source:HGNC SymbolAcc:HGNC:25313]
XLOC_035338	Chr6	43943595	43948406	632	LGALS13|transcript:ENSSSCT00000003314	ENSSSCG00000002983	13.709	3.47115	3.31797	2.60323	5.60905	0.216144	0.596874	0.842285	3.64658	23.9546	5.57306	4.83651	23.9546	563.824	22.402	7.35086	6.16258	5.42111	12.2975	0.433298	1.15986	1.89089	6.84166	38.0716	9.51341	10.2535	-1.39706	0.039405	0.918862	2.10792	0.00366465	0.222706	-1.42316	NA	NA	2.2524	0.00428618	0.0925322	NA	2.2524	ENSSSCG00000002983
XLOC_040665	Chr7	53506043	53535987	1501	gene:ENSSSCG00000001767|transcript:ENSSSCT00000001977	ENSSSCG00000001767	3.61841	5.38763	5.18069	1.39847	1.95378	3.00327	4.68075	8.68883	1.83646	0.737064	0.648389	5.26561	8.68883	234.133	5.91286	11.4094	9.62228	2.91225	4.28354	6.02056	9.09575	19.506	3.44554	1.17143	1.10682	11.1632	-1.39599	0.00291824	0.380817	-1.03756	0.0887286	0.990567	-0.04075	0.938743	0.999976	0.242454	0.689192	0.822853	0.00291824	1.39599	ENSSSCG00000001767
XLOC_001774	Chr1	72724491	72948563	7974	gene:ENSSSCG00000004344|transcript:ENSSSCT00000004800	ENSSSCG00000004344	1.92443	0.771401	1.0245	0.498028	0.614301	0.723788	0.656381	1.12375	1.21841	1.00771	0.92991	0.657137	1.92443	529.24	3.14472	1.6336	1.90285	1.03712	1.34682	1.45096	1.2755	2.52276	2.28597	1.60157	1.58739	1.39314	-1.39564	0.0116125	0.691743	0.0579191	0.918665	0.996632	-0.369529	0.549603	0.999976	1.15815	0.0282691	0.200505	0.0116125	1.39564	ENSSSCG00000004344
XLOC_021568	Chr18	27125290	27143787	428	-	.	0.704989	2.41206	11.6362	1.3918	1.28003	1.915	5.94921	0.518228	0.422327	5.03373	0.866251	4.69316	11.6362	101.399	1.15203	5.10802	21.6122	2.89836	2.80639	3.83894	11.5607	1.1634	0.792364	8.00023	1.47872	9.94956	-1.39463	0.0275871	0.918862	0.527018	0.483156	0.990567	-0.571884	0.444328	0.999976	1.54915	0.0191559	0.168718	0.0191559	1.54915	XLOC_021568	Unannotated_TU
XLOC_053021	JH118827.1	178540	179672	1133	-	.	0	0.94914	0.0771167	0	0	0.0602838	0	0.078306	0.0797687	0	0.0409042	0	0.94914	21.8116	0	2.01	0.143232	0	0	0.120849	0	0.175793	0.149661	0	0.0698248	0	-1.39405	0.0477089	NA	-0.301867	0.644383	NA	-1.00851	0.196949	NA	0.0595808	0.933412	NA	0.0477089	1.39405	XLOC_053021	Unannotated_TU
XLOC_023269	Chr2	107211381	107216209	867	gene:ENSSSCG00000024616|transcript:ENSSSCT00000023280	ENSSSCG00000024616	0.447457	0.198455	0.352718	0.0981531	0.0743404	0.118169	0.0543864	0.255827	0.156363	0.805925	0.908714	0.554019	0.908714	26.9948	0.731192	0.420268	0.655115	0.204399	0.162987	0.23689	0.105685	0.574318	0.293367	1.28087	1.55121	1.17453	-1.39384	0.0480677	0.918862	1.79847	0.0153006	NA	-0.769025	0.314987	NA	2.90252	0.00014232	0.0127701	0.00014232	2.90252	ENSSSCG00000024616
XLOC_016382	Chr15	45220898	45542560	2465	NEIL3|transcript:ENSSSCT00000017172	.	3.1826	1.02957	1.6305	1.02418	0.784419	1.03907	0.860806	1.33171	1.48491	0.377951	0.658034	1.0806	3.1826	270.566	5.20071	2.18032	3.02837	2.1328	1.7198	2.083	1.67274	2.98962	2.78597	0.600686	1.12329	2.29088	-1.39108	0.015642	0.787061	-0.660237	0.232359	0.990567	-0.659778	0.299929	0.999976	0.0822305	0.86592	0.92525	0.015642	1.39108	XLOC_016382	Unannotated_TU
XLOC_052953	JH118786.1	2831	19650	2361	gene:ENSSSCG00000029308|transcript:ENSSSCT00000031961	ENSSSCG00000029308	1.05891	1.69437	1.29524	0.780943	0.614229	0.390543	0.97861	1.76615	1.43548	1.25779	0.765537	1.4981	1.76615	110.596	1.73037	3.58816	2.4057	1.62628	1.34666	0.78291	1.90166	3.96491	2.69323	1.99903	1.3068	3.17599	-1.39017	0.00499801	0.490638	-0.0695657	0.895754	0.995403	0.0664528	0.901722	0.999976	1.45023	0.00573781	0.10435	0.00499801	1.45023	ENSSSCG00000029308
XLOC_020117	Chr17	67801769	67802686	369	gene:ENSSSCG00000020676|transcript:ENSSSCT00000008112	ENSSSCG00000020676	0.584079	0.699431	1.5391	0.153747	0.349339	0.277649	0.766716	0.480871	0.489853	0.631199	0.879162	1.42006	1.5391	11.563	0.954446	1.48119	2.85861	0.32017	0.765907	0.556594	1.4899	1.07953	0.919056	1.00318	1.50076	3.01054	-1.38967	0.046034	0.918862	0.579037	0.437226	NA	-0.415598	0.572413	0.999976	1.85569	0.0210118	NA	0.0210118	1.85569	ENSSSCG00000020676
XLOC_053102	JH118878.1	65868	67816	1760	-	.	0.930677	0.244404	0.570905	0.257875	0.3479	0.135827	0.267915	0.504095	0.667564	0.39701	0.737297	0.173675	0.930677	56.4919	1.52082	0.517574	1.06036	0.537012	0.762752	0.272288	0.520619	1.13167	1.25248	0.630976	1.25859	0.368193	-1.38896	0.030058	0.918862	0.133755	0.85004	0.992086	-0.292101	0.671681	0.999976	1.334	0.0715806	0.292237	0.030058	1.38896	XLOC_053102	Unannotated_TU
XLOC_028101	Chr3	83442477	83475404	2955	gene:ENSSSCG00000008374|transcript:ENSSSCT00000009169	ENSSSCG00000008374	20.5825	2.37274	4.52389	4.36773	2.77007	6.20608	2.50525	2.82225	6.71335	2.28577	3.93653	3.60565	20.5825	2097.63	33.6339	5.02476	8.40239	9.09559	6.07321	12.4412	4.86828	6.33581	12.5955	3.63283	6.7198	7.64403	-1.38824	0.0308927	0.918862	-0.200157	0.735392	0.990999	-0.991852	0.162516	0.999976	0.196315	0.692289	0.824719	0.0308927	1.38824	ENSSSCG00000008374
XLOC_033473	Chr5	17277106	17464214	2783	gene:ENSSSCG00000026890|transcript:ENSSSCT00000024702	ENSSSCG00000025755;ENSSSCG00000000223;ENSSSCG00000000224;ENSSSCG00000026890	4.11999	1.22105	0.376744	0.958112	0.150537	1.34983	0.237205	0.127518	4.85501	0.251073	0.149874	1.34939	4.85501	428.238	6.7325	2.58582	0.69974	1.99522	0.330045	2.70597	0.460944	0.286272	9.10891	0.399036	0.25584	2.86072	-1.38808	0.0395112	0.918862	-1.34965	NA	NA	-0.047891	0.950502	0.999976	-0.204743	0.775906	0.874071	NA	1.38808	ENSSSCG00000025755
XLOC_033473	Chr5	17277106	17464214	2783	gene:ENSSSCG00000026890|transcript:ENSSSCT00000024702	ENSSSCG00000025755;ENSSSCG00000000223;ENSSSCG00000000224;ENSSSCG00000026890	4.11999	1.22105	0.376744	0.958112	0.150537	1.34983	0.237205	0.127518	4.85501	0.251073	0.149874	1.34939	4.85501	428.238	6.7325	2.58582	0.69974	1.99522	0.330045	2.70597	0.460944	0.286272	9.10891	0.399036	0.25584	2.86072	-1.38808	0.0395112	0.918862	-1.34965	NA	NA	-0.047891	0.950502	0.999976	-0.204743	0.775906	0.874071	NA	1.38808	ENSSSCG00000000223
XLOC_033473	Chr5	17277106	17464214	2783	gene:ENSSSCG00000026890|transcript:ENSSSCT00000024702	ENSSSCG00000025755;ENSSSCG00000000223;ENSSSCG00000000224;ENSSSCG00000026890	4.11999	1.22105	0.376744	0.958112	0.150537	1.34983	0.237205	0.127518	4.85501	0.251073	0.149874	1.34939	4.85501	428.238	6.7325	2.58582	0.69974	1.99522	0.330045	2.70597	0.460944	0.286272	9.10891	0.399036	0.25584	2.86072	-1.38808	0.0395112	0.918862	-1.34965	NA	NA	-0.047891	0.950502	0.999976	-0.204743	0.775906	0.874071	NA	1.38808	ENSSSCG00000000224	small cell adhesion glycoprotein [Source:HGNC SymbolAcc:HGNC:26918]
XLOC_033473	Chr5	17277106	17464214	2783	gene:ENSSSCG00000026890|transcript:ENSSSCT00000024702	ENSSSCG00000025755;ENSSSCG00000000223;ENSSSCG00000000224;ENSSSCG00000026890	4.11999	1.22105	0.376744	0.958112	0.150537	1.34983	0.237205	0.127518	4.85501	0.251073	0.149874	1.34939	4.85501	428.238	6.7325	2.58582	0.69974	1.99522	0.330045	2.70597	0.460944	0.286272	9.10891	0.399036	0.25584	2.86072	-1.38808	0.0395112	0.918862	-1.34965	NA	NA	-0.047891	0.950502	0.999976	-0.204743	0.775906	0.874071	NA	1.38808	ENSSSCG00000026890
XLOC_016378	Chr15	43936870	43951131	2426	\gene:ENSSSCG00000023328|transcript:ENSSSCT00000031639,gene:ENSSSCG00000029566|transcript:ENSSSCT00000026525\""	ENSSSCG00000023328;ENSSSCG00000029566	3.48252	2.50005	4.42989	1.30957	1.3948	2.16786	2.42957	2.15767	2.60777	2.76019	2.42611	1.58396	4.42989	291.379	5.6908	5.29436	8.22779	2.72712	3.05802	4.34584	4.7212	4.84387	4.89267	4.38684	4.14145	3.35801	-1.387	0.00497037	0.490468	0.166974	0.769687	0.990999	-0.441229	0.428072	0.999976	1.13869	0.0404868	0.230502	0.00497037	1.387	ENSSSCG00000029566
XLOC_016378	Chr15	43936870	43951131	2426	\gene:ENSSSCG00000023328|transcript:ENSSSCT00000031639,gene:ENSSSCG00000029566|transcript:ENSSSCT00000026525\""	ENSSSCG00000023328;ENSSSCG00000029566	3.48252	2.50005	4.42989	1.30957	1.3948	2.16786	2.42957	2.15767	2.60777	2.76019	2.42611	1.58396	4.42989	291.379	5.6908	5.29436	8.22779	2.72712	3.05802	4.34584	4.7212	4.84387	4.89267	4.38684	4.14145	3.35801	-1.387	0.00497037	0.490468	0.166974	0.769687	0.990999	-0.441229	0.428072	0.999976	1.13869	0.0404868	0.230502	0.00497037	1.387	ENSSSCG00000023328
XLOC_009593	Chr12	41040243	41041076	834	-	.	0.568532	0	0.104764	0.0340123	0.038641	0	0.0565384	0.265949	0.596018	0	0.111138	0.157075	0.596018	16.3529	0.92904	0	0.194582	0.070829	0.0847181	0	0.109867	0.597043	1.11824	0	0.189716	0.333001	-1.38621	0.0497271	NA	-0.915505	0.255314	NA	0.115002	0.883667	0.999976	0.871662	0.342041	NA	0.0497271	1.38621	XLOC_009593	Unannotated_TU
XLOC_005108	Chr10	50828157	51000248	6477	ITGA8|transcript:ENSSSCT00000012090	ENSSSCG00000011046	7.59346	1.92595	4.42465	4.38391	1.06974	0.880528	1.6089	1.8629	0.906989	0.485459	0.31483	0.903404	7.59346	1696.24	12.4085	4.07858	8.21805	9.12929	2.34535	1.76517	3.12645	4.18212	1.70168	0.77155	0.537426	1.91523	-1.38486	0.0260814	0.910436	-1.11689	0.0182563	0.57433	-1.59073	0.00991602	0.843317	-1.22091	0.0456967	0.245061	0.00991602	1.59073	ENSSSCG00000011046	integrin subunit alpha 8 [Source:HGNC SymbolAcc:HGNC:6144]
XLOC_049467	GL894141.1	29673	31644	467	-	.	31.5673	3.68437	4.49027	6.07414	2.41527	9.87229	2.72619	2.08978	0.387058	0.124685	1.09162	4.20772	31.5673	508.427	51.5842	7.8024	8.33994	12.6491	5.29534	19.7907	5.29761	4.69145	0.726192	0.198165	1.86344	8.92042	-1.38471	0.0379742	0.918862	-0.0211475	0.977212	0.999318	-2.36985	NA	NA	-1.24937	0.0808905	0.308116	NA	2.36985	XLOC_049467	Unannotated_TU
XLOC_017418	Chr15	129592397	129678164	5781	BARD1|transcript:ENSSSCT00000017605	ENSSSCG00000016170	1.3496	0.766398	0.869047	0.392544	0.57418	0.496223	0.897221	1.25078	0.836399	0.151085	0.256534	0.581619	1.3496	269.08	2.20538	1.623	1.61411	0.817455	1.25886	0.994764	1.7435	2.80793	1.56924	0.240122	0.437912	1.23304	-1.38396	0.0090349	0.643333	-1.39199	0.0052552	0.282484	-0.144575	0.79992	0.999976	-0.11082	0.821222	0.898858	0.0052552	1.39199	ENSSSCG00000016170	BRCA1 associated RING domain 1 [Source:HGNC SymbolAcc:HGNC:952]
XLOC_010002	Chr13	12164775	12258876	2412	\gene:ENSSSCG00000008882|transcript:ENSSSCT00000009725,RPL15|transcript:ENSSSCT00000028379\""	ENSSSCG00000028079;ENSSSCG00000027017;ENSSSCG00000008882	46.0895	13.3575	27.5487	9.51422	12.0649	21.0965	21.3088	17.5087	24.5804	46.6404	45.1339	12.8176	46.6404	4189.64	75.3151	28.2872	51.1671	19.8129	26.4517	42.2915	41.4078	39.3062	46.1174	74.1266	77.0452	27.1735	-1.38365	0.0157918	0.78906	0.882375	0.156808	0.990567	-0.4719	0.449155	0.999976	1.89577	0.00274479	0.0738138	0.00274479	1.89577	ENSSSCG00000008882	ribosomal protein L15 [Source:RefSeq peptideAcc:NP_001230994]
XLOC_010002	Chr13	12164775	12258876	2412	\gene:ENSSSCG00000008882|transcript:ENSSSCT00000009725,RPL15|transcript:ENSSSCT00000028379\""	ENSSSCG00000028079;ENSSSCG00000027017;ENSSSCG00000008882	46.0895	13.3575	27.5487	9.51422	12.0649	21.0965	21.3088	17.5087	24.5804	46.6404	45.1339	12.8176	46.6404	4189.64	75.3151	28.2872	51.1671	19.8129	26.4517	42.2915	41.4078	39.3062	46.1174	74.1266	77.0452	27.1735	-1.38365	0.0157918	0.78906	0.882375	0.156808	0.990567	-0.4719	0.449155	0.999976	1.89577	0.00274479	0.0738138	0.00274479	1.89577	ENSSSCG00000028079
XLOC_010002	Chr13	12164775	12258876	2412	\gene:ENSSSCG00000008882|transcript:ENSSSCT00000009725,RPL15|transcript:ENSSSCT00000028379\""	ENSSSCG00000028079;ENSSSCG00000027017;ENSSSCG00000008882	46.0895	13.3575	27.5487	9.51422	12.0649	21.0965	21.3088	17.5087	24.5804	46.6404	45.1339	12.8176	46.6404	4189.64	75.3151	28.2872	51.1671	19.8129	26.4517	42.2915	41.4078	39.3062	46.1174	74.1266	77.0452	27.1735	-1.38365	0.0157918	0.78906	0.882375	0.156808	0.990567	-0.4719	0.449155	0.999976	1.89577	0.00274479	0.0738138	0.00274479	1.89577	ENSSSCG00000027017	nuclear receptor subfamily 1 group D member 2 [Source:HGNC SymbolAcc:HGNC:7963]
XLOC_047643	GL892606.2	45625	48377	1130	gene:ENSSSCG00000022625|transcript:ENSSSCT00000025410	ENSSSCG00000022625	1.18253	0.837461	0.927858	0.251029	0.598901	0.423107	0.584197	0.628111	0.679834	1.08211	1.35342	1.12065	1.35342	52.4016	1.93237	1.77349	1.72334	0.522755	1.31306	0.848191	1.13523	1.41008	1.2755	1.71983	2.31034	2.3758	-1.38353	0.0201883	0.8335	0.928161	0.131258	0.990567	-0.550013	0.38595	0.999976	1.9067	0.00210016	0.0652118	0.00210016	1.9067	ENSSSCG00000022625
XLOC_042498	Chr8	58970997	58992813	7779	\gene:ENSSSCG00000023357|transcript:ENSSSCT00000024242,gene:ENSSSCG00000023357|transcript:ENSSSCT00000030837\""	ENSSSCG00000023357	0.0997417	0.0718853	0.129167	0.0364652	0.0248566	0.0570716	0.0484926	0.0684309	0.0987547	0.0673676	0.0297882	0.0842013	0.129167	26.7593	0.162988	0.152232	0.239907	0.075937	0.0544967	0.11441	0.0942322	0.153624	0.185282	0.107069	0.0508494	0.178508	-1.3828	0.025658	0.90688	-0.149541	0.830473	0.992086	-0.327361	0.623755	0.999976	0.962724	0.184243	0.430732	0.025658	1.3828	ENSSSCG00000023357
XLOC_002575	Chr1	267969917	268004009	526	-	.	10.0797	1.71733	9.88348	2.53463	2.20562	4.80448	2.4204	1.09636	3.35051	4.09589	2.99565	2.24145	10.0797	182.855	16.4713	3.63679	18.3569	5.27824	4.8357	9.63141	4.70339	2.46127	6.28619	6.50969	5.11367	4.75191	-1.38194	0.0242497	0.886241	0.49024	0.458966	0.990567	-1.22086	0.0763701	0.999976	0.648914	0.290072	0.525458	0.0242497	1.38194	XLOC_002575	Unannotated_TU
XLOC_025914	Chr2	96264246	96264684	439	-	.	31.126	18.225	17.9125	7.49541	6.09295	18.359	0.42964	1.01049	0.823489	3.44859	0.633409	20.59	31.126	471.261	50.8631	38.5952	33.2695	15.6088	13.3584	36.8037	0.834888	2.26849	1.54502	5.48092	1.08125	43.6511	-1.38168	0.0142893	0.754486	2.30197	0.00123313	0.111221	-4.02806	7.26e-11	6.26e-07	-0.181597	0.799111	0.887715	7.26e-11	4.02806	XLOC_025914	Unannotated_TU
XLOC_047632	GL892582.2	29262	31520	2259	-	.	11.7733	5.6744	7.87094	3.55363	5.12144	3.99106	9.45565	9.74003	10.082	13.0427	11.7143	7.98334	13.0427	1097.29	19.2387	12.0167	14.619	7.40026	11.2285	8.00077	18.3745	21.8659	18.9157	20.729	19.9968	16.9248	-1.37922	0.00869143	0.642108	0.399089	0.461819	0.990567	0.0766541	0.894913	0.999976	1.9708	0.00016268	0.0141294	0.00016268	1.9708	XLOC_047632	Unannotated_TU
XLOC_036115	Chr6	127115576	127115938	363	ST6GALNAC3|transcript:ENSSSCT00000026106	ENSSSCG00000024441	1.30621	0.473995	1.56454	0.468863	0.0887784	0.470397	1.16908	1.22205	0.49795	0.80204	0.383012	0.120294	1.56454	16.3529	2.13449	1.00378	2.90586	0.976386	0.194642	0.94299	2.27179	2.74344	0.934247	1.2747	0.653814	0.255025	-1.37882	0.0480664	0.918862	-0.426452	0.585876	NA	-0.256194	0.721838	0.999976	0.75076	0.406092	NA	0.0480664	1.37882	ENSSSCG00000024441
XLOC_021080	Chr18	6871600	6888316	3502	GIMAP1|transcript:ENSSSCT00000017914	ENSSSCG00000016451	157.884	17.8226	36.0396	31.7925	19.7574	51.9283	20.2508	16.0366	17.1878	14.9145	20.7107	39.3899	157.884	19069	257.998	37.743	66.9376	66.2065	43.317	104.099	39.3518	36.0014	32.2475	23.7039	35.354	83.5071	-1.37832	0.0323084	0.918862	0.466749	0.304847	0.990567	-1.71842	0.0124361	0.94417	0.0341807	0.940809	0.968141	0.0124361	1.71842	ENSSSCG00000016451	\GTPase, IMAP family member 1 [Source:HGNC SymbolAcc:HGNC:23237]\""
XLOC_050169	GL894808.1	7216	8434	545	-	.	3.63822	2.28887	3.04604	2.18602	1.24176	0.250648	0.519116	3.01162	8.70613	1.60261	1.36057	1.60245	8.70613	150.384	5.94524	4.84715	5.65752	4.55229	2.72248	0.502467	1.00876	6.76094	16.3343	2.54706	2.32254	3.39722	-1.37814	0.0280111	0.918862	-1.00586	0.163569	0.990567	0.4157	0.560032	0.999976	0.798973	0.266808	0.505411	0.0280111	1.37814	XLOC_050169	Unannotated_TU
XLOC_008748	Chr12	44670039	44692333	5425	-	.	2.53466	0.856336	1.20793	1.05622	0.659382	0.566557	1.13863	1.61905	1.4827	0.386398	0.486937	1.02225	2.53466	474.235	4.14189	1.81346	2.24352	2.19952	1.44566	1.13576	2.21261	3.63469	2.78182	0.614111	0.831218	2.16717	-1.37694	0.0168168	0.792341	-1.01489	0.0353427	0.80246	-0.259427	0.675287	0.999976	0.206593	0.656088	0.799465	0.0168168	1.37694	.
XLOC_004205	Chr1	223835707	223837392	1663	-	.	1.37376	0.181061	0.367777	0.0682291	0.2713	0.451784	0.567084	0.266749	1.05975	0.63025	0.752435	0.262578	1.37376	78.7913	2.24487	0.383434	0.683085	0.142084	0.59481	0.905679	1.10197	0.598838	1.9883	1.00167	1.28443	0.55667	-1.37625	0.044412	0.918862	-0.000985236	0.998891	0.999926	-0.10794	0.882797	0.999976	1.50834	0.0450778	0.243347	0.044412	1.50834	XLOC_004205	Unannotated_TU
XLOC_042354	Chr8	19832502	19848016	3810	SLC34A2|transcript:ENSSSCT00000009582	ENSSSCG00000008758	0.033941	0.14677	0.424253	0.0595617	0.0169168	0.0896346	0.0742567	0.128074	0.106746	0.0458489	0.0729833	0.217761	0.424253	32.9101	0.0554631	0.310816	0.78798	0.124034	0.0370892	0.179688	0.144298	0.287521	0.200275	0.0728686	0.124585	0.461656	-1.37589	0.0433383	0.918862	0.0661197	0.92664	NA	-0.541101	0.44716	0.999976	1.08934	0.170447	NA	0.0433383	1.37589	ENSSSCG00000008758	solute carrier family 34 member 2 [Source:HGNC SymbolAcc:HGNC:11020]
XLOC_020187	Chr17	14206994	14216749	1033	gene:ENSSSCG00000026893|transcript:ENSSSCT00000007705	ENSSSCG00000026893	38.9322	11.9509	15.7746	8.34786	11.6053	13.9182	7.07524	15.0731	21.129	33.2007	23.5087	13.4847	38.9322	1387.02	63.6193	25.3085	29.2986	17.384	25.444	27.9014	13.7488	33.8383	39.642	52.7666	40.1301	28.5878	-1.37389	0.0173733	0.792341	0.81203	0.190245	0.990567	-0.599228	0.360597	0.999976	1.69014	0.00318778	0.0796156	0.00318778	1.69014	ENSSSCG00000026893	N-acetyltransferase 1 [Source:HGNC SymbolAcc:HGNC:7645]
XLOC_052887	JH118746.1	52188	60960	2352	\gene:ENSSSCG00000021476|transcript:ENSSSCT00000023934,gene:ENSSSCG00000021476|transcript:ENSSSCT00000023528\""	ENSSSCG00000021476	0.97133	0.658393	1.43022	0.144726	0.575474	0.580796	1.22293	0.943034	0.691668	1.0893	1.75368	0.872593	1.75368	141.326	1.58725	1.39428	2.65639	0.301384	1.26169	1.1643	2.37643	2.11707	1.2977	1.73125	2.99359	1.84991	-1.37362	0.0182352	0.801458	0.595386	0.311352	0.990567	-0.116024	0.840796	0.999976	1.97071	0.00235242	0.0694463	0.00235242	1.97071	ENSSSCG00000021476
XLOC_017476	Chr15	139183910	139249659	2179	\SERPINE2|transcript:ENSSSCT00000017676,SERPINE2|transcript:ENSSSCT00000036636\""	ENSSSCG00000016233	30.5237	9.19918	11.7086	6.91256	8.90334	10.5164	10.214	17.7116	7.88059	8.55116	4.84925	12.3245	30.5237	2293.87	49.8789	19.4811	21.7467	14.3951	19.5201	21.0819	19.848	39.7616	14.7855	13.5906	8.27785	26.1281	-1.37151	0.0176344	0.792341	-0.247896	0.590978	0.990567	-0.707872	0.253855	0.999976	0.500827	0.250745	0.490595	0.0176344	1.37151	ENSSSCG00000016233	serpin family E member 2 [Source:HGNC SymbolAcc:HGNC:8951]
XLOC_040688	Chr7	56797765	56854538	1132	-	.	1.86585	5.31988	5.20998	2.33044	0.882529	1.87045	4.58201	7.64158	1.79638	2.26328	2.743	5.94053	7.64158	155.292	3.049	11.2659	9.67667	4.85304	1.9349	3.74964	8.90388	17.155	3.37035	3.59708	4.6824	12.594	-1.36883	0.00672308	0.579471	-0.14791	0.773526	0.990999	0.127928	0.812891	0.999976	1.46698	0.00373718	0.0864546	0.00373718	1.46698	XLOC_040688	Unannotated_TU
XLOC_029574	Chr3	118587995	118588797	798	-	.	6.69803	6.36062	3.17522	0.391013	5.04802	1.28386	3.60443	2.05681	6.28568	10.2884	13.1832	1.09441	13.1832	360.459	10.9453	13.4699	5.89744	0.814267	11.0675	2.57373	7.00422	4.61743	11.7931	16.3516	22.5042	2.32015	-1.36667	0.0319524	0.918862	0.991788	0.165255	0.990567	-0.288776	0.653301	0.999976	2.1433	0.00711453	0.113839	0.00711453	2.1433	XLOC_029574	Unannotated_TU
XLOC_051595	GL896282.2	2203	27979	6765	\gene:ENSSSCG00000024333|transcript:ENSSSCT00000022577,gene:ENSSSCG00000024333|transcript:ENSSSCT00000028396\""	ENSSSCG00000024333	7.64613	4.14572	4.13296	2.38167	2.5867	3.17024	2.8717	2.72129	5.18354	2.2551	3.03482	6.52581	7.64613	1783.95	12.4946	8.7794	7.67628	4.95972	5.67119	6.3553	5.58036	6.10917	9.72529	3.58408	5.18055	13.8348	-1.36407	0.00940104	0.643333	0.0410923	0.93829	0.997984	-0.483093	0.432915	0.999976	0.967413	0.0109001	0.134281	0.00940104	1.36407	ENSSSCG00000024333
XLOC_000401	Chr1	108870516	108873262	616	SCARNA17|transcript:ENSSSCT00000021640	.	2.72905	0.907785	0.425519	0.736785	0.575474	0.443517	0.382736	1.44027	2.34748	2.1741	2.78367	0.992427	2.78367	58.7533	4.45956	1.92242	0.790331	1.53432	1.26169	0.889105	0.743742	3.23334	4.40431	3.45535	4.75183	2.10396	-1.36145	0.0415525	0.918862	0.573158	0.419283	0.990567	-0.088861	0.903677	0.999976	2.16616	0.00156892	0.0555748	0.00156892	2.16616	XLOC_000401	Unannotated_TU
XLOC_027909	Chr3	51850724	51854709	2961	-	.	2.09629	0.915214	0.944257	0.507738	0.620369	0.841948	0.875858	0.958818	1.05304	1.45521	0.845187	0.943827	2.09629	214.075	3.42556	1.93815	1.7538	1.05734	1.36013	1.68783	1.70199	2.1525	1.97569	2.3128	1.44276	2.00093	-1.36016	0.017498	0.792341	0.356285	0.533173	0.990567	-0.492719	0.4286	0.999976	1.31632	0.0179142	0.163996	0.017498	1.36016	.
XLOC_028317	Chr3	128156586	128245096	3635	GEN1|transcript:ENSSSCT00000009424	ENSSSCG00000026538;ENSSSCG00000008613	2.11078	0.899352	1.00954	0.850597	0.593997	0.573094	1.24531	1.02511	0.758329	0.384449	0.267739	0.720772	2.11078	264.62	3.44924	1.90456	1.87505	1.77133	1.30231	1.14887	2.41991	2.30132	1.42277	0.611014	0.45704	1.52805	-1.35846	0.016259	0.78906	-0.936642	0.0714219	0.990567	-0.507974	0.405328	0.999976	-0.0448256	0.927784	0.96013	0.016259	1.35846	ENSSSCG00000008613	\GEN1, Holliday junction 5' flap endonuclease [Source:HGNC SymbolAcc:HGNC:26881]\""
XLOC_028317	Chr3	128156586	128245096	3635	GEN1|transcript:ENSSSCT00000009424	ENSSSCG00000026538;ENSSSCG00000008613	2.11078	0.899352	1.00954	0.850597	0.593997	0.573094	1.24531	1.02511	0.758329	0.384449	0.267739	0.720772	2.11078	264.62	3.44924	1.90456	1.87505	1.77133	1.30231	1.14887	2.41991	2.30132	1.42277	0.611014	0.45704	1.52805	-1.35846	0.016259	0.78906	-0.936642	0.0714219	0.990567	-0.507974	0.405328	0.999976	-0.0448256	0.927784	0.96013	0.016259	1.35846	ENSSSCG00000026538	mesogenin 1 [Source:HGNC SymbolAcc:HGNC:14907]
XLOC_033963	Chr5	86681570	86729599	2331	SPIC|transcript:ENSSSCT00000000947	ENSSSCG00000000867	2.49643	0.756592	0.318607	0.851839	0.497707	0.351617	0.465259	1.21796	0.581583	1.72361	1.05373	1.14272	2.49643	200.695	4.07943	1.60224	0.59176	1.77391	1.0912	0.704876	0.904104	2.73426	1.09116	2.73937	1.79876	2.42258	-1.35828	0.0361115	0.918862	0.982247	0.0902824	0.990567	-0.794384	0.251104	0.999976	1.72695	0.00315702	0.0793514	0.00315702	1.72695	ENSSSCG00000000867
XLOC_015097	Chr14	133754641	133772038	2176	gene:ENSSSCG00000010635|transcript:ENSSSCT00000011632	ENSSSCG00000010635	0.990465	0.474431	0.461761	0.156431	0.34063	0.392357	0.433392	0.652358	0.726845	0.776017	0.788025	0.742496	0.990465	74.3314	1.61852	1.0047	0.857645	0.325761	0.746812	0.786548	0.842178	1.46451	1.3637	1.23334	1.34519	1.5741	-1.35799	0.026449	0.915259	0.465279	0.432606	0.990567	-0.172023	0.790698	0.999976	1.83277	0.00224972	0.0681453	0.00224972	1.83277	ENSSSCG00000010635
XLOC_011955	Chr13	207879840	207887860	755	gene:ENSSSCG00000012049|transcript:ENSSSCT00000013181	ENSSSCG00000012049	3.31138	1.53829	2.60384	1.27742	1.57931	0.588027	2.49817	0.998842	0.718235	0.0771233	0.7366	0.520531	3.31138	86.2245	5.41114	3.25763	4.8362	2.66017	3.46256	1.1788	4.85452	2.24235	1.34754	0.122574	1.2574	1.10353	-1.35555	0.0210531	0.847292	-1.05995	0.142966	0.990567	-0.756017	0.245461	0.999976	-0.604922	0.419707	0.630944	0.0210531	1.35555	ENSSSCG00000012049
XLOC_047770	GL892775.1	16618	22068	3333	CYP27B1|transcript:ENSSSCT00000029435	ENSSSCG00000028637	2.31497	0.967935	0.694687	0.689369	0.502785	0.809455	1.08934	2.76836	0.420299	0.576516	0.250285	1.71628	2.76836	266.107	3.78291	2.0498	1.29027	1.43558	1.10233	1.62269	2.11684	6.21484	0.78856	0.916269	0.427245	3.63853	-1.3534	0.0219584	0.857864	-0.520187	0.394064	0.990567	-0.287712	0.660285	0.999976	0.635022	0.252536	0.492222	0.0219584	1.3534	ENSSSCG00000028637	cytochrome P450 family 27 subfamily B member 1 [Source:HGNC SymbolAcc:HGNC:2606]
XLOC_004090	Chr1	204309104	204311492	2384	-	.	0.3797	0.126303	0.10995	0.0475944	0.094625	0.100275	0.138453	0.260505	0.398057	0.170972	0.272157	0.091583	0.398057	31.2192	0.62047	0.267471	0.204213	0.099113	0.20746	0.201018	0.269045	0.584822	0.74683	0.271729	0.464581	0.194157	-1.35326	0.0477385	0.918862	-0.224116	0.757848	0.990999	0.160234	0.824504	0.999976	1.49803	0.0566629	0.265894	0.0477385	1.49803	XLOC_004090	Unannotated_TU
XLOC_019050	Chr16	42377628	42469251	3258	DEPDC1B|transcript:ENSSSCT00000018439	ENSSSCG00000016932	0.674757	0.171638	0.227954	0.243786	0.0989151	0.14675	0.332879	0.149774	0.0970911	0.160851	0.0142248	0.402088	0.674757	75.8181	1.10262	0.363477	0.423386	0.507673	0.216866	0.294185	0.646859	0.336235	0.182161	0.255644	0.0242822	0.852432	-1.35166	0.0367767	0.918862	-0.0566249	0.939218	0.997984	-0.855779	0.224026	0.999976	0.457683	0.552787	0.729362	0.0367767	1.35166	ENSSSCG00000016932	DEP domain containing 1B [Source:HGNC SymbolAcc:HGNC:24902]
XLOC_010488	Chr13	101330952	101357402	10630	gene:ENSSSCG00000011722|transcript:ENSSSCT00000012832	ENSSSCG00000011722	2.74526	0.594846	0.908255	0.653784	0.691219	0.857786	0.439149	0.559199	0.62916	0.514905	0.754241	0.681908	2.74526	1006.45	4.48604	1.25971	1.68693	1.36148	1.51546	1.71958	0.853365	1.25537	1.18042	0.81835	1.28752	1.44565	-1.35003	0.0247502	0.893568	0.388694	0.457902	0.990567	-1.26056	0.0552375	0.999976	0.463685	0.315095	0.546236	0.0247502	1.35003	ENSSSCG00000011722	\RAP2B, member of RAS oncogene family [Source:HGNC SymbolAcc:HGNC:9862]\""
XLOC_017518	Chr15	145991813	146000656	3209	gene:ENSSSCG00000016277|transcript:ENSSSCT00000017725	ENSSSCG00000016277	1.88056	0.107236	0.871282	0.548055	0.271149	0.478899	0.308574	0.124414	0.0704097	0.0907262	0.043326	0.489873	1.88056	208.128	3.07303	0.227094	1.61826	1.1413	0.594479	0.960034	0.599629	0.279302	0.132102	0.144193	0.0739591	1.03854	-1.34992	0.0408736	0.918862	0.101988	0.889828	0.995004	-1.9369	0.00778331	0.778556	-0.673115	0.323425	0.553425	0.00778331	1.9369	ENSSSCG00000016277
XLOC_014082	Chr14	110499100	110581764	5977	KIF20B|transcript:ENSSSCT00000011443	ENSSSCG00000010457	12.2817	3.13059	4.57551	3.06585	3.55856	3.82818	3.31341	3.73318	6.9632	4.30597	4.14052	3.74057	12.2817	2531.73	20.0696	6.62966	8.49826	6.38449	7.80195	7.67424	6.43871	8.38082	13.0643	6.84358	7.06802	7.93006	-1.34964	0.0211017	0.847292	-0.0395226	0.944473	0.997984	-0.502237	0.447505	0.999976	0.882173	0.0590084	0.270445	0.0211017	1.34964	ENSSSCG00000010457	kinesin family member 20B [Source:HGNC SymbolAcc:HGNC:7212]
XLOC_002654	Chr1	284368599	284406913	2382	SLC46A2|transcript:ENSSSCT00000006018	ENSSSCG00000005472	17.119	3.57556	3.4113	4.08464	1.7588	6.25094	3.36524	3.65014	2.76977	1.7356	2.60712	5.59125	17.119	1406.35	27.9742	7.57196	6.33592	8.50608	3.85606	12.5311	6.53943	8.19438	5.1966	2.75842	4.45044	11.8535	-1.34565	0.034666	0.918862	0.0481595	0.916332	0.99639	-1.26475	NA	NA	0.162043	0.75677	0.863318	NA	1.34565	ENSSSCG00000005472	solute carrier family 46 member 2 [Source:HGNC SymbolAcc:HGNC:16055]
XLOC_027328	Chr3	137688568	137704463	6299	\CMPK2|transcript:ENSSSCT00000009460,CMPK2|transcript:ENSSSCT00000027489,CMPK2|transcript:ENSSSCT00000030553\""	ENSSSCG00000008647	9.1972	4.30902	3.44	2.3192	2.91108	3.60538	3.17398	3.5353	6.24855	2.60681	2.60453	9.59435	9.59435	1998.03	15.0292	9.12521	6.38923	4.82962	6.38239	7.2276	6.16776	7.93659	11.7234	4.14307	4.44602	20.3402	-1.34488	0.0158548	0.78906	0.0118988	0.982571	0.999318	-0.379276	0.550473	0.999976	1.05205	0.014968	0.153034	0.014968	1.34488	ENSSSCG00000008647	cytidine/uridine monophosphate kinase 2 [Source:HGNC SymbolAcc:HGNC:27015]
XLOC_042704	Chr8	115965682	115974810	2974	UGT8|transcript:ENSSSCT00000029398	ENSSSCG00000025714	1.01458	1.69225	0.778545	1.06826	0.119197	0.172247	0.824464	0.745802	0.48623	0.019579	0.0311664	0.778191	1.69225	104.064	1.65793	3.58369	1.44602	2.22461	0.261333	0.345298	1.60212	1.67429	0.912258	0.0311174	0.0532021	1.64977	-1.34327	0.0329718	0.918862	-1.18509	0.103595	0.990567	-0.669801	0.23106	0.999976	-0.493806	0.560998	0.735381	0.0329718	1.34327	ENSSSCG00000025714
XLOC_041187	Chr7	131261264	131270998	3385	CDCA4|transcript:ENSSSCT00000002844	ENSSSCG00000002555;ENSSSCG00000002559	9.94536	7.45933	7.62742	4.66765	4.70308	3.39995	4.93122	5.66135	9.42494	4.28325	3.72398	6.38554	9.94536	1161.06	16.2518	15.7966	14.1667	9.72016	10.3112	6.81577	9.58247	12.7094	17.6829	6.80746	6.35697	13.5374	-1.34314	0.00570285	0.517071	-0.377915	0.472959	0.990567	-0.249785	0.670213	0.999976	0.727515	0.0711279	0.291381	0.00570285	1.34314	ENSSSCG00000002555	jagged 2 [Source:HGNC SymbolAcc:HGNC:6189]
XLOC_041187	Chr7	131261264	131270998	3385	CDCA4|transcript:ENSSSCT00000002844	ENSSSCG00000002555;ENSSSCG00000002559	9.94536	7.45933	7.62742	4.66765	4.70308	3.39995	4.93122	5.66135	9.42494	4.28325	3.72398	6.38554	9.94536	1161.06	16.2518	15.7966	14.1667	9.72016	10.3112	6.81577	9.58247	12.7094	17.6829	6.80746	6.35697	13.5374	-1.34314	0.00570285	0.517071	-0.377915	0.472959	0.990567	-0.249785	0.670213	0.999976	0.727515	0.0711279	0.291381	0.00570285	1.34314	ENSSSCG00000002559	cell division cycle associated 4 [Source:HGNC SymbolAcc:HGNC:14625]
XLOC_042421	Chr8	41829636	41834420	1999	RASL11B|transcript:ENSSSCT00000009671	ENSSSCG00000008835	4.87331	2.15183	3.47482	2.31301	1.16074	1.77673	3.37313	1.48681	1.9441	1.0195	1.39103	3.01451	4.87331	335.978	7.96349	4.55693	6.45391	4.81672	2.54485	3.56176	6.55475	3.33783	3.64749	1.62032	2.37453	6.39081	-1.34224	0.0144826	0.758802	-0.298718	0.582789	0.990567	-0.592275	0.334932	0.999976	0.484126	0.304953	0.538039	0.0144826	1.34224	ENSSSCG00000008835	RAS like family 11 member B [Source:HGNC SymbolAcc:HGNC:23804]
XLOC_043320	Chr8	121674959	121686198	3560	OSTC|transcript:ENSSSCT00000010014	ENSSSCG00000009145	64.1127	22.0996	34.5443	15.968	23.9617	23.1765	22.8745	37.2078	74.3714	37.8319	44.587	23.3298	74.3714	8391.45	104.767	46.8003	64.1604	33.2525	52.5347	46.4612	44.4504	83.5298	139.535	60.1271	76.1115	49.4596	-1.34078	0.0155475	0.787061	-0.11441	0.852906	0.992086	0.0816656	0.900331	0.999976	1.4057	0.0085413	0.121538	0.0085413	1.4057	ENSSSCG00000009145	oligosaccharyltransferase complex non-catalytic subunit [Source:HGNC SymbolAcc:HGNC:24448]
XLOC_014779	Chr14	65473598	65583187	6385	RHOU|transcript:ENSSSCT00000023179	ENSSSCG00000028345;ENSSSCG00000024418;ENSSSCG00000010195	14.5349	5.26151	8.49101	5.66881	4.71916	4.36446	3.55955	4.41866	9.64645	2.42579	4.7542	5.1087	14.5349	3200.71	23.7515	11.1423	15.7706	11.805	10.3465	8.7493	6.91702	9.91968	18.0985	3.85536	8.11559	10.8305	-1.34041	0.0140454	0.748537	-0.42783	0.459393	0.990567	-0.559192	0.386604	0.999976	0.322038	0.45684	0.659498	0.0140454	1.34041	ENSSSCG00000024418	ras homolog family member U [Source:HGNC SymbolAcc:HGNC:17794]
XLOC_014779	Chr14	65473598	65583187	6385	RHOU|transcript:ENSSSCT00000023179	ENSSSCG00000028345;ENSSSCG00000024418;ENSSSCG00000010195	14.5349	5.26151	8.49101	5.66881	4.71916	4.36446	3.55955	4.41866	9.64645	2.42579	4.7542	5.1087	14.5349	3200.71	23.7515	11.1423	15.7706	11.805	10.3465	8.7493	6.91702	9.91968	18.0985	3.85536	8.11559	10.8305	-1.34041	0.0140454	0.748537	-0.42783	0.459393	0.990567	-0.559192	0.386604	0.999976	0.322038	0.45684	0.659498	0.0140454	1.34041	ENSSSCG00000010195
XLOC_014779	Chr14	65473598	65583187	6385	RHOU|transcript:ENSSSCT00000023179	ENSSSCG00000028345;ENSSSCG00000024418;ENSSSCG00000010195	14.5349	5.26151	8.49101	5.66881	4.71916	4.36446	3.55955	4.41866	9.64645	2.42579	4.7542	5.1087	14.5349	3200.71	23.7515	11.1423	15.7706	11.805	10.3465	8.7493	6.91702	9.91968	18.0985	3.85536	8.11559	10.8305	-1.34041	0.0140454	0.748537	-0.42783	0.459393	0.990567	-0.559192	0.386604	0.999976	0.322038	0.45684	0.659498	0.0140454	1.34041	ENSSSCG00000028345
XLOC_033174	Chr5	87843522	87871044	2940	\GAS2L3|transcript:ENSSSCT00000030549,GAS2L3|transcript:ENSSSCT00000000957\""	ENSSSCG00000000874	6.87628	2.82378	3.78915	2.01651	2.68555	2.32318	2.90296	2.17275	2.81278	0.534748	1.60787	1.76746	6.87628	697.229	11.2366	5.97992	7.03771	4.19929	5.88791	4.65722	5.64111	4.87772	5.27731	0.849886	2.74469	3.74705	-1.33825	0.0141746	0.752549	-0.821566	0.134938	0.990567	-0.735358	0.227457	0.999976	-0.260356	0.600796	0.76231	0.0141746	1.33825	ENSSSCG00000000874	growth arrest specific 2 like 3 [Source:HGNC SymbolAcc:HGNC:27475]
XLOC_008697	Chr12	38014130	38055999	2818	gene:ENSSSCG00000017675|transcript:ENSSSCT00000019239	ENSSSCG00000017675	2.26386	0.839541	0.852649	0.855618	0.869133	0.169663	0.71951	1.11767	1.21872	0.681876	0.690726	0.619826	2.26386	220.021	3.69938	1.7779	1.58365	1.78178	1.90553	0.340119	1.39817	2.50911	2.28655	1.08372	1.17909	1.31404	-1.33801	0.0323657	0.918862	-0.340849	0.551358	0.990567	-0.440681	0.493086	0.999976	0.672078	0.29724	0.531067	0.0323657	1.33801	ENSSSCG00000017675
XLOC_037264	Chr6	85535810	85541657	4244	COL8A2|transcript:ENSSSCT00000004031	ENSSSCG00000003635	2.44776	2.32103	1.25584	1.35682	0.835278	0.796637	0.144437	0.156787	3.13043	0.123481	0.0764399	0.98775	3.13043	421.077	3.9999	4.91525	2.33251	2.82551	1.8313	1.597	0.280673	0.35198	5.87328	0.196251	0.130486	2.09404	-1.33783	0.0107521	0.677646	-1.37294	NA	NA	-0.343851	0.644768	0.999976	-1.00263	0.11795	0.357746	NA	1.37294	ENSSSCG00000003635	collagen type VIII alpha 2 chain [Source:HGNC SymbolAcc:HGNC:2216]
XLOC_017306	Chr15	105176051	105198202	4496	gene:ENSSSCG00000027221|transcript:ENSSSCT00000029842	ENSSSCG00000027221	3.49941	2.03786	3.05107	1.89277	1.33322	1.10899	2.47511	2.16079	2.63334	3.05646	3.95824	2.41838	3.95824	609.764	5.7184	4.31557	5.66685	3.94159	2.923	2.22316	4.80971	4.85087	4.94064	4.85769	6.75686	5.12699	-1.33654	0.0088739	0.643333	0.548904	0.316746	0.990567	-0.24238	0.670716	0.999976	1.72139	0.00106327	0.0457673	0.00106327	1.72139	ENSSSCG00000027221
XLOC_000706	Chr1	166048855	166232119	1518	FBXO15|transcript:ENSSSCT00000005379	ENSSSCG00000004873	0.90867	0.76509	0.345349	0.355045	0.403363	0.112486	0.372751	0.292229	2.67919	0.0383584	0.427419	0.316426	2.67919	128.901	1.48486	1.62023	0.641428	0.739365	0.88435	0.225498	0.72434	0.656039	5.02666	0.0609639	0.729619	0.670827	-1.33596	0.0348362	0.918862	-1.45448	NA	NA	0.629869	0.388752	0.999976	0.341185	0.668074	0.807659	NA	1.45448	ENSSSCG00000004873	F-box protein 15 [Source:HGNC SymbolAcc:HGNC:13617]
XLOC_036221	Chr6	151758077	151814130	5228	\gene:ENSSSCG00000003886|transcript:ENSSSCT00000004299,gene:ENSSSCG00000003888|transcript:ENSSSCT00000004301\""	ENSSSCG00000003886;ENSSSCG00000003888	3.19907	0.995566	1.46235	1.16655	0.819842	0.960246	1.21761	1.40853	1.7028	0.623713	0.64712	1.32804	3.19907	576.812	5.22762	2.10831	2.71607	2.42929	1.79746	1.92498	2.36609	3.16209	3.19477	0.991281	1.10466	2.81547	-1.33491	0.0200146	0.832579	-0.636004	0.199655	0.990567	-0.445551	0.480419	0.999976	0.320822	0.439268	0.645986	0.0200146	1.33491	ENSSSCG00000003886
XLOC_036221	Chr6	151758077	151814130	5228	\gene:ENSSSCG00000003886|transcript:ENSSSCT00000004299,gene:ENSSSCG00000003888|transcript:ENSSSCT00000004301\""	ENSSSCG00000003886;ENSSSCG00000003888	3.19907	0.995566	1.46235	1.16655	0.819842	0.960246	1.21761	1.40853	1.7028	0.623713	0.64712	1.32804	3.19907	576.812	5.22762	2.10831	2.71607	2.42929	1.79746	1.92498	2.36609	3.16209	3.19477	0.991281	1.10466	2.81547	-1.33491	0.0200146	0.832579	-0.636004	0.199655	0.990567	-0.445551	0.480419	0.999976	0.320822	0.439268	0.645986	0.0200146	1.33491	ENSSSCG00000003888
XLOC_013618	Chr14	35028726	35143023	8473	\gene:ENSSSCG00000009839|transcript:ENSSSCT00000010783,gene:ENSSSCG00000009839|transcript:ENSSSCT00000032561\""	ENSSSCG00000009839	1.71443	0.852889	1.23744	0.974221	0.289062	0.608612	1.0518	0.717262	0.378664	0.0549775	0.136741	0.376216	1.71443	500.994	2.80156	1.80616	2.29833	2.02877	0.633751	1.22007	2.04389	1.61022	0.710444	0.087377	0.233422	0.797582	-1.33464	0.017391	0.792341	-1.65924	0.00384432	0.230209	-0.846562	0.150813	0.999976	-1.20658	0.0421672	0.235001	0.00384432	1.65924	ENSSSCG00000009839
XLOC_021246	Chr18	41062876	41246184	2415	\AOAH|transcript:ENSSSCT00000018135,AOAH|transcript:ENSSSCT00000034056,AOAH|transcript:ENSSSCT00000033857\""	ENSSSCG00000016657	10.3345	2.7608	7.18161	2.87773	1.72142	5.40191	2.77256	1.91034	5.51998	2.26643	2.13012	3.99601	10.3345	860.758	16.8877	5.84655	13.3387	5.99275	3.77411	10.829	5.38771	4.28862	10.3565	3.60209	3.63618	8.47159	-1.33299	0.0237941	0.878898	-0.278646	0.630888	0.990567	-0.770313	0.243763	0.999976	0.281262	0.579408	0.748204	0.0237941	1.33299	ENSSSCG00000016657	acyloxyacyl hydrolase [Source:HGNC SymbolAcc:HGNC:548]
XLOC_012594	Chr13	80728305	80729567	1263	-	.	0.170645	1.19202	0.380485	0.157216	0.102064	0.297434	0.522678	0.316107	0.143116	0.092206	0.0733878	0.345738	1.19202	30.5363	0.278852	2.52435	0.706688	0.327395	0.223769	0.596257	1.01568	0.709644	0.268513	0.146545	0.125276	0.73297	-1.33288	0.0438673	0.918862	-0.626176	0.410689	NA	-0.506676	0.473037	0.999976	0.194461	0.816321	NA	0.0438673	1.33288	XLOC_012594	Unannotated_TU
XLOC_047751	GL892755.1	68293	119832	1551	CACNB4|transcript:ENSSSCT00000023642	ENSSSCG00000029073	1.66751	0.416006	0.422501	0.256046	0.145445	0.726613	0.0608034	0.286011	0.349625	0.262796	0.119521	0.422309	1.66751	89.1977	2.72488	0.880977	0.784726	0.533204	0.318881	1.45662	0.118155	0.642081	0.655961	0.417667	0.204027	0.895301	-1.33241	0.0456546	0.918862	0.153941	0.836757	NA	-1.41762	0.0515368	0.999976	0.0198433	0.978952	0.988879	0.0456546	1.41762	ENSSSCG00000029073	\Sus scrofa calcium channel, voltage-dependent, beta 4 subunit (CACNB4), mRNA. [Source:RefSeq mRNAAcc:NM_213750]\""
XLOC_045925	Chr9	104456346	104546022	1760	-	.	1.68991	2.44404	2.4822	0.725273	1.79443	0.407481	0.776953	1.23503	6.54727	1.91888	4.55544	1.76156	6.54727	365.219	2.7615	5.17574	4.61027	1.51035	3.93419	0.816865	1.5098	2.77259	12.2839	3.04972	7.7763	3.73453	-1.33053	0.0148985	0.774193	0.0139254	0.984374	0.999318	0.522134	NA	NA	1.94795	0.00310611	0.0788023	NA	1.94795	XLOC_045925	Unannotated_TU
XLOC_048960	GL893798.2	28137	63413	2364	gene:ENSSSCG00000012064|transcript:ENSSSCT00000013196	ENSSSCG00000012064	0.382913	0.272938	0.314159	0.107993	0.218115	0.0866771	0.478711	0.300239	0.305848	0.295574	0.117625	0.24013	0.478711	31.2192	0.625719	0.578001	0.583499	0.224891	0.478206	0.173759	0.930244	0.674022	0.573827	0.469762	0.200791	0.50908	-1.33017	0.0334597	0.918862	-0.430803	0.519991	0.990567	0.0824929	0.897979	0.999976	1.06302	0.145501	0.389546	0.0334597	1.33017	ENSSSCG00000012064
XLOC_019251	Chr16	4151088	4151472	385	-	.	1.23157	1.00555	2.72332	0.442071	0.418527	0.975737	1.34723	0.460886	0.58687	0.151242	0	0.793941	2.72332	21.3471	2.01252	2.12945	5.05812	0.920593	0.917596	1.95603	2.61797	1.03467	1.10108	0.240372	0	1.68317	-1.32946	0.0400157	0.918862	-0.841405	0.294024	NA	-0.706978	0.317458	0.999976	-0.444782	0.624812	NA	0.0400157	1.32946	XLOC_019251	Unannotated_TU
XLOC_033060	Chr5	69160124	69217386	3542	gene:ENSSSCG00000000734|transcript:ENSSSCT00000000797	ENSSSCG00000000734	0.0851878	0.874388	0.209676	0.0880939	0.22746	0.0674917	0.1065	0.0876686	0.102064	0.049318	0.235516	0.554773	0.874388	62.8175	0.139206	1.85169	0.389439	0.183451	0.498694	0.135299	0.206954	0.196812	0.191492	0.0783821	0.402035	1.17613	-1.32868	0.0399072	0.918862	1.03861	0.139258	0.990567	-1.2588	0.0707335	0.999976	1.22437	0.0911488	0.324695	0.0399072	1.32868	ENSSSCG00000000734
XLOC_013485	Chr14	12546463	12638144	4195	SCARA3|transcript:ENSSSCT00000025007	ENSSSCG00000020846	3.7094	1.89697	1.4892	1.40648	1.25219	1.05831	1.25891	1.25837	1.04489	0.38865	0.519234	1.37402	3.7094	536.673	6.06154	4.01721	2.76594	2.92893	2.74535	2.12156	2.44635	2.82499	1.96042	0.61769	0.886351	2.91294	-1.32862	0.0162538	0.78906	-0.587643	0.233876	0.990567	-0.978774	0.104156	0.999976	-0.259922	0.557656	0.733266	0.0162538	1.32862	ENSSSCG00000020846	scavenger receptor class A member 3 [Source:HGNC SymbolAcc:HGNC:19000]
XLOC_037408	Chr6	119758805	119792459	675	gene:ENSSSCG00000028494|transcript:ENSSSCT00000026158	ENSSSCG00000028494	26.7571	4.01474	7.24875	4.79074	4.86979	9.86579	4.19138	3.41739	8.23443	10.5242	11.5346	8.73335	26.7571	622.897	43.7238	8.50202	13.4633	9.9765	10.6767	19.7777	8.1448	7.67187	15.4493	16.7263	19.69	18.5148	-1.32635	0.0363129	0.918862	0.920506	0.126041	0.990567	-1.04984	0.132791	0.999976	1.26963	0.0186434	0.166592	0.0186434	1.32635	ENSSSCG00000028494
XLOC_019016	Chr16	34105182	34160951	273	transcript:ENSSSCT00000018390|transcript:ENSSSCT00000018390	.	30.6314	27.7313	21.6033	12.4687	12.749	15.3866	24.3538	15.1118	27.9741	59.7211	37.8564	23.5129	59.7211	607.195	50.0549	58.7266	40.1245	25.9654	27.9514	30.8451	47.3249	33.9252	52.4847	94.9161	64.6222	49.8476	-1.32599	0.00705013	0.587582	0.926087	0.130485	0.990567	-0.179285	0.760485	0.999976	2.15591	0.000183215	0.0151066	0.000183215	2.15591	XLOC_019016	Unannotated_TU
XLOC_021706	Chr18	57253311	57278413	1936	-	.	1.02419	0.133311	0.744659	0.234432	0.282981	0.335158	0.0974236	0.114567	0.956998	0.932371	2.27413	0.248107	2.27413	150.853	1.67363	0.282313	1.38308	0.488193	0.62042	0.671881	0.189316	0.257197	1.79551	1.48184	3.88202	0.52599	-1.32519	0.0403378	0.918862	1.1262	0.140502	0.990567	-0.377913	0.616333	0.999976	2.37035	0.00115986	0.0487399	0.00115986	2.37035	XLOC_021706	Unannotated_TU
XLOC_017046	Chr15	43092807	43110924	2346	XKR5|transcript:ENSSSCT00000017157	ENSSSCG00000015756	0.165365	0.421716	0.595896	0.0725479	0.0274736	0.291141	0.462285	0.340361	0.346718	0.0496403	0.0197546	0.16752	0.595896	28.4628	0.270223	0.893069	1.10678	0.151078	0.0602344	0.583641	0.898324	0.764093	0.650509	0.0788944	0.0337219	0.355144	-1.32474	0.0455274	0.918862	-1.70232	0.0174926	0.564197	0.0923215	0.882479	0.999976	-0.247832	0.77873	NA	0.0174926	1.70232	ENSSSCG00000015756	XK related 5 [Source:HGNC SymbolAcc:HGNC:20782]
XLOC_027794	Chr3	42102511	42124666	4224	gene:ENSSSCG00000024452|transcript:ENSSSCT00000032495	ENSSSCG00000024452	1.62256	0.651743	0.465412	0.362637	0.511169	0.541691	0.379546	0.399075	0.278152	0.234346	0.373037	0.806347	1.62256	236.374	2.65144	1.3802	0.864425	0.755174	1.12071	1.08591	0.737544	0.895904	0.521865	0.372451	0.636788	1.70947	-1.32439	0.0260741	0.910436	0.401151	0.459015	0.990567	-1.29589	0.044225	0.999976	0.425927	0.389827	0.608436	0.0260741	1.32439	ENSSSCG00000024452
XLOC_026278	Chr2	156397788	156398284	497	-	.	0.260191	2.94268	1.49431	0.627824	0.518737	0.343569	1.42313	2.14215	0.363694	0	0.372993	0.351443	2.94268	29.6638	0.42518	6.23172	2.77544	1.30741	1.1373	0.688744	2.76546	4.80902	0.682358	0	0.636713	0.745064	-1.32349	0.043611	0.918862	-1.3593	0.0791743	NA	-0.150959	0.829428	0.999976	-0.33035	0.709051	NA	0.043611	1.3593	.
XLOC_049782	GL894430.2	8216	15963	3859	gene:ENSSSCG00000022660|transcript:ENSSSCT00000031114	ENSSSCG00000022660	0.18989	0.111467	0.0905657	0.0367534	0.0417551	0.0796468	0.0488759	0.183925	0.0936802	0.150889	0.108085	0.135787	0.18989	25.2727	0.3103	0.236053	0.168211	0.0765371	0.0915456	0.159666	0.0949769	0.412902	0.175761	0.239811	0.184505	0.28787	-1.32119	0.0475539	0.918862	0.419917	0.551773	0.990567	-0.348659	0.622673	0.999976	1.60984	0.0283403	0.200679	0.0283403	1.60984	ENSSSCG00000022660
XLOC_000178	Chr1	34802931	34888728	3665	MOXD1|transcript:ENSSSCT00000004630	ENSSSCG00000004191	1.57601	1.1502	2.75351	1.34672	0.826547	0.121135	0.42457	1.63401	2.76189	0.365415	0.252903	0.142974	2.76189	320.82	2.57536	2.43578	5.11419	2.80448	1.81216	0.242836	0.825036	3.66827	5.18182	0.580762	0.431714	0.303108	-1.3211	0.02965	0.918862	-1.84388	0.00686804	0.334968	-0.0304351	0.962736	0.999976	-0.629969	0.393735	0.611447	0.00686804	1.84388	ENSSSCG00000004191	monooxygenase DBH like 1 [Source:HGNC SymbolAcc:HGNC:21063]
XLOC_013778	Chr14	53058607	53080110	2442	\GGT1|transcript:ENSSSCT00000032714,GGT1|transcript:ENSSSCT00000036004,GGT1|transcript:ENSSSCT00000034273,GGT1|transcript:ENSSSCT00000034894,GGT1|transcript:ENSSSCT00000036340,GGT1|transcript:ENSSSCT00000034400,GGT1|transcript:ENSSSCT00000035063,transcript:ENSSSCT00000034687|transcript:ENSSSCT00000034687,GGT1|transcript:ENSSSCT00000011017,transcript:ENSSSCT00000034687|transcript:ENSSSCT0000003468…	ENSSSCG00000010056	15.6746	1.46202	3.75684	2.48582	2.69214	5.49601	2.47158	1.5804	2.07255	0.715333	1.32846	2.28884	15.6746	1320.13	25.6139	3.09612	6.9777	5.17661	5.90238	11.0177	4.80283	3.54793	3.88849	1.13689	2.26773	4.85237	-1.31915	0.0423519	0.918862	-0.438341	0.407049	0.990567	-1.51431	0.030356	0.999976	-0.74321	0.136041	0.378992	0.030356	1.51431	ENSSSCG00000010056
XLOC_017550	Chr15	149119860	149243849	3878	\gene:ENSSSCG00000020649|transcript:ENSSSCT00000024397,ARL4C|transcript:ENSSSCT00000024803\""	ENSSSCG00000023942;ENSSSCG00000020649	8.32534	1.45306	2.23052	2.88198	2.01104	1.43543	2.35887	1.39555	1.44493	1.12612	1.73284	1.36248	8.32534	1113.48	13.6045	3.07715	4.14282	6.00158	4.4091	2.87756	4.58381	3.13295	2.71096	1.78977	2.95801	2.88847	-1.31901	0.034185	0.918862	-0.0711176	0.895217	0.995403	-1.14832	0.0879372	0.999976	0.100361	0.843939	0.912447	0.034185	1.31901	ENSSSCG00000020649
XLOC_017550	Chr15	149119860	149243849	3878	\gene:ENSSSCG00000020649|transcript:ENSSSCT00000024397,ARL4C|transcript:ENSSSCT00000024803\""	ENSSSCG00000023942;ENSSSCG00000020649	8.32534	1.45306	2.23052	2.88198	2.01104	1.43543	2.35887	1.39555	1.44493	1.12612	1.73284	1.36248	8.32534	1113.48	13.6045	3.07715	4.14282	6.00158	4.4091	2.87756	4.58381	3.13295	2.71096	1.78977	2.95801	2.88847	-1.31901	0.034185	0.918862	-0.0711176	0.895217	0.995403	-1.14832	0.0879372	0.999976	0.100361	0.843939	0.912447	0.034185	1.31901	ENSSSCG00000023942
XLOC_011329	Chr13	72320724	72347344	2880	SSUH2|transcript:ENSSSCT00000025365	ENSSSCG00000023082	0.434044	1.49358	0.819124	0.423524	0.290934	0.462459	0.900492	1.5865	0.643315	0.161745	0.289653	0.227431	1.5865	87.2465	0.709273	3.16295	1.52139	0.881968	0.637857	0.927077	1.74986	3.56161	1.20698	0.257064	0.494447	0.482157	-1.31665	0.01023	0.664378	-1.60526	0.00547251	0.286642	0.183759	0.736166	0.999976	-0.117783	0.847999	0.915278	0.00547251	1.60526	ENSSSCG00000023082	ssu-2 homolog (C. elegans) [Source:HGNC SymbolAcc:HGNC:24809]
XLOC_048366	GL893303.2	79011	81511	888	gene:ENSSSCG00000024483|transcript:ENSSSCT00000026369	ENSSSCG00000024483	0.339792	0.532844	0.88554	0.255552	0.181456	0.192291	0.902704	0.349687	0.966881	0.262289	0.469707	0.245871	0.966881	27.2124	0.555256	1.1284	1.64474	0.532174	0.397832	0.385479	1.75416	0.785031	1.81405	0.416861	0.801806	0.521251	-1.31622	0.0427507	0.918862	-0.723601	0.321795	0.990567	0.409121	0.551439	0.999976	1.03207	0.196119	NA	0.0427507	1.31622	ENSSSCG00000024483
XLOC_050514	GL895221.2	5326	9755	1019	gene:ENSSSCG00000023922|transcript:ENSSSCT00000023173	ENSSSCG00000023922	12.9019	9.58235	5.78773	3.11778	5.88237	5.56333	7.54263	4.00505	3.28163	3.31426	6.95848	20.6121	20.6121	453.422	21.0831	20.2926	10.7497	6.49263	12.8968	11.1526	14.657	8.99115	6.15696	5.26742	11.8784	43.6979	-1.31594	0.0149985	0.775646	0.826175	0.137247	0.990567	-0.886271	0.139972	0.999976	1.31016	0.0104724	0.132162	0.0104724	1.31594	ENSSSCG00000023922
XLOC_001740	Chr1	62645980	62675144	364	gene:ENSSSCG00000004305|transcript:ENSSSCT00000004760	ENSSSCG00000004305	24.0393	11.4628	12.4819	5.92262	9.65026	9.47591	7.25431	11.3338	19.4908	23.5152	18.8433	10.6768	24.0393	318.777	39.2828	24.2748	23.1831	12.3336	21.1577	18.9961	14.0968	25.4439	36.5685	37.3732	32.1662	22.6349	-1.31482	0.0176268	0.792341	0.596515	0.340563	0.990567	-0.304283	0.634295	0.999976	1.69847	0.0033643	0.0822296	0.0033643	1.69847	ENSSSCG00000004305
XLOC_039943	Chr7	98268298	98614143	2616	gene:ENSSSCG00000028877|transcript:ENSSSCT00000023246	ENSSSCG00000028877	1.64775	0.838596	0.868389	0.325301	0.677546	0.691893	0.432597	0.712207	1.55467	1.4468	1.52355	1.0683	1.64775	148.663	2.69259	1.7759	1.61289	0.677424	1.48548	1.38702	0.840633	1.59887	2.91684	2.29943	2.60076	2.26481	-1.31398	0.0220458	0.857864	0.595728	0.350602	0.990567	-0.241987	0.715226	0.999976	1.79908	0.00163721	0.0569198	0.00163721	1.79908	ENSSSCG00000028877
XLOC_048365	GL893303.2	8701	43158	3037	gene:ENSSSCG00000025637|transcript:ENSSSCT00000024630	ENSSSCG00000025637	0.638698	0.439073	0.632931	0.224165	0.413841	0.168674	0.543416	0.482019	0.29759	0.460149	0.473058	0.546374	0.638698	66.8983	1.0437	0.929827	1.17556	0.466813	0.907324	0.338135	1.05598	1.08211	0.558334	0.731326	0.807526	1.15832	-1.31387	0.0204417	0.835723	0.337799	0.551617	0.990567	-0.394834	0.504675	0.999976	1.35648	0.020635	0.173523	0.0204417	1.35648	ENSSSCG00000025637
XLOC_052358	JH118455.1	244890	249766	1539	gene:ENSSSCG00000027884|transcript:ENSSSCT00000029608	ENSSSCG00000027884	2.01661	1.09005	1.41932	0.663538	0.900417	0.710088	1.19491	0.893548	0.851514	0.718865	0.572153	1.07819	2.01661	107.037	3.29535	2.3084	2.63615	1.38179	1.97411	1.42349	2.32198	2.00597	1.5976	1.14251	0.976686	2.28578	-1.31199	0.0177462	0.792341	-0.168621	0.767089	0.990999	-0.601345	0.323042	0.999976	0.572525	0.281978	0.518688	0.0177462	1.31199	ENSSSCG00000027884
XLOC_029950	Chr4	45525349	45604027	6283	KIAA1429|transcript:ENSSSCT00000006691	ENSSSCG00000006100	0.178375	0.0684626	0.152969	0.0857805	0.0461625	0.0434834	0.052534	0.0988452	0.22296	0.111211	0.184404	0.0903498	0.22296	44.3992	0.291484	0.144983	0.284115	0.178634	0.101209	0.08717	0.102085	0.221903	0.418315	0.17675	0.314784	0.191543	-1.31117	0.037972	0.918862	0.155795	0.825463	0.992086	-0.0387007	0.956053	0.999976	1.57771	0.0228049	0.182334	0.0228049	1.57771	ENSSSCG00000006100
XLOC_021718	Chr18	60352649	60366313	328	-	.	1.97127	0.78686	4.26211	0.432412	0.982517	1.24942	0.143759	0.135245	0	0.177525	0.282588	0.13313	4.26211	28.4628	3.22126	1.66634	7.91616	0.900478	2.15411	2.50467	0.279357	0.303618	0	0.282144	0.482387	0.282238	-1.31039	0.0452111	0.918862	0.470187	0.531281	NA	-2.64102	0.000535089	0.166709	-0.966679	0.276126	NA	0.000535089	2.64102	XLOC_021718	Unannotated_TU
XLOC_046090	Chr9	137168061	137178358	1901	ARPC5|transcript:ENSSSCT00000016950	ENSSSCG00000015560	593.494	138.141	200.646	124.044	172.152	207.725	127.668	173.474	283.566	236.741	263.342	171.199	593.494	38911	969.83	292.542	372.667	258.317	377.433	416.421	248.088	389.441	532.023	376.258	449.533	362.943	-1.31007	0.0278275	0.918862	0.350088	0.543567	0.990567	-0.649249	0.328355	0.999976	1.08741	0.0336024	0.214322	0.0278275	1.31007	ENSSSCG00000015560	actin related protein 2/3 complex subunit 5 [Source:HGNC SymbolAcc:HGNC:708]
XLOC_005420	Chr10	31867573	32028811	1114	DAPK1|transcript:ENSSSCT00000026142	.	1.16082	0.386131	0.274512	0.254634	0.289287	0.275904	0.211638	0.358387	0.283952	0	0.166407	0.156793	1.16082	44.5989	1.8969	0.817711	0.509861	0.530264	0.634245	0.553097	0.411261	0.804561	0.532747	0	0.284063	0.332403	-1.30993	0.0488483	0.918862	-0.744018	0.348212	NA	-0.948064	0.189816	0.999976	-0.547675	0.527522	NA	0.0488483	1.30993	.
XLOC_049276	GL894027.2	87824	95045	1798	gene:ENSSSCG00000029271|transcript:ENSSSCT00000027436	ENSSSCG00000029271	3.09263	1.26796	0.82611	0.741498	0.878254	1.08264	0.655632	1.45565	1.25665	1.61925	1.39188	0.631444	3.09263	191.775	5.05368	2.68517	1.53436	1.54413	1.92552	2.17035	1.27404	3.26786	2.3577	2.5735	2.37599	1.33867	-1.30449	0.0300407	0.918862	0.393579	0.533915	0.990567	-0.668554	0.310105	0.999976	1.10373	0.0749564	0.298616	0.0300407	1.30449	ENSSSCG00000029271
XLOC_002310	Chr1	195220142	195286854	6380	\FANCM|transcript:ENSSSCT00000005515,FANCM|transcript:ENSSSCT00000030082\""	ENSSSCG00000005000	1.58097	0.896708	1.07505	0.489073	0.702115	0.674451	0.78342	0.896941	1.42367	0.593233	0.711873	0.835007	1.58097	347.871	2.58347	1.89896	1.99672	1.01847	1.53935	1.35205	1.52236	2.01359	2.67106	0.942838	1.21519	1.77023	-1.30444	0.012605	0.71568	-0.381392	0.483959	0.990567	-0.181756	0.76402	0.999976	0.780079	0.0866444	0.317562	0.012605	1.30444	ENSSSCG00000005000	Fanconi anemia complementation group M [Source:HGNC SymbolAcc:HGNC:23168]
XLOC_040759	Chr7	64022672	64085741	8898	PML|transcript:ENSSSCT00000002141	ENSSSCG00000001912	2.87754	1.27624	1.35999	0.886246	0.753329	1.30877	1.02806	0.782712	1.43215	0.84417	0.708343	1.97281	2.87754	883.057	4.70221	2.70269	2.52596	1.84556	1.65163	2.62365	1.99776	1.75715	2.68698	1.34166	1.20917	4.18238	-1.30189	0.018858	0.812699	0.0421882	0.936284	0.997975	-0.680654	0.276686	0.999976	0.691372	0.105384	0.343156	0.018858	1.30189	ENSSSCG00000001912	promyelocytic leukemia [Source:HGNC SymbolAcc:HGNC:9113]
XLOC_053298	JH118983.1	2282	3968	1600	-	.	0.996804	0.618341	0.491475	0.31912	0.261841	0.426885	0.294706	1.58034	0.480133	0.400318	1.12964	0.682293	1.58034	61.9292	1.62888	1.30946	0.912833	0.664553	0.574071	0.855764	0.572681	3.54778	0.900819	0.636234	1.92834	1.44647	-1.30102	0.0307242	0.918862	0.244645	0.711834	0.990567	-0.119879	0.856394	0.999976	1.57939	0.0138557	0.148427	0.0138557	1.57939	XLOC_053298	Unannotated_TU
XLOC_021539	Chr18	20959438	21016671	4014	\FAM71F2|transcript:ENSSSCT00000018055,transcript:ENSSSCT00000018056|transcript:ENSSSCT00000018056\""	ENSSSCG00000016582;ENSSSCG00000016583	31.3999	17.714	21.4733	6.84775	16.4103	13.9105	7.13051	28.6673	73.57	39.2249	21.5789	22.7254	73.57	9359.64	51.3107	37.5129	39.8831	14.2601	35.9787	27.8859	13.8562	64.3568	138.031	62.341	36.8359	48.1782	-1.2982	0.0143462	0.754486	-0.200155	0.767709	0.990999	0.534197	0.433917	0.999976	1.75242	0.00155874	0.0552944	0.00155874	1.75242	ENSSSCG00000016583
XLOC_021539	Chr18	20959438	21016671	4014	\FAM71F2|transcript:ENSSSCT00000018055,transcript:ENSSSCT00000018056|transcript:ENSSSCT00000018056\""	ENSSSCG00000016582;ENSSSCG00000016583	31.3999	17.714	21.4733	6.84775	16.4103	13.9105	7.13051	28.6673	73.57	39.2249	21.5789	22.7254	73.57	9359.64	51.3107	37.5129	39.8831	14.2601	35.9787	27.8859	13.8562	64.3568	138.031	62.341	36.8359	48.1782	-1.2982	0.0143462	0.754486	-0.200155	0.767709	0.990999	0.534197	0.433917	0.999976	1.75242	0.00155874	0.0552944	0.00155874	1.75242	ENSSSCG00000016582	family with sequence similarity 71 member F1 [Source:HGNC SymbolAcc:HGNC:30704]
XLOC_000532	Chr1	136701144	136802466	5663	\CEP152|transcript:ENSSSCT00000005142,CEP152|transcript:ENSSSCT00000029380\""	ENSSSCG00000004657	2.61842	0.797559	1.81288	0.931683	0.608907	1.18198	0.874283	1.222	1.33261	0.84314	1.65311	1.65784	2.61842	511.4	4.27878	1.68899	3.36713	1.94019	1.33499	2.36948	1.69893	2.74334	2.50022	1.34002	2.82192	3.51465	-1.29766	0.0223568	0.859383	0.362191	0.487283	0.990567	-0.600904	0.332497	0.999976	1.1411	0.0191938	0.168851	0.0191938	1.29766	ENSSSCG00000004657	centrosomal protein 152 [Source:HGNC SymbolAcc:HGNC:29298]
XLOC_048433	GL893348.1	38358	48323	3808	KLF11|transcript:ENSSSCT00000030747	ENSSSCG00000021529	3.47512	1.20867	3.78587	1.63136	1.07478	1.56943	0.581983	1.38626	2.2903	0.902168	0.559833	1.21551	3.78587	456.395	5.6787	2.5596	7.03162	3.39722	2.3564	3.14619	1.13093	3.11209	4.29703	1.43384	0.955654	2.57691	-1.29728	0.0174376	0.792341	-0.531579	0.378654	0.990567	-0.755683	0.245659	0.999976	-0.0884594	0.848992	0.915798	0.0174376	1.29728	ENSSSCG00000021529	Kruppel like factor 11 [Source:HGNC SymbolAcc:HGNC:11811]
XLOC_012024	Chr13	217422882	217479345	2954	PTTG1IP|transcript:ENSSSCT00000027029	ENSSSCG00000021296;ENSSSCG00000025133	1.54676	0.436849	0.384513	0.249669	0.41456	0.554922	0.415023	0.285324	0.351844	0.236539	0.298085	0.310427	1.54676	157.583	2.52757	0.925115	0.71417	0.519924	0.908899	1.11244	0.806484	0.640538	0.660124	0.375937	0.508842	0.65811	-1.29689	0.039334	0.918862	-0.131445	0.832125	0.992086	-1.05984	0.119596	0.999976	0.0997872	0.867568	0.925795	0.039334	1.29689	ENSSSCG00000021296	pituitary tumor-transforming 1 interacting protein [Source:HGNC SymbolAcc:HGNC:13524]
XLOC_012024	Chr13	217422882	217479345	2954	PTTG1IP|transcript:ENSSSCT00000027029	ENSSSCG00000021296;ENSSSCG00000025133	1.54676	0.436849	0.384513	0.249669	0.41456	0.554922	0.415023	0.285324	0.351844	0.236539	0.298085	0.310427	1.54676	157.583	2.52757	0.925115	0.71417	0.519924	0.908899	1.11244	0.806484	0.640538	0.660124	0.375937	0.508842	0.65811	-1.29689	0.039334	0.918862	-0.131445	0.832125	0.992086	-1.05984	0.119596	0.999976	0.0997872	0.867568	0.925795	0.039334	1.29689	ENSSSCG00000025133	integrin subunit beta 2 [Source:HGNC SymbolAcc:HGNC:6155]
XLOC_000253	Chr1	60821268	60881596	4316	\NT5E|transcript:ENSSSCT00000004745,NT5E|transcript:ENSSSCT00000034230,transcript:ENSSSCT00000033382|transcript:ENSSSCT00000033382\""	ENSSSCG00000004291	14.4516	3.07962	7.08541	2.81954	6.38408	3.90883	2.22873	3.04232	11.046	0.539648	2.67372	3.21734	14.4516	2151.15	23.6154	6.52172	13.16	5.87155	13.9967	7.83591	4.33094	6.82986	20.7243	0.857675	4.56413	6.8208	-1.29674	0.0294203	0.918862	-1.16102	0.0822034	0.990567	-0.438704	0.529879	0.999976	-0.467041	0.412376	0.625752	0.0294203	1.29674	ENSSSCG00000004291	5'-nucleotidase ecto [Source:HGNC SymbolAcc:HGNC:8021]
XLOC_014193	Chr14	125175435	125185836	1087	GSTO1|transcript:ENSSSCT00000011607	ENSSSCG00000022351	93.1101	65.0568	43.968	26.2525	39.4901	42.445	37.7398	52.3182	90.2948	123.099	115.669	44.9523	123.099	4983.33	152.152	137.771	81.6632	54.6695	86.5799	85.0883	73.3369	117.452	169.41	195.643	197.451	95.2994	-1.29476	0.0135752	0.738989	0.768942	0.218465	0.990567	-0.148476	0.809792	0.999976	2.00062	0.000674879	0.034676	0.000674879	2.00062	ENSSSCG00000022351	Glutathione S-transferase omega-1 [Source:UniProtKB/Swiss-ProtAcc:Q9N1F5]
XLOC_053365	JH118999.1	35202	38121	1411	gene:ENSSSCG00000021144|transcript:ENSSSCT00000023224	ENSSSCG00000021144	0.947028	0.670681	0.681152	0.261347	0.251235	0.556675	0.969127	0.565901	0.448367	0.371405	0.295606	0.773685	0.969127	46.0855	1.54754	1.4203	1.26513	0.544244	0.550818	1.11595	1.88323	1.27042	0.84122	0.590282	0.504609	1.64022	-1.29457	0.0312717	0.918862	-0.322898	0.611736	0.990567	-0.251235	0.692443	0.999976	0.799097	0.224306	0.466384	0.0312717	1.29457	ENSSSCG00000021144
XLOC_023063	Chr2	76677377	76698045	4744	LMNB2|transcript:ENSSSCT00000027018	ENSSSCG00000026784	20.5985	17.9532	16.6772	10.3264	9.6734	9.28637	24.1828	21.5724	16.4124	6.72618	7.43425	13.5492	24.1828	3370.19	33.66	38.0194	30.9751	21.5043	21.2084	18.6161	46.9927	48.4289	30.7928	10.6901	12.6905	28.7245	-1.29407	0.00523102	0.496906	-0.979507	0.0214234	0.620581	0.0750858	0.885861	0.999976	0.445708	0.206137	0.45024	0.00523102	1.29407	ENSSSCG00000026784	lamin B2 [Source:HGNC SymbolAcc:HGNC:6638]
XLOC_024094	Chr2	58964781	58970479	2353	TMEM59L|transcript:ENSSSCT00000015197	ENSSSCG00000013911	3.37073	1.13342	1.09541	0.542491	1.38329	1.03047	0.961898	1.33854	0.652964	0.296956	0.66966	2.22695	3.37073	273.54	5.50812	2.40024	2.03455	1.12971	3.03279	2.06576	1.86919	3.00496	1.22508	0.471958	1.14313	4.72116	-1.29284	0.0326392	0.918862	0.0541915	0.924608	0.996632	-0.995694	0.119048	0.999976	0.383247	0.514354	0.700928	0.0326392	1.29284	ENSSSCG00000013911	transmembrane protein 59 like [Source:HGNC SymbolAcc:HGNC:13237]
XLOC_033258	Chr5	109817058	109855904	5668	gene:ENSSSCG00000024510|transcript:ENSSSCT00000001046	ENSSSCG00000024510	0.882178	0.25044	0.508701	0.170157	0.289971	0.385612	0.524107	0.493066	1.07631	0.883489	0.874886	0.500766	1.07631	193.351	1.44157	0.530358	0.944828	0.354345	0.635745	0.773026	1.01846	1.10691	2.01935	1.40415	1.49346	1.06163	-1.28748	0.0309995	0.918862	0.260806	0.674907	0.990567	0.226046	0.73262	0.999976	1.96651	0.000854015	0.0399674	0.000854015	1.96651	ENSSSCG00000024510
XLOC_012025	Chr13	217444708	217475990	4320	ITGB2|transcript:ENSSSCT00000029647	ENSSSCG00000025133	60.816	6.60161	16.6758	12.7976	9.20546	22.7593	9.38694	6.03793	3.50424	3.93579	6.47963	12.0892	60.816	9061	99.3797	13.9802	30.9725	26.6505	20.1824	45.6249	18.241	13.5549	6.5746	6.25523	11.061	25.6293	-1.28628	0.0445243	0.918862	0.290007	0.555096	0.990567	-1.88944	0.00592229	0.685432	-0.473723	0.310635	0.542145	0.00592229	1.88944	ENSSSCG00000025133	integrin subunit beta 2 [Source:HGNC SymbolAcc:HGNC:6155]
XLOC_052469	JH118515.1	16061	35869	3902	gene:ENSSSCG00000029529|transcript:ENSSSCT00000024274	ENSSSCG00000029529	0.828518	0.474025	0.895677	0.268978	0.396431	0.437606	0.688806	1.09139	1.07703	1.2535	0.962044	0.850506	1.2535	182.158	1.35389	1.00384	1.66357	0.560133	0.869153	0.877257	1.33851	2.45011	2.02071	1.99222	1.64224	1.80308	-1.28595	0.016434	0.790333	0.31996	0.570154	0.990567	0.279624	0.633361	0.999976	2.01359	0.000239486	0.0183802	0.000239486	2.01359	ENSSSCG00000029529
XLOC_001831	Chr1	86816736	86857141	2474	gene:ENSSSCG00000004418|transcript:ENSSSCT00000004881	ENSSSCG00000004418	1.01055	0.365124	0.600382	0.378369	0.403809	0.207058	0.857674	0.502057	0.49317	0.541328	0.65564	0.758962	1.01055	86.2245	1.65134	0.773223	1.11511	0.787936	0.885328	0.415083	1.66666	1.12709	0.925279	0.860345	1.1192	1.60901	-1.28562	0.0325342	0.918862	0.209433	0.715578	0.990567	-0.202393	0.753484	0.999976	1.45226	0.00933261	0.126892	0.00933261	1.45226	ENSSSCG00000004418
XLOC_030302	Chr4	106194308	106200646	1564	\S100A11|transcript:ENSSSCT00000035044,S100A11|transcript:ENSSSCT00000035409,S100A11|transcript:ENSSSCT00000007244\""	ENSSSCG00000006610	339.934	83.2797	143.155	55.9889	130.864	121.231	53.0924	134.896	207.8	192.145	165.228	115.979	339.934	18336.1	555.488	176.362	265.886	116.594	286.911	243.028	103.171	302.835	389.871	305.381	282.05	245.878	-1.28403	0.0305543	0.918862	0.400813	0.511999	0.990567	-0.501246	0.454898	0.999976	1.27158	0.020625	0.173523	0.020625	1.28403	ENSSSCG00000006610	Protein S100-A11 [Source:UniProtKB/Swiss-ProtAcc:P31950]
XLOC_030676	Chr4	22930753	22989693	1669	AARD|transcript:ENSSSCT00000006599	ENSSSCG00000006013	5.91435	4.17522	7.35527	1.95453	3.16666	3.76498	0.960577	4.41211	4.11547	4.70988	7.24739	3.42741	7.35527	414.449	9.66467	8.84186	13.6612	4.07023	6.94272	7.54754	1.86662	9.90497	7.72139	7.48552	12.3715	7.26616	-1.2838	0.00982747	0.653433	0.821649	0.191653	0.990567	-0.723664	0.240531	0.999976	1.41965	0.0119191	0.138721	0.00982747	1.41965	ENSSSCG00000006013	alanine and arginine rich domain containing protein [Source:HGNC SymbolAcc:HGNC:33842]
XLOC_051046	GL896000.1	919	16745	968	gene:ENSSSCG00000021766|transcript:ENSSSCT00000023769	ENSSSCG00000021766	52.1446	16.6639	20.9858	16.2637	16.0134	17.4635	15.1981	17.1392	28.4765	18.4068	19.1985	40.4188	52.1446	1740.84	85.2098	35.2891	38.9777	33.8684	35.1085	35.0085	29.5333	38.4767	53.4273	29.2543	32.7724	85.6885	-1.28352	0.0242834	0.886241	0.290439	0.574497	0.990567	-0.545601	0.397363	0.999976	1.11943	0.00166984	0.0574001	0.00166984	1.28352	ENSSSCG00000021766
XLOC_019813	Chr17	36322037	36367912	21278	\ADAM33|transcript:ENSSSCT00000007817,ENSSSCG00000007146|gene:ENSSSCG00000007146,transcript:ENSSSCT00000035867|transcript:ENSSSCT00000035867\""	ENSSSCG00000007145	6.46231	2.35311	1.06763	1.98769	1.82655	1.62264	1.07035	0.931905	1.13833	0.528152	0.662125	2.5201	6.46231	4742.35	10.5601	4.98319	1.98295	4.13927	4.0046	3.25285	2.07993	2.09208	2.13571	0.839404	1.13027	5.34266	-1.28144	0.0345336	0.918862	0.0721073	0.888174	0.994969	-1.45972	0.0273365	0.999976	-0.208748	0.636329	0.786939	0.0273365	1.45972	ENSSSCG00000007145	ADAM metallopeptidase domain 33 [Source:HGNC SymbolAcc:HGNC:15478]
XLOC_034330	Chr5	22155842	22156246	404	-	.	5.33478	4.79128	3.24406	1.47448	2.63237	2.53595	1.86745	1.53724	2.68449	2.45019	4.24441	3.8911	5.33478	74.3314	8.71759	10.1465	6.0253	3.07054	5.77132	5.08375	3.62887	3.45103	5.03661	3.89414	7.24536	8.24918	-1.28083	0.0220127	0.857864	0.74358	0.234056	0.990567	-0.89135	0.160548	0.999976	1.18051	0.0399691	0.229345	0.0220127	1.28083	XLOC_034330	Unannotated_TU
XLOC_006394	Chr11	16097470	16123876	2419	NEK3|transcript:ENSSSCT00000010276	ENSSSCG00000009379	5.20325	4.4811	3.03404	1.94659	1.66528	3.06355	1.81283	2.89745	4.96911	3.2496	4.11908	3.15903	5.20325	434.096	8.50266	9.48964	5.63524	4.05368	3.65104	6.14141	3.52274	6.50463	9.32297	5.16467	7.03141	6.69718	-1.28029	0.0133486	0.734158	0.236773	0.687048	0.990567	-0.297024	0.628803	0.999976	1.26799	0.0129623	0.143538	0.0129623	1.28029	ENSSSCG00000009379	NIMA related kinase 3 [Source:HGNC SymbolAcc:HGNC:7746]
XLOC_049431	GL894094.2	245976	247027	982	-	.	1.14127	0.350428	0.667311	0.317748	0.426624	0.243437	0.768277	0.406561	0.184069	0.237182	1.17985	1.28955	1.28955	39.6982	1.86496	0.742102	1.23942	0.661695	0.93535	0.488012	1.49294	0.91271	0.345348	0.376958	2.01404	2.73386	-1.28024	0.0483619	0.918862	0.840046	0.233839	0.990567	-0.650027	0.359819	0.999976	1.67049	0.0159747	0.157532	0.0159747	1.67049	XLOC_049431	Unannotated_TU
XLOC_039689	Chr7	59786422	59866056	5239	FANCI|transcript:ENSSSCT00000002059	ENSSSCG00000001837	4.52525	2.35643	3.69406	1.79759	1.82078	2.06639	2.75412	3.14138	3.72621	1.47821	1.81344	2.83388	4.52525	817.646	7.39473	4.99021	6.8611	3.7434	3.99196	4.14243	5.35188	7.05224	6.99107	2.34935	3.0956	6.00787	-1.28002	0.0117437	0.693581	-0.523447	0.27519	0.990567	-0.167104	0.772712	0.999976	0.644654	0.0931534	0.327263	0.0117437	1.28002	ENSSSCG00000001837	Fanconi anemia complementation group I [Source:HGNC SymbolAcc:HGNC:25568]
XLOC_047998	GL892959.1	125514	127784	949	-	.	8.76636	2.49297	1.56517	3.82601	1.63	1.22353	1.5403	1.16861	4.0951	0.920359	0.87903	2.71479	8.76636	286.919	14.3251	5.27936	2.90704	7.96747	3.57369	2.45277	2.99315	2.62347	7.68318	1.46275	1.50053	5.7554	-1.27833	0.0459869	0.918862	-0.624056	0.336024	0.990567	-0.731482	0.302473	0.999976	-0.120219	0.83802	0.908646	0.0459869	1.27833	XLOC_047998	Unannotated_TU
XLOC_050987	GL895967.2	560	3658	1269	SAMD11|transcript:ENSSSCT00000022474	ENSSSCG00000026495	0.339677	2.0677	0.688521	0.536477	0.330138	0.322939	0.334419	1.46819	0.498539	0.137655	0.109561	1.20436	2.0677	53.2204	0.555068	4.37878	1.27881	1.11719	0.723809	0.647386	0.649851	3.29602	0.935352	0.218778	0.187025	2.55327	-1.27769	0.0339943	0.918862	-0.549219	0.445211	0.990567	-0.307677	0.641532	0.999976	0.394103	0.60023	0.762107	0.0339943	1.27769	ENSSSCG00000026495
XLOC_005156	Chr10	63176568	63188782	1146	-	.	0.451362	0.412884	0.533694	0.173267	0.253088	0.149	0.28802	0.34838	0.0788638	0.203239	0.525722	0.114311	0.533694	20.6431	0.737572	0.874366	0.991247	0.36082	0.554882	0.298696	0.559689	0.782095	0.147963	0.323013	0.897426	0.242341	-1.27684	0.0465413	0.918862	0.463409	0.548246	NA	-0.800918	0.256058	0.999976	1.02002	0.211128	0.454952	0.0465413	1.27684	XLOC_005156	Unannotated_TU
XLOC_030710	Chr4	37179615	37203013	2471	-	.	5.82642	2.36748	3.85418	1.94006	2.67359	1.90725	2.63339	1.77729	6.16296	2.12081	3.91986	2.5624	6.16296	496.534	9.52098	5.01362	7.15851	4.04009	5.8617	3.8234	5.11728	3.98992	11.5629	3.37065	6.69134	5.43232	-1.27673	0.0185938	0.808799	-0.175067	0.780224	0.990999	-0.114868	0.861216	0.999976	1.0235	0.0459186	0.245445	0.0185938	1.27673	XLOC_030710	Unannotated_TU
XLOC_014891	Chr14	88499797	88513083	4816	PLAC9|transcript:ENSSSCT00000011310	ENSSSCG00000010332	8.60132	5.55551	7.60162	2.81542	4.30936	4.50286	2.3694	3.16859	6.71829	2.73246	4.29186	4.04389	8.60132	1428.65	14.0554	11.7649	14.1187	5.86298	9.44804	9.02674	4.60428	7.11334	12.6048	4.34276	7.32636	8.57311	-1.27659	0.00974733	0.649651	-0.0658606	0.909972	0.99639	-0.615583	0.317526	0.999976	0.548962	0.230656	0.471692	0.00974733	1.27659	ENSSSCG00000010332	placenta specific 9 [Source:HGNC SymbolAcc:HGNC:19255]
XLOC_027085	Chr3	87936628	88021132	1474	gene:ENSSSCG00000008394|transcript:ENSSSCT00000009191	ENSSSCG00000008394	2.66117	1.54667	1.77829	0.827509	1.00571	1.29745	0.831736	0.842666	1.93141	1.81716	2.10656	1.03686	2.66117	135.283	4.34862	3.27539	3.30288	1.72325	2.20497	2.60096	1.61625	1.89174	3.62369	2.88805	3.59598	2.19817	-1.27509	0.0194446	0.821498	0.531897	0.412139	0.990567	-0.554302	0.389376	0.999976	1.29419	0.029388	0.202382	0.0194446	1.29419	ENSSSCG00000008394
XLOC_024599	Chr2	106283217	106322011	1882	gene:ENSSSCG00000014167|transcript:ENSSSCT00000015476	ENSSSCG00000014167	168.206	44.7064	26.9734	38.2236	51.7474	43.8408	32.496	32.1271	35.8967	53.3706	56.9824	30.7199	168.206	10917.8	274.866	94.6748	50.0986	79.5988	113.453	87.8863	63.1471	72.1237	67.3488	84.823	97.271	65.1266	-1.27473	0.0391424	0.918862	0.685563	0.217196	0.990567	-1.17639	0.0792835	0.999976	0.801642	0.131633	0.374601	0.0391424	1.27473	ENSSSCG00000014167	Glutaredoxin-1 [Source:UniProtKB/Swiss-ProtAcc:P12309]
XLOC_020327	Chr17	39384708	39389816	716	gene:ENSSSCG00000029144|transcript:ENSSSCT00000028631	ENSSSCG00000029144	5.11722	2.82361	1.95248	1.30738	2.02541	1.86017	1.25127	1.36303	2.46141	2.3584	3.43052	1.15876	5.11722	126.363	8.36207	5.97957	3.6264	2.72256	4.4406	3.72903	2.4315	3.05993	4.61807	3.74826	5.85602	2.45658	-1.27349	0.028518	0.918862	0.562665	0.398084	0.990567	-0.796762	0.225898	0.999976	1.075	0.0933094	0.32728	0.028518	1.27349	ENSSSCG00000029144
XLOC_010936	Chr13	216759345	216764566	1075	gene:ENSSSCG00000028137|transcript:ENSSSCT00000031598	ENSSSCG00000028137	10.3853	8.40294	6.62411	4.16918	3.83721	5.55943	3.99156	5.24071	3.48901	2.27496	4.656	3.8183	10.3853	385.037	16.9707	17.7949	12.3032	8.68212	8.41286	11.1448	7.7565	11.7651	6.54603	3.61564	7.94795	8.09486	-1.27242	0.0117476	0.693581	-0.00255429	0.996078	0.999926	-0.970639	0.077717	0.999976	0.297637	0.55198	0.728787	0.0117476	1.27242	ENSSSCG00000028137
XLOC_011173	Chr13	35524950	35561041	2478	TRAIP|transcript:ENSSSCT00000023852	ENSSSCG00000026977	6.14047	3.29817	2.97944	1.41946	2.77008	2.56338	2.5879	4.09948	2.91777	2.20881	1.73932	3.61246	6.14047	524.78	10.0342	6.98453	5.53381	2.95595	6.07324	5.13873	5.02887	9.20313	5.47428	3.51052	2.96908	7.65848	-1.26986	0.0209121	0.845016	-0.191077	0.678347	0.990567	-0.473668	0.41961	0.999976	0.675795	0.13968	0.382708	0.0209121	1.26986	ENSSSCG00000026977	TRAF interacting protein [Source:HGNC SymbolAcc:HGNC:30764]
XLOC_052351	JH118453.1	44593	45352	746	-	.	11.7297	2.88305	7.73007	3.91652	1.55517	5.95121	0.884909	0.951428	0.908625	3.43436	4.78354	0.878018	11.7297	301.786	19.1675	6.10543	14.3573	8.15596	3.40962	11.9302	1.71958	2.13591	1.70475	5.45831	8.16567	1.86141	-1.26672	0.0373951	0.918862	1.64069	0.0157406	0.526744	-2.50473	0.000104845	0.0576847	0.464093	0.511254	0.698794	0.000104845	2.50473	XLOC_052351	Unannotated_TU
XLOC_037021	Chr6	62103735	62205920	2015	ACOT7|transcript:ENSSSCT00000003747	ENSSSCG00000003377	13.4342	6.51096	3.96757	5.87033	3.08671	4.16928	5.47583	9.15826	3.25181	1.67604	2.64497	4.87594	13.4342	933.603	21.9529	13.7883	7.3691	12.2247	6.76744	8.35803	10.6408	20.5598	6.10101	2.66377	4.51505	10.3371	-1.2667	0.0281856	0.918862	-0.724097	0.11982	0.990567	-0.627519	0.308513	0.999976	-0.0174729	0.968787	0.983375	0.0281856	1.2667	ENSSSCG00000003377	acyl-CoA thioesterase 7 [Source:HGNC SymbolAcc:HGNC:24157]
XLOC_049631	GL894251.1	40670	40930	261	-	.	2.31215	2.30732	4.68669	1.08683	1.8521	1.04677	1.08398	4.41904	3.28962	3.79263	5.68207	2.17497	5.68207	50.8137	3.77829	4.88622	8.70475	2.26327	4.06063	2.09842	2.10641	9.92052	6.17194	6.02772	9.6995	4.61097	-1.26394	0.0371345	0.918862	0.590872	0.390123	0.990567	-0.0470066	0.943388	0.999976	1.96138	0.00465168	0.0952915	0.00465168	1.96138	XLOC_049631	Unannotated_TU
XLOC_048444	GL893363.2	22301	23663	1263	gene:ENSSSCG00000030391|transcript:ENSSSCT00000029875	ENSSSCG00000030391	3.9931	6.3007	6.22612	0.920836	3.24052	3.65032	9.63221	11.4852	2.93388	9.2206	11.1183	9.05835	11.4852	481.142	6.52515	13.343	11.564	1.9176	7.10465	7.3177	18.7176	25.7837	5.50451	14.6545	18.9793	19.2038	-1.26384	0.0158213	0.78906	0.590128	0.274807	0.990567	0.390843	0.456799	0.999976	2.35219	4.61e-05	0.00585408	4.61e-05	2.35219	ENSSSCG00000030391
XLOC_022875	Chr2	66505144	66507024	1881	JUNB|transcript:ENSSSCT00000015009	ENSSSCG00000013735	99.5014	43.9755	22.4123	37.7161	19.0515	34.8226	22.0599	20.4232	26.3542	16.9638	16.1134	29.8773	99.5014	6454.94	162.596	93.127	41.6272	78.542	41.7694	69.8078	42.8674	45.8491	49.4454	26.961	27.5061	63.3402	-1.26325	0.0330183	0.918862	-0.0674951	0.88651	0.994969	-1.15109	0.0731699	0.999976	0.0187069	0.964933	0.981625	0.0330183	1.26325	ENSSSCG00000013735
XLOC_040420	Chr7	27770836	27778101	3454	\CFB|transcript:ENSSSCT00000001564,CFB|transcript:ENSSSCT00000036375\""	ENSSSCG00000024914	5.29141	11.3827	4.51538	2.98117	2.23925	5.03264	7.31732	4.73913	4.53983	6.25438	6.65513	6.90274	11.3827	804.533	8.64672	24.1051	8.38657	6.20814	4.90943	10.0888	14.2192	10.6391	8.51757	9.94022	11.3605	14.6339	-1.26287	0.0112516	0.684555	0.418036	0.403892	0.990567	-0.248817	0.647442	0.999976	1.51387	0.0019817	0.0631403	0.0019817	1.51387	ENSSSCG00000024914
XLOC_036673	Chr6	44446815	44450633	1828	SERTAD1|transcript:ENSSSCT00000028688	ENSSSCG00000026931	53.1503	33.6967	21.6043	19.0246	21.7899	19.5975	29.1998	22.8596	34.1389	15.003	17.2904	19.3729	53.1503	3350.86	86.8531	71.3595	40.1265	39.6179	47.7732	39.2865	56.7418	51.3188	64.051	23.8445	29.5154	41.0709	-1.26037	0.0178414	0.792341	-0.540931	0.287195	0.990567	-0.341567	0.572356	0.999976	0.407513	0.324079	0.554021	0.0178414	1.26037	ENSSSCG00000026931	SERTA domain containing 1 [Source:HGNC SymbolAcc:HGNC:17932]
XLOC_045708	Chr9	58911520	58919561	1868	RPUSD4|transcript:ENSSSCT00000016599	ENSSSCG00000015233	1.82296	0.59871	1.28628	0.65297	0.465801	0.804408	0.70679	0.85491	0.991835	1.80794	1.73667	1.4727	1.82296	125.776	2.97891	1.26789	2.38905	1.35978	1.02124	1.61257	1.37345	1.91923	1.86087	2.8734	2.96456	3.12215	-1.26035	0.0314714	0.918862	1.02778	0.0729305	0.990567	-0.518561	0.416933	0.999976	1.91233	0.00045835	0.0275387	0.00045835	1.91233	ENSSSCG00000015233
XLOC_040635	Chr7	50016462	50044115	2186	\RHAG|transcript:ENSSSCT00000032789,RHAG|transcript:ENSSSCT00000001940\""	ENSSSCG00000001735	0.74931	0.295163	0.859344	0.116787	0.280103	0.484298	0.323557	0.202929	0.020672	0.186458	0.190805	0.45944	0.859344	56.4919	1.22445	0.625066	1.59609	0.243203	0.61411	0.970857	0.628744	0.455566	0.0387845	0.296341	0.325711	0.974019	-1.26006	0.042235	0.918862	0.537556	0.463855	0.990567	-1.44967	0.0393753	0.999976	0.350311	0.610479	0.768999	0.0393753	1.44967	ENSSSCG00000001735	Rh-associated glycoprotein [Source:HGNC SymbolAcc:HGNC:10006]
XLOC_008131	Chr12	52904912	52940604	1596	AIPL1|transcript:ENSSSCT00000028258	ENSSSCG00000022026	0.972294	0.646843	0.492706	0.42656	0.363457	0.256773	0.502256	0.555894	0.339767	0.0729675	0.174227	0.738724	0.972294	53.5186	1.58883	1.36982	0.915121	0.888291	0.79686	0.514745	0.975998	1.24795	0.637466	0.115969	0.297412	1.5661	-1.25799	0.0355519	0.918862	-0.454812	0.511804	0.990567	-0.607959	0.342524	0.999976	0.176207	0.806594	0.891565	0.0355519	1.25799	ENSSSCG00000022026	aryl hydrocarbon receptor interacting protein like 1 [Source:HGNC SymbolAcc:HGNC:359]
XLOC_023292	Chr2	120846129	120868227	3587	-	.	1.40599	0.755491	0.596779	0.158161	0.48515	0.771178	0.920187	1.12539	1.13382	0.665556	1.02069	1.87474	1.87474	173.936	2.29754	1.59991	1.10842	0.329364	1.06366	1.54596	1.78813	2.52646	2.12726	1.05778	1.74235	3.97447	-1.25664	0.0385103	0.918862	0.174656	0.726217	0.990567	0.0438033	0.943039	0.999976	1.63864	0.00475389	0.0960458	0.00475389	1.63864	XLOC_023292	Unannotated_TU
XLOC_010317	Chr13	73091497	73103622	3794	CAMK1|transcript:ENSSSCT00000012640	ENSSSCG00000011550	24.5746	21.4848	25.8619	6.6168	15.2978	15.8962	10.2658	17.9125	19.0928	22.5914	13.3756	22.4319	25.8619	3215.58	40.1575	45.4985	48.0343	13.7792	33.5397	31.8667	19.9488	40.2127	35.8216	35.905	22.8327	47.5559	-1.25428	0.0108042	0.677646	0.421195	0.418304	0.990567	-0.517697	0.344248	0.999976	1.18799	0.0188377	0.167305	0.0108042	1.25428	ENSSSCG00000011550	calcium/calmodulin-dependent protein kinase type 1 [Source:RefSeq peptideAcc:NP_001177124]
XLOC_046133	Chr9	144272614	144323465	4622	DTL|transcript:ENSSSCT00000016993	ENSSSCG00000015600	5.978	2.21497	3.0057	1.4668	3.44438	1.21914	1.77512	3.50314	3.79345	0.970048	1.25336	2.72091	5.978	952.929	9.76868	4.69064	5.58259	3.05453	7.55161	2.44398	3.44947	7.86438	7.11722	1.54172	2.13954	5.76836	-1.25348	0.0308021	0.918862	-0.781745	0.127408	0.990567	-0.370813	0.553059	0.999976	0.152158	0.763829	0.866747	0.0308021	1.25348	ENSSSCG00000015600	denticleless E3 ubiquitin protein ligase homolog [Source:HGNC SymbolAcc:HGNC:30288]
XLOC_039548	Chr7	42231711	42387491	310	TOMM6|transcript:ENSSSCT00000026313	.	3.47621	1.94261	3.10034	1.55557	0.62374	1.76262	1.82528	3.43435	4.81044	6.3863	5.08293	2.39463	6.3863	73.7308	5.68049	4.11388	5.75837	3.2394	1.36751	3.53348	3.54693	7.70994	9.02528	10.1499	8.67675	5.07665	-1.25332	0.0437972	0.918862	0.590109	0.379745	0.990567	0.183916	0.780703	0.999976	2.21202	0.00136526	0.0528973	0.00136526	2.21202	.
XLOC_021032	Chr18	874884	884802	750	gene:ENSSSCG00000016405|transcript:ENSSSCT00000017862	ENSSSCG00000016405	6.83933	3.03973	3.90267	2.34494	2.92187	2.23119	5.34401	3.37138	3.97663	1.78566	3.08963	3.26045	6.83933	176.909	11.1762	6.43724	7.24857	4.88323	6.40605	4.47279	10.3846	7.56859	7.4609	2.83799	5.2741	6.9122	-1.25266	0.0249059	0.893744	-0.44086	0.424193	0.990567	-0.202217	0.742936	0.999976	0.675395	0.180695	0.427703	0.0249059	1.25266	ENSSSCG00000016405
XLOC_023571	Chr2	162076766	162353661	5036	\gene:ENSSSCG00000014565|transcript:ENSSSCT00000015915,gene:ENSSSCG00000025023|transcript:ENSSSCT00000027743\""	.	43.3019	22.2421	17.289	13.986	16.2477	16.7228	14.1291	16.8686	28.5347	10.2211	8.03389	36.7214	43.3019	7520.85	70.7598	47.1021	32.1115	29.1251	35.6221	33.5236	27.456	37.8691	53.5365	16.2447	13.7141	77.8498	-1.2512	0.0212066	0.848445	-0.267755	0.625972	0.990567	-0.445345	0.477639	0.999976	0.542913	0.211298	0.455038	0.0212066	1.2512	.
XLOC_023356	Chr2	137743994	137748797	2165	gene:ENSSSCG00000021428|transcript:ENSSSCT00000029364	ENSSSCG00000021428	0.378289	0.774867	1.02911	0.353759	0.163738	0.441673	0.544492	1.12694	1.23148	0.268952	0.406718	0.645421	1.23148	84.5017	0.618164	1.64094	1.9114	0.736687	0.358986	0.885409	1.05807	2.52992	2.31048	0.427451	0.694281	1.3683	-1.2488	0.0248242	0.893723	-0.902618	0.129589	0.990567	0.472324	0.427285	0.999976	0.877829	0.154425	0.400366	0.0248242	1.2488	ENSSSCG00000021428
XLOC_024626	Chr2	121267788	121426225	16018	DCP2|transcript:ENSSSCT00000015522	ENSSSCG00000014203;ENSSSCG00000029033;ENSSSCG00000014204	1.96715	0.518286	1.03912	0.646378	0.601557	0.731285	0.5181	0.731123	0.801203	0.745209	0.917167	0.845093	1.96715	1086.73	3.21453	1.09757	1.92999	1.34605	1.31888	1.46599	1.00679	1.64134	1.50321	1.18438	1.56564	1.79161	-1.24825	0.0290935	0.918862	0.431561	0.403235	0.990567	-0.76721	0.224956	0.999976	0.966332	0.0320479	0.209695	0.0290935	1.24825	ENSSSCG00000029033
XLOC_024626	Chr2	121267788	121426225	16018	DCP2|transcript:ENSSSCT00000015522	ENSSSCG00000014203;ENSSSCG00000029033;ENSSSCG00000014204	1.96715	0.518286	1.03912	0.646378	0.601557	0.731285	0.5181	0.731123	0.801203	0.745209	0.917167	0.845093	1.96715	1086.73	3.21453	1.09757	1.92999	1.34605	1.31888	1.46599	1.00679	1.64134	1.50321	1.18438	1.56564	1.79161	-1.24825	0.0290935	0.918862	0.431561	0.403235	0.990567	-0.76721	0.224956	0.999976	0.966332	0.0320479	0.209695	0.0290935	1.24825	ENSSSCG00000014204	decapping mRNA 2 [Source:HGNC SymbolAcc:HGNC:24452]
XLOC_024626	Chr2	121267788	121426225	16018	DCP2|transcript:ENSSSCT00000015522	ENSSSCG00000014203;ENSSSCG00000029033;ENSSSCG00000014204	1.96715	0.518286	1.03912	0.646378	0.601557	0.731285	0.5181	0.731123	0.801203	0.745209	0.917167	0.845093	1.96715	1086.73	3.21453	1.09757	1.92999	1.34605	1.31888	1.46599	1.00679	1.64134	1.50321	1.18438	1.56564	1.79161	-1.24825	0.0290935	0.918862	0.431561	0.403235	0.990567	-0.76721	0.224956	0.999976	0.966332	0.0320479	0.209695	0.0290935	1.24825	ENSSSCG00000014203
XLOC_052534	JH118536.1	81967	85855	596	-	.	2.02507	2.74257	0.732997	0.713915	1.24364	0.573	0	0.669871	0.303282	0.683887	0.311036	0.0732664	2.74257	41.6256	3.30917	5.80794	1.36142	1.4867	2.72662	1.14868	0	1.50383	0.569013	1.08692	0.53095	0.155326	-1.24811	0.0433792	0.918862	0.348282	0.665119	NA	-1.77299	0.0159822	0.999976	-0.292082	0.723071	0.843882	0.0159822	1.77299	XLOC_052534	Unannotated_TU
XLOC_024035	Chr2	50485392	50615670	2402	\gene:ENSSSCG00000013400|transcript:ENSSSCT00000014639,gene:ENSSSCG00000021777|transcript:ENSSSCT00000028383,gene:ENSSSCG00000020731|transcript:ENSSSCT00000026578\""	ENSSSCG00000013400;ENSSSCG00000021777;ENSSSCG00000020731	18.43	3.61742	5.65635	4.97177	4.17255	6.58277	5.83033	6.33455	2.65264	1.91508	2.25741	4.90842	18.43	1526.77	30.1166	7.66061	10.5057	10.3535	9.14808	13.1963	11.3296	14.2208	4.97685	3.04368	3.85348	10.4059	-1.24726	0.0405503	0.918862	-0.531841	0.245889	0.990567	-1.01435	0.121504	0.999976	-0.288761	0.477076	0.674322	0.0405503	1.24726	ENSSSCG00000021777
XLOC_024035	Chr2	50485392	50615670	2402	\gene:ENSSSCG00000013400|transcript:ENSSSCT00000014639,gene:ENSSSCG00000021777|transcript:ENSSSCT00000028383,gene:ENSSSCG00000020731|transcript:ENSSSCT00000026578\""	ENSSSCG00000013400;ENSSSCG00000021777;ENSSSCG00000020731	18.43	3.61742	5.65635	4.97177	4.17255	6.58277	5.83033	6.33455	2.65264	1.91508	2.25741	4.90842	18.43	1526.77	30.1166	7.66061	10.5057	10.3535	9.14808	13.1963	11.3296	14.2208	4.97685	3.04368	3.85348	10.4059	-1.24726	0.0405503	0.918862	-0.531841	0.245889	0.990567	-1.01435	0.121504	0.999976	-0.288761	0.477076	0.674322	0.0405503	1.24726	ENSSSCG00000020731
XLOC_024035	Chr2	50485392	50615670	2402	\gene:ENSSSCG00000013400|transcript:ENSSSCT00000014639,gene:ENSSSCG00000021777|transcript:ENSSSCT00000028383,gene:ENSSSCG00000020731|transcript:ENSSSCT00000026578\""	ENSSSCG00000013400;ENSSSCG00000021777;ENSSSCG00000020731	18.43	3.61742	5.65635	4.97177	4.17255	6.58277	5.83033	6.33455	2.65264	1.91508	2.25741	4.90842	18.43	1526.77	30.1166	7.66061	10.5057	10.3535	9.14808	13.1963	11.3296	14.2208	4.97685	3.04368	3.85348	10.4059	-1.24726	0.0405503	0.918862	-0.531841	0.245889	0.990567	-1.01435	0.121504	0.999976	-0.288761	0.477076	0.674322	0.0405503	1.24726	ENSSSCG00000013400
XLOC_045107	Chr9	138670291	138732074	4899	RNF2|transcript:ENSSSCT00000016959	ENSSSCG00000015568	1.04705	0.46536	0.401286	0.248979	0.407848	0.390374	0.317626	0.507079	0.562671	0.665599	0.321639	0.47241	1.04705	176.909	1.71099	0.985493	0.745322	0.518487	0.894183	0.782572	0.617219	1.13837	1.05568	1.05785	0.549049	1.00152	-1.24714	0.0324878	0.918862	0.244477	0.679812	0.990567	-0.495216	0.439251	0.999976	1.0667	0.0591259	0.270584	0.0324878	1.24714	ENSSSCG00000015568	ring finger protein 2 [Source:HGNC SymbolAcc:HGNC:10061]
XLOC_013511	Chr14	17859679	17862757	1182	HMGB2|transcript:ENSSSCT00000010639	ENSSSCG00000009704	31.4353	7.38752	13.4165	12.7672	6.87064	9.67895	6.70195	5.62948	12.081	6.55189	7.29277	9.97464	31.4353	1281.47	51.3686	15.6446	24.9188	26.5871	15.0635	19.4031	13.0234	12.6379	22.6662	10.4131	12.449	21.1464	-1.24714	0.0351654	0.918862	0.00192069	0.997227	0.999926	-0.933012	0.159781	0.999976	0.293274	0.505518	0.695394	0.0351654	1.24714	ENSSSCG00000009704	\Sus scrofa high mobility group box 2 (HMGB2), mRNA. [Source:RefSeq mRNAAcc:NM_214063]\""
XLOC_000398	Chr1	108567670	108607804	540	gene:ENSSSCG00000025083|transcript:ENSSSCT00000022523	ENSSSCG00000025083	5.50787	1.83212	3.39785	2.20626	1.49197	1.96051	1.65909	2.46446	1.25525	1.83311	3.17545	2.18334	5.50787	102.577	9.00043	3.87989	6.31094	4.59444	3.27106	3.93017	3.22398	5.5326	2.35508	2.9134	5.42061	4.62871	-1.24564	0.0352018	0.918862	0.607481	0.315772	0.990567	-0.987952	0.122971	0.999976	0.928047	0.113619	0.353035	0.0352018	1.24564	ENSSSCG00000025083
XLOC_033445	Chr5	15467819	15596598	1707	TUBA1A|transcript:ENSSSCT00000000201	ENSSSCG00000000188;ENSSSCG00000000189;ENSSSCG00000000185;ENSSSCG00000000190;ENSSSCG00000000193;ENSSSCG00000000191	387.567	159.486	222.221	84.4174	185.657	160.291	226.953	327.908	283.364	188.158	146.879	233.913	387.567	22816.8	633.324	337.743	412.738	175.795	407.042	321.33	441.022	736.137	531.644	299.044	250.728	495.898	-1.24507	0.0239661	0.880786	-0.350146	0.446721	0.990567	-0.044479	0.939932	0.999976	0.965999	0.0361122	0.219789	0.0239661	1.24507	ENSSSCG00000000185	protein kinase AMP-activated non-catalytic subunit gamma 1 [Source:HGNC SymbolAcc:HGNC:9385]
XLOC_033445	Chr5	15467819	15596598	1707	TUBA1A|transcript:ENSSSCT00000000201	ENSSSCG00000000188;ENSSSCG00000000189;ENSSSCG00000000185;ENSSSCG00000000190;ENSSSCG00000000193;ENSSSCG00000000191	387.567	159.486	222.221	84.4174	185.657	160.291	226.953	327.908	283.364	188.158	146.879	233.913	387.567	22816.8	633.324	337.743	412.738	175.795	407.042	321.33	441.022	736.137	531.644	299.044	250.728	495.898	-1.24507	0.0239661	0.880786	-0.350146	0.446721	0.990567	-0.044479	0.939932	0.999976	0.965999	0.0361122	0.219789	0.0239661	1.24507	ENSSSCG00000000193	tubulin alpha 1a [Source:HGNC SymbolAcc:HGNC:20766]
XLOC_033445	Chr5	15467819	15596598	1707	TUBA1A|transcript:ENSSSCT00000000201	ENSSSCG00000000188;ENSSSCG00000000189;ENSSSCG00000000185;ENSSSCG00000000190;ENSSSCG00000000193;ENSSSCG00000000191	387.567	159.486	222.221	84.4174	185.657	160.291	226.953	327.908	283.364	188.158	146.879	233.913	387.567	22816.8	633.324	337.743	412.738	175.795	407.042	321.33	441.022	736.137	531.644	299.044	250.728	495.898	-1.24507	0.0239661	0.880786	-0.350146	0.446721	0.990567	-0.044479	0.939932	0.999976	0.965999	0.0361122	0.219789	0.0239661	1.24507	ENSSSCG00000000188	desert hedgehog [Source:HGNC SymbolAcc:HGNC:2865]
XLOC_033445	Chr5	15467819	15596598	1707	TUBA1A|transcript:ENSSSCT00000000201	ENSSSCG00000000188;ENSSSCG00000000189;ENSSSCG00000000185;ENSSSCG00000000190;ENSSSCG00000000193;ENSSSCG00000000191	387.567	159.486	222.221	84.4174	185.657	160.291	226.953	327.908	283.364	188.158	146.879	233.913	387.567	22816.8	633.324	337.743	412.738	175.795	407.042	321.33	441.022	736.137	531.644	299.044	250.728	495.898	-1.24507	0.0239661	0.880786	-0.350146	0.446721	0.990567	-0.044479	0.939932	0.999976	0.965999	0.0361122	0.219789	0.0239661	1.24507	ENSSSCG00000000189	limb development membrane protein 1 like [Source:HGNC SymbolAcc:HGNC:18268]
XLOC_033445	Chr5	15467819	15596598	1707	TUBA1A|transcript:ENSSSCT00000000201	ENSSSCG00000000188;ENSSSCG00000000189;ENSSSCG00000000185;ENSSSCG00000000190;ENSSSCG00000000193;ENSSSCG00000000191	387.567	159.486	222.221	84.4174	185.657	160.291	226.953	327.908	283.364	188.158	146.879	233.913	387.567	22816.8	633.324	337.743	412.738	175.795	407.042	321.33	441.022	736.137	531.644	299.044	250.728	495.898	-1.24507	0.0239661	0.880786	-0.350146	0.446721	0.990567	-0.044479	0.939932	0.999976	0.965999	0.0361122	0.219789	0.0239661	1.24507	ENSSSCG00000000191	lysine methyltransferase 2D [Source:HGNC SymbolAcc:HGNC:7133]
XLOC_033445	Chr5	15467819	15596598	1707	TUBA1A|transcript:ENSSSCT00000000201	ENSSSCG00000000188;ENSSSCG00000000189;ENSSSCG00000000185;ENSSSCG00000000190;ENSSSCG00000000193;ENSSSCG00000000191	387.567	159.486	222.221	84.4174	185.657	160.291	226.953	327.908	283.364	188.158	146.879	233.913	387.567	22816.8	633.324	337.743	412.738	175.795	407.042	321.33	441.022	736.137	531.644	299.044	250.728	495.898	-1.24507	0.0239661	0.880786	-0.350146	0.446721	0.990567	-0.044479	0.939932	0.999976	0.965999	0.0361122	0.219789	0.0239661	1.24507	ENSSSCG00000000190	Tubulin alpha-1B chain [Source:UniProtKB/Swiss-ProtAcc:Q2XVP4]
XLOC_021122	Chr18	10179940	10223526	11693	gene:ENSSSCG00000016502|transcript:ENSSSCT00000017966	ENSSSCG00000016502	14.6608	5.34883	6.38879	5.20602	4.31047	5.58714	5.33108	6.04344	9.20165	4.77059	3.58294	14.7286	14.7286	5912.32	23.9573	11.3272	11.8661	10.8413	9.45047	11.2004	10.3595	13.5672	17.264	7.582	6.11621	31.2249	-1.24393	0.0258374	0.90688	0.0200447	0.969607	0.998522	-0.388165	0.537851	0.999976	0.943984	0.0245726	0.188472	0.0245726	1.24393	ENSSSCG00000016502
XLOC_001983	Chr1	126147027	126254745	832	gene:ENSSSCG00000023356|transcript:ENSSSCT00000024465	ENSSSCG00000023356	2.53864	2.79184	4.04311	0.954633	1.97543	1.72396	6.51754	3.73224	0.651764	5.24892	2.56231	5.09096	6.51754	162.641	4.1484	5.91229	7.50941	1.98798	4.33101	3.45597	12.6651	8.37869	1.22283	8.34223	4.37395	10.7929	-1.24109	0.0152201	0.783664	0.43177	0.501065	0.990567	0.0948937	0.881163	0.999976	1.91991	0.000445431	0.0269756	0.000445431	1.91991	ENSSSCG00000023356
XLOC_035867	Chr6	77402713	77406199	1298	gene:ENSSSCG00000003555|transcript:ENSSSCT00000003949	ENSSSCG00000003555	1069.09	349.853	503.507	372.017	356.131	376.422	372.066	431.061	705.651	477.174	534.532	388.56	1069.09	47859	1747.01	740.885	935.181	774.709	780.797	754.602	723.008	967.71	1323.93	758.383	912.464	823.753	-1.2405	0.0263089	0.911921	0.0762409	0.891785	0.995125	-0.368418	0.562431	0.999976	1.01501	0.0337499	0.214583	0.0263089	1.2405	ENSSSCG00000003555
XLOC_024685	Chr2	137677455	137704050	1278	gene:ENSSSCG00000014260|transcript:ENSSSCT00000015581	ENSSSCG00000014260	0.742027	1.34632	7.38366	1.39834	1.03387	1.28266	3.43132	3.26281	2.26298	1.59467	1.30548	2.05008	7.38366	192.124	1.21255	2.85111	13.7139	2.91197	2.26671	2.57131	6.66784	7.32485	4.24578	2.53444	2.22849	4.3462	-1.23986	0.037264	0.918862	-0.594139	0.241216	0.990567	0.076341	0.905305	0.999976	0.946888	0.0556956	0.264027	0.037264	1.23986	ENSSSCG00000014260
XLOC_039573	Chr7	43636040	43706183	4298	PTK7|transcript:ENSSSCT00000001851	ENSSSCG00000001660	9.26688	6.06494	4.89925	5.70229	3.00671	2.41551	4.53099	4.50002	13.542	0.636742	1.60663	5.19165	13.542	1844.72	15.1431	12.8437	9.09954	11.8747	6.59205	4.84229	8.80474	10.1023	25.4073	1.01199	2.74258	11.0064	-1.23914	0.021859	0.857864	-1.5538	0.0137863	0.496209	0.172248	0.789525	0.999976	-0.254357	0.646077	0.792879	0.0137863	1.5538	ENSSSCG00000001660	protein tyrosine kinase 7 (inactive) [Source:HGNC SymbolAcc:HGNC:9618]
XLOC_049649	GL894259.1	30419	32733	1277	RNASE1|transcript:ENSSSCT00000029110	ENSSSCG00000024726	1.38395	1.0779	2.15525	0.888528	0.681376	0.722061	0.775422	0.625283	1.66318	0.592768	0.653249	0.889065	2.15525	67.315	2.26152	2.28268	4.00303	1.85032	1.49388	1.44749	1.50682	1.40373	3.12044	0.9421	1.11512	1.88483	-1.23891	0.0193269	0.817761	-0.402392	0.535023	0.990567	-0.339691	0.597255	0.999976	0.444384	0.429086	0.638047	0.0193269	1.23891	ENSSSCG00000024726
XLOC_023336	Chr2	134125075	134129302	1499	-	.	0.632629	1.86523	1.57377	0.756938	0.0859948	0.797383	0.59767	0.976578	0.271315	0.582669	0.432836	1.4274	1.86523	56.7102	1.03378	3.95	2.92301	1.57629	0.188539	1.59849	1.16141	2.19237	0.509037	0.926049	0.738867	3.02611	-1.23867	0.0435213	0.918862	0.445452	0.464008	0.990567	-0.958272	0.101875	0.999976	0.851896	0.227032	0.469015	0.0435213	1.23867	XLOC_023336	Unannotated_TU
XLOC_035836	Chr6	74625259	74629862	1241	C1QB|transcript:ENSSSCT00000003917	ENSSSCG00000003526	98.7144	56.3597	55.1979	30.6291	40.8999	47.4974	46.925	27.5956	45.2982	20.3634	55.1577	34.1312	98.7144	4225	161.31	119.353	102.521	63.7837	89.6708	95.2167	91.186	61.9508	84.9879	32.364	94.1561	72.3585	-1.23684	0.0177217	0.792341	0.0314913	0.955889	0.997984	-0.723072	0.226614	0.999976	0.530632	0.307854	0.539664	0.0177217	1.23684	ENSSSCG00000003526
XLOC_024143	Chr2	61567647	61573500	2118	\PGLYRP2|transcript:ENSSSCT00000022764,PGLYRP2|transcript:ENSSSCT00000023031\""	ENSSSCG00000025560	23.2824	39.5422	31.2283	1.48662	14.8808	24.9439	108.933	206.596	37.0387	77.6649	96.2773	86.6119	206.596	7855.39	38.0459	83.7385	58.0014	3.09581	32.6254	50.0044	211.681	463.798	69.4916	123.435	164.349	183.619	-1.23573	0.0420198	0.918862	-0.0108116	0.983943	0.999318	1.51799	0.00421898	0.576029	2.82212	3.73e-05	0.00508834	3.73e-05	2.82212	ENSSSCG00000025560	N-acetylmuramoyl-L-alanine amidase precursor [Source:RefSeq peptideAcc:NP_998903]
XLOC_044950	Chr9	106165734	106496253	937	gene:ENSSSCG00000023399|transcript:ENSSSCT00000023264	.	3.17422	3.53485	2.3312	1.51367	1.47891	1.74945	1.30841	2.22512	11.2852	2.17501	3.51169	4.84669	11.2852	335.143	5.18701	7.48577	4.32981	3.15215	3.24243	3.50708	2.54253	4.99528	21.1731	3.45679	5.99458	10.275	-1.2357	0.0153957	0.786206	-0.475286	NA	NA	0.699719	0.314532	0.999976	1.60265	0.000582379	0.0314459	NA	1.60265	XLOC_044950	Unannotated_TU
XLOC_047730	GL892728.1	2197	17710	3114	HERC6|transcript:ENSSSCT00000026224	ENSSSCG00000021712	26.605	9.32407	12.0791	9.28234	8.6931	9.6947	8.55538	10.3279	18.0814	8.02179	8.0366	25.5634	26.605	2857.3	43.4753	19.7456	22.4349	19.33	19.0591	19.4347	16.625	23.1857	33.9241	12.7492	13.7188	54.1948	-1.23516	0.0268164	0.918862	0.0255473	0.96212	0.997984	-0.376926	0.555998	0.999976	0.953409	0.0135208	0.146271	0.0135208	1.23516	ENSSSCG00000021712
XLOC_007615	Chr12	12471065	12481956	1649	-	.	0.836483	0.782566	0.344406	0.344042	0.273603	0.35207	0.228759	1.37197	0.630289	1.62431	1.60196	0.6885	1.62431	99.7534	1.3669	1.65724	0.639678	0.716451	0.59986	0.705785	0.444531	3.08	1.18254	2.58156	2.7346	1.45963	-1.23478	0.0398377	0.918862	1.00561	0.130498	0.990567	-0.0213707	0.974497	0.999976	2.45712	0.000117683	0.0114429	0.000117683	2.45712	XLOC_007615	Unannotated_TU
XLOC_022339	Chr2	5572133	5579066	1155	\CFL1|transcript:ENSSSCT00000014182,CFL1|transcript:ENSSSCT00000033616,CFL1|transcript:ENSSSCT00000033476,CFL1|transcript:ENSSSCT00000036283,CFL1|transcript:ENSSSCT00000033115,CFL1|transcript:ENSSSCT00000034644,transcript:ENSSSCT00000034587|transcript:ENSSSCT00000034587,CFL1|transcript:ENSSSCT00000035894,CFL1|transcript:ENSSSCT00000033723,transcript:ENSSSCT00000034587|transcript:ENSSSCT0000003458…	ENSSSCG00000012974	1021.23	369.035	444.242	264.948	356.055	437.781	324.192	444.948	515.585	488.914	432.267	417.084	1021.23	40680.1	1668.8	781.507	825.106	551.742	780.63	877.606	629.979	998.885	967.333	777.042	737.895	884.223	-1.231	0.0284898	0.918862	0.246274	0.636699	0.990567	-0.551853	0.373909	0.999976	0.988144	0.037574	0.224058	0.0284898	1.231	ENSSSCG00000012974
XLOC_048932	GL893762.1	54833	103947	3372	gene:ENSSSCG00000028169|transcript:ENSSSCT00000027169	ENSSSCG00000028169	6.69841	5.15364	6.01145	4.18091	3.0296	2.62309	4.51673	4.74913	5.19968	1.41599	1.88291	3.5353	6.69841	778.993	10.9459	10.9139	11.1653	8.70654	6.64223	5.25843	8.77704	10.6616	9.75557	2.25046	3.2142	7.49488	-1.22986	0.0108654	0.677646	-0.954693	0.0416883	0.853777	-0.287982	0.597251	0.999976	-0.0144206	0.972046	0.985615	0.0108654	1.22986	ENSSSCG00000028169
XLOC_015267	Chr14	8182003	8183552	1550	-	.	0.778672	0.749294	0.535514	0.420918	0.31187	0.286426	0.273792	0.286196	0.728854	0.563497	0.418595	0.704303	0.778672	41.6256	1.27243	1.58678	0.994628	0.876543	0.683757	0.57419	0.532039	0.642495	1.36747	0.895579	0.714556	1.49313	-1.22983	0.0341774	0.918862	0.316863	0.639777	0.990567	-0.440309	0.514323	0.999976	1.16578	0.0550769	0.262828	0.0341774	1.22983	XLOC_015267	Unannotated_TU
XLOC_018663	Chr16	21107284	21337349	5320	RAI14|transcript:ENSSSCT00000018317	ENSSSCG00000016824	25.863	13.4543	15.5777	10.4774	10.4252	10.5213	11.7971	18.0193	14.4656	4.53128	5.74949	12.5419	25.863	4745.32	42.2629	28.4923	28.9331	21.8186	22.8566	21.0917	22.9245	40.4524	27.1401	7.20167	9.81459	26.589	-1.22971	0.0172926	0.792341	-0.844417	0.0536004	0.942327	-0.397217	0.487963	0.999976	0.0140854	0.968401	0.98316	0.0172926	1.22971	ENSSSCG00000016824	ankycorbin [Source:RefSeq peptideAcc:NP_001121934]
XLOC_023300	Chr2	122386529	122393187	1861	NREP|transcript:ENSSSCT00000030040	ENSSSCG00000025831	326.658	239.091	551.001	214.05	197.238	178.626	471.708	360.46	515.654	103.597	157.91	175.699	551.001	30414.9	533.793	506.323	1023.39	445.749	432.434	358.087	916.635	809.216	967.464	164.648	269.557	372.485	-1.22873	0.00809789	0.6247	-1.3556	0.00660369	0.325105	0.296569	0.594786	0.999976	0.182431	0.652391	0.797109	0.00660369	1.3556	ENSSSCG00000025831
XLOC_002032	Chr1	137480812	137504569	1041	DUT|transcript:ENSSSCT00000028351	ENSSSCG00000026096	61.7797	25.5776	28.411	25.6413	21.3605	19.9459	23.3727	26.2071	33.3817	27.1843	25.554	19.6731	61.7797	2218.05	100.955	54.1658	52.7687	53.3969	46.8318	39.985	45.4184	58.8337	62.6302	43.2046	43.6215	41.7073	-1.22705	0.0254626	0.903678	0.0400247	0.941246	0.997984	-0.503398	0.412123	0.999976	0.804356	0.103574	0.34053	0.0254626	1.22705	ENSSSCG00000026096
XLOC_030225	Chr4	101958589	101969523	6006	\CRABP2|transcript:ENSSSCT00000007089,CRABP2|transcript:ENSSSCT00000035456\""	ENSSSCG00000006472	17.7056	27.4162	13.8203	4.69465	15.8986	9.65502	11.8393	16.4191	33.587	7.99836	17.2923	20.7719	33.587	6393.49	28.9329	58.0593	25.6689	9.77638	34.8569	19.3551	23.0064	36.86	63.0155	12.712	29.5186	44.0367	-1.22665	0.0172728	0.792341	-0.372535	0.517034	0.990567	0.184548	0.759088	0.999976	1.07486	0.040607	0.23063	0.0172728	1.22665	ENSSSCG00000006472	cellular retinoic acid binding protein 2 [Source:HGNC SymbolAcc:HGNC:2339]
XLOC_044713	Chr9	57436402	57448933	776	SPA17|transcript:ENSSSCT00000016563	ENSSSCG00000015197	6.33244	2.77159	3.32154	2.41259	0.622936	3.43268	0.972227	0.857481	4.77512	3.75181	4.71805	1.57561	6.33244	169.476	10.3479	5.8694	6.1692	5.02411	1.36575	6.8814	1.88926	1.925	8.95902	5.96283	8.05388	3.3403	-1.22399	0.0458727	0.918862	0.549445	0.441339	0.990567	-0.59361	0.398724	0.999976	1.23842	0.0734892	0.29597	0.0458727	1.23842	ENSSSCG00000015197	sperm autoantigenic protein 17 [Source:HGNC SymbolAcc:HGNC:11210]
XLOC_035223	Chr6	38322998	38326604	1204	FAAP24|transcript:ENSSSCT00000032250	ENSSSCG00000023878	5.19122	1.39334	1.81423	1.57852	1.12418	2.01388	1.56655	1.76852	3.07765	1.01561	1.65516	2.10355	5.19122	215.561	8.483	2.95069	3.36963	3.28719	2.46471	4.03716	3.04415	3.97024	5.77425	1.61413	2.82541	4.45955	-1.2231	0.0442512	0.918862	-0.328885	0.573356	0.990567	-0.410566	0.541144	0.999976	0.550282	0.281851	0.518648	0.0442512	1.2231	ENSSSCG00000023878	Fanconi anemia core complex associated protein 24 [Source:HGNC SymbolAcc:HGNC:28467]
XLOC_041048	Chr7	104503137	104524774	978	BATF|transcript:ENSSSCT00000028632	ENSSSCG00000030582	23.58	4.53021	8.48718	6.40996	5.33814	9.25354	4.09817	3.62866	3.74264	4.58442	4.64392	7.32244	23.58	795.346	38.5321	9.59364	15.7635	13.3484	11.7036	18.5503	7.96367	8.14616	7.0219	7.28612	7.92733	15.5237	-1.22196	0.0445891	0.918862	0.579161	0.236131	0.990567	-1.49764	0.0228251	0.999976	0.230332	0.600673	0.76231	0.0228251	1.49764	ENSSSCG00000030582	\basic leucine zipper transcription factor, ATF-like [Source:HGNC SymbolAcc:HGNC:958]\""
XLOC_044843	Chr9	76854379	76866036	1235	gene:ENSSSCG00000025517|transcript:ENSSSCT00000025434	ENSSSCG00000025517	7.18999	6.2694	10.789	3.37639	5.14059	4.36909	1.10724	7.86632	20.6735	4.33764	3.67753	7.46048	20.6735	809.212	11.7492	13.2767	20.0388	7.03117	11.2705	8.75859	2.15161	17.6595	38.7873	6.8939	6.27768	15.8163	-1.22185	0.00878005	0.643333	-0.774502	0.261728	0.990567	0.375996	0.588888	0.999976	0.773103	0.0663939	0.284133	0.00878005	1.22185	ENSSSCG00000025517
XLOC_017320	Chr15	106888873	106901999	1181	STAT1|transcript:ENSSSCT00000024075	ENSSSCG00000027918	55.4051	40.9754	32.3673	29.1108	18.6647	25.042	20.2027	25.6922	43.5436	28.2512	38.0252	41.929	55.4051	2256.7	90.5378	86.7736	60.1169	60.6219	40.9212	50.2009	39.2585	57.6777	81.696	44.9003	64.9103	88.89	-1.21975	0.0160116	0.78906	0.313937	0.56177	0.990567	-0.431038	0.473875	0.999976	1.14523	0.00749542	0.115842	0.00749542	1.21975	ENSSSCG00000027918
XLOC_007617	Chr12	12491888	12513280	796	-	.	2.7076	2.48579	4.06132	2.06689	0.850198	1.71612	0.888562	4.17968	2.32757	2.63343	0.815103	3.5109	4.17968	78.0679	4.42451	5.26417	7.54323	4.30419	1.86401	3.44026	1.72668	9.38317	4.36696	4.18537	1.39141	7.44315	-1.2181	0.0223162	0.859383	0.0638053	0.919353	0.996632	-0.323301	0.59323	0.999976	0.992031	0.101847	0.338648	0.0223162	1.2181	XLOC_007617	Unannotated_TU
XLOC_014266	Chr14	143655389	143658147	781	\RPS16|transcript:ENSSSCT00000035922,RPS16|transcript:ENSSSCT00000011719,RPS16|transcript:ENSSSCT00000036155,transcript:ENSSSCT00000034951|transcript:ENSSSCT00000034951,RPS16|transcript:ENSSSCT00000034936,RPS16|transcript:ENSSSCT00000032834,RPS16|transcript:ENSSSCT00000034766,transcript:ENSSSCT00000035729|transcript:ENSSSCT00000035729,transcript:ENSSSCT00000034492|transcript:ENSSSCT00000034492,tr…	ENSSSCG00000010712	67.8311	38.2233	34.3452	28.4752	28.4716	24.2685	30.5498	30.6149	61.2742	74.4812	77.1418	34.8328	77.1418	2166.38	110.843	80.9457	63.7905	59.2983	62.4224	48.6503	59.3653	68.7289	114.962	118.375	131.684	73.846	-1.21712	0.0203691	0.835283	0.706114	0.248969	0.990567	-0.178915	0.773508	0.999976	1.83227	0.000986087	0.0437616	0.000986087	1.83227	ENSSSCG00000010712	40S ribosomal protein S16 [Source:RefSeq peptideAcc:NP_001131092]
XLOC_048796	GL893675.2	50740	59536	2748	gene:ENSSSCG00000027606|transcript:ENSSSCT00000027492	ENSSSCG00000027606	1.28625	0.970499	0.747188	0.691608	0.469091	0.472245	1.06386	1.35599	1.06888	1.08065	0.657726	1.23945	1.35599	121.904	2.10187	2.05523	1.38778	1.44024	1.02846	0.946697	2.06732	3.04414	2.00542	1.7175	1.12276	2.62765	-1.21643	0.0249951	0.893744	-0.0441687	0.93205	0.997287	0.0800886	0.88995	0.999976	1.36262	0.00750215	0.115842	0.00750215	1.36262	ENSSSCG00000027606
XLOC_019887	Chr17	41327584	41363414	6829	MAPRE1|transcript:ENSSSCT00000007936	ENSSSCG00000007253	85.7935	23.9861	32.7346	20.5322	29.3149	33.8307	25.0231	37.8839	44.6067	40.2881	39.7616	32.4128	85.7935	20206.3	140.196	50.7955	60.7991	42.7573	64.2712	67.8195	48.6255	85.0476	83.6904	64.0308	67.8744	68.7155	-1.21555	0.0366284	0.918862	0.262299	0.625136	0.990567	-0.480234	0.453658	0.999976	1.08312	0.026744	0.195772	0.026744	1.21555	ENSSSCG00000007253	microtubule associated protein RP/EB family member 1 [Source:HGNC SymbolAcc:HGNC:6890]
XLOC_011742	Chr13	147425661	147483930	9709	PARP14|transcript:ENSSSCT00000012988	ENSSSCG00000011874	15.3614	7.23046	9.30068	6.55909	4.28183	7.46752	5.98822	5.50563	8.67103	4.89382	4.85927	12.2378	15.3614	5143.73	25.1021	15.312	17.2745	13.659	9.38767	14.9699	11.6365	12.3599	16.2685	7.77786	8.29494	25.9444	-1.21374	0.0229987	0.866749	0.059477	0.904938	0.99639	-0.597327	0.322521	0.999976	0.702205	0.0793288	0.306219	0.0229987	1.21374	ENSSSCG00000011874	poly(ADP-ribose) polymerase family member 14 [Source:HGNC SymbolAcc:HGNC:29232]
XLOC_032559	Chr5	6373594	6377384	2351	APOBEC3H|transcript:ENSSSCT00000000097	ENSSSCG00000000091	14.9062	4.09841	6.31793	5.06755	4.93473	4.86623	5.29494	6.03799	6.99651	5.10208	5.06615	8.82251	14.9062	1208.63	24.3582	8.67922	11.7345	10.5529	10.8191	9.7552	10.2893	13.555	13.1268	8.10884	8.64809	18.7038	-1.21157	0.0356707	0.918862	0.115212	0.808085	0.991212	-0.528511	0.405372	0.999976	0.883381	0.0180838	0.164494	0.0180838	1.21157	ENSSSCG00000000091	apolipoprotein B mRNA editing enzyme catalytic subunit 3H [Source:HGNC SymbolAcc:HGNC:24100]
XLOC_027907	Chr3	51608819	51699039	2154	FHL2|transcript:ENSSSCT00000008924	ENSSSCG00000008147	10.1059	4.37339	3.56957	4.97792	2.52845	2.90139	2.91149	3.13035	3.50351	0.973171	1.09729	4.31802	10.1059	750.747	16.514	9.26155	6.62988	10.3663	5.54349	5.81633	5.65769	7.02748	6.57324	1.54668	1.87311	9.15427	-1.21028	0.0356042	0.918862	-0.627042	0.234057	0.990567	-0.885707	0.154828	0.999976	-0.332877	0.507398	0.696371	0.0356042	1.21028	ENSSSCG00000008147	four and a half LIM domains 2 [Source:HGNC SymbolAcc:HGNC:3703]
XLOC_014508	Chr14	32338039	32359071	1434	DIABLO|transcript:ENSSSCT00000010741	ENSSSCG00000009799;ENSSSCG00000009794	3.87765	1.94977	2.22394	1.81987	1.12366	1.57179	1.67699	1.85608	3.62394	5.03506	4.33065	1.97932	5.03506	268.901	6.33648	4.12904	4.13059	3.78979	2.46356	3.15093	3.25877	4.16681	6.79919	8.00234	7.39257	4.19618	-1.21025	0.0287378	0.918862	0.748802	0.239107	0.990567	-0.153778	0.809163	0.999976	1.91697	0.0014085	0.053199	0.0014085	1.91697	ENSSSCG00000009799
XLOC_014508	Chr14	32338039	32359071	1434	DIABLO|transcript:ENSSSCT00000010741	ENSSSCG00000009799;ENSSSCG00000009794	3.87765	1.94977	2.22394	1.81987	1.12366	1.57179	1.67699	1.85608	3.62394	5.03506	4.33065	1.97932	5.03506	268.901	6.33648	4.12904	4.13059	3.78979	2.46356	3.15093	3.25877	4.16681	6.79919	8.00234	7.39257	4.19618	-1.21025	0.0287378	0.918862	0.748802	0.239107	0.990567	-0.153778	0.809163	0.999976	1.91697	0.0014085	0.053199	0.0014085	1.91697	ENSSSCG00000009794	MLX interacting protein [Source:HGNC SymbolAcc:HGNC:17055]
XLOC_032826	Chr5	24368786	24374464	2012	gene:ENSSSCG00000021493|transcript:ENSSSCT00000023666	ENSSSCG00000021493	16.625	17.8303	14.9386	3.8207	13.8549	8.69046	8.24944	12.9862	16.5528	17.1038	18.2199	11.1554	18.2199	1281.61	27.167	37.7592	27.7459	7.95643	30.376	17.4215	16.0305	29.1534	31.0562	27.1834	31.102	23.6497	-1.20771	0.0196651	0.824577	0.478716	0.401333	0.990567	-0.295559	0.596631	0.999976	1.42614	0.0148173	0.152489	0.0148173	1.42614	ENSSSCG00000021493
XLOC_053246	JH118962.1	18083	21860	759	gene:ENSSSCG00000015301|transcript:ENSSSCT00000016672	ENSSSCG00000015301	16.7536	15.9819	25.6134	7.1009	12.9501	11.1586	1.61525	17.5922	47.9277	14.1926	11.4792	15.8213	47.9277	1152.95	27.3771	33.8448	47.5726	14.7873	28.3923	22.3694	3.13881	39.4936	89.9213	22.5566	19.5955	33.5414	-1.20757	0.00933579	0.643333	-0.506259	0.475904	0.990567	0.317565	0.654163	0.999976	0.995541	0.0322934	0.210323	0.00933579	1.20757	ENSSSCG00000015301	STEAP family member 1B [Source:HGNC SymbolAcc:HGNC:41907]
XLOC_011067	Chr13	26315292	26319099	752	-	.	1954.06	762.544	821.971	623.831	707.913	763.08	558.061	589.308	1291.73	1881.42	1675.55	772.124	1954.06	52691.5	3193.13	1614.84	1526.67	1299.1	1552.06	1529.72	1084.44	1322.97	2423.53	2990.18	2860.22	1636.91	-1.20756	0.0294044	0.918862	0.876163	0.160103	0.990567	-0.471758	0.465969	0.999976	1.70149	0.00249629	0.0707317	0.00249629	1.70149	XLOC_011067	Unannotated_TU
XLOC_017362	Chr15	116211636	116274893	2894	gene:ENSSSCG00000016106|transcript:ENSSSCT00000017536	ENSSSCG00000016106	6.94089	2.28898	2.80778	2.274	2.34962	2.45451	2.03667	2.36057	2.37344	2.31383	2.57825	2.35384	6.94089	692.769	11.3421	4.84738	5.21499	4.73551	5.15141	4.92049	3.95771	5.29936	4.45301	3.67742	4.40116	4.99018	-1.20723	0.0347146	0.918862	0.284129	0.580819	0.990567	-0.835144	0.182608	0.999976	0.684197	0.141018	0.384163	0.0347146	1.20723	ENSSSCG00000016106
XLOC_021377	Chr18	157467	163513	4740	gene:ENSSSCG00000026352|transcript:ENSSSCT00000022909	ENSSSCG00000026352	5.92922	3.03102	2.52535	2.87852	1.97167	1.82282	2.39744	3.44401	1.95438	3.52562	4.36068	2.24783	5.92922	969.282	9.68896	6.41879	4.69041	5.99437	4.32277	3.65415	4.65877	7.73163	3.66677	5.60335	7.44383	4.76542	-1.20625	0.028183	0.918862	0.668527	0.217944	0.990567	-0.674149	0.251733	0.999976	1.26705	0.01988	0.171325	0.01988	1.26705	ENSSSCG00000026352
XLOC_014343	Chr14	933523	964840	4082	\gene:ENSSSCG00000009583|transcript:ENSSSCT00000010504,CKS2|transcript:ENSSSCT00000025596\""	ENSSSCG00000021161;ENSSSCG00000009583	24.2136	10.0635	12.8962	7.29656	8.6527	11.6792	10.3385	16.0401	13.5833	11.9395	11.2058	10.9648	24.2136	3408.84	39.5675	21.3116	23.9526	15.1947	18.9706	23.413	20.0901	36.0093	25.4847	18.9757	19.1286	23.2456	-1.20222	0.0274253	0.918862	0.0252252	0.959458	0.997984	-0.353149	0.552653	0.999976	0.947862	0.0431604	0.237889	0.0274253	1.20222	ENSSSCG00000009583
XLOC_014343	Chr14	933523	964840	4082	\gene:ENSSSCG00000009583|transcript:ENSSSCT00000010504,CKS2|transcript:ENSSSCT00000025596\""	ENSSSCG00000021161;ENSSSCG00000009583	24.2136	10.0635	12.8962	7.29656	8.6527	11.6792	10.3385	16.0401	13.5833	11.9395	11.2058	10.9648	24.2136	3408.84	39.5675	21.3116	23.9526	15.1947	18.9706	23.413	20.0901	36.0093	25.4847	18.9757	19.1286	23.2456	-1.20222	0.0274253	0.918862	0.0252252	0.959458	0.997984	-0.353149	0.552653	0.999976	0.947862	0.0431604	0.237889	0.0274253	1.20222	ENSSSCG00000021161	CDC28 protein kinase regulatory subunit 2 [Source:HGNC SymbolAcc:HGNC:2000]
XLOC_002578	Chr1	268094426	268218490	6269	TBC1D2|transcript:ENSSSCT00000005916	ENSSSCG00000005375;ENSSSCG00000005376;ENSSSCG00000005374	2.17966	0.93317	0.536588	0.624428	0.796796	0.713631	0.18804	0.594396	0.591082	0.269359	0.332668	0.689585	2.17966	471.261	3.56179	1.97618	0.996624	1.30034	1.74693	1.4306	0.365405	1.33439	1.10898	0.428099	0.567877	1.46193	-1.20173	0.041235	0.918862	-0.0530863	0.926754	0.996632	-1.24331	0.062143	0.999976	-0.215526	0.616111	0.772782	0.041235	1.24331	ENSSSCG00000005374	tripartite motif containing 14 [Source:HGNC SymbolAcc:HGNC:16283]
XLOC_002578	Chr1	268094426	268218490	6269	TBC1D2|transcript:ENSSSCT00000005916	ENSSSCG00000005375;ENSSSCG00000005376;ENSSSCG00000005374	2.17966	0.93317	0.536588	0.624428	0.796796	0.713631	0.18804	0.594396	0.591082	0.269359	0.332668	0.689585	2.17966	471.261	3.56179	1.97618	0.996624	1.30034	1.74693	1.4306	0.365405	1.33439	1.10898	0.428099	0.567877	1.46193	-1.20173	0.041235	0.918862	-0.0530863	0.926754	0.996632	-1.24331	0.062143	0.999976	-0.215526	0.616111	0.772782	0.041235	1.24331	ENSSSCG00000005376	TBC1 domain family member 2 [Source:HGNC SymbolAcc:HGNC:18026]
XLOC_002578	Chr1	268094426	268218490	6269	TBC1D2|transcript:ENSSSCT00000005916	ENSSSCG00000005375;ENSSSCG00000005376;ENSSSCG00000005374	2.17966	0.93317	0.536588	0.624428	0.796796	0.713631	0.18804	0.594396	0.591082	0.269359	0.332668	0.689585	2.17966	471.261	3.56179	1.97618	0.996624	1.30034	1.74693	1.4306	0.365405	1.33439	1.10898	0.428099	0.567877	1.46193	-1.20173	0.041235	0.918862	-0.0530863	0.926754	0.996632	-1.24331	0.062143	0.999976	-0.215526	0.616111	0.772782	0.041235	1.24331	ENSSSCG00000005375	coronin 2A [Source:HGNC SymbolAcc:HGNC:2255]
XLOC_002348	Chr1	204138426	204148125	461	gene:ENSSSCG00000024297|transcript:ENSSSCT00000031406	ENSSSCG00000024297	53.7644	25.0999	36.674	12.4295	27.1933	26.2243	28.435	32.5245	44.4048	50.9022	45.3391	29.0796	53.7644	873.927	87.8567	53.1541	68.1159	25.8838	59.6199	52.571	55.2557	73.0159	83.3117	80.9	77.3954	61.6492	-1.20139	0.0271592	0.918862	0.441328	0.439124	0.990567	-0.167825	0.779396	0.999976	1.55243	0.00552965	0.103178	0.00552965	1.55243	ENSSSCG00000024297
XLOC_040657	Chr7	52942039	52965882	2499	HYKK|transcript:ENSSSCT00000001961	ENSSSCG00000001755	4.19149	2.78849	3.35648	0.930785	1.65066	3.06114	2.13217	3.03546	3.77931	5.07952	4.26539	2.58611	5.07952	472.744	6.84933	5.90519	6.2341	1.93832	3.61898	6.13657	4.14329	6.81446	7.09069	8.07299	7.28117	5.48258	-1.20129	0.0274371	0.918862	0.596024	0.308433	0.990567	-0.199001	0.732027	0.999976	1.66779	0.00567352	0.10419	0.00567352	1.66779	ENSSSCG00000001755	hydroxylysine kinase [Source:HGNC SymbolAcc:HGNC:34403]
XLOC_006477	Chr11	49565089	49595406	5937	BORA|transcript:ENSSSCT00000029882	.	2.8243	0.86943	1.14055	1.0368	0.776217	1.02964	0.595667	0.85179	0.715473	0.392306	0.764991	0.691372	2.8243	578.299	4.6152	1.84119	2.11838	2.15908	1.70181	2.0641	1.15752	1.91223	1.34236	0.623501	1.30587	1.46572	-1.20039	0.0381742	0.918862	-0.0285754	0.956499	0.997984	-1.12233	0.0748158	0.999976	0.0185876	0.969308	0.983697	0.0381742	1.20039	.
XLOC_013605	Chr14	33733094	33784423	854	ARPC3|transcript:ENSSSCT00000010764	ENSSSCG00000009821;ENSSSCG00000009822	597.414	144.055	210.76	142.163	196.076	229.298	143.336	211.309	291.77	381.142	390.346	192.87	597.414	17595.7	976.236	305.066	391.452	296.048	429.886	459.667	278.535	474.378	547.416	605.757	666.334	408.887	-1.20017	0.0425465	0.918862	0.725622	0.218445	0.990567	-0.583425	0.373919	0.999976	1.43369	0.00936486	0.127048	0.00936486	1.43369	ENSSSCG00000009822	family with sequence similarity 216 member A [Source:HGNC SymbolAcc:HGNC:30180]
XLOC_013605	Chr14	33733094	33784423	854	ARPC3|transcript:ENSSSCT00000010764	ENSSSCG00000009821;ENSSSCG00000009822	597.414	144.055	210.76	142.163	196.076	229.298	143.336	211.309	291.77	381.142	390.346	192.87	597.414	17595.7	976.236	305.066	391.452	296.048	429.886	459.667	278.535	474.378	547.416	605.757	666.334	408.887	-1.20017	0.0425465	0.918862	0.725622	0.218445	0.990567	-0.583425	0.373919	0.999976	1.43369	0.00936486	0.127048	0.00936486	1.43369	ENSSSCG00000009821	actin-related protein 2/3 complex subunit 3 [Source:RefSeq peptideAcc:NP_001172064]
XLOC_050985	GL895966.1	3556	13635	1983	gene:ENSSSCG00000001344|transcript:ENSSSCT00000001460	ENSSSCG00000001344	7.91237	4.33838	3.85535	1.30173	4.32288	3.46158	0.332901	2.52785	5.94772	3.553	2.87462	6.43	7.91237	541.133	12.9296	9.1874	7.16068	2.71079	9.47766	6.93933	0.646902	5.67489	11.159	5.64686	4.90707	13.6317	-1.19976	0.035349	0.918862	0.350017	0.609922	0.990567	-0.598363	0.397727	0.999976	0.952475	0.0647932	0.280978	0.035349	1.19976	ENSSSCG00000001344
XLOC_050180	GL894818.2	66684	74087	1977	gene:ENSSSCG00000022731|transcript:ENSSSCT00000023635	ENSSSCG00000022731	1.89688	1.30546	1.85618	0.889584	1.15735	0.72551	1.4072	2.26626	1.44001	2.91582	1.87534	1.9216	2.91582	214.687	3.09971	2.76458	3.44756	1.85252	2.53743	1.45441	2.7345	5.08764	2.70173	4.63418	3.20128	4.07382	-1.19857	0.0204163	0.835723	0.626139	0.251785	0.990567	-0.0823683	0.882233	0.999976	1.83163	0.000756631	0.0372009	0.000756631	1.83163	ENSSSCG00000022731
XLOC_048126	GL893095.2	5109	111999	1338	gene:ENSSSCG00000002257|transcript:ENSSSCT00000002514	ENSSSCG00000002257	4.38138	1.80033	3.00386	2.48046	1.54148	1.09752	2.57262	3.48119	2.83698	1.82779	1.59331	2.96986	4.38138	202.181	7.15963	3.81256	5.57918	5.16543	3.37961	2.20017	4.99919	7.8151	5.3227	2.90494	2.71983	6.29615	-1.19854	0.0345771	0.918862	-0.314666	0.520889	0.990567	-0.171519	0.774504	0.999976	0.815392	0.105249	0.343156	0.0345771	1.19854	ENSSSCG00000002257
XLOC_015173	Chr14	147282616	147400079	1033	gene:ENSSSCG00000028253|transcript:ENSSSCT00000022289	ENSSSCG00000028253	3.29651	2.33189	2.57975	0.988562	2.0902	1.42157	1.91716	4.03666	4.19956	1.24009	1.07673	4.48081	4.48081	137.494	5.38685	4.93825	4.79146	2.05863	4.58265	2.84978	3.72548	9.06211	7.87915	1.97091	1.83802	9.49938	-1.19557	0.0267875	0.918862	-0.579812	0.31124	0.990567	0.212052	0.723024	0.999976	0.877844	0.107842	0.345877	0.0267875	1.19557	ENSSSCG00000028253
XLOC_001631	Chr1	34439083	34441686	494	RPS12|transcript:ENSSSCT00000004616	ENSSSCG00000004177	10485.6	4175.33	4690.48	3426.23	4012.01	4120.15	3099.31	3630.54	10114.6	12867.2	11082.6	4575.91	12867.2	236728	17134.6	8842.11	8711.78	7134.96	8796.11	8259.54	6022.66	8150.39	18976.8	20450.2	18918.4	9700.98	-1.19541	0.0296994	0.918862	0.781068	0.231268	0.990567	-0.165402	0.802705	0.999976	1.93267	0.000837661	0.0395435	0.000837661	1.93267	ENSSSCG00000004177	40S ribosomal protein S12 [Source:UniProtKB/Swiss-ProtAcc:P46405]
XLOC_051279	GL896204.1	4292	79810	1288	-	.	24.6984	11.956	12.8889	9.51414	8.0066	11.5604	10.7632	8.95472	11.2972	9.81016	9.28327	14.2053	24.6984	1097.13	40.3597	25.3193	23.939	19.8128	17.554	23.1747	20.9153	20.1029	21.1957	15.5915	15.8469	30.1154	-1.19517	0.0261549	0.910725	0.187416	0.699683	0.990567	-0.654446	0.274576	0.999976	0.763056	0.0617457	0.274926	0.0261549	1.19517	.
XLOC_036723	Chr6	46349481	46365407	3583	\PLAUR|transcript:ENSSSCT00000035015,PLAUR|transcript:ENSSSCT00000003402,PLAUR|transcript:ENSSSCT00000036656\""	ENSSSCG00000003065	19.9825	7.99554	7.79117	5.32015	8.29274	7.69179	3.97438	4.97707	8.21044	1.88514	3.84155	7.17827	19.9825	2469.29	32.6536	16.9322	14.4708	11.079	18.1814	15.4195	7.72313	11.1733	15.4043	2.99609	6.55767	15.218	-1.19476	0.0337439	0.918862	-0.427611	0.432513	0.990567	-0.927016	0.146465	0.999976	-0.246325	0.573496	0.743723	0.0337439	1.19476	ENSSSCG00000003065	\plasminogen activator, urokinase receptor [Source:HGNC SymbolAcc:HGNC:9053]\""
XLOC_027004	Chr3	72058339	72092437	762	gene:ENSSSCG00000008289|transcript:ENSSSCT00000009078	ENSSSCG00000008289	19.912	13.6609	19.6647	7.03572	14.4639	8.24639	12.6855	11.3521	22.2387	10.8509	11.799	10.6015	22.2387	537.087	32.5384	28.9298	36.524	14.6516	31.7113	16.5313	24.6508	25.4848	41.7239	17.2456	20.1413	22.4754	-1.19467	0.0179128	0.792341	-0.288328	0.610564	0.990567	-0.117905	0.842365	0.999976	0.798174	0.116416	0.356314	0.0179128	1.19467	ENSSSCG00000008289	\methylenetetrahydrofolate dehydrogenase (NADP+ dependent) 2, methenyltetrahydrofolate cyclohydrolase [Source:HGNC SymbolAcc:HGNC:7434]\""
XLOC_040761	Chr7	64102994	64128647	2482	gene:ENSSSCG00000001914|transcript:ENSSSCT00000002143	ENSSSCG00000001914	28.4646	28.5438	42.701	11.6231	20.7746	21.7123	29.4659	32.1889	34.6291	10.7447	17.9253	27.1642	42.701	2724.11	46.5141	60.4473	79.31	24.2045	45.5471	43.526	57.2589	72.2626	64.9707	17.0769	30.5991	57.5884	-1.19399	0.00890466	0.643333	-0.663126	0.154127	0.990567	-0.00194671	0.996991	0.999976	0.549672	0.205064	0.449413	0.00890466	1.19399	ENSSSCG00000001914	lysyl oxidase like 1 [Source:HGNC SymbolAcc:HGNC:6665]
XLOC_049702	GL894325.2	15144	20553	1056	gene:ENSSSCG00000023723|transcript:ENSSSCT00000028071	ENSSSCG00000023723	1.75522	1.79229	1.98576	0.644687	1.12915	1.13189	0.580482	1.30224	1.7545	2.20561	1.75547	0.702969	2.20561	86.7421	2.86822	3.79554	3.68821	1.34253	2.4756	2.26907	1.12801	2.92348	3.29176	3.50542	2.99665	1.4903	-1.19284	0.0231826	0.871329	0.525394	0.437306	0.990567	-0.434242	0.485023	0.999976	1.30845	0.0479017	0.250413	0.0231826	1.30845	ENSSSCG00000023723
XLOC_019063	Chr16	47320210	47359172	1389	CENPK|transcript:ENSSSCT00000018454	ENSSSCG00000016946	17.4717	6.25561	11.4485	7.57658	6.03233	6.90884	6.89133	7.7926	13.8267	12.9116	12.8123	6.4447	17.4717	836.972	28.5505	13.2475	21.2637	15.7779	13.2255	13.8499	13.3914	17.494	25.9415	20.5207	21.871	13.6629	-1.1924	0.0288713	0.918862	0.354583	0.558006	0.990567	-0.284966	0.6513	0.999976	1.32626	0.0162675	0.158873	0.0162675	1.32626	ENSSSCG00000016946	centromere protein K [Source:HGNC SymbolAcc:HGNC:29479]
XLOC_050986	GL895966.1	13737	16344	2605	-	.	0.72807	1.17239	0.285095	0.185116	0.59381	0.288414	0.217212	0.289492	0.919392	1.49761	1.42324	0.419067	1.49761	145.293	1.18974	2.48277	0.529517	0.385494	1.30189	0.578174	0.422091	0.649894	1.72495	2.38019	2.42953	0.888428	-1.19135	0.0482187	0.918862	1.08373	0.123159	0.990567	-0.316922	0.646442	0.999976	2.1182	0.00204721	0.0644273	0.00204721	2.1182	XLOC_050986	Unannotated_TU
XLOC_042708	Chr8	118152925	118199746	3896	\ALPK1|transcript:ENSSSCT00000009994,ALPK1|transcript:ENSSSCT00000009995\""	ENSSSCG00000009127	13.852	5.45417	5.52811	4.04088	4.39227	6.3463	3.67929	7.23019	5.41665	4.19971	4.96037	5.64888	13.852	1861.26	22.6357	11.5503	10.2675	8.41494	9.62982	12.7222	7.1497	16.2314	10.1626	6.6747	8.46753	11.9757	-1.19129	0.034662	0.918862	0.0676277	0.888043	0.994969	-0.688962	0.262107	0.999976	0.613678	0.159744	0.405989	0.034662	1.19129	ENSSSCG00000009127	alpha kinase 1 [Source:HGNC SymbolAcc:HGNC:20917]
XLOC_008481	Chr12	20027691	20093048	7067	BRCA1|transcript:ENSSSCT00000025436	ENSSSCG00000022101	3.5682	1.61907	1.83599	1.26438	1.63709	1.2516	1.16765	1.563	1.50907	0.634436	0.793501	1.35319	3.5682	869.678	5.83081	3.42872	3.41004	2.63301	3.58923	2.50905	2.26901	3.50886	2.8313	1.00832	1.35453	2.86879	-1.1912	0.0277787	0.918862	-0.48189	0.304717	0.990567	-0.733389	0.219954	0.999976	-0.0353174	0.929175	0.960953	0.0277787	1.1912	ENSSSCG00000022101	\BRCA1, DNA repair associated [Source:HGNC SymbolAcc:HGNC:1100]\""
XLOC_036078	Chr6	111754679	112009113	4129	\GALNT1|transcript:ENSSSCT00000032735,GALNT1|transcript:ENSSSCT00000004144\""	ENSSSCG00000003743	67.4397	17.5436	26.5675	17.1956	23.5787	26.128	18.6031	26.8805	39.2134	38.1606	44.5037	22.9703	67.4397	9603.62	110.204	37.152	49.3447	35.8091	51.695	52.378	36.1501	60.3454	73.5716	60.6495	75.9693	48.6973	-1.19113	0.0410219	0.918862	0.488384	0.403921	0.990567	-0.439887	0.499596	0.999976	1.32948	0.0131493	0.144514	0.0131493	1.32948	ENSSSCG00000003743	polypeptide N-acetylgalactosaminyltransferase 1 [Source:HGNC SymbolAcc:HGNC:4123]
XLOC_008157	Chr12	54835376	54841331	1283	gene:ENSSSCG00000017935|transcript:ENSSSCT00000019519	ENSSSCG00000017935	1.61266	2.48099	1.73657	1.10547	1.33126	0.558976	1.80086	1.38302	1.23275	1.40691	1.73385	1.39543	2.48099	76.2205	2.63525	5.254	3.22539	2.30208	2.91871	1.12056	3.49947	3.10481	2.31286	2.23604	2.95975	2.95833	-1.19066	0.0221485	0.857864	0.243918	0.668132	0.990567	-0.320413	0.563435	0.999976	1.16276	0.0443169	0.241536	0.0221485	1.19066	ENSSSCG00000017935
XLOC_036327	Chr6	455006	520205	6483	\CDK10|transcript:ENSSSCT00000023993,RPL13|transcript:ENSSSCT00000028682\""	ENSSSCG00000025401;ENSSSCG00000021971;ENSSSCG00000024974	352.201	206.184	164.49	152.617	139.012	137.778	157.22	162.983	355.315	358.575	331.781	192.294	358.575	86575.1	575.533	436.637	305.514	317.817	304.776	276.199	305.515	365.889	666.637	569.891	566.362	407.666	-1.18833	0.0235406	0.876359	0.496653	0.412849	0.990567	-0.0880785	0.888609	0.999976	1.68714	0.00139246	0.0530654	0.00139246	1.68714	ENSSSCG00000025401	cyclin dependent kinase 10 [Source:HGNC SymbolAcc:HGNC:1770]
XLOC_036327	Chr6	455006	520205	6483	\CDK10|transcript:ENSSSCT00000023993,RPL13|transcript:ENSSSCT00000028682\""	ENSSSCG00000025401;ENSSSCG00000021971;ENSSSCG00000024974	352.201	206.184	164.49	152.617	139.012	137.778	157.22	162.983	355.315	358.575	331.781	192.294	358.575	86575.1	575.533	436.637	305.514	317.817	304.776	276.199	305.515	365.889	666.637	569.891	566.362	407.666	-1.18833	0.0235406	0.876359	0.496653	0.412849	0.990567	-0.0880785	0.888609	0.999976	1.68714	0.00139246	0.0530654	0.00139246	1.68714	ENSSSCG00000024974	ribosomal protein L13 [Source:HGNC SymbolAcc:HGNC:10303]
XLOC_036327	Chr6	455006	520205	6483	\CDK10|transcript:ENSSSCT00000023993,RPL13|transcript:ENSSSCT00000028682\""	ENSSSCG00000025401;ENSSSCG00000021971;ENSSSCG00000024974	352.201	206.184	164.49	152.617	139.012	137.778	157.22	162.983	355.315	358.575	331.781	192.294	358.575	86575.1	575.533	436.637	305.514	317.817	304.776	276.199	305.515	365.889	666.637	569.891	566.362	407.666	-1.18833	0.0235406	0.876359	0.496653	0.412849	0.990567	-0.0880785	0.888609	0.999976	1.68714	0.00139246	0.0530654	0.00139246	1.68714	ENSSSCG00000021971	dipeptidase 1 (renal) [Source:HGNC SymbolAcc:HGNC:3002]
XLOC_002057	Chr1	142520076	142643926	2866	PDIA3|transcript:ENSSSCT00000005190	ENSSSCG00000024263;ENSSSCG00000004700;ENSSSCG00000004695;ENSSSCG00000004697	639.386	222.084	281.6	168.713	262.265	254.332	201.988	310.135	345.934	204.245	267.539	257.156	639.386	63199.6	1044.82	470.308	523.026	351.336	575.002	509.851	392.508	696.239	649.036	324.611	456.699	545.173	-1.18829	0.0347607	0.918862	-0.049391	0.9224	0.996632	-0.475619	0.44524	0.999976	0.718035	0.107451	0.345473	0.0347607	1.18829	ENSSSCG00000024263
XLOC_002057	Chr1	142520076	142643926	2866	PDIA3|transcript:ENSSSCT00000005190	ENSSSCG00000024263;ENSSSCG00000004700;ENSSSCG00000004695;ENSSSCG00000004697	639.386	222.084	281.6	168.713	262.265	254.332	201.988	310.135	345.934	204.245	267.539	257.156	639.386	63199.6	1044.82	470.308	523.026	351.336	575.002	509.851	392.508	696.239	649.036	324.611	456.699	545.173	-1.18829	0.0347607	0.918862	-0.049391	0.9224	0.996632	-0.475619	0.44524	0.999976	0.718035	0.107451	0.345473	0.0347607	1.18829	ENSSSCG00000004697	huntingtin interacting protein K [Source:HGNC SymbolAcc:HGNC:18418]
XLOC_002057	Chr1	142520076	142643926	2866	PDIA3|transcript:ENSSSCT00000005190	ENSSSCG00000024263;ENSSSCG00000004700;ENSSSCG00000004695;ENSSSCG00000004697	639.386	222.084	281.6	168.713	262.265	254.332	201.988	310.135	345.934	204.245	267.539	257.156	639.386	63199.6	1044.82	470.308	523.026	351.336	575.002	509.851	392.508	696.239	649.036	324.611	456.699	545.173	-1.18829	0.0347607	0.918862	-0.049391	0.9224	0.996632	-0.475619	0.44524	0.999976	0.718035	0.107451	0.345473	0.0347607	1.18829	ENSSSCG00000004695	WD repeat domain 76 [Source:HGNC SymbolAcc:HGNC:25773]
XLOC_002057	Chr1	142520076	142643926	2866	PDIA3|transcript:ENSSSCT00000005190	ENSSSCG00000024263;ENSSSCG00000004700;ENSSSCG00000004695;ENSSSCG00000004697	639.386	222.084	281.6	168.713	262.265	254.332	201.988	310.135	345.934	204.245	267.539	257.156	639.386	63199.6	1044.82	470.308	523.026	351.336	575.002	509.851	392.508	696.239	649.036	324.611	456.699	545.173	-1.18829	0.0347607	0.918862	-0.049391	0.9224	0.996632	-0.475619	0.44524	0.999976	0.718035	0.107451	0.345473	0.0347607	1.18829	ENSSSCG00000004700	protein disulfide isomerase family A member 3 [Source:HGNC SymbolAcc:HGNC:4606]
XLOC_039646	Chr7	55049994	55108588	2489	\ABHD17C|transcript:ENSSSCT00000034526,ABHD17C|transcript:ENSSSCT00000001997\""	ENSSSCG00000001782	15.8981	6.29067	5.03739	5.66413	5.17904	5.51572	3.03113	5.31112	10.04	4.18755	5.25075	5.63159	15.8981	1364.73	25.9792	13.3218	9.35612	11.7953	11.3547	11.0572	5.89017	11.9232	18.8369	6.65537	8.96322	11.9391	-1.1881	0.0376676	0.918862	-0.176867	0.761565	0.990999	-0.510207	0.442561	0.999976	0.505508	0.23235	0.4733	0.0376676	1.1881	ENSSSCG00000001782	abhydrolase domain containing 17C [Source:HGNC SymbolAcc:HGNC:26925]
XLOC_041145	Chr7	128200237	128212521	1890	gene:ENSSSCG00000022794|transcript:ENSSSCT00000027310	ENSSSCG00000022794	4.53857	3.9146	4.29932	1.59091	2.26779	3.25246	3.11859	2.22975	1.41066	1.20153	2.18236	2.21799	4.53857	295.839	7.4165	8.28995	7.98527	3.313	4.97201	6.52011	6.06012	5.00568	2.64666	1.90962	3.72536	4.70218	-1.18493	0.0168193	0.792341	-0.0601877	0.909403	0.99639	-0.865496	0.112924	0.999976	0.257197	0.609677	0.768662	0.0168193	1.18493	ENSSSCG00000022794
XLOC_000159	Chr1	33247680	33256217	8518	SGK1|transcript:ENSSSCT00000027054	ENSSSCG00000021443	41.5059	24.4213	21.074	15.1089	13.6882	22.6603	22.4971	27.9244	11.8145	17.8485	12.9436	24.1095	41.5059	12193.3	67.825	51.7171	39.1415	31.4636	30.0105	45.4264	43.7169	62.6889	22.1662	28.367	22.0951	51.1125	-1.18008	0.0256553	0.90688	0.0510121	0.908964	0.99639	-0.626316	0.270198	0.999976	0.658994	0.120766	0.360759	0.0256553	1.18008	ENSSSCG00000021443	serum/glucocorticoid regulated kinase 1 [Source:HGNC SymbolAcc:HGNC:10810]
XLOC_050282	GL894932.2	81920	92131	1742	gene:ENSSSCG00000028162|transcript:ENSSSCT00000030534	ENSSSCG00000028162	2.96935	2.69153	3.18496	1.36783	1.64648	1.92123	3.2482	3.33594	1.50457	1.70473	2.52739	2.80751	3.33594	178.395	4.85223	5.69985	5.91554	2.84845	3.60981	3.85143	6.31199	7.48902	2.82285	2.70936	4.31435	5.95196	-1.17996	0.0136613	0.742229	0.0384541	0.938888	0.997984	-0.213286	0.688422	0.999976	1.06131	0.022135	0.179716	0.0136613	1.17996	ENSSSCG00000028162
XLOC_053194	JH118928.1	49191	52225	1679	gene:ENSSSCG00000030259|transcript:ENSSSCT00000029673	ENSSSCG00000030259	2.43894	2.33137	2.08155	1.04747	1.03647	1.70856	2.21864	1.26819	1.3188	0.936366	1.1869	2.99087	2.99087	141.23	3.98548	4.93714	3.86614	2.18131	2.2724	3.42509	4.31131	2.84703	2.47431	1.48819	2.02608	6.3407	-1.17988	0.0197223	0.825733	0.0599565	0.911471	0.99639	-0.457328	0.422734	0.999976	0.815739	0.0924351	0.326292	0.0197223	1.17988	ENSSSCG00000030259
XLOC_053296	JH118983.1	4463	9877	1056	SAP30|transcript:ENSSSCT00000026252	ENSSSCG00000030118	13.4703	4.88807	6.41234	5.34553	5.18799	4.23651	5.58156	6.88929	6.76123	3.63925	5.6175	5.7478	13.4703	490.587	22.0119	10.3515	11.9099	11.1318	11.3744	8.49281	10.8462	15.4661	12.6853	5.78395	9.58928	12.1854	-1.17956	0.0359346	0.918862	-0.169471	0.73607	0.990999	-0.448444	0.466541	0.999976	0.618554	0.172283	0.419092	0.0359346	1.17956	ENSSSCG00000030118
XLOC_013509	Chr14	16908189	16921392	1602	HPGD|transcript:ENSSSCT00000010634	ENSSSCG00000009699	11.4355	6.3368	10.5535	4.40899	5.59237	6.31001	4.50338	7.39339	5.52874	7.30577	7.83978	5.17896	11.4355	631.817	18.6868	13.4194	19.6014	9.1815	12.261	12.6495	8.75109	16.5978	10.3729	11.6112	13.3828	10.9795	-1.17948	0.0193113	0.817761	0.481136	0.369011	0.990567	-0.695872	0.212773	0.999976	0.994234	0.054234	0.261072	0.0193113	1.17948	ENSSSCG00000009699
XLOC_052010	GL896426.1	60124	65158	697	RPL23|transcript:ENSSSCT00000030349	ENSSSCG00000021590	1775.22	741.068	797.955	700.447	636.486	668.905	669.005	726.122	1788.3	1817.85	1884.76	693.468	1884.76	47187.7	2900.9	1569.36	1482.07	1458.65	1395.46	1340.93	1300.03	1630.11	3355.19	2889.15	3217.35	1470.16	-1.17869	0.0309542	0.918862	0.567982	0.375606	0.990567	-0.0702211	0.91404	0.999976	1.77809	0.00207618	0.0647142	0.00207618	1.77809	ENSSSCG00000021590	60S ribosomal protein L23 [Source:UniProtKB/Swiss-ProtAcc:P62831]
XLOC_014252	Chr14	141102995	141195943	4685	INPP5F|transcript:ENSSSCT00000011688	ENSSSCG00000010687	11.74	3.73685	5.91192	4.35333	3.87269	4.62876	4.89143	5.98415	5.96089	3.71616	4.5009	5.77874	11.74	1896.94	19.1844	7.91352	10.9804	9.06559	8.49065	9.27915	9.50517	13.4341	11.1837	5.90617	7.68319	12.251	-1.17859	0.0354357	0.918862	-0.111982	0.810109	0.991212	-0.435664	0.478809	0.999976	0.705089	0.074819	0.298371	0.0354357	1.17859	ENSSSCG00000010687	inositol polyphosphate-5-phosphatase F [Source:HGNC SymbolAcc:HGNC:17054]
XLOC_037397	Chr6	112387759	112411922	4219	SLC39A6|transcript:ENSSSCT00000025953	ENSSSCG00000027455	20.6381	4.77152	7.13441	6.72345	5.40037	7.62504	5.577	6.21402	9.32913	5.9346	6.07453	5.63042	20.6381	3002.99	33.7248	10.1047	13.251	14.0013	11.84	15.2857	10.8374	13.9502	17.5032	9.43199	10.3694	11.9366	-1.1785	0.0473241	0.918862	-0.0743893	0.890132	0.995028	-0.630764	0.33755	0.999976	0.512139	0.267709	0.506429	0.0473241	1.1785	ENSSSCG00000027455	solute carrier family 39 member 6 [Source:HGNC SymbolAcc:HGNC:18607]
XLOC_049403	GL894083.2	103130	108232	1016	gene:ENSSSCG00000029915|transcript:ENSSSCT00000031650	ENSSSCG00000029915	1.23036	1.05844	0.859973	0.279195	0.634381	0.705873	1.02103	1.96478	1.55671	2.17782	1.41405	0.94554	2.17782	82.405	2.01054	2.24146	1.59726	0.581411	1.39084	1.41504	1.98409	4.41083	2.92067	3.46126	2.41384	2.00456	-1.17837	0.0481657	0.918862	0.288242	0.646387	0.990567	0.365095	0.549693	0.999976	1.95327	0.00328511	0.0813147	0.00328511	1.95327	ENSSSCG00000029915
XLOC_014130	Chr14	118390694	118447182	2070	\UBTD1|transcript:ENSSSCT00000011511,UBTD1|transcript:ENSSSCT00000027226\""	ENSSSCG00000010521	56.5571	20.7179	14.0346	18.7053	15.833	20.9194	18.9979	15.3654	21.3502	12.7989	12.157	15.9479	56.5571	4037.68	92.4203	43.8743	26.0669	38.9528	34.7131	41.9366	36.9172	34.4945	40.0569	20.3416	20.7524	33.8097	-1.17823	0.0447848	0.918862	-0.283544	0.56942	0.990567	-0.7164	0.267698	0.999976	0.195172	0.636087	0.78672	0.0447848	1.17823	ENSSSCG00000010521	ubiquitin domain containing 1 [Source:HGNC SymbolAcc:HGNC:25683]
XLOC_040102	Chr7	125203973	125310756	3731	VRK1|transcript:ENSSSCT00000002784	ENSSSCG00000002506	11.1257	4.41564	5.57353	3.79382	4.41377	4.5034	4.30962	6.47987	6.94004	4.30741	4.81952	5.95722	11.1257	1431.62	18.1806	9.35101	10.3519	7.90046	9.67694	9.02784	8.37456	14.547	13.0208	6.84586	8.22709	12.6294	-1.17677	0.031587	0.918862	-0.074656	0.8795	0.994446	-0.333998	0.584649	0.999976	0.838936	0.0394645	0.228233	0.031587	1.17677	ENSSSCG00000002506	vaccinia related kinase 1 [Source:HGNC SymbolAcc:HGNC:12718]
XLOC_050969	GL895957.1	1726	41403	1111	SEC11A|transcript:ENSSSCT00000030797	ENSSSCG00000029183	247.262	94.6253	123.156	77.9497	99.4063	103.805	82.2101	113.396	216.386	159.695	179.663	101.522	247.262	9474.28	404.052	200.388	228.742	162.327	217.943	208.095	159.753	254.569	405.981	253.807	306.691	215.229	-1.1751	0.0322059	0.918862	0.25656	0.669665	0.990567	-0.187534	0.770135	0.999976	1.31875	0.0114079	0.136817	0.0114079	1.31875	ENSSSCG00000029183	\SEC11 homolog A, signal peptidase complex subunit [Source:HGNC SymbolAcc:HGNC:17718]\""
XLOC_006992	Chr11	3021512	3026761	3943	-	.	0.317029	0.381823	0.842045	0.316539	0.187981	0.251172	0.825148	0.618772	0.974147	3.0864	1.11659	1.68332	3.0864	453.227	0.518059	0.808586	1.56396	0.659178	0.412139	0.503518	1.60345	1.38911	1.82768	4.90528	1.90606	3.56867	-1.17476	0.0270568	0.918862	1.25682	0.0364891	0.816816	0.679554	0.248923	0.999976	3.31288	1.49e-08	1.25e-05	1.49e-08	3.31288	XLOC_006992	Unannotated_TU
XLOC_043129	Chr8	71063934	71084505	2793	SULT1B1|transcript:ENSSSCT00000022622	ENSSSCG00000027194	24.5389	16.3559	26.5592	4.31638	15.2883	17.216	4.77777	54.4617	53.1654	51.932	25.9515	10.8971	54.4617	5401.86	40.099	34.6369	49.3294	8.98866	33.5187	34.5124	9.28429	122.264	99.7482	82.5367	44.3002	23.1021	-1.17462	0.0306353	0.918862	0.0565544	0.93591	0.997862	0.546491	0.411199	0.999976	1.83772	0.00680783	0.112454	0.00680783	1.83772	ENSSSCG00000027194	sulfotransferase family 1B member 1 [Source:HGNC SymbolAcc:HGNC:17845]
XLOC_044860	Chr9	79841302	79882191	896	gene:ENSSSCG00000023293|transcript:ENSSSCT00000025363	ENSSSCG00000023293	10.9206	4.56075	5.02201	4.81213	3.27301	4.07828	4.68373	5.69357	4.74081	6.23872	8.43096	3.36273	10.9206	337.465	17.8454	9.6583	9.32756	10.021	7.17589	8.1756	9.10154	12.7818	8.89464	9.91534	14.3919	7.12904	-1.17354	0.0369878	0.918862	0.520612	0.373487	0.990567	-0.525377	0.388232	0.999976	1.23609	0.033805	0.214664	0.033805	1.23609	ENSSSCG00000023293
XLOC_005335	Chr10	18263258	18689518	6961	\gene:ENSSSCG00000010871|transcript:ENSSSCT00000011893,gene:ENSSSCG00000028096|transcript:ENSSSCT00000028157\""	ENSSSCG00000028096	5.81463	3.31218	3.28858	1.75226	2.63424	2.97795	2.14732	2.02652	4.90775	6.80066	5.66572	2.37749	6.80066	1763.03	9.50171	7.0142	6.10799	3.649	5.77541	5.96982	4.17273	4.54943	9.20786	10.8084	9.67159	5.04031	-1.17338	0.025854	0.90688	0.772687	0.226373	0.990567	-0.347745	0.580971	0.999976	1.6601	0.00510903	0.0995883	0.00510903	1.6601	ENSSSCG00000028096
XLOC_012551	Chr13	79144796	79146121	1226	-	.	1.93375	0.701713	1.74604	0.856077	0.97258	0.557109	0.999982	1.23022	0.442306	0.189977	0.793828	1.21099	1.93375	81.7646	3.15995	1.48602	3.24298	1.78274	2.13233	1.11682	1.94319	2.76179	0.829849	0.301935	1.35509	2.56731	-1.17096	0.045214	0.918862	-0.127009	0.843485	0.992086	-0.751574	0.236059	0.999976	0.308988	0.625576	0.779089	0.045214	1.17096	XLOC_012551	Unannotated_TU
XLOC_000539	Chr1	140665893	140706384	1714	gene:ENSSSCG00000004666|transcript:ENSSSCT00000005152	ENSSSCG00000004666	30.9833	12.7991	9.15023	6.0903	12.4281	13.3296	10.2614	13.1735	8.99034	20.621	19.4679	10.4709	30.9833	1831.53	50.63	27.1047	16.995	12.6828	27.2479	26.7214	19.9403	29.5739	16.8676	32.7735	33.2324	22.1984	-1.1702	0.0456441	0.918862	0.887046	0.106921	0.990567	-0.796837	0.197887	0.999976	1.32872	0.0199978	0.171934	0.0199978	1.32872	ENSSSCG00000004666
XLOC_014208	Chr14	133692932	133751509	2711	gene:ENSSSCG00000030645|transcript:ENSSSCT00000029660	ENSSSCG00000030645	20.3521	7.63196	8.02506	5.9432	7.75054	8.25111	7.20079	8.19791	8.33437	5.04743	5.761	10.3409	20.3521	1902.88	33.2574	16.1622	14.9052	12.3764	16.9926	16.5408	13.9928	18.4039	15.6368	8.022	9.83423	21.9228	-1.16993	0.0380639	0.918862	-0.0895689	0.842711	0.992086	-0.650152	0.291867	0.999976	0.46776	0.2167	0.459442	0.0380639	1.16993	ENSSSCG00000030645
XLOC_021574	Chr18	29761129	29767833	1837	gene:ENSSSCG00000028280|transcript:ENSSSCT00000018098	ENSSSCG00000028280	0.492763	0.468318	0.665882	0.277949	0.350861	0.185905	0.282353	0.41052	1.08237	1.10941	1.11005	0.499185	1.11005	75.8993	0.805226	0.991759	1.23677	0.578816	0.769242	0.372679	0.548677	0.921598	2.03073	1.76321	1.89489	1.05828	-1.16959	0.0426876	0.918862	0.619732	0.369097	0.990567	0.232507	0.72938	0.999976	2.18827	0.000824404	0.0392211	0.000824404	2.18827	ENSSSCG00000028280
XLOC_038682	Chr6	82556831	82557591	761	-	.	1.01957	1.35658	0.861103	0.633674	0.465824	0.493638	1.23924	1.22414	2.1971	0.918182	16.8082	1.26238	16.8082	438.268	1.66608	2.87284	1.59936	1.3196	1.02129	0.989582	2.40812	2.74812	4.12217	1.45929	28.6922	2.67626	-1.16941	0.0485904	0.918862	1.60046	NA	NA	0.496839	0.437543	0.999976	3.37132	NA	NA	NA	3.37132	XLOC_038682	Unannotated_TU
XLOC_023311	Chr2	125144505	125357352	5441	COMMD10|transcript:ENSSSCT00000015541	ENSSSCG00000014223	4.6979	1.48628	2.53721	1.39198	1.90125	1.94574	1.31727	1.97302	2.47497	3.47806	2.53825	2.03045	4.6979	881.571	7.67686	3.14749	4.71245	2.89874	4.16839	3.90056	2.55975	4.42933	4.64351	5.52776	4.33289	4.30459	-1.16929	0.0376991	0.918862	0.633952	0.267426	0.990567	-0.589106	0.349891	0.999976	1.27803	0.0150924	0.153669	0.0150924	1.27803	ENSSSCG00000014223	COMM domain containing 10 [Source:HGNC SymbolAcc:HGNC:30201]
XLOC_031348	Chr4	134354688	134382700	949	gene:ENSSSCG00000006888|transcript:ENSSSCT00000007542	ENSSSCG00000006888	6.04106	3.26352	5.33999	2.00267	3.15813	3.20276	2.48435	0.841397	4.9046	5.15401	1.46505	2.02459	6.04106	197.722	9.87173	6.91117	9.91815	4.17047	6.92403	6.42048	4.82766	1.8889	9.20194	8.19139	2.50089	4.29216	-1.16923	0.0269652	0.918862	0.161842	0.81663	0.99205	-0.536943	0.423368	0.999976	0.738741	0.24269	0.48327	0.0269652	1.16923	ENSSSCG00000006888
XLOC_026858	Chr3	48223221	48237711	2708	-	.	3.94758	1.33429	8.48566	2.48257	1.77317	2.74921	3.27355	0.95011	0.750925	1.61267	2.66977	4.19253	8.48566	467.857	6.45076	2.82563	15.7607	5.16983	3.88759	5.51127	6.36125	2.13295	1.40887	2.56305	4.55739	8.88821	-1.16888	0.0375841	0.918862	0.714143	0.228132	0.990567	-1.14117	0.0835647	0.999976	0.760579	0.0760676	0.300503	0.0375841	1.16888	XLOC_026858	Unannotated_TU
XLOC_021141	Chr18	14099212	14151370	550	-	.	178.063	49.0371	74.1878	46.4175	60.5273	76.6841	54.0116	65.8952	82.3261	94.9647	90.7508	62.0862	178.063	3377.62	290.974	103.846	137.792	96.6622	132.703	153.726	104.957	147.932	154.459	150.929	154.915	131.624	-1.16699	0.0441709	0.918862	0.479884	0.38499	0.990567	-0.603972	0.343437	0.999976	1.10829	0.0324539	0.210377	0.0324539	1.16699	XLOC_021141	Unannotated_TU
XLOC_050063	GL894700.2	51489	56709	2768	DUSP6|transcript:ENSSSCT00000032467	ENSSSCG00000022284	54.6444	31.3444	20.5491	16.3454	19.5595	28.056	17.1373	29.1515	42.8707	13.3159	18.5009	37.9876	54.6444	5216.58	89.2946	66.3781	38.1666	34.0386	42.883	56.243	33.3016	65.4438	80.4335	21.1632	31.5817	80.5342	-1.16673	0.0337283	0.918862	-0.355338	0.502354	0.990567	-0.274065	0.663032	0.999976	0.576824	0.153089	0.39904	0.0337283	1.16673	ENSSSCG00000022284	dual specificity phosphatase 6 [Source:HGNC SymbolAcc:HGNC:3072]
XLOC_016897	Chr15	153225973	153241316	864	gene:ENSSSCG00000016344|transcript:ENSSSCT00000017799	ENSSSCG00000016344	3.34264	3.78373	2.4776	1.77289	2.31255	1.18579	3.32909	3.49132	3.92265	4.71755	3.43292	2.32485	4.71755	151.799	5.46222	8.01281	4.60173	3.69196	5.07014	2.37712	6.46918	7.83785	7.35963	7.49771	5.86011	4.92872	-1.16614	0.0259873	0.909427	0.22286	0.706686	0.990567	0.138221	0.808131	0.999976	1.58157	0.00801055	0.118515	0.00801055	1.58157	ENSSSCG00000016344
XLOC_046970	Chr9	85562358	85563466	1109	-	.	0.699631	1.04726	0.748464	0.511564	0.464946	0.246354	0.0425185	0.520004	0.529717	0.682565	0.334315	0.551249	1.04726	28.1912	1.14327	2.21777	1.39015	1.06531	1.01937	0.493858	0.0826231	1.16738	0.993849	1.08482	0.570687	1.16865	-1.16212	0.0472366	0.918862	0.493869	0.50753	0.990567	-0.816102	0.248233	0.999976	0.847846	0.217872	0.460101	0.0472366	1.16212	XLOC_046970	Unannotated_TU
XLOC_022920	Chr2	69045733	69060892	1006	PIN1|transcript:ENSSSCT00000014933	ENSSSCG00000013669	3.0422	2.00965	1.95417	1.12788	1.34544	1.52762	2.99979	2.33707	3.63848	4.2253	3.13262	1.77966	4.2253	158.304	4.97128	4.25584	3.62955	2.34876	2.94981	3.06238	5.82928	5.24662	6.82646	6.71536	5.3475	3.7729	-1.16159	0.0328099	0.918862	0.25623	0.678271	0.990567	0.267763	0.659783	0.999976	1.777	0.00312898	0.0790183	0.00312898	1.777	ENSSSCG00000013669
XLOC_011977	Chr13	213102326	213109784	2642	-	.	173.236	72.9725	99.8079	65.0856	73.5161	72.076	63.2514	83.8011	180.14	106.516	104.354	74.3095	180.14	15785	283.086	154.534	185.377	135.538	161.18	144.489	122.912	188.129	337.977	169.289	178.136	157.537	-1.16107	0.0293819	0.918862	-0.0227039	0.969857	0.998543	-0.0786949	0.902204	0.999976	1.11425	0.0239989	0.186533	0.0239989	1.16107	XLOC_011977	Unannotated_TU
XLOC_007567	Chr12	6101880	6121508	2072	HN1|transcript:ENSSSCT00000018738	ENSSSCG00000017213	3.70304	1.80613	1.24397	1.71128	1.05763	1.25264	1.95712	1.56289	1.46123	1.12409	1.07362	1.51738	3.70304	264.62	6.05115	3.82485	2.31047	3.56367	2.31879	2.51112	3.80313	3.50861	2.74153	1.78655	1.8327	3.21686	-1.15872	0.0447996	0.918862	-0.235118	0.647753	0.990567	-0.513903	0.410989	0.999976	0.465084	0.332899	0.561139	0.0447996	1.15872	ENSSSCG00000017213	hematological and neurological expressed 1 [Source:HGNC SymbolAcc:HGNC:14569]
XLOC_030864	Chr4	81035694	81122916	2240	SDCBP|transcript:ENSSSCT00000006834	ENSSSCG00000006237	469.402	158.003	235.323	144.706	184.842	199.523	150.532	165.737	316.545	224.75	308.79	163.438	469.402	36263.3	767.052	334.604	437.073	301.343	405.256	399.978	292.517	372.072	593.897	357.2	527.116	346.492	-1.1583	0.0373469	0.918862	0.291047	0.622498	0.990567	-0.4169	0.515014	0.999976	1.0808	0.0379201	0.224958	0.0373469	1.1583	ENSSSCG00000006237	syntenin-1 CG9291-PB [Source:RefSeq peptideAcc:NP_001231343]
XLOC_045782	Chr9	72663172	72701558	6544	NUCKS1|transcript:ENSSSCT00000030608	ENSSSCG00000022398	0.638935	0.269501	0.547418	0.221069	0.31025	0.302681	0.324249	0.399948	0.566243	0.605059	0.516984	0.387022	0.638935	147.462	1.04409	0.570723	1.01674	0.460367	0.680205	0.606776	0.630089	0.897864	1.06238	0.961634	0.882509	0.820492	-1.15796	0.0358387	0.918862	0.387809	0.513021	0.990567	-0.172724	0.781179	0.999976	1.46201	0.00815762	0.11909	0.00815762	1.46201	ENSSSCG00000022398	nuclear casein kinase and cyclin dependent kinase substrate 1 [Source:HGNC SymbolAcc:HGNC:29923]
XLOC_010064	Chr13	26334185	26405959	714	RPSA|transcript:ENSSSCT00000012334	ENSSSCG00000011266	2944.67	1285.51	1233.75	991.468	1149.91	1225.22	885.341	1121.56	2255.84	2942.88	2573.87	1240.34	2944.67	78254.4	4811.89	2722.33	2291.49	2064.68	2521.11	2456.16	1720.42	2517.84	4232.38	4677.19	4393.68	2629.55	-1.15772	0.0347819	0.918862	0.747908	0.228722	0.990567	-0.330764	0.606965	0.999976	1.66275	0.00292842	0.0767156	0.00292842	1.66275	ENSSSCG00000011266	40S ribosomal protein SA [Source:RefSeq peptideAcc:NP_001032223]
XLOC_021296	Chr18	50270643	50372766	1055	gene:ENSSSCG00000016708|transcript:ENSSSCT00000018189	ENSSSCG00000016708	36.3226	13.1288	18.013	12.1531	10.4469	18.2893	13.5425	11.7734	11.8219	18.3791	12.256	13.8658	36.3226	1321.61	59.355	27.8028	33.4561	25.3083	22.9042	36.664	26.3162	26.4306	22.1802	29.2103	20.9214	29.3956	-1.15762	0.0394291	0.918862	0.44917	0.388669	0.990567	-0.854898	0.16028	0.999976	0.782631	0.120409	0.360621	0.0394291	1.15762	ENSSSCG00000016708
XLOC_001406	Chr1	309569686	309598132	1694	gene:ENSSSCG00000005768|transcript:ENSSSCT00000006344	ENSSSCG00000005768	140.384	47.6873	65.9426	47.372	54.1612	55.0162	51.4953	64.1313	120.015	78.8176	95.0963	48.2036	140.384	8201.73	229.402	100.987	122.477	98.6499	118.745	110.289	100.067	143.972	225.17	125.267	162.333	102.192	-1.15733	0.0377798	0.918862	0.116596	0.846062	0.992086	-0.153346	0.811856	0.999976	1.19195	0.0241964	0.186906	0.0241964	1.19195	ENSSSCG00000005768
XLOC_042269	Chr8	296978	387627	1478	-	ENSSSCG00000008678	12.2782	4.04539	6.68009	3.03239	4.66609	6.10001	3.54126	4.47205	6.39005	11.228	11.1628	6.52933	12.2782	625.871	20.0639	8.56694	12.4072	6.3148	10.2301	12.2285	6.88147	10.0395	11.9889	17.8449	19.0553	13.8423	-1.15712	0.0423099	0.918862	1.07077	0.066258	0.990567	-0.631916	0.317513	0.999976	1.68355	0.00239684	0.0698057	0.00239684	1.68355	ENSSSCG00000008678	transmembrane protein 129 [Source:HGNC SymbolAcc:HGNC:25137]
XLOC_035135	Chr6	18222511	18230314	1994	GINS3|transcript:ENSSSCT00000003102	ENSSSCG00000002802	7.19858	2.7181	3.08918	3.34306	1.77779	2.74028	2.95593	4.27141	6.61744	3.24138	2.83552	3.30676	7.19858	495.047	11.7632	5.75613	5.73763	6.96177	3.89771	5.49337	5.74405	9.5891	12.4156	5.1516	4.84032	7.01038	-1.15405	0.044025	0.918862	-0.364953	0.51378	0.990567	-0.0187538	0.976689	0.999976	0.865231	0.0757632	0.300044	0.044025	1.15405	ENSSSCG00000002802	GINS complex subunit 3 [Source:HGNC SymbolAcc:HGNC:25851]
XLOC_000076	Chr1	15716740	15728583	2776	FBXO5|transcript:ENSSSCT00000004506	ENSSSCG00000004077	5.9316	2.80465	3.93431	3.08595	2.15927	2.34971	2.98953	3.05217	2.99523	1.13268	1.66947	2.46963	5.9316	567.892	9.69286	5.93942	7.30734	6.42635	4.73408	4.7104	5.80933	6.85197	5.61962	1.80019	2.84984	5.23564	-1.15282	0.0298857	0.918862	-0.62065	0.192544	0.990567	-0.514759	0.377901	0.999976	0.0280118	0.947433	0.971392	0.0298857	1.15282	ENSSSCG00000004077	F-box protein 5 [Source:HGNC SymbolAcc:HGNC:13584]
XLOC_048723	GL893630.2	44952	46174	1223	-	.	3.84174	4.43164	2.35758	1.48441	2.18708	2.3456	6.59294	7.25435	4.47086	12.9025	7.04829	5.99838	12.9025	587.678	6.27781	9.38489	4.37881	3.09122	4.79506	4.70215	12.8116	16.2857	8.38817	20.5063	12.0317	12.7166	-1.15123	0.0251628	0.896297	0.760543	0.176158	0.990567	0.590976	0.277997	0.999976	2.61394	4.42e-06	0.00106908	4.42e-06	2.61394	XLOC_048723	Unannotated_TU
XLOC_001700	Chr1	49407021	49532939	6982	NUS1|transcript:ENSSSCT00000030561	ENSSSCG00000020885	4.84021	2.03924	2.29633	1.32446	1.72164	2.54346	2.18814	2.7892	4.45935	2.81049	3.07325	2.60174	4.84021	1165.52	7.90941	4.3185	4.26506	2.75813	3.7746	5.09879	4.25205	6.26161	8.36658	4.46678	5.24615	5.51573	-1.14979	0.0392806	0.918862	0.0164054	0.976517	0.999318	-0.0409	0.948107	0.999976	1.22351	0.0135937	0.146996	0.0135937	1.22351	ENSSSCG00000020885	NUS1 dehydrodolichyl diphosphate synthase subunit [Source:HGNC SymbolAcc:HGNC:21042]
XLOC_014461	Chr14	25824310	25865077	2860	RAN|transcript:ENSSSCT00000010685	ENSSSCG00000009746	298.691	139.197	145.22	98.9744	131.825	129.319	134.502	202.46	254.512	274.446	240.553	129.489	298.691	29462	488.092	294.778	269.722	206.109	289.018	259.243	261.367	454.513	477.512	436.182	410.633	274.518	-1.14782	0.0327734	0.918862	0.360912	0.536558	0.990567	-0.0789173	0.897207	0.999976	1.50738	0.0058649	0.10494	0.0058649	1.50738	ENSSSCG00000009746
XLOC_026774	Chr3	41468267	41476500	3545	\CHTF18|transcript:ENSSSCT00000031631,CHTF18|transcript:ENSSSCT00000008778\""	ENSSSCG00000008010	6.31072	4.65946	4.46109	2.65658	3.19084	3.391	3.65785	3.62891	2.94461	1.08408	1.608	2.93165	6.31072	771.56	10.3124	9.86734	8.28573	5.53221	6.99573	6.79783	7.10803	8.14673	5.52464	1.72295	2.74491	6.21513	-1.14655	0.0196001	0.824328	-0.73027	0.107319	0.990567	-0.601725	0.269503	0.999976	-0.200989	0.61403	0.77164	0.0196001	1.14655	ENSSSCG00000008010	chromosome transmission fidelity factor 18 [Source:HGNC SymbolAcc:HGNC:18435]
XLOC_001827	Chr1	86305689	86345974	1147	RPF2|transcript:ENSSSCT00000004857	ENSSSCG00000004394	20.8197	9.60057	12.2643	6.85044	9.55277	9.61701	9.94859	17.3264	25.7266	22.2353	19.4752	9.06076	25.7266	949.826	34.0216	20.3311	22.7788	14.2657	20.9439	19.2789	19.3324	38.897	48.2679	35.3391	33.2448	19.2089	-1.14594	0.0322166	0.918862	0.190004	0.758304	0.990999	0.199602	0.748922	0.999976	1.61663	0.00487023	0.0971101	0.00487023	1.61663	ENSSSCG00000004394	ribosome production factor 2 homolog [Source:HGNC SymbolAcc:HGNC:20870]
XLOC_023279	Chr2	112614998	112635500	1331	gene:ENSSSCG00000025802|transcript:ENSSSCT00000023670	ENSSSCG00000025802	17.9092	5.23549	9.02616	4.88044	7.31211	7.54345	4.46377	11.1317	10.2193	5.11847	6.68529	6.85677	17.9092	822.106	29.2654	11.0872	16.7646	10.1633	16.0314	15.1221	8.67412	24.9902	19.1733	8.1349	11.412	14.5364	-1.14522	0.0454017	0.918862	-0.239439	0.654027	0.990567	-0.414245	0.51604	0.999976	0.539924	0.236646	0.47763	0.0454017	1.14522	ENSSSCG00000025802
XLOC_045829	Chr9	79476066	79480047	1429	\CDK6|transcript:ENSSSCT00000016691,CDK6|transcript:ENSSSCT00000034946,CDK6|transcript:ENSSSCT00000035327\""	.	2.86563	2.0168	1.74257	1.25058	1.37566	1.26661	1.88084	1.92466	0.917061	0.977938	0.71349	2.07791	2.86563	141.23	4.68273	4.27098	3.23654	2.60427	3.01606	2.53915	3.6549	4.32077	1.72058	1.55426	1.21795	4.40521	-1.14315	0.0311601	0.918862	-0.193908	0.716745	0.990567	-0.566731	0.331502	0.999976	0.406119	0.402427	0.617829	0.0311601	1.14315	XLOC_045829	Unannotated_TU
XLOC_028376	Chr3	142025449	142029668	1563	gene:ENSSSCG00000023135|transcript:ENSSSCT00000009472	ENSSSCG00000023135	0.551568	0.6605	0.894416	0.290377	0.350513	0.43699	0.663702	1.05012	0.925174	1.26664	1.27499	0.75432	1.27499	73.7308	0.90132	1.39874	1.66123	0.604697	0.76848	0.876022	1.28972	2.35746	1.7358	2.0131	2.17645	1.59917	-1.14269	0.0399322	0.918862	0.527396	0.388174	0.990567	0.303158	0.606859	0.999976	2.09271	0.00070436	0.0355178	0.00070436	2.09271	ENSSSCG00000023135
XLOC_026810	Chr3	42763959	42777511	7683	\gene:ENSSSCG00000008058|transcript:ENSSSCT00000008830,gene:ENSSSCG00000008058|transcript:ENSSSCT00000008831\""	ENSSSCG00000008058	0.314185	0.291134	0.318424	0.173528	0.0922796	0.240029	0.306866	0.46768	0.388191	0.371362	0.434309	0.306912	0.46768	114.331	0.513411	0.616535	0.59142	0.361363	0.202318	0.481179	0.59631	1.04992	0.728319	0.590214	0.741381	0.650658	-1.14261	0.0340328	0.918862	0.192836	0.729432	0.990567	0.251986	0.650206	0.999976	1.67373	0.00405691	0.0901288	0.00405691	1.67373	ENSSSCG00000008058
XLOC_042777	Chr8	130843147	131034403	3811	TSPAN5|transcript:ENSSSCT00000025388	ENSSSCG00000029813	5.99467	4.2778	10.1221	5.06886	3.25563	3.02886	3.13034	3.7481	5.88132	2.55158	3.53876	4.17074	10.1221	787.913	9.79591	9.05911	18.8001	10.5557	7.1378	6.07186	6.08295	8.41431	11.0345	4.05529	6.04079	8.84203	-1.14255	0.0190496	0.815918	-0.205059	0.698787	0.990567	-0.479591	0.409146	0.999976	0.445838	0.312324	0.543565	0.0190496	1.14255	ENSSSCG00000029813	tetraspanin 5 [Source:HGNC SymbolAcc:HGNC:17753]
XLOC_045972	Chr9	118439608	118515113	6013	LAMB1|transcript:ENSSSCT00000016825	ENSSSCG00000015444	196.722	183.549	234.046	103.167	128.097	128.652	128.936	201.27	218.377	171.043	153.708	207.76	234.046	41617.8	321.464	388.702	434.702	214.84	280.845	257.905	250.551	451.842	409.716	271.843	262.385	440.455	-1.13969	0.00933201	0.643333	0.102111	0.835842	0.992086	-0.120774	0.82166	0.999976	1.15279	0.00463556	0.0952915	0.00463556	1.15279	ENSSSCG00000015444	laminin subunit beta 1 [Source:HGNC SymbolAcc:HGNC:6486]
XLOC_027131	Chr3	101017474	101319839	2778	SRBD1|transcript:ENSSSCT00000009247	ENSSSCG00000008445	16.9286	6.1627	8.57063	4.88087	7.25039	7.47433	5.65225	9.64494	12.9158	12.5343	16.9329	7.87511	16.9329	1621.91	27.6631	13.0508	15.9185	10.1642	15.8961	14.9836	10.9836	21.6524	24.2324	19.9211	28.905	16.6953	-1.13943	0.0405384	0.918862	0.5683	0.337325	0.990567	-0.230606	0.714605	0.999976	1.56927	0.0041807	0.0915104	0.0041807	1.56927	ENSSSCG00000008445	S1 RNA binding domain 1 [Source:HGNC SymbolAcc:HGNC:25521]
XLOC_011895	Chr13	189549389	189561047	4069	HSPA13|transcript:ENSSSCT00000013138	ENSSSCG00000012007	5.61457	1.75485	3.39272	1.56854	2.23345	2.76127	2.17861	3.58677	7.12984	4.59356	4.53307	2.30729	7.12984	919.494	9.17479	3.71625	6.30141	3.26642	4.8967	5.53544	4.23353	8.05211	13.3769	7.30065	7.73812	4.89148	-1.13718	0.0438269	0.918862	0.0435595	0.944726	0.997984	0.168557	0.797254	0.999976	1.45628	0.00969339	0.128158	0.00969339	1.45628	ENSSSCG00000012007	heat shock protein family A (Hsp70) member 13 [Source:HGNC SymbolAcc:HGNC:11375]
XLOC_019116	Chr16	56915205	56979092	1568	\NPM1|transcript:ENSSSCT00000018510,NPM1|transcript:ENSSSCT00000025485,NPM1|transcript:ENSSSCT00000028813\""	ENSSSCG00000016998;ENSSSCG00000016997	964.145	317.702	414.438	368.87	343.003	356.471	299.789	528.335	715.069	790.461	826.751	363.537	964.145	52139	1575.51	672.799	769.75	768.154	752.015	714.606	582.557	1186.09	1341.6	1256.3	1411.29	770.703	-1.13655	0.0432151	0.918862	0.548908	0.362886	0.990567	-0.224099	0.72626	0.999976	1.5582	0.00495443	0.0978299	0.00495443	1.5582	ENSSSCG00000016997	fibroblast growth factor 18 [Source:HGNC SymbolAcc:HGNC:3674]
XLOC_019116	Chr16	56915205	56979092	1568	\NPM1|transcript:ENSSSCT00000018510,NPM1|transcript:ENSSSCT00000025485,NPM1|transcript:ENSSSCT00000028813\""	ENSSSCG00000016998;ENSSSCG00000016997	964.145	317.702	414.438	368.87	343.003	356.471	299.789	528.335	715.069	790.461	826.751	363.537	964.145	52139	1575.51	672.799	769.75	768.154	752.015	714.606	582.557	1186.09	1341.6	1256.3	1411.29	770.703	-1.13655	0.0432151	0.918862	0.548908	0.362886	0.990567	-0.224099	0.72626	0.999976	1.5582	0.00495443	0.0978299	0.00495443	1.5582	ENSSSCG00000016998	nucleophosmin [Source:HGNC SymbolAcc:HGNC:7910]
XLOC_000550	Chr1	141593451	141627673	507	gene:ENSSSCG00000030483|transcript:ENSSSCT00000024021	ENSSSCG00000030483	16.3238	6.44801	12.7527	6.32226	7.50046	7.4768	6.78929	9.97451	16.1326	12.6333	12.7059	8.18214	16.3238	285.433	26.6748	13.655	23.686	13.1658	16.4443	14.9885	13.1931	22.3923	30.2677	20.0784	21.6894	17.3462	-1.13375	0.0364313	0.918862	0.2084	0.728473	0.990567	-0.113125	0.857591	0.999976	1.30164	0.0145922	0.151419	0.0145922	1.30164	ENSSSCG00000030483
XLOC_039670	Chr7	58409404	58443807	1844	gene:ENSSSCG00000001816|transcript:ENSSSCT00000002035	ENSSSCG00000001816	3.95052	1.49293	2.39281	1.84596	0.996157	1.852	2.96624	2.79056	2.84269	0.978888	1.18123	2.27332	3.95052	251.24	6.45556	3.16158	4.44426	3.84412	2.18402	3.71264	5.76408	6.26468	5.33342	1.55577	2.0164	4.81948	-1.1331	0.046066	0.918862	-0.813645	0.0977469	0.990567	-0.0148905	0.980472	0.999976	0.403818	0.398772	0.615004	0.046066	1.1331	ENSSSCG00000001816
XLOC_016308	Chr15	18803266	19182414	4595	ZRANB3|transcript:ENSSSCT00000017094	ENSSSCG00000015694	2.2045	0.805069	0.99828	0.833393	0.687313	0.951317	0.62597	0.849556	1.14079	0.887043	0.978326	0.874286	2.2045	349.358	3.60239	1.7049	1.85414	1.7355	1.50689	1.90708	1.2164	1.90721	2.14033	1.4098	1.67004	1.8535	-1.13285	0.0465563	0.918862	0.215756	0.700161	0.990567	-0.5973	0.348414	0.999976	0.786233	0.109638	0.348283	0.0465563	1.13285	ENSSSCG00000015694	zinc finger RANBP2-type containing 3 [Source:HGNC SymbolAcc:HGNC:25249]
XLOC_028158	Chr3	99567552	99581893	1153	CALM3|transcript:ENSSSCT00000009234	ENSSSCG00000008433	1123.42	397.581	541.328	386.942	433.787	477.608	457.666	502.237	1074.5	860.594	784.077	420.648	1123.42	44673.2	1835.79	841.959	1005.43	805.789	951.053	957.446	889.35	1127.5	2015.97	1367.76	1338.45	891.779	-1.13076	0.0410655	0.918862	0.205042	0.737835	0.990999	-0.064314	0.920706	0.999976	1.35343	0.0124292	0.140754	0.0124292	1.35343	ENSSSCG00000008433
XLOC_034847	Chr5	89656601	89659563	2938	-	.	1.34978	0.95166	0.862432	0.492402	0.68007	0.697429	0.529629	1.20791	1.47656	0.792758	0.45745	0.118902	1.47656	137.494	2.20569	2.01533	1.60182	1.0254	1.49102	1.39812	1.02919	2.71169	2.77031	1.25995	0.780883	0.252074	-1.13034	0.0337935	0.918862	-0.633737	0.360295	0.990567	-0.0145096	0.981327	0.999976	0.37796	0.591093	0.755893	0.0337935	1.13034	.
XLOC_048012	GL892962.1	8552	9490	450	-	.	125.292	60.699	58.9284	44.2513	46.0482	62.3062	54.4879	56.2883	124.822	184.259	131.824	62.9772	184.259	3088.02	204.74	128.542	109.45	92.1513	100.958	124.903	105.882	126.365	234.189	292.848	225.028	133.513	-1.13032	0.0367901	0.918862	0.765012	0.227288	0.990567	-0.068551	0.914336	0.999976	1.93429	0.000950351	0.0433538	0.000950351	1.93429	XLOC_048012	Unannotated_TU
XLOC_050086	GL894710.2	53787	76871	876	gene:ENSSSCG00000026942|transcript:ENSSSCT00000018109	ENSSSCG00000026942	31.3446	16.0079	19.2002	11.8516	12.9127	16.2567	20.616	15.3438	31.5188	47.7257	37.0332	12.5617	47.7257	1557.02	51.2204	33.8999	35.6611	24.6805	28.3104	32.5894	40.0615	34.4461	59.1351	75.8516	63.217	26.6309	-1.12915	0.0314659	0.918862	0.672399	0.293636	0.990567	-0.00243388	0.996844	0.999976	1.87166	0.00237589	0.0695496	0.00237589	1.87166	ENSSSCG00000026942
XLOC_049803	GL894452.1	8931	9365	433	-	.	4.57929	8.24538	9.38304	4.25821	3.79574	3.86464	8.38518	6.14693	16.698	3.49637	7.70623	7.86607	16.698	229.157	7.48304	17.4612	17.4274	8.86752	8.32194	7.74733	16.2943	13.7996	31.3286	5.55686	13.1548	16.6762	-1.12911	0.0137062	0.742686	-0.58331	0.337984	0.990567	0.61274	0.311498	0.999976	1.18118	0.0192611	0.169187	0.0137062	1.18118	XLOC_049803	Unannotated_TU
XLOC_031361	Chr4	135631347	135752386	4209	\MTF2|transcript:ENSSSCT00000007553,MTF2|transcript:ENSSSCT00000034081\""	ENSSSCG00000006897;ENSSSCG00000006898	4.58804	1.55341	2.09663	1.81964	1.69976	1.64709	1.51239	1.89709	2.40492	2.54549	2.66461	1.59769	4.58804	666.01	7.49734	3.28965	3.89414	3.78932	3.72663	3.30188	2.93892	4.25888	4.51209	4.0456	4.54858	3.38713	-1.12756	0.0458345	0.918862	0.424155	0.457658	0.990567	-0.52614	0.403712	0.999976	1.0801	0.0403217	0.229986	0.0403217	1.12756	ENSSSCG00000006897
XLOC_031361	Chr4	135631347	135752386	4209	\MTF2|transcript:ENSSSCT00000007553,MTF2|transcript:ENSSSCT00000034081\""	ENSSSCG00000006897;ENSSSCG00000006898	4.58804	1.55341	2.09663	1.81964	1.69976	1.64709	1.51239	1.89709	2.40492	2.54549	2.66461	1.59769	4.58804	666.01	7.49734	3.28965	3.89414	3.78932	3.72663	3.30188	2.93892	4.25888	4.51209	4.0456	4.54858	3.38713	-1.12756	0.0458345	0.918862	0.424155	0.457658	0.990567	-0.52614	0.403712	0.999976	1.0801	0.0403217	0.229986	0.0403217	1.12756	ENSSSCG00000006898	metal response element binding transcription factor 2 [Source:HGNC SymbolAcc:HGNC:29535]
XLOC_001195	Chr1	284727821	284751025	825	gene:ENSSSCG00000029221|transcript:ENSSSCT00000023248	ENSSSCG00000029221	20.7427	14.6512	8.10188	6.73913	6.75781	12.7496	10.0022	12.5822	33.6315	13.3395	11.1227	13.7616	33.6315	879.391	33.8957	31.0268	15.0479	14.0339	14.8161	25.5588	19.4365	28.2464	63.0991	21.2008	18.9868	29.1749	-1.12644	0.0416285	0.918862	-0.415233	0.493922	0.990567	0.316457	0.629086	0.999976	1.12872	0.0209205	0.17444	0.0209205	1.12872	ENSSSCG00000029221
XLOC_027630	Chr3	24474021	24729803	2522	gene:ENSSSCG00000007845|transcript:ENSSSCT00000008595	.	88.5345	110.556	68.3881	64.6732	43.4841	48.9377	122.37	149.932	108.762	219.406	186.682	55.4405	219.406	20607.8	144.675	234.126	127.02	134.679	95.3365	98.1041	237.792	336.589	204.057	348.706	318.673	117.535	-1.12627	0.0148075	0.771481	0.602474	0.321772	0.990567	0.404067	0.427201	0.999976	2.14295	0.00055053	0.0307465	0.00055053	2.14295	.
XLOC_049684	GL894277.1	14409	14602	194	-	.	33.1064	16.1861	17.1144	8.33441	13.6215	18.1316	7.04865	16.4636	10.7149	8.40405	12.4222	9.9038	33.1064	221.508	54.0994	34.2773	31.7871	17.356	29.8644	36.3479	13.6971	36.96	20.1032	13.3567	21.2052	20.9962	-1.12614	0.0462237	0.918862	0.106305	0.851638	0.992086	-0.953159	0.11967	0.999976	0.276335	0.616503	0.773036	0.0462237	1.12614	XLOC_049684	Unannotated_TU
XLOC_002847	Chr1	307780257	307851628	2031	gene:ENSSSCG00000005750|transcript:ENSSSCT00000006322	ENSSSCG00000005750	3.35332	8.83174	11.2497	3.81289	5.25209	3.04347	8.40443	6.61801	4.89492	2.72362	3.65096	8.62155	11.2497	465.188	5.47968	18.703	20.8944	7.94017	11.5149	6.10116	16.3317	14.8571	9.18378	4.32871	6.23232	18.2778	-1.12482	0.0123446	0.713697	-0.354483	0.445531	0.990567	-0.0920476	0.857551	0.999976	0.716439	0.0937127	0.327813	0.0123446	1.12482	ENSSSCG00000005750
XLOC_052958	JH118787.1	30355	56669	1640	gene:ENSSSCG00000029451|transcript:ENSSSCT00000031749	ENSSSCG00000029451	1.6033	0.918004	1.49174	0.622674	1.00217	0.687181	0.805052	1.40655	0.303097	0.284039	0.395623	1.06504	1.6033	90.6843	2.61995	1.94406	2.77066	1.29669	2.1972	1.37757	1.5644	3.15763	0.568666	0.45143	0.675342	2.25791	-1.1245	0.0395969	0.918862	-0.322132	0.602858	0.990567	-0.760354	0.214869	0.999976	0.0225402	0.968416	0.98316	0.0395969	1.1245	ENSSSCG00000029451
XLOC_000182	Chr1	35443502	35495315	1073	gene:ENSSSCG00000023740|transcript:ENSSSCT00000023146	ENSSSCG00000023740;ENSSSCG00000023773	1.32569	3.92868	2.2393	1.24251	1.20136	1.43223	0.834956	0.868189	7.58063	1.35667	1.94361	3.33707	7.58063	257.802	2.16632	8.31977	4.15912	2.58747	2.63392	2.87116	1.62251	1.94904	14.2227	2.15618	3.31782	7.07463	-1.12278	0.0223724	0.859383	-0.507409	NA	NA	0.539261	NA	NA	1.2131	0.0103026	0.131647	NA	1.2131	ENSSSCG00000023773
XLOC_000182	Chr1	35443502	35495315	1073	gene:ENSSSCG00000023740|transcript:ENSSSCT00000023146	ENSSSCG00000023740;ENSSSCG00000023773	1.32569	3.92868	2.2393	1.24251	1.20136	1.43223	0.834956	0.868189	7.58063	1.35667	1.94361	3.33707	7.58063	257.802	2.16632	8.31977	4.15912	2.58747	2.63392	2.87116	1.62251	1.94904	14.2227	2.15618	3.31782	7.07463	-1.12278	0.0223724	0.859383	-0.507409	NA	NA	0.539261	NA	NA	1.2131	0.0103026	0.131647	NA	1.2131	ENSSSCG00000023740
XLOC_033988	Chr5	91818173	91826142	671	SNRPF|transcript:ENSSSCT00000000979	ENSSSCG00000000895	69.7646	26.5398	37.7619	17.9244	32.2266	33.3365	31.4119	42.3109	80.2087	71.7654	68.1007	33.2544	80.2087	1793.39	114.003	56.2034	70.1365	37.3268	70.6549	66.8286	61.0405	94.9859	150.487	114.058	116.25	70.4998	-1.12266	0.0436377	0.918862	0.342831	0.578436	0.990567	0.113543	0.859144	0.999976	1.68606	0.0031733	0.0796156	0.0031733	1.68606	ENSSSCG00000000895	small nuclear ribonucleoprotein polypeptide F [Source:HGNC SymbolAcc:HGNC:11162]
XLOC_011368	Chr13	75989463	76135922	3399	\RPL32|transcript:ENSSSCT00000026890,SNORA7|transcript:ENSSSCT00000031933\""	ENSSSCG00000027637;ENSSSCG00000011583	365.943	174.414	186.404	164.389	184.201	107.577	123.369	178.446	367.534	441.978	426.862	179.716	441.978	55948.7	597.988	369.357	346.215	342.332	403.849	215.656	239.734	400.603	689.563	702.446	728.669	381	-1.12102	0.0376666	0.918862	0.727068	0.250401	0.990567	-0.113591	0.859	0.999976	1.83019	0.00154576	0.0549939	0.00154576	1.83019	ENSSSCG00000027637	60S ribosomal protein L32 [Source:UniProtKB/Swiss-ProtAcc:Q6QAT0]
XLOC_011368	Chr13	75989463	76135922	3399	\RPL32|transcript:ENSSSCT00000026890,SNORA7|transcript:ENSSSCT00000031933\""	ENSSSCG00000027637;ENSSSCG00000011583	365.943	174.414	186.404	164.389	184.201	107.577	123.369	178.446	367.534	441.978	426.862	179.716	441.978	55948.7	597.988	369.357	346.215	342.332	403.849	215.656	239.734	400.603	689.563	702.446	728.669	381	-1.12102	0.0376666	0.918862	0.727068	0.250401	0.990567	-0.113591	0.859	0.999976	1.83019	0.00154576	0.0549939	0.00154576	1.83019	ENSSSCG00000011583	transmembrane protein 40 [Source:HGNC SymbolAcc:HGNC:25620]
XLOC_037056	Chr6	65619297	65714899	3840	AGTRAP|transcript:ENSSSCT00000027174	ENSSSCG00000025667;ENSSSCG00000022401;ENSSSCG00000003419	5.00647	2.77805	2.69628	2.14963	1.87988	2.48127	2.66464	1.34005	4.07171	2.98722	2.98101	3.04758	5.00647	663.036	8.1811	5.88309	5.0079	4.4765	4.12154	4.97413	5.17799	3.00835	7.6393	4.74766	5.08868	6.4609	-1.11971	0.0340632	0.918862	0.207647	0.725139	0.990567	-0.289086	0.650303	0.999976	1.08798	0.0169763	0.161537	0.0169763	1.11971	ENSSSCG00000022401	angiotensin II receptor associated protein [Source:HGNC SymbolAcc:HGNC:13539]
XLOC_037056	Chr6	65619297	65714899	3840	AGTRAP|transcript:ENSSSCT00000027174	ENSSSCG00000025667;ENSSSCG00000022401;ENSSSCG00000003419	5.00647	2.77805	2.69628	2.14963	1.87988	2.48127	2.66464	1.34005	4.07171	2.98722	2.98101	3.04758	5.00647	663.036	8.1811	5.88309	5.0079	4.4765	4.12154	4.97413	5.17799	3.00835	7.6393	4.74766	5.08868	6.4609	-1.11971	0.0340632	0.918862	0.207647	0.725139	0.990567	-0.289086	0.650303	0.999976	1.08798	0.0169763	0.161537	0.0169763	1.11971	ENSSSCG00000025667	F-box protein 2 [Source:HGNC SymbolAcc:HGNC:13581]
XLOC_037056	Chr6	65619297	65714899	3840	AGTRAP|transcript:ENSSSCT00000027174	ENSSSCG00000025667;ENSSSCG00000022401;ENSSSCG00000003419	5.00647	2.77805	2.69628	2.14963	1.87988	2.48127	2.66464	1.34005	4.07171	2.98722	2.98101	3.04758	5.00647	663.036	8.1811	5.88309	5.0079	4.4765	4.12154	4.97413	5.17799	3.00835	7.6393	4.74766	5.08868	6.4609	-1.11971	0.0340632	0.918862	0.207647	0.725139	0.990567	-0.289086	0.650303	0.999976	1.08798	0.0169763	0.161537	0.0169763	1.11971	ENSSSCG00000003419
XLOC_023355	Chr2	137451780	137675669	3999	\gene:ENSSSCG00000014259|transcript:ENSSSCT00000015580,gene:ENSSSCG00000028534|transcript:ENSSSCT00000028005\""	ENSSSCG00000014259	0.625179	1.21548	4.66471	0.87248	0.942862	1.21266	1.40315	2.86196	1.32211	0.596987	1.22843	1.81262	4.66471	379.8	1.02161	2.57402	8.66393	1.8169	2.06717	2.43098	2.72664	6.42495	2.48052	0.948805	2.09698	3.84279	-1.11944	0.0414851	0.918862	-0.407275	0.404732	0.990567	-0.103242	0.863884	0.999976	0.739865	0.104805	0.342418	0.0414851	1.11944	ENSSSCG00000014259
XLOC_006621	Chr11	2038586	2124705	1720	gene:ENSSSCG00000009290|transcript:ENSSSCT00000010177	ENSSSCG00000009290	9.97431	14.1549	9.37231	5.26095	5.26492	8.79582	10.3079	8.87207	12.2693	14.8278	11.9364	8.88568	14.8278	949.826	16.2991	29.976	17.4075	10.9557	11.543	17.6327	20.0305	19.9174	23.0196	23.5662	20.3758	18.8378	-1.11745	0.0158854	0.78906	0.377143	0.500006	0.990567	-0.0134726	0.980098	0.999976	1.51667	0.00452778	0.0949987	0.00452778	1.51667	ENSSSCG00000009290
XLOC_050333	GL894998.2	38553	62637	1742	gene:ENSSSCG00000024350|transcript:ENSSSCT00000028059	ENSSSCG00000024350	2.30124	1.33342	1.45455	0.846753	1.46148	0.725361	1.81358	1.40058	1.40081	1.20334	1.72927	2.2811	2.30124	138.256	3.76047	2.82378	2.70158	1.76332	3.20421	1.45411	3.52419	3.14424	2.62817	1.91249	2.95192	4.83596	-1.11688	0.0444412	0.918862	0.261446	0.613839	0.990567	-0.209051	0.72585	0.999976	1.26007	0.0126134	0.141928	0.0126134	1.26007	ENSSSCG00000024350
XLOC_019605	Chr16	80226192	80226391	200	-	.	11.8539	9.89346	10.0479	5.24775	8.70117	4.26885	4.24377	14.1953	11.0713	13.3925	9.73233	6.55002	14.1953	99.7534	19.3705	20.9514	18.6624	10.9282	19.0768	8.55764	8.24661	31.8678	20.7718	21.2849	16.6134	13.8861	-1.11627	0.0389091	0.918862	0.29256	0.643909	0.990567	-0.149069	0.806958	0.999976	1.30905	0.034116	0.215474	0.034116	1.30905	XLOC_019605	Unannotated_TU
XLOC_033598	Chr5	23304480	23332977	7840	\gene:ENSSSCG00000000398|transcript:ENSSSCT00000000430,TIMELESS|transcript:ENSSSCT00000000431\""	ENSSSCG00000000398;ENSSSCG00000000399	3.29886	4.3454	3.35451	1.30253	2.9678	2.09087	1.7502	2.56882	1.63695	0.193103	0.431523	1.11395	4.3454	891.977	5.39067	9.20225	6.23045	2.71246	6.50674	4.1915	3.40103	5.76689	3.07122	0.306903	0.736625	2.36159	-1.11626	0.0174996	0.792341	-1.605	0.00139602	0.121662	-0.827871	0.0916755	0.999976	-1.37531	0.00746816	0.115652	0.00139602	1.605	ENSSSCG00000000398
XLOC_033598	Chr5	23304480	23332977	7840	\gene:ENSSSCG00000000398|transcript:ENSSSCT00000000430,TIMELESS|transcript:ENSSSCT00000000431\""	ENSSSCG00000000398;ENSSSCG00000000399	3.29886	4.3454	3.35451	1.30253	2.9678	2.09087	1.7502	2.56882	1.63695	0.193103	0.431523	1.11395	4.3454	891.977	5.39067	9.20225	6.23045	2.71246	6.50674	4.1915	3.40103	5.76689	3.07122	0.306903	0.736625	2.36159	-1.11626	0.0174996	0.792341	-1.605	0.00139602	0.121662	-0.827871	0.0916755	0.999976	-1.37531	0.00746816	0.115652	0.00139602	1.605	ENSSSCG00000000399	timeless circadian clock [Source:HGNC SymbolAcc:HGNC:11813]
XLOC_016662	Chr15	116436013	116515832	2737	gene:ENSSSCG00000022805|transcript:ENSSSCT00000024437	ENSSSCG00000022805	1.93713	0.754374	1.50038	0.891303	1.07147	0.549008	0.964768	1.0535	0.544843	0.978623	0.575707	0.765804	1.93713	182.855	3.16547	1.59754	2.78671	1.8561	2.34914	1.10058	1.87476	2.36505	1.02223	1.55535	0.982752	1.62351	-1.11257	0.0476676	0.918862	0.135197	0.808624	0.991212	-0.756989	0.208468	0.999976	0.522988	0.346307	0.572162	0.0476676	1.11257	ENSSSCG00000022805
XLOC_000818	Chr1	199694831	199700208	588	gene:ENSSSCG00000005003|transcript:ENSSSCT00000005518	ENSSSCG00000005003	2932.17	1353.07	1427.62	1202.14	1241.87	1198.12	1101.2	1264.5	2941.13	3825.72	3470.87	1312.45	3825.72	83777.7	4791.47	2865.4	2651.56	2503.4	2722.74	2401.84	2139.88	2838.73	5518.1	6080.31	5924.89	2782.42	-1.11227	0.0377587	0.918862	0.765103	0.233115	0.990567	-0.100001	0.876331	0.999976	1.87761	0.00128879	0.0513959	0.00128879	1.87761	ENSSSCG00000005003
XLOC_004964	Chr10	24337266	24407509	3056	CFH|transcript:ENSSSCT00000011918	ENSSSCG00000010893	41.5676	21.2682	52.7356	16.2623	27.9135	24.1939	25.7984	71.1275	35.6514	49.4824	48.7405	45.5529	71.1275	5631.73	67.9258	45.0398	97.9476	33.8655	61.1988	48.5007	50.1321	159.678	66.8886	78.6435	83.2017	96.5728	-1.11119	0.0282676	0.918862	0.410129	0.419195	0.990567	0.0392458	0.944612	0.999976	1.66569	0.000440549	0.0267463	0.000440549	1.66569	ENSSSCG00000010893	complement factor H precursor [Source:RefSeq peptideAcc:NP_999446]
XLOC_035334	Chr6	43871538	43885211	629	gene:ENSSSCG00000020817|transcript:ENSSSCT00000024602	ENSSSCG00000020817	1974.75	958.914	988.471	847.019	803.461	846.875	921.171	773.873	1868.62	2055.57	2185.41	878.264	2185.41	48152.7	3226.94	2030.69	1835.92	1763.88	1761.54	1697.7	1790.04	1737.31	3505.89	3266.97	3730.57	1861.93	-1.11054	0.0364563	0.918862	0.622339	0.319397	0.990567	-0.125119	0.843553	0.999976	1.69033	0.00276749	0.0738138	0.00276749	1.69033	ENSSSCG00000020817	40S ribosomal protein S16 [Source:UniProtKB/Swiss-ProtAcc:Q29201]
XLOC_001892	Chr1	105913309	105938090	1100	HAUS1|transcript:ENSSSCT00000004969	ENSSSCG00000004498	20.9647	6.8042	11.8351	6.47266	8.75976	9.71745	9.04481	9.63829	19.308	21.1209	13.0607	7.34396	21.1209	865.252	34.2585	14.4093	21.9817	13.479	19.2053	19.4803	17.5761	21.6375	36.2254	33.5679	22.2951	15.5693	-1.10883	0.0479841	0.918862	0.321396	0.609684	0.990567	-0.0959342	0.881636	0.999976	1.40988	0.0166775	0.160501	0.0166775	1.40988	ENSSSCG00000004498	HAUS augmin like complex subunit 1 [Source:HGNC SymbolAcc:HGNC:25174]
XLOC_010901	Chr13	209842257	209852644	3655	CBR3|transcript:ENSSSCT00000013185	ENSSSCG00000012053	1.45059	2.89513	2.00803	1.17966	1.19031	1.20532	2.21897	3.33764	3.02908	1.95952	2.48523	3.07041	3.33764	350.897	2.37042	6.13102	3.72959	2.45659	2.60969	2.41627	4.31195	7.49285	5.68312	3.11431	4.24237	6.50932	-1.10855	0.00969359	0.647616	-0.029757	0.950577	0.997984	0.453657	0.376117	0.999976	1.60238	0.000119479	0.0114572	0.000119479	1.60238	ENSSSCG00000012053	carbonyl reductase 3 [Source:HGNC SymbolAcc:HGNC:1549]
XLOC_033596	Chr5	23280613	23294700	2994	STAT2|transcript:ENSSSCT00000000428	ENSSSCG00000000396	97.5262	54.8248	50.7489	35.0078	40.0625	53.4961	31.7188	37.4114	53.46	41.9693	46.2361	60.6143	97.5262	10070.4	159.368	116.103	94.2576	72.902	87.8349	107.242	61.6369	83.9868	100.301	66.7028	78.9266	128.503	-1.10402	0.0358674	0.918862	0.336041	0.505609	0.990567	-0.659582	0.272064	0.999976	0.795269	0.0517294	0.25665	0.0358674	1.10402	ENSSSCG00000000396	signal transducer and activator of transcription 2 [Source:RefSeq peptideAcc:NP_999054]
XLOC_016537	Chr15	87830505	87901986	5688	\ITGA6|transcript:ENSSSCT00000017372,ITGA6|transcript:ENSSSCT00000032236,ITGA6|transcript:ENSSSCT00000033486,ITGA6|transcript:ENSSSCT00000032746,ITGA6|transcript:ENSSSCT00000034490\""	ENSSSCG00000015955	2.35683	1.4293	0.967742	0.85777	0.747874	1.3509	1.12743	1.26343	1.19964	0.399243	0.627377	1.49701	2.35683	462.341	3.85131	3.02683	1.79742	1.78626	1.63967	2.70811	2.19085	2.83633	2.25074	0.634526	1.07095	3.17369	-1.10389	0.045917	0.918862	-0.480736	0.327551	0.990567	-0.460886	0.43979	0.999976	0.19	0.683949	0.818954	0.045917	1.10389	ENSSSCG00000015955	integrin subunit alpha 6 [Source:HGNC SymbolAcc:HGNC:6142]
XLOC_005252	Chr10	7630324	7675738	3388	gene:ENSSSCG00000010811|transcript:ENSSSCT00000011827	ENSSSCG00000010811	1.34862	1.29502	1.52155	0.920982	0.799006	0.735835	1.32218	0.615388	2.00069	1.99364	1.47733	0.876429	2.00069	251.552	2.20379	2.74247	2.82603	1.9179	1.75177	1.47511	2.56929	1.38152	3.75367	3.16854	2.52186	1.85804	-1.10359	0.0193204	0.817761	0.280154	0.663816	0.990567	0.0550303	0.928962	0.999976	1.46807	0.0108407	0.133964	0.0108407	1.46807	ENSSSCG00000010811
[truncated: 474 more rows]
