# Supplementary material for: Distinct Patterns of PPARγ Promoter Usage, Lipid Degradation Activity, and Gene Expression in Subcutaneous Adipose Tissue of Lean and Obese Swine
Source: Int J Mol Sci. 2018 Dec 5;19(12):3892. doi: 10.3390/ijms19123892 (PMC6321263; doi:10.3390/ijms19123892)
Supplement: Supplementary file 1 [file ijms-19-03892-s001.zip › Supplemental Table 6. Differentically expressed genes between Min and DL at the 4-week stage.xlsx]

## Sheet: NormalizedFPKM.DiffExpGenes.Min
Supplemental Table 4. Differentically expressed genes between Min and DL at the 4-week stage
TrackID	Chromosome	Start_AssambledTU	End_AssambledTU	MaxIsoformLength	CuffAssignedIDlist	OverlappedAnnotatedGene	NormalizedFPKM_Min4W_r1	NormalizedFPKM_Min4W_r2	NormalizedFPKM_Min4W_r3	NormalizedFPKM_Min16W_r1	NormalizedFPKM_Min16W_r2	NormalizedFPKM_Min16W_r3	NormalizedFPKM_DL4W_r1	NormalizedFPKM_DL4W_r2	NormalizedFPKM_DL4W_r3	NormalizedFPKM_DL16W_r1	NormalizedFPKM_DL16W_r2	NormalizedFPKM_DL16W_r3	MaxFPKM	Maxcount	Normalized_TPM_Min4W_r1	Normalized_TPM_Min4W_r2	Normalized_TPM_Min4W_r3	Normalized_TPM_Min16W_r1	Normalized_TPM_Min16W_r2	Normalized_TPM_Min16W_r3	Normalized_TPM_DL4W_r1	Normalized_TPM_DL4W_r2	Normalized_TPM_DL4W_r3	Normalized_TPM_DL16W_r1	Normalized_TPM_DL16W_r2	Normalized_TPM_DL16W_r3	Log2Foldchange_Min4W_vs_Min16W	Pvalue_Min4W_vs_Min16W	adjPvalue_Min4W_vs_Min16W	Log2Foldchange_DL4W_vs_DL16W	Pvalue_DL4W_vs_DL16W	adjPvalue_DL4W_vs_DL16W	Log2Foldchange_Min4W_vs_DL4W	Pvalue_Min4W_vs_DL4W	adjPvalue_Min4W_vs_DL4W	Log2Foldchange_Min16W_vs_DL16W	Pvalue_Min16W_vs_DL16W	adjPvalue_Min16W_vs_DL16W	MinPvalue	MaxFoldChange	GeneAnnoatedID	Annotation
XLOC_039102	Chr6	152691135	152691582	448	-	.	21.0714	20.0673	14.7247	20.5149	47.4047	24.3934	0.105252	0	0	0	0	0	47.4047	397.666	34.4329	42.4965	27.3488	42.7212	103.932	48.9008	0.204529	0	0	0	0	0	0.143694	0.77921	0.968127	-0.289768	0.552547	NA	-5.75518	1.74e-17	2.25e-13	-6.97421	4.14e-20	5.06e-16	4.14e-20	6.97421	XLOC_039102	Unannotated_TU
XLOC_040703	Chr7	58866689	58876740	1650	-	.	2.89979	5.21394	5.03058	1.08307	0.253906	11.5492	0.0285776	0	0	0.105869	0.0280875	0	11.5492	355.939	4.73857	11.0416	9.34347	2.25545	0.556675	23.1523	0.0555327	0	0	0.16826	0.0479464	0	-0.280913	0.676194	0.948213	0.592429	0.395513	NA	-5.69692	9.66e-18	2.25e-13	-3.67282	2.41e-05	0.00358157	9.66e-18	5.69692	XLOC_040703	Unannotated_TU
XLOC_031494	Chr4	7979397	7980615	1219	-	.	50.0712	0.49402	28.3838	92.0565	1.7184	1.14863	0.154727	0.181954	0.222423	0.143301	0.304147	0.358218	92.0565	2122.87	81.8215	1.04619	52.7181	191.703	3.76749	2.30263	0.300669	0.408477	0.417307	0.227752	0.51919	0.759427	-0.171318	0.800996	0.971622	0.422399	0.573727	NA	-4.30409	7.79e-09	2.52e-05	-4.24581	NA	NA	NA	4.30409	XLOC_031494	Unannotated_TU
XLOC_014263	Chr14	143242538	143281473	869	-	.	5.85316	4.80145	2.56389	4.04766	4.1164	3.22251	0	0.153143	0.0520011	0.201017	0	0	5.85316	175.422	9.56467	10.168	4.762	8.42905	9.02497	6.46008	0	0.343798	0.0975638	0.319482	0	0	-0.685168	0.203478	0.918862	0.154875	0.825737	NA	-4.29203	5.08e-10	1.88e-06	-4.02231	6.95e-08	4.42e-05	5.08e-10	4.29203	XLOC_014263	Unannotated_TU
XLOC_025914	Chr2	96264246	96264684	439	-	.	31.126	18.225	17.9125	7.49541	6.09295	18.359	0.42964	1.01049	0.823489	3.44859	0.633409	20.59	31.126	471.261	50.8631	38.5952	33.2695	15.6088	13.3584	36.8037	0.834888	2.26849	1.54502	5.48092	1.08125	43.6511	-1.38168	0.0142893	0.754486	2.30197	0.00123313	0.111221	-4.02806	7.26e-11	6.26e-07	-0.181597	0.799111	0.887715	7.26e-11	4.02806	XLOC_025914	Unannotated_TU
XLOC_039212	Chr7	4129561	4155529	233	-	.	2.59	4.06151	11.0623	1.70441	2.48961	0.29314	0	0	0	0	0	0	11.0623	52.4782	4.23233	8.60106	20.5464	3.54935	5.45832	0.587649	0	0	0	0	0	0	-1.67688	0.00855633	0.639014	NA	NA	NA	-3.79544	5.05e-07	0.000767864	-2.33132	0.0132406	NA	NA	NA	XLOC_039212	Unannotated_TU
XLOC_032598	Chr5	8367701	8375542	2213	TEX33|transcript:ENSSSCT00000000138	ENSSSCG00000000132	0.973905	1.30231	0.394818	0.57681	3.23285	1.31171	0.0213073	0	0.0204198	0	0.188477	0.670886	3.23285	133.963	1.59146	2.7579	0.733309	1.20118	7.08784	2.62955	0.0414049	0	0.0383113	0	0.321737	1.42229	0.306676	0.613174	0.940123	1.78683	0.0264068	NA	-3.72405	2.45e-07	0.000487805	-1.85192	0.0149973	0.153034	2.45e-07	3.72405	ENSSSCG00000000132	testis expressed 33 [Source:HGNC SymbolAcc:HGNC:28568]
XLOC_040039	Chr7	115141634	115148304	179	-	.	3.61215	12.9766	4.39307	0	4.50092	14.4998	0	0	0	0	0	0	14.4998	48.4792	5.90264	27.4806	8.1594	0	9.86801	29.0673	0	0	0	0	0	0	-0.291689	0.678783	0.948324	NA	NA	NA	-3.70844	9.91e-07	0.00142364	-2.90295	0.00196173	0.0628876	NA	NA	XLOC_040039	Unannotated_TU
XLOC_041709	Chr7	58862995	58866533	3539	-	.	0.26796	0.316019	0.296264	0.00801533	0	0.781637	0	0	0	0	0.0130953	0	0.781637	51.6686	0.437875	0.669234	0.550262	0.0166915	0	1.56693	0	0	0	0	0.0223542	0	-0.330564	0.646076	0.944864	0.344439	0.48867	NA	-3.68347	1.12e-06	0.0015279	-1.99507	NA	NA	NA	3.68347	XLOC_041709	Unannotated_TU
XLOC_040305	Chr7	22502825	22547649	2346	gene:ENSSSCG00000027958|transcript:ENSSSCT00000001251	ENSSSCG00000027958	2.20486	0.623406	1.24766	0.447379	1.34621	1.61583	0.060298	0.0189089	0.0385243	0.0496403	0.0395093	0.446719	2.20486	178.395	3.60297	1.32019	2.31732	0.931645	2.95148	3.23921	0.117173	0.0424496	0.0722787	0.0788944	0.0674438	0.94705	-0.735098	0.227707	0.918862	1.06055	0.183306	NA	-3.66772	1.45e-07	0.00031309	-2.01397	0.00459226	0.0950288	1.45e-07	3.66772	ENSSSCG00000027958
XLOC_053329	JH118993.1	114653	124666	1194	gene:ENSSSCG00000024011|transcript:ENSSSCT00000031599	ENSSSCG00000024011	14.3683	9.65497	0.439062	9.71674	0.107962	0.200214	0.197458	0.260069	0.189234	0.243836	0.388144	0.0365718	14.3683	591.678	23.4794	20.4463	0.815484	20.2347	0.2367	0.401363	0.383706	0.583842	0.355037	0.387534	0.662576	0.0775328	-0.690632	0.317297	0.918862	0.304851	0.696665	NA	-3.64589	4.73e-07	0.000765069	-1.91553	NA	NA	NA	3.64589	ENSSSCG00000024011
XLOC_049316	GL894033.2	20339	25168	1896	-	.	0.886654	1.56542	1.54378	1.66068	2.17563	1.33289	0	0.116984	0.0238338	1.81195	1.00217	0.092124	2.17563	127.945	1.44889	3.31509	2.86731	3.45829	4.76995	2.67201	0	0.262623	0.0447167	2.87977	1.71075	0.195304	-0.0204062	0.964924	0.994669	2.967	0.000130399	0.0232224	-3.57229	1.25e-07	0.000294692	0.102643	0.891865	0.939225	1.25e-07	3.57229	XLOC_049316	Unannotated_TU
XLOC_002655	Chr1	284447110	284451960	940	SAL1|transcript:ENSSSCT00000006020	ENSSSCG00000005474	86.3935	267.334	547.942	1.26743	56.7393	106.812	10.2332	23.2184	13.2202	117.881	76.9613	9.43016	547.942	10486.8	141.176	566.133	1017.71	2.63936	124.398	214.123	19.8854	52.1241	24.8035	187.351	131.376	19.9921	-1.8176	0.00692004	0.587582	2.04845	0.00268644	0.181578	-3.50809	4.38e-10	1.88e-06	0.921383	0.272045	0.50987	4.38e-10	3.50809	ENSSSCG00000005474
XLOC_039679	Chr7	58874287	58876653	2313	-	.	0.0745439	0.44633	0.944372	0.134902	0	1.31406	0	0	0	0	0	0	1.31406	56.7716	0.121813	0.945193	1.75401	0.280927	0	2.63426	0	0	0	0	0	0	-0.119996	0.866879	0.979998	NA	NA	NA	-3.31704	1.74e-05	0.018712	-0.964633	0.238873	0.479291	NA	NA	XLOC_039679	Unannotated_TU
XLOC_019531	Chr16	62375862	62376101	240	-	.	2.87367	3.22613	2.73041	0	0	0.142295	0	0	0	0	0	0	3.22613	23.7861	4.69588	6.83198	5.07129	0	0	0.285255	0	0	0	0	0	0	-3.36041	1.3e-06	0.00361352	NA	NA	NA	-3.20465	3.28e-05	0.0257284	-0.265817	0.678634	NA	NA	NA	XLOC_019531	Unannotated_TU
XLOC_002832	Chr1	306719763	306726708	1996	CEL|transcript:ENSSSCT00000023705	ENSSSCG00000028671	0.107979	0.280158	1.16002	0.3695	0.226038	0.838371	0	0	0	0.145862	0.116093	0.175017	1.16002	47.1415	0.176448	0.593291	2.15454	0.769467	0.495576	1.68066	0	0	0	0.231822	0.198175	0.371039	-0.250632	0.6977	0.951087	2.16966	0.00691954	NA	-3.19121	3.87e-05	0.028762	-0.915547	0.201346	0.445832	3.87e-05	3.19121	ENSSSCG00000028671	carboxyl ester lipase [Source:HGNC SymbolAcc:HGNC:1848]
XLOC_006971	Chr11	1066787	1067015	229	-	.	3.76463	6.95003	5.15083	1.85805	8.72509	7.30738	0.205908	0.387426	0	0.254271	0	0.190685	8.72509	37.4132	6.1518	14.7181	9.56681	3.8693	19.1293	14.6489	0.400127	0.869753	0	0.404119	0	0.404254	-0.190405	0.744323	0.960402	-0.0164536	0.980784	NA	-3.16225	1.06e-05	0.0137547	-3.29471	7.69e-05	0.00812062	1.06e-05	3.29471	XLOC_006971	Unannotated_TU
XLOC_052890	JH118746.1	6328	6593	266	-	.	1.94459	7.76211	3.28471	0	2.5442	9.37221	0	0.166768	0.169883	0	0	0	9.37221	46.5655	3.17766	16.4378	6.1008	0	5.57802	18.7882	0	0.374386	0.318733	0	0	0	-0.264836	0.707202	0.953337	-0.368873	0.480201	NA	-3.09064	2.88e-05	0.023271	-2.82973	0.00257425	0.0713948	2.88e-05	3.09064	XLOC_052890	Unannotated_TU
XLOC_047359	Chr9	149856069	149859795	2207	-	.	0.214842	0.779611	0.118767	0.0642643	0.569477	1.05222	0	0	0	1.18725	1.04994	0	1.18725	97.5849	0.351074	1.65098	0.220591	0.133827	1.24855	2.10936	0	0	0	1.88692	1.79229	0	0.159101	0.813714	0.973415	0.763645	0.243662	0.990567	-3.06978	7.87e-05	0.0462772	0.932869	0.290517	0.525872	7.87e-05	3.06978	XLOC_047359	Unannotated_TU
XLOC_043048	Chr8	46125659	46128505	1622	gene:ENSSSCG00000021559|transcript:ENSSSCT00000031092	ENSSSCG00000021559	3.50793	1.77682	1.88537	1.62642	1.54974	3.49509	0.290709	0.191444	0	0.287191	0.485731	0.269216	3.50793	196.235	5.73233	3.76278	3.50176	3.38695	3.39771	7.0065	0.564914	0.429783	0	0.45644	0.829159	0.570741	-0.60927	0.283382	0.918862	0.981964	0.202242	NA	-3.03882	1.14e-05	0.0140005	-1.71437	0.00565731	0.103994	1.14e-05	3.03882	ENSSSCG00000021559
XLOC_005885	Chr10	22942545	22943912	1368	-	.	0.598681	1.69796	1.11771	0	0.0235574	0.174748	0.103406	0.0324271	0.0330329	0.0425644	0.304897	0.223441	1.69796	47.1131	0.978307	3.59578	2.07597	0	0.0516483	0.350313	0.200941	0.0727973	0.0619758	0.0676485	0.520471	0.473698	-2.99068	6.38e-06	0.00938144	1.02561	0.200708	NA	-3.0011	1.46e-05	0.0167042	1.28583	0.162775	NA	6.38e-06	3.0011	XLOC_005885	Unannotated_TU
XLOC_043184	Chr8	78952694	78969355	1934	FGB|transcript:ENSSSCT00000009854	ENSSSCG00000008997	0.356608	0.378105	0.700251	0.440014	0.199958	0.494427	0	0.0229371	0.0233655	0.0301076	0.263593	0.0677354	0.700251	27.5733	0.582735	0.800714	1.3006	0.916309	0.438397	0.991164	0	0.0514926	0.0438381	0.0478507	0.449962	0.1436	-0.597012	0.306482	0.918862	1.39949	0.0814867	NA	-2.94853	7e-05	0.0430894	-0.672781	0.401044	0.616846	7e-05	2.94853	ENSSSCG00000008997
XLOC_014443	Chr14	23815733	23820005	2395	-	.	0.575934	0.933938	0.182408	0.272411	0.430584	0.242406	0.0590643	0.0185221	0	0	0.0193505	0.0546974	0.933938	47.5721	0.941136	1.9778	0.338792	0.567282	0.944032	0.485945	0.114775	0.0415811	0	0	0.033032	0.115959	-1.03423	0.0889155	0.918862	-0.0311146	0.965872	NA	-2.86672	0.000103587	0.0576847	-2.32701	0.00478173	0.0963917	0.000103587	2.86672	XLOC_014443	Unannotated_TU
XLOC_014324	Chr14	153094517	153148815	5661	KNDC1|transcript:ENSSSCT00000011784	ENSSSCG00000010770	0.0304575	1.66407	1.18072	0.0300649	0.0341564	0.0542938	0	0.10187	0.00798251	0.0102858	0	0.0231408	1.66407	191.07	0.0497708	3.524	2.19299	0.0626087	0.074886	0.108841	0	0.228692	0.0149767	0.0163475	0	0.0490589	-3.25931	6.56e-07	0.00217023	-0.525246	0.498207	NA	-2.85605	0.000158036	0.0737165	-0.866986	0.344807	NA	6.56e-07	3.25931	ENSSSCG00000010770	kinase non-catalytic C-lobe domain containing 1 [Source:HGNC SymbolAcc:HGNC:29374]
XLOC_025981	Chr2	120056368	120056542	175	-	.	5.1726	1.7206	1.9971	3.56604	5.89286	4.0981	0	0	0	0	0	5.73906	5.89286	31.2192	8.45258	3.64372	3.70929	7.42611	12.9198	8.21533	0	0	0	0	0	12.1669	-0.0640975	0.920465	0.988042	1.01256	NA	NA	-2.77523	0.000393499	0.13939	-0.841297	0.338529	0.5659	NA	2.77523	XLOC_025981	Unannotated_TU
XLOC_020589	Chr17	4027583	4028156	572	-	.	0.97966	0.67681	1.90938	1.53733	0.901442	1.73142	0.0824354	0	0	0	0	0.763405	1.90938	22.2365	1.60087	1.43328	3.54636	3.20142	1.97636	3.47093	0.160191	0	0	0	0	1.61843	-0.163975	0.784987	0.968958	0.488616	0.452565	NA	-2.73703	0.000373037	0.135864	-1.63084	0.0570375	0.266613	0.000373037	2.73703	XLOC_020589	Unannotated_TU
XLOC_005882	Chr10	22903253	22905325	2073	-	.	0	1.41101	1.01156	0.082102	0	0	0.0227463	0.0213991	0	0	0.0223562	0.147452	1.41101	59.3276	0	2.9881	1.8788	0.170974	0	0	0.0442012	0.0480399	0	0	0.0381628	0.3126	-0.640614	0.263432	0.918862	0.517732	0.480828	NA	-2.726	0.000456227	0.149336	0.438896	0.629337	NA	0.000456227	2.726	XLOC_005882	Unannotated_TU
XLOC_013527	Chr14	23777828	23785313	1050	ANHX|transcript:ENSSSCT00000010662	ENSSSCG00000009724	1.97052	2.0893	0.416063	0.783449	0.429687	0.975737	0.179631	0.126744	0	0.0554553	0	0.124762	2.0893	71.3582	3.22003	4.42452	0.772768	1.63149	0.942066	1.95603	0.349063	0.284534	0	0.0881363	0	0.264498	-1.21998	0.0503232	0.918862	-0.237683	0.755245	NA	-2.71041	0.000206906	0.0906843	-2.2864	0.0058263	0.104633	0.000206906	2.71041	ENSSSCG00000009724
XLOC_017614	Chr15	155553925	155562495	737	transcript:ENSSSCT00000017841|transcript:ENSSSCT00000017841	.	30.8227	21.42	25.8445	12.2779	19.0648	22.9834	1.40755	1.68533	4.04677	5.60949	5.4079	1.71823	30.8227	783.453	50.3676	45.3611	48.0018	25.5682	41.7986	46.0742	2.73519	3.78349	7.5925	8.91528	9.23147	3.64267	-0.942144	0.0591695	0.918862	0.844087	0.213054	0.990567	-2.70114	1.49e-05	0.0167042	-1.07405	0.0846779	0.314176	1.49e-05	2.70114	XLOC_017614	Unannotated_TU
XLOC_044407	Chr9	10098409	10269214	8449	-	.	0.153054	0.13237	0.341261	0.127579	0.492038	0.355695	0.0223236	0.0105007	0.0160453	0.0137834	0	0.0413462	0.492038	77.8436	0.250106	0.280319	0.633837	0.265678	1.07876	0.713052	0.0433798	0.0235736	0.030104	0.0219063	0	0.0876545	0.174113	0.758975	0.963545	-0.0038849	0.996147	NA	-2.68065	6.79e-05	0.0428332	-3.03723	3.82e-05	0.00517651	3.82e-05	3.03723	.
XLOC_033838	Chr5	67262222	67277839	1431	ANO2|transcript:ENSSSCT00000000776	ENSSSCG00000000713	1.23502	1.41279	2.2286	0.336985	1.14854	5.32189	0.0988533	0.340995	0.0631572	0.0406905	0.421018	0.244119	5.32189	142.248	2.01814	2.99187	4.13925	0.701756	2.5181	10.6686	0.192094	0.765517	0.118495	0.0646703	0.718693	0.517535	0.041824	0.947714	0.991751	0.540521	0.489277	NA	-2.67743	2.71e-05	0.0225964	-1.98239	0.0133048	0.145157	2.71e-05	2.67743	ENSSSCG00000000713
XLOC_039681	Chr7	59035614	59276568	435	-	ENSSSCG00000001829;ENSSSCG00000001831;ENSSSCG00000023794	4.9546	1.87882	1.70729	0.717307	0.814924	1.88418	0	0.509889	0.103883	1.33858	1.06539	1.70652	4.9546	74.3314	8.09634	3.97878	3.17102	1.49376	1.78668	3.77716	0	1.14468	0.194903	2.12743	1.81866	3.61784	-1.48572	0.020062	0.832579	1.92203	0.0127027	NA	-2.67124	0.000317846	0.126449	0.737857	0.277454	0.514362	0.000317846	2.67124	ENSSSCG00000001831
XLOC_039681	Chr7	59035614	59276568	435	-	ENSSSCG00000001829;ENSSSCG00000001831;ENSSSCG00000023794	4.9546	1.87882	1.70729	0.717307	0.814924	1.88418	0	0.509889	0.103883	1.33858	1.06539	1.70652	4.9546	74.3314	8.09634	3.97878	3.17102	1.49376	1.78668	3.77716	0	1.14468	0.194903	2.12743	1.81866	3.61784	-1.48572	0.020062	0.832579	1.92203	0.0127027	NA	-2.67124	0.000317846	0.126449	0.737857	0.277454	0.514362	0.000317846	2.67124	ENSSSCG00000023794
XLOC_039681	Chr7	59035614	59276568	435	-	ENSSSCG00000001829;ENSSSCG00000001831;ENSSSCG00000023794	4.9546	1.87882	1.70729	0.717307	0.814924	1.88418	0	0.509889	0.103883	1.33858	1.06539	1.70652	4.9546	74.3314	8.09634	3.97878	3.17102	1.49376	1.78668	3.77716	0	1.14468	0.194903	2.12743	1.81866	3.61784	-1.48572	0.020062	0.832579	1.92203	0.0127027	NA	-2.67124	0.000317846	0.126449	0.737857	0.277454	0.514362	0.000317846	2.67124	ENSSSCG00000001829
XLOC_021718	Chr18	60352649	60366313	328	-	.	1.97127	0.78686	4.26211	0.432412	0.982517	1.24942	0.143759	0.135245	0	0.177525	0.282588	0.13313	4.26211	28.4628	3.22126	1.66634	7.91616	0.900478	2.15411	2.50467	0.279357	0.303618	0	0.282144	0.482387	0.282238	-1.31039	0.0452111	0.918862	0.470187	0.531281	NA	-2.64102	0.000535089	0.166709	-0.966679	0.276126	NA	0.000535089	2.64102	XLOC_021718	Unannotated_TU
XLOC_032311	Chr4	124536705	124536933	229	-	.	4.1411	8.07706	0	8.54703	0	3.28086	0	0	0	0	0	0	8.54703	37.516	6.76698	17.1048	0	17.7988	0	6.57705	0	0	0	0	0	0	-0.138012	0.825604	0.975068	NA	NA	NA	-2.61516	0.000876419	0.236076	-2.75667	0.00333479	0.0822296	NA	NA	XLOC_032311	Unannotated_TU
XLOC_036215	Chr6	150982923	150990617	3040	-	.	0.0708964	0.382041	0.876607	0.578522	0.137811	0.752666	0.0155109	0.0583688	0	0.019154	0.0152449	0.0287281	0.876607	54.2572	0.115852	0.80905	1.62815	1.20474	0.302143	1.50885	0.0301411	0.131035	0	0.0304418	0.0260235	0.0609041	-0.0481847	0.939656	0.99015	0.0538875	0.944123	NA	-2.60293	0.000483294	0.15429	-2.9658	0.000196033	0.0158423	0.000196033	2.9658	XLOC_036215	Unannotated_TU
XLOC_046327	Chr9	10398819	10405535	6521	-	.	0.118983	0.197892	0.656539	1.37894	0.948857	1.02122	0.0361547	0	0.0207893	0.0178586	0.00710695	0.0133927	1.37894	170.109	0.194431	0.419075	1.21941	2.87159	2.08032	2.04722	0.0702569	0	0.0390046	0.0283831	0.0121318	0.0283926	1.24873	0.0188377	0.812699	-0.216133	0.786424	NA	-2.5832	0.000343913	0.128888	-5.02475	3.09e-15	1.51e-11	3.09e-15	5.02475	XLOC_046327	Unannotated_TU
XLOC_002562	Chr1	265431304	265634858	9405	PAX5|transcript:ENSSSCT00000005884	ENSSSCG00000005345	0.123747	0.0228682	0.306573	0.217158	0.0788103	0.334064	0	0.0235834	0.00480478	0.15478	0.0985527	0.195003	0.334064	58.7045	0.202215	0.048428	0.569408	0.452221	0.172787	0.669689	0	0.0529435	0.00901467	0.245995	0.168233	0.413409	0.023028	0.971591	0.995474	3.00165	2.93e-05	0.00795823	-2.53957	0.000756078	0.212515	0.0932349	0.878788	0.931941	2.93e-05	3.00165	ENSSSCG00000005345	paired box 5 [Source:HGNC SymbolAcc:HGNC:8619]
XLOC_041667	Chr7	54606159	54607706	1494	-	.	0.0865563	1.23805	0.760276	0.208855	1.40209	1.12007	0	0.089077	0	0.0389746	0	0.0876843	1.40209	39.2235	0.141442	2.62182	1.41209	0.43493	3.07401	2.24538	0	0.199973	0	0.0619432	0	0.185892	0.130263	0.841143	0.977368	0.171548	0.796791	NA	-2.5253	0.00100601	0.260968	-2.85593	0.00056826	0.0312364	0.00056826	2.85593	XLOC_041667	Unannotated_TU
XLOC_008472	Chr12	19402214	19411777	6540	NAGS|transcript:ENSSSCT00000025040	ENSSSCG00000024179	0.395459	0	0.073479	0.0433735	0.00492761	0.0156655	0	0.00678292	0	0	0	0	0.395459	89.1977	0.646221	0	0.136475	0.0903232	0.0108035	0.0314042	0	0.0152273	0	0	0	0	-1.88214	0.00889432	0.643333	-0.253008	0.595845	NA	-2.5199	0.00134378	0.302163	-1.38981	0.126618	NA	0.00134378	2.5199	ENSSSCG00000024179	N-acetylglutamate synthase [Source:HGNC SymbolAcc:HGNC:17996]
XLOC_045927	Chr9	106064812	106066009	1198	gene:ENSSSCG00000009129|transcript:ENSSSCT00000009997	ENSSSCG00000009129	1.54718	1.36442	0	1.42068	3.30874	0.228052	0	0.0370287	0.0377203	0.145813	0.0386848	0	3.30874	74.223	2.52825	2.88943	0	2.9585	7.25422	0.457169	0	0.0831275	0.0707704	0.231744	0.0660363	0	0.0428779	0.951827	0.992309	0.496569	0.500534	NA	-2.51904	0.00127895	0.295936	-2.68046	0.00167242	0.0574081	0.00127895	2.68046	ENSSSCG00000009129
XLOC_017970	Chr15	74644839	74645096	252	-	.	0.513155	2.56042	4.50735	0	0.127883	4.33661	0	0.176033	0	0.231064	0.367813	0	4.50735	23.126	0.838549	5.4222	8.37166	0	0.280377	8.69347	0	0.395186	0	0.367235	0.627869	0	-0.508467	0.480417	0.926188	0.462558	0.477506	NA	-2.50793	0.00128618	0.295936	-0.911708	NA	NA	NA	2.50793	XLOC_017970	Unannotated_TU
XLOC_052351	JH118453.1	44593	45352	746	-	.	11.7297	2.88305	7.73007	3.91652	1.55517	5.95121	0.884909	0.951428	0.908625	3.43436	4.78354	0.878018	11.7297	301.786	19.1675	6.10543	14.3573	8.15596	3.40962	11.9302	1.71958	2.13591	1.70475	5.45831	8.16567	1.86141	-1.26672	0.0373951	0.918862	1.64069	0.0157406	0.526744	-2.50473	0.000104845	0.0576847	0.464093	0.511254	0.698794	0.000104845	2.50473	XLOC_052351	Unannotated_TU
XLOC_005884	Chr10	22940430	22941919	1444	-	.	0.0298511	0.774509	1.27066	0	0.0223176	0.283802	0	0.0614409	0	0.0403241	0.0320945	0.0302401	1.27066	37.3574	0.0487799	1.64018	2.36005	0	0.04893	0.568929	0	0.137932	0	0.0640881	0.0547864	0.0641095	-1.52634	0.033634	0.918862	0.311419	0.652587	NA	-2.49922	0.00132256	0.300001	-0.414101	0.659572	NA	0.00132256	2.49922	XLOC_005884	Unannotated_TU
XLOC_008361	Chr12	6768108	6799278	1852	DNAI2|transcript:ENSSSCT00000030835	ENSSSCG00000024357;ENSSSCG00000021724	1.07064	0.162584	0.589722	0.168482	0.817845	0.12908	0.0509212	0.0479053	0.0488002	0	0	0.0943127	1.07064	68.3849	1.74954	0.344304	1.09531	0.350856	1.79308	0.258762	0.0989514	0.107545	0.0915583	0	0	0.199944	-0.970793	0.151361	0.918862	-0.326035	0.665344	NA	-2.49688	0.000692449	0.198956	-2.08013	0.0209027	NA	0.000692449	2.49688	ENSSSCG00000021724	kinesin family member 19 [Source:HGNC SymbolAcc:HGNC:26735]
XLOC_008361	Chr12	6768108	6799278	1852	DNAI2|transcript:ENSSSCT00000030835	ENSSSCG00000024357;ENSSSCG00000021724	1.07064	0.162584	0.589722	0.168482	0.817845	0.12908	0.0509212	0.0479053	0.0488002	0	0	0.0943127	1.07064	68.3849	1.74954	0.344304	1.09531	0.350856	1.79308	0.258762	0.0989514	0.107545	0.0915583	0	0	0.199944	-0.970793	0.151361	0.918862	-0.326035	0.665344	NA	-2.49688	0.000692449	0.198956	-2.08013	0.0209027	NA	0.000692449	2.49688	ENSSSCG00000024357	dynein axonemal intermediate chain 2 [Source:HGNC SymbolAcc:HGNC:18744]
XLOC_041666	Chr7	54604460	54606056	1596	-	.	0.0540163	0.700746	0.875922	0.675387	1.23172	1.58343	0	0.0555894	0	0	0	0.0273601	1.58343	47.2034	0.0882683	1.48397	1.62688	1.40646	2.70047	3.17426	0	0.124795	0	0	0	0.0580039	0.682421	0.264625	0.918862	-0.123718	0.816496	NA	-2.49514	0.00128308	0.295936	-4.23506	2.41e-07	0.000112976	2.41e-07	4.23506	XLOC_041666	Unannotated_TU
XLOC_044834	Chr9	74459153	74498657	5415	CR2|transcript:ENSSSCT00000028859	ENSSSCG00000028674	2.51546	2.14479	8.22906	3.6093	1.38071	1.84786	0.296067	0.638985	0.559125	1.01079	2.19098	1.40314	8.22906	907.251	4.11052	4.54203	15.2841	7.51619	3.02714	3.70436	0.575325	1.43449	1.04902	1.60647	3.74008	2.97468	-1.06416	0.0481301	0.918862	1.6022	0.00466716	0.260445	-2.48991	2.56e-05	0.0225964	0.122244	0.826375	0.902152	2.56e-05	2.48991	ENSSSCG00000028674	complement component 3d receptor 2 [Source:HGNC SymbolAcc:HGNC:2336]
XLOC_004549	Chr1	283907288	283908546	1259	-	.	0.8217	0.204996	0.485793	0.0450615	1.79179	0.325504	0	0.0352346	0.0358927	0.0924989	0.0368105	0.0346837	1.79179	42.2407	1.34274	0.434121	0.902279	0.0938385	3.92839	0.652528	0	0.0790999	0.0673415	0.147011	0.0628368	0.0735299	-0.114226	0.870709	0.980424	0.472635	0.532232	NA	-2.47912	0.00125598	0.295936	-1.90833	0.0325934	0.210945	0.00125598	2.47912	XLOC_004549	Unannotated_TU
XLOC_049397	GL894081.2	25435	27980	1046	gene:ENSSSCG00000029040|transcript:ENSSSCT00000029243	ENSSSCG00000029040	1.35991	0.0411234	0.918839	2.27798	3.08093	3.42814	0	0.0424095	0.0432017	0.222669	1.06335	0.125239	3.42814	66.9778	2.22224	0.087087	1.70659	4.74378	6.75477	6.87229	0	0.0952072	0.0810544	0.353894	1.81518	0.265509	0.833724	0.20748	0.918862	2.18157	0.00639173	NA	-2.46584	0.00153091	0.323808	-1.45679	0.0452199	0.243736	0.00153091	2.46584	ENSSSCG00000029040
XLOC_022569	Chr2	18596996	18640334	5036	SYT13|transcript:ENSSSCT00000014499	ENSSSCG00000013275	0.582038	3.2714	0.633265	0.35486	0.0575931	0.122064	0.0749055	0.0440432	0.215356	0.0578118	0.0184052	0.0780383	3.2714	334.154	0.951111	6.92784	1.17619	0.738978	0.12627	0.244698	0.145558	0.0988749	0.404049	0.0918816	0.0314184	0.165442	-2.52103	4.36e-05	0.0419646	-0.818182	0.280468	NA	-2.46088	0.000340619	0.128888	-0.996664	0.19921	0.444058	4.36e-05	2.52103	ENSSSCG00000013275	synaptotagmin 13 [Source:HGNC SymbolAcc:HGNC:14962]
XLOC_030211	Chr4	100866437	100874105	1188	-	.	0.471688	0.108624	1.25029	0.429792	0.678168	0.143732	0.0396911	0.0373403	0	0.0980271	0.0780209	0.0367565	1.25029	30.2417	0.770788	0.230033	2.32221	0.895021	1.48685	0.288136	0.0771288	0.0838272	0	0.155797	0.133184	0.0779244	-0.664008	0.324753	0.918862	0.65404	0.396064	NA	-2.45265	0.00149965	0.322299	-1.28871	0.131323	NA	0.00149965	2.45265	XLOC_030211	Unannotated_TU
XLOC_044475	Chr9	22420409	22484711	451	-	.	3.05845	0.190754	0.581197	0	0.0714558	1.96878	0	0.0983599	0	0	0.102759	0.0968221	3.05845	47.5721	4.99783	0.40396	1.07948	0	0.156663	3.94676	0	0.220813	0	0	0.175414	0.205264	-0.850887	0.237553	0.918862	0.191853	0.7293	NA	-2.44846	0.00180361	0.361547	-1.18596	NA	NA	NA	2.44846	XLOC_044475	Unannotated_TU
XLOC_042796	Chr8	140063873	140069762	401	-	.	2.57985	0.858155	0.653665	1.98069	2.0895	1.1923	0	0	0.112691	0	0	0	2.57985	35.6791	4.21575	1.81732	1.21408	4.12468	4.58112	2.39016	0	0	0.211429	0	0	0	-0.265012	0.685918	0.948324	-0.309901	0.531242	NA	-2.44097	0.00173841	0.353965	-3.3983	0.000177325	NA	0.000177325	3.3983	XLOC_042796	Unannotated_TU
XLOC_025149	Chr2	11149647	11151794	2108	-	.	6.85018	0.183651	1.22273	0.484433	1.57464	0.469816	0.0894744	0.189394	0.385864	0.11049	0.17588	0.227863	6.85018	498.021	11.1939	0.388917	2.27102	1.00881	3.4523	0.941827	0.173869	0.425181	0.723953	0.175604	0.300234	0.483072	-1.68137	0.0149639	0.77529	-0.252847	0.731252	NA	-2.4308	0.00124503	0.295936	-1.45795	0.0318024	0.208928	0.00124503	2.4308	XLOC_025149	Unannotated_TU
XLOC_034739	Chr5	72715538	72715753	216	-	.	1.39692	2.58887	1.41577	0.525301	5.37109	1.89727	0	0	0	0	0	0	5.37109	21.7238	2.28272	5.48245	2.62956	1.09391	11.7758	3.80339	0	0	0	0	0	0	0.0631907	0.925573	0.988551	NA	NA	NA	-2.42011	0.00207093	NA	-2.82779	0.00243322	NA	NA	NA	XLOC_034739	Unannotated_TU
XLOC_014470	Chr14	27858176	27873071	2474	gene:ENSSSCG00000030375|transcript:ENSSSCT00000027094	ENSSSCG00000030375	0.592389	0.591152	0.317849	0.61915	0.0130261	0.0690194	0.0381189	0	0.0730622	0	0	0.0176503	0.61915	50.5454	0.968026	1.25188	0.590353	1.28935	0.028559	0.138361	0.0740736	0	0.137078	0	0	0.0374188	-1.04464	0.131604	0.918862	-0.678779	0.334864	NA	-2.39477	0.00105142	0.260968	-2.2832	0.0148435	NA	0.00105142	2.39477	ENSSSCG00000030375
XLOC_046011	Chr9	125386365	125399889	2738	CHIT1|transcript:ENSSSCT00000016860	ENSSSCG00000015477	0.661217	0.282787	0.0159557	1.07746	0.0941609	0.0498916	0.0344434	0	0	0.106333	0.0507791	0.0637937	1.07746	62.4384	1.0805	0.598858	0.029635	2.24376	0.206442	0.100016	0.0669313	0	0	0.168998	0.0866817	0.135243	-0.258157	0.717978	0.955281	1.1959	0.13464	NA	-2.39301	0.00222914	0.39754	-1.24012	NA	NA	NA	2.39301	ENSSSCG00000015477	chitinase 1 [Source:HGNC SymbolAcc:HGNC:1936]
XLOC_022584	Chr2	26912278	26933636	1462	-	.	1.09089	0.176532	0.388458	0.194024	0.859669	0.817563	0.0645048	0.0303422	0.030909	0.119483	0.158497	0	1.09089	55.0053	1.78263	0.373843	0.721497	0.404045	1.88478	1.63895	0.125347	0.0681168	0.0579911	0.189897	0.270559	0	-0.415475	0.535176	0.933955	0.666211	0.403004	NA	-2.39056	0.00157535	0.328524	-1.32358	0.118646	0.358461	0.00157535	2.39056	XLOC_022584	Unannotated_TU
XLOC_010225	Chr13	38353902	38395738	5989	PRKCD|transcript:ENSSSCT00000026074	ENSSSCG00000023503	0.633368	0.33757	0.291779	0.179983	0.430477	0.536012	0.0393664	0.0666627	0.0603626	0.126393	0.162503	0.0729116	0.633368	130.823	1.03499	0.714873	0.541931	0.374806	0.943796	1.07453	0.0764978	0.149655	0.113252	0.200878	0.277399	0.154574	-0.633022	0.280539	0.918862	1.07373	0.126825	0.990567	-2.38748	0.000254946	0.108076	-0.75854	0.249294	0.489703	0.000254946	2.38748	ENSSSCG00000023503	protein kinase C delta [Source:HGNC SymbolAcc:HGNC:9399]
XLOC_037485	Chr6	139867634	139892193	1718	gene:ENSSSCG00000003824|transcript:ENSSSCT00000004233	ENSSSCG00000003824	2.81011	0.375568	2.49202	0.214646	0.487713	3.02149	0.0548929	0	0.289336	0.0677859	0.431613	0.559179	3.02149	166.502	4.59201	0.795341	4.62851	0.446989	1.06928	6.05709	0.106669	0	0.542848	0.107734	0.736778	1.18547	-0.846621	0.211838	0.918862	0.777752	0.328898	NA	-2.37998	0.0016391	0.339083	-1.01785	0.198219	0.44322	0.0016391	2.37998	ENSSSCG00000003824
XLOC_029191	Chr3	61165672	61166396	725	-	.	1.07019	0.118662	0.903861	0.704265	0	0.0942091	0	0.0611867	0	1.04409	0.38354	0.06023	1.07019	28.1912	1.74881	0.251291	1.67877	1.4666	0	0.188858	0	0.137361	0	1.65939	0.654716	0.127688	-1.06457	0.138844	0.918862	2.05326	0.0107083	NA	-2.37671	0.00242043	0.420066	1.09905	0.23209	0.47294	0.00242043	2.37671	XLOC_029191	Unannotated_TU
XLOC_034006	Chr5	94961808	94968167	2654	-	.	1.21812	0.0162076	0.197528	0.0534405	0.0121426	0.16728	0.0533003	0.033429	0	0.0438795	0.174621	0.0658128	1.21812	111.497	1.99053	0.0343229	0.366876	0.111287	0.026622	0.335341	0.103575	0.0750465	0	0.0697386	0.298084	0.139524	-1.89959	0.00792711	0.620091	1.08012	0.179119	NA	-2.3723	0.00232069	0.405479	0.707793	0.418939	NA	0.00232069	2.3723	XLOC_034006	Unannotated_TU
XLOC_004063	Chr1	200997373	201000832	1946	-	.	0.110753	0.353669	0.538787	0.378994	0.943943	0.666871	0	0.0227956	0.0232215	0	0	0.179514	0.943943	34.396	0.180982	0.748966	1.00071	0.789237	2.06954	1.33686	0	0.0511751	0.0435678	0	0	0.380572	0.545628	0.353681	0.919869	0.347342	0.61249	NA	-2.37152	0.00194546	0.373345	-2.41572	0.00312423	0.0790155	0.00194546	2.41572	XLOC_004063	Unannotated_TU
XLOC_027965	Chr3	60770155	60792201	2242	-	.	0.672915	0	0.974278	0.784437	0	1.06626	0.0420634	0	0	0	1.50898	0	1.50898	115.919	1.09961	0	1.80956	1.63355	0	2.1375	0.0817386	0	0	0	2.57589	0	-0.0984773	0.873056	0.98052	0.50447	NA	NA	-2.3659	0.00257728	0.438459	0.126836	0.86701	0.925645	NA	2.3659	XLOC_027965	Unannotated_TU
XLOC_014471	Chr14	27968617	28290323	1573	gene:ENSSSCG00000009753|transcript:ENSSSCT00000010692	ENSSSCG00000009753	0.301434	0.820376	0.166637	0.234432	0	0	0.0299765	0	0.0287279	0	0	0.0277602	0.820376	26.174	0.492574	1.73731	0.3095	0.488193	0	0	0.0582511	0	0.0538989	0	0	0.058852	-1.45194	0.0435785	0.918862	-0.21258	0.706111	NA	-2.36066	0.00208273	0.390271	-0.693077	0.409793	NA	0.00208273	2.36066	ENSSSCG00000009753
XLOC_014792	Chr14	66515069	66519604	3598	-	.	1.09021	0.693405	2.86549	1.16682	0.806112	2.20205	0.170369	0.160279	0.22607	1.08429	2.17682	0.206319	2.86549	268.36	1.78151	1.46843	5.32218	2.42984	1.76735	4.41439	0.331066	0.359819	0.42415	1.72329	3.71591	0.437399	-0.459798	0.408233	0.919869	2.23736	0.00143407	0.123923	-2.3606	0.000149431	0.0715581	0.529641	0.46339	0.663314	0.000149431	2.3606	XLOC_014792	Unannotated_TU
XLOC_021557	Chr18	23399140	23405560	1229	-	.	0.701465	0.21	0.391011	0.0461615	0.419548	1.91734	0	0.0721893	0	0	0	0.0355303	1.91734	44.014	1.14627	0.444718	0.726239	0.0961291	0.919836	3.84363	0	0.162061	0	0	0	0.0753248	0.118388	0.865933	0.979998	-0.123718	0.816496	NA	-2.33503	0.00266353	0.447491	-2.8945	0.00164685	0.0569306	0.00164685	2.8945	XLOC_021557	Unannotated_TU
XLOC_050398	GL895054.2	156517	158258	1736	-	.	0.0993204	1.01591	1.40925	0.04902	0.0371274	0.236065	0	0.0255532	0.104122	1.07333	0.373745	0.779764	1.40925	69.3937	0.1623	2.15139	2.61744	0.102082	0.0813997	0.473233	0	0.0573656	0.195352	1.70586	0.637996	1.65311	-2.12115	0.0015944	0.30847	2.72246	0.000274675	0.0416693	-2.33317	0.00196763	0.374124	2.79501	0.000168459	0.014426	0.000168459	2.79501	XLOC_050398	Unannotated_TU
XLOC_043180	Chr8	78636028	78668225	1602	RBM46|transcript:ENSSSCT00000009851	ENSSSCG00000008994	0.565047	0.134254	0.845372	0.301015	0.160932	0.234494	0.0294338	0.0276906	0.0564157	0.0363471	0.31822	0.0272577	0.845372	31.2192	0.923346	0.28431	1.57014	0.62685	0.352834	0.470082	0.0571966	0.062164	0.105846	0.0577673	0.543213	0.0577866	-1.19692	0.0650167	0.918862	0.967808	0.228915	NA	-2.30467	0.00213183	0.396598	-0.0117633	0.989142	NA	0.00213183	2.30467	ENSSSCG00000008994	RNA binding motif protein 46 [Source:HGNC SymbolAcc:HGNC:28401]
XLOC_036895	Chr6	53511056	53558444	5186	-	.	0.332472	0.00829445	0.0589677	0.125805	0.0248566	0.0856075	0	0.0171077	0	0	0.0178729	0.0252604	0.332472	59.4651	0.543295	0.0175652	0.109523	0.261982	0.0544967	0.171615	0	0.038406	0	0	0.0305097	0.0535523	-0.970086	0.171676	0.918862	0.371576	0.583717	NA	-2.30197	0.00336554	0.505986	-1.29217	0.144683	NA	0.00336554	2.30197	.
XLOC_004912	Chr10	15391862	15396265	3943	-	.	0.120252	0.109092	0.121875	0.129493	0.228847	0.181884	0	0	0.0114606	0	0	0	0.228847	16.8963	0.196505	0.231025	0.226363	0.269664	0.501734	0.364617	0	0	0.0215021	0	0	0	0.0991066	0.869965	0.980424	-0.309901	0.531242	NA	-2.30005	0.00312094	0.492202	-3.41263	0.000164348	NA	0.000164348	3.41263	XLOC_004912	Unannotated_TU
XLOC_045138	Chr9	144158663	144174828	2262	-	.	1.04809	0.380327	1.37124	0.702259	1.05427	1.8872	0.104229	0.235333	0.0599323	0.334644	0.450741	0.212349	1.8872	81.7646	1.71269	0.80542	2.54686	1.46242	2.31143	3.78322	0.20254	0.528312	0.112444	0.531857	0.769431	0.450184	-0.130389	0.822679	0.974264	1.30399	0.0659461	0.990567	-2.29922	0.0005536	0.170423	-0.952717	0.13683	0.379818	0.0005536	2.29922	XLOC_045138	Unannotated_TU
XLOC_037220	Chr6	82187520	82212479	3507	\SPOCD1|transcript:ENSSSCT00000004001,SPOCD1|transcript:ENSSSCT00000023384\""	ENSSSCG00000003606	0.245823	0.0981238	0.0622849	0.0404423	0.431893	0.243447	0	0	0.0128854	0	0	0.0124513	0.431893	29.7326	0.4017	0.207797	0.115684	0.0842192	0.946901	0.488032	0	0	0.0241753	0	0	0.026397	0.0555767	0.935299	0.989932	-0.0804848	0.878524	NA	-2.29257	0.00336063	0.505986	-2.97998	0.000975581	0.0437616	0.000975581	2.97998	ENSSSCG00000003606	SPOC domain containing 1 [Source:HGNC SymbolAcc:HGNC:26338]
XLOC_040292	Chr7	22078147	22080124	1905	HIST1H3E|transcript:ENSSSCT00000030653	ENSSSCG00000028829	1.85544	0.15806	1.69701	0.71474	1.96235	2.09745	0.247522	0.139718	0	0.183395	0.0486555	0.275066	2.09745	121.904	3.03198	0.334725	3.15192	1.48841	4.30235	4.2047	0.480992	0.313659	0	0.291475	0.0830567	0.583144	-0.218681	0.734869	0.959548	0.324174	0.683658	NA	-2.28691	0.00218915	0.39754	-2.351	0.000332998	0.0228934	0.000332998	2.351	ENSSSCG00000028829	histone H3.1 [Source:RefSeq peptideAcc:NP_001274345]
XLOC_001629	Chr1	33477167	33478514	540	TCF21|transcript:ENSSSCT00000004613	ENSSSCG00000004174	1.35701	0.31863	0.809012	0.26265	0	1.01188	0.0873204	0	0	0	0	0.161729	1.35701	25.2727	2.2175	0.674763	1.50261	0.546957	0	2.02848	0.169683	0	0	0	0	0.342867	-0.91069	0.203186	0.918862	0.0660858	0.902159	NA	-2.27389	0.00367325	0.532101	-1.11273	0.232656	NA	0.00367325	2.27389	ENSSSCG00000004174	transcription factor 21 [Source:HGNC SymbolAcc:HGNC:11632]
XLOC_000520	Chr1	135147967	135167690	3245	HDC|transcript:ENSSSCT00000005129	ENSSSCG00000004644	1.27522	1.16651	1.88479	1.51228	2.18485	1.77858	0.305151	0.314418	0.0974801	0.0538318	0.628399	0.538265	2.18485	142.716	2.08384	2.47032	3.50068	3.14926	4.79016	3.56546	0.592977	0.705854	0.182891	0.0855561	1.0727	1.14113	-0.114538	0.806249	0.971852	0.738146	0.28968	0.990567	-2.27035	7.64e-05	0.0459237	-1.38897	0.0287396	0.201259	7.64e-05	2.27035	ENSSSCG00000004644	histidine decarboxylase [Source:HGNC SymbolAcc:HGNC:4855]
XLOC_003478	Chr1	95398066	95405008	1847	-	.	0.0466757	1.02472	0.165569	1.16721	1.04688	0	0.0255295	0.0240175	0	0	0	0.023642	1.16721	40.7832	0.076273	2.17006	0.307517	2.43066	2.29523	0	0.0496096	0.0539181	0	0	0	0.0501214	0.364157	0.610873	0.940123	-0.15371	0.774928	NA	-2.26532	0.00363517	0.531758	-2.98027	0.00129101	0.0514004	0.00129101	2.98027	XLOC_003478	Unannotated_TU
XLOC_024186	Chr2	65061701	65080489	3893	CLEC17A|transcript:ENSSSCT00000015053	ENSSSCG00000013777	0.254666	0.276233	2.27803	1.52287	0.811252	2.21063	0.0726735	0.205108	0.046431	0.972213	0.297614	1.14411	2.27803	180.561	0.416151	0.58498	4.23107	3.17131	1.77862	4.43159	0.141221	0.460458	0.0871132	1.54516	0.508037	2.42552	0.339861	0.579504	0.938186	2.55675	5.19e-05	0.0119496	-2.26514	0.00106678	0.260968	-0.303467	0.597962	0.761072	5.19e-05	2.55675	ENSSSCG00000013777	C-type lectin domain family 17 member A [Source:HGNC SymbolAcc:HGNC:34520]
XLOC_047805	GL892805.1	23083	24410	1320	-	.	0	0.749504	0.728111	0.580219	0.0976562	0	0	0	0	0	0	0.0992427	0.749504	20.0667	0	1.58723	1.35234	1.20828	0.214106	0	0	0	0	0	0	0.210396	-0.620723	0.389192	0.919869	0.398695	0.449122	NA	-2.26181	0.0039516	0.552349	-1.14191	0.223416	NA	0.0039516	2.26181	XLOC_047805	Unannotated_TU
XLOC_044939	Chr9	102505170	102522026	734	-	.	1.46816	0.644639	0	0.0386461	0	0.232635	0	0	0	0	0	0	1.46816	37.1657	2.39912	1.36515	0	0.0804787	0	0.466356	0	0	0	0	0	0	-1.65187	0.021849	0.857864	NA	NA	NA	-2.23314	0.00438826	0.576029	-0.66163	0.384253	NA	NA	NA	XLOC_044939	Unannotated_TU
XLOC_021424	Chr18	6731121	6736279	1715	GIMAP2|transcript:ENSSSCT00000017912	ENSSSCG00000016449	7.61564	0.225735	1.19724	0.876624	0.263074	0.955824	0.357428	0.413857	0.36889	0.339522	0.405345	0.45831	7.61564	450.448	12.4448	0.478039	2.22368	1.82553	0.576775	1.91611	0.694564	0.929089	0.692106	0.53961	0.691938	0.971624	-1.92263	0.00540587	0.506592	0.207333	0.74612	0.990999	-2.23302	0.00256896	0.438459	-0.147555	0.820734	0.89875	0.00256896	2.23302	ENSSSCG00000016449	\GTPase, IMAP family member 2 [Source:HGNC SymbolAcc:HGNC:21789]\""
XLOC_041707	Chr7	58860596	58861759	1164	-	.	0.370318	0.295636	0.150126	0.0243696	0.027686	1.64299	0	0	0	0	0	0	1.64299	35.7215	0.605139	0.626069	0.278834	0.0507486	0.0607001	3.29366	0	0	0	0	0	0	0.236806	0.742297	0.960291	NA	NA	NA	-2.22662	0.00458988	NA	-2.37855	NA	NA	NA	NA	XLOC_041707	Unannotated_TU
XLOC_043650	Chr8	33124334	33125495	1162	-	.	0.964485	0.0370181	0.225576	0	0	0.117559	0	0.0381758	0	0	0	0.112737	0.964485	38.6523	1.57607	0.0783933	0.418971	0	0	0.235666	0	0.0857029	0	0	0	0.239004	-1.81187	0.0118995	0.69959	0.188975	0.727801	NA	-2.2257	0.00462642	0.5982	-0.00759713	0.992218	NA	0.00462642	2.2257	XLOC_043650	Unannotated_TU
XLOC_013755	Chr14	52245939	52246423	388	IGLV-10|transcript:ENSSSCT00000033135	ENSSSCG00000030868	23.8855	1.10863	6.98085	37.5049	0.747523	40.9281	1.82293	1.82929	0.931731	4.50217	6.09166	3.60138	40.9281	319.625	39.0314	2.34776	12.9658	78.1021	1.6389	82.0475	3.54236	4.10667	1.7481	7.1554	10.3987	7.63498	0.265315	0.706944	0.953237	1.61966	0.00905347	0.393663	-2.21593	0.00220135	0.39754	-1.33389	0.0888347	0.321629	0.00220135	2.21593	ENSSSCG00000030868
XLOC_000386	Chr1	105534852	105550130	1745	SIGLEC15|transcript:ENSSSCT00000004964	ENSSSCG00000004493	0.494041	0.123252	0.0250353	0.0325115	0	0	0	0	0	0	0	0	0.494041	29.7326	0.807314	0.261012	0.046499	0.0677036	0	0	0	0	0	0	0	0	-2.0449	0.00454063	0.467902	NA	NA	NA	-2.214	0.00476876	0.603186	-0.380936	0.564402	NA	NA	NA	ENSSSCG00000004493	sialic acid binding Ig like lectin 15 [Source:HGNC SymbolAcc:HGNC:27596]
XLOC_048509	GL893411.2	5	285	281	-	.	3.98837	5.35774	1.71015	0.100947	0	0.243066	0.503413	0.157866	0.482445	0.207217	0	0.621591	5.35774	38.6523	6.51741	11.3461	3.17633	0.210218	0	0.487268	0.978246	0.354401	0.905156	0.329335	0	1.31778	-3.36203	6.99e-07	0.00217023	-0.280634	0.722928	NA	-2.2081	0.00215214	0.397515	0.607212	0.507898	NA	6.99e-07	3.36203	XLOC_048509	Unannotated_TU
XLOC_011779	Chr13	155178197	155200735	3223	gene:ENSSSCG00000029267|transcript:ENSSSCT00000030485	ENSSSCG00000029267	0.25411	0.146809	0.0813279	0.00880119	0.109988	0.148344	0.0146302	0	0.0140208	0.144531	0.359482	0.0812909	0.359482	39.6982	0.415242	0.310898	0.151053	0.0183281	0.241143	0.29738	0.0284297	0	0.0263056	0.229707	0.613648	0.172338	-0.957643	0.168262	0.918862	2.49025	0.00157863	NA	-2.20616	0.00431192	0.576029	1.45224	0.0786148	0.305229	0.00157863	2.49025	ENSSSCG00000029267
XLOC_003044	Chr1	12431708	12431982	273	-	.	8.52627	0.630257	1.60024	2.28592	3.30529	1.00076	0.690887	0	0	2.34619	1.6976	0	8.52627	80.2779	13.9328	1.3347	2.97219	4.76033	7.24666	2.00619	1.34255	0	0	3.72885	2.89786	0	-1.02901	0.135298	0.918862	1.19074	0.134545	NA	-2.20457	0.0047502	0.603186	0.168594	0.844513	0.912699	0.0047502	2.20457	XLOC_003044	Unannotated_TU
XLOC_014388	Chr14	8285972	8305318	977	-	.	2.42659	1.10069	0.223575	2.84533	1.74822	0.73405	0.144789	0.181619	0.138758	1.19198	1.23332	0.223474	2.84533	81.7646	3.9653	2.33094	0.415254	5.92527	3.83287	1.47153	0.281358	0.407725	0.260337	1.89444	2.10532	0.473767	-0.187562	0.777209	0.967994	1.98785	0.00782407	0.362938	-2.1785	0.00306583	0.489378	-0.0989498	0.893478	0.939882	0.00306583	2.1785	XLOC_014388	Unannotated_TU
XLOC_005351	Chr10	22239990	22250231	540	-	.	0	2.31007	1.61802	0	0.0596788	0	0	0.0821488	0	0	0	0.566051	2.31007	25.3015	0	4.89203	3.00521	0	0.130842	0	0	0.18442	0	0	0	1.20004	-2.38703	0.000928583	0.235742	0.392207	0.515823	NA	-2.16449	0.00588892	0.685432	0.719517	0.381602	NA	0.000928583	2.38703	XLOC_005351	Unannotated_TU
XLOC_007598	Chr12	10692387	10710670	898	-	.	0	2.58665	0.437839	0.505412	0	0	0.0525089	0	0	0	0	0.0486267	2.58665	47.1131	0	5.47775	0.813214	1.0525	0	0	0.102037	0	0	0	0	0.103089	-0.371453	0.483815	0.926991	-0.0504049	0.923063	NA	-2.1623	0.00593746	0.685432	-0.806786	0.348354	NA	0.00593746	2.1623	XLOC_007598	Unannotated_TU
XLOC_047702	GL892673.2	14316	14904	574	-	.	0.150192	1.87348	1.21775	0.0988371	1.29131	0.654458	0	0.0772828	0.0787264	0.202885	0	0.684671	1.87348	21.8116	0.245429	3.96747	2.26176	0.205824	2.83112	1.31197	0	0.173496	0.147705	0.32245	0	1.45151	-0.571237	0.408404	0.919869	0.770499	0.316919	NA	-2.15225	0.0055521	0.661621	-0.589945	0.512241	NA	0.0055521	2.15225	XLOC_047702	Unannotated_TU
XLOC_051733	GL896326.1	1579	3927	1113	ACP5|transcript:ENSSSCT00000014867	ENSSSCG00000013612	230.513	8.889	34.6196	14.2214	13.1165	18.9318	9.91357	6.21762	18.5547	5.85943	7.66161	8.51365	230.513	8848.41	376.683	18.8243	64.3002	29.6153	28.7571	37.9519	19.2643	13.9583	34.812	9.31252	13.0786	18.0491	-2.33733	0.00052881	0.173736	-0.525387	0.370079	0.990567	-2.13303	0.0039312	0.552349	-0.407305	0.348223	0.573942	0.00052881	2.33733	ENSSSCG00000013612	tartrate-resistant acid phosphatase type 5 precursor [Source:RefSeq peptideAcc:NP_999374]
XLOC_033486	Chr5	18303984	18306226	1152	gene:ENSSSCG00000000246|transcript:ENSSSCT00000000265	ENSSSCG00000000246	7.52093	2.20303	0.644681	0.763328	1.11898	1.60082	0.900492	0.539101	0.235359	0.758178	0.643672	1.13716	7.52093	298.812	12.29	4.66535	1.19739	1.58959	2.4533	3.20911	1.74986	1.21026	0.441578	1.20499	1.09877	2.41079	-1.71004	0.00901524	0.643333	0.626447	0.331929	0.990567	-2.13014	0.00289432	0.473697	0.107739	0.849248	0.915924	0.00289432	2.13014	ENSSSCG00000000246
XLOC_048252	GL893207.1	107	20936	3171	gene:ENSSSCG00000023745|transcript:ENSSSCT00000022578	ENSSSCG00000023745	0.149529	0.0813908	0.0413308	0.277311	0.111792	0.0646183	0	0	0	0	0	0	0.277311	16.6353	0.244345	0.172361	0.0767651	0.577487	0.245097	0.129539	0	0	0	0	0	0	0.0575673	0.93319	0.989642	NA	NA	NA	-2.11636	0.00696189	NA	-2.78758	0.00278212	NA	NA	NA	ENSSSCG00000023745
XLOC_004856	Chr10	1055380	1066869	917	-	.	0.188026	0.562901	0.285845	0.928012	0.632582	1.1545	0	0	0	0	0	0.380953	1.1545	19.7744	0.307255	1.19206	0.53091	1.93254	1.3869	2.31439	0	0	0	0	0	0.807626	0.778401	0.209443	0.918862	0.480594	0.39433	NA	-2.11376	0.00705759	NA	-1.8898	0.025697	0.19244	0.00705759	2.11376	XLOC_004856	Unannotated_TU
XLOC_030159	Chr4	97721030	97736619	7395	\CD48|transcript:ENSSSCT00000006990,CD48|transcript:ENSSSCT00000034783,CD48|transcript:ENSSSCT00000035251,CD48|transcript:ENSSSCT00000033237\""	ENSSSCG00000006379	73.1299	4.64178	13.4339	12.3477	8.94674	16.5143	6.93108	5.40482	3.47701	8.60626	6.361	9.91433	73.1299	18651.2	119.502	9.82992	24.9512	25.7134	19.6152	33.1057	13.4687	12.1336	6.52353	13.6781	10.8584	21.0185	-1.52539	0.0209172	0.845016	0.788975	0.0969075	0.990567	-2.11073	0.0029309	0.476667	0.0370253	0.934065	0.964086	0.0029309	2.11073	ENSSSCG00000006379	CD48 molecule [Source:HGNC SymbolAcc:HGNC:1683]
XLOC_050646	GL895401.1	113391	118204	2225	-	.	0.0193731	0.637976	0.412323	2.43503	0.159322	0.0613947	0.0423847	0.0199372	0	0	0	0.039251	2.43503	102.495	0.0316576	1.35104	0.765822	5.07084	0.349305	0.123076	0.0823632	0.0447581	0	0	0	0.0832127	0.677452	0.339515	0.919869	-0.163099	0.7908	NA	-2.10837	0.00654914	0.729975	-3.25799	NA	NA	NA	3.25799	XLOC_050646	Unannotated_TU
XLOC_029331	Chr3	81023760	81025726	1967	-	.	0.0657423	0.721655	0.133259	0.173053	0.0163836	0.0868093	0	0.0451046	0	0	0	0	0.721655	28.7914	0.10743	1.52825	0.247506	0.360374	0.0359201	0.174024	0	0.101258	0	0	0	0	-1.18698	0.0912261	0.918862	-0.343577	0.500299	NA	-2.10456	0.00719041	0.762036	-1.62221	0.0800383	NA	0.00719041	2.10456	XLOC_029331	Unannotated_TU
XLOC_050746	GL895563.1	71931	79260	2084	-	.	3.30941	0	0.545035	0.353897	0.64948	0.163871	0.135757	0.0425723	0.130103	0.251465	0.400288	0.230487	3.30941	237.861	5.40792	0	1.01231	0.736975	1.42395	0.328508	0.263807	0.0955727	0.244097	0.399659	0.683305	0.488635	-0.85455	0.21245	0.918862	1.18547	0.107418	0.990567	-2.09579	0.00717031	0.762036	0.267317	0.703772	0.831817	0.00717031	2.09579	XLOC_050746	Unannotated_TU
XLOC_027546	Chr3	17613939	17633742	5197	-	.	0.174179	0.0331076	0.0420306	0.00545819	0.018603	0.0591413	0.00907312	0.00853576	0	0.0336125	0	0.0504138	0.174179	31.2192	0.284626	0.070112	0.0780649	0.0113664	0.040786	0.118559	0.0176311	0.0191624	0	0.0534211	0	0.106878	-1.35922	0.0559701	0.918862	0.792711	0.30322	NA	-2.09331	0.00739111	0.769732	0.27102	0.770504	NA	0.00739111	2.09331	.
XLOC_045153	Chr9	144987393	145014657	4160	-	.	0.103618	1.04436	0.892636	0.518229	0.929612	0.771677	0.079344	0.18128	0	0.0139971	0.0334214	0.115465	1.04436	88.119	0.169322	2.21163	1.65792	1.07919	2.03812	1.54696	0.154183	0.406965	0	0.022246	0.0570516	0.244787	-0.0707798	0.899848	0.984227	-0.290667	0.716659	NA	-2.0913	0.00352914	0.524483	-2.90872	4.1e-06	0.000999718	4.1e-06	2.90872	XLOC_045153	Unannotated_TU
XLOC_004548	Chr1	283769695	283771029	1335	-	.	0.678057	0.161105	0.16362	0.764932	0.313817	0.0511622	0	0.0332287	0.0338494	0.0436165	0	0.0327092	0.764932	31.2192	1.10802	0.341172	0.303898	1.59294	0.688025	0.102563	0	0.0745968	0.0635078	0.0693207	0	0.0693439	-0.368826	0.599397	0.939805	0.0654639	0.921806	NA	-2.08698	0.00747235	0.769732	-1.94078	0.033837	NA	0.00747235	2.08698	XLOC_004548	Unannotated_TU
XLOC_040814	Chr7	80046917	80049780	753	gene:ENSSSCG00000001979|transcript:ENSSSCT00000002214	ENSSSCG00000001979	0.686933	0.342749	0.116034	0.0753419	0.17119	0.090706	0	0	0	0.309312	0.0615464	0.521914	0.686933	17.8395	1.12252	0.725841	0.215513	0.156896	0.375325	0.181836	0	0	0	0.491597	0.105062	1.10646	-1.37812	0.0532964	0.918862	1.64748	0.0357554	NA	-2.08063	0.00791001	NA	1.24485	0.15926	NA	0.00791001	2.08063	ENSSSCG00000001979
XLOC_052646	JH118618.1	624	3770	1823	-	.	0	0.94383	0.215677	0.886931	0.636399	0.2248	0	0.0243337	0	0.0319408	0	0	0.94383	34.8986	0	1.99875	0.400585	1.84699	1.39527	0.450649	0	0.054628	0	0.0507642	0	0	0.280915	0.685557	0.948324	0.142704	0.79015	NA	-2.07754	0.00817585	0.783035	-3.22472	0.00019009	0.0155682	0.00019009	3.22472	XLOC_052646	Unannotated_TU
XLOC_000872	Chr1	208378661	208390465	1747	TOMM20L|transcript:ENSSSCT00000005592	ENSSSCG00000005075	0.370106	0.147733	0.07502	0.0324742	0.0184468	0.0586448	0	0.0253923	0	0.099991	0	0.0249953	0.370106	22.2994	0.604792	0.312855	0.139337	0.067626	0.0404436	0.117563	0	0.0570044	0	0.158918	0	0.0529904	-1.75024	0.0139425	0.745896	0.601061	0.380622	NA	-2.07184	0.0083766	NA	0.453385	0.630087	NA	0.0083766	2.07184	ENSSSCG00000005075	translocase of outer mitochondrial membrane 20 like [Source:HGNC SymbolAcc:HGNC:33752]
XLOC_045136	Chr9	143687677	143703897	2261	\ATF3|transcript:ENSSSCT00000016988,ATF3|transcript:ENSSSCT00000035485,ATF3|transcript:ENSSSCT00000033171,ATF3|transcript:ENSSSCT00000033973\""	ENSSSCG00000015595	16.1477	5.99281	1.10134	0.953487	1.25428	3.45888	1.96036	1.86388	0.539629	0.180273	0.327957	1.44848	16.1477	1259.17	26.387	12.691	2.04556	1.98559	2.74995	6.93392	3.80943	4.18432	1.01245	0.286511	0.559834	3.07079	-1.99501	0.0024839	0.359528	-0.99463	0.107091	0.990567	-2.06664	0.00319473	0.494686	-1.0875	0.0889943	0.321832	0.0024839	2.06664	ENSSSCG00000015595	activating transcription factor 3 [Source:HGNC SymbolAcc:HGNC:785]
XLOC_050360	GL895017.1	6274	8439	912	-	.	0.945286	0.188662	0.23951	0	0.0706723	0.37446	0.0517029	0.0486407	0	0.19154	0	0.0957605	0.945286	29.7326	1.5447	0.399531	0.44485	0	0.154945	0.75067	0.10047	0.109196	0	0.304418	0	0.203014	-1.25513	0.0810335	0.918862	0.553044	0.457059	NA	-2.06272	0.00832376	0.788936	0.0219873	0.981348	NA	0.00832376	2.06272	XLOC_050360	Unannotated_TU
XLOC_039696	Chr7	60600097	60672951	787	-	ENSSSCG00000001859;ENSSSCG00000025594	14.4049	35.9096	7.54941	37.3411	0.450435	0.781086	6.0514	2.14192	1.2058	1.1838	1.11886	2.05295	37.3411	573.21	23.539	76.0459	14.0218	77.761	0.987553	1.56582	11.7593	4.80851	2.26231	1.88144	1.90994	4.35228	-0.598965	0.395988	0.919869	-0.791694	0.207277	0.990567	-2.05717	0.0012932	0.295936	-1.82909	NA	NA	NA	2.05717	ENSSSCG00000001859	GDP-D-glucose phosphorylase 1 [Source:HGNC SymbolAcc:HGNC:34360]
XLOC_039696	Chr7	60600097	60672951	787	-	ENSSSCG00000001859;ENSSSCG00000025594	14.4049	35.9096	7.54941	37.3411	0.450435	0.781086	6.0514	2.14192	1.2058	1.1838	1.11886	2.05295	37.3411	573.21	23.539	76.0459	14.0218	77.761	0.987553	1.56582	11.7593	4.80851	2.26231	1.88144	1.90994	4.35228	-0.598965	0.395988	0.919869	-0.791694	0.207277	0.990567	-2.05717	0.0012932	0.295936	-1.82909	NA	NA	NA	2.05717	ENSSSCG00000025594
XLOC_005315	Chr10	15666957	15670573	1741	MIXL1|transcript:ENSSSCT00000028922	ENSSSCG00000030675	0.222829	0.123535	0.401485	0.162931	0	0.0980781	0.0270839	0.0254798	0	0	0.0266194	0.0752443	0.401485	14.2314	0.364126	0.261611	0.745693	0.339296	0	0.196614	0.0526301	0.0572009	0	0	0.0454403	0.159519	-1.14799	0.105394	0.918862	0.238019	0.730113	NA	-2.05661	0.00813648	0.783035	-0.475986	0.612576	NA	0.00813648	2.05661	ENSSSCG00000030675	Mix paired-like homeobox [Source:HGNC SymbolAcc:HGNC:13363]
XLOC_030696	Chr4	30819708	30821788	1529	TRHR|transcript:ENSSSCT00000006619	ENSSSCG00000006030	0.873941	0.19693	0.028572	0.0742086	0.0210769	0.0893415	0.0308391	0.0580253	0	0.266577	0.151551	0.028559	0.873941	46.0855	1.42811	0.417038	0.0530678	0.154536	0.0462099	0.1791	0.0599274	0.130264	0	0.423677	0.258704	0.0605456	-1.85243	0.00953844	0.644782	1.32303	0.099935	NA	-2.05267	0.00876811	0.80235	1.39942	0.117065	NA	0.00876811	2.05267	ENSSSCG00000006030	thyrotropin releasing hormone receptor [Source:HGNC SymbolAcc:HGNC:12299]
XLOC_047354	Chr9	149713357	149714330	974	-	.	0.663835	0.0441633	0.224264	0.174741	0.132347	0.14025	0	0	0	0	0	0	0.663835	22.2994	1.08478	0.0935247	0.416533	0.363889	0.290164	0.281154	0	0	0	0	0	0	-1.04872	0.141116	0.918862	NA	NA	NA	-2.05032	0.00875603	NA	-1.5309	0.0972631	NA	NA	NA	XLOC_047354	Unannotated_TU
XLOC_045117	Chr9	139907717	139933040	4152	PRG4|transcript:ENSSSCT00000031330	ENSSSCG00000029449	0.083054	0.0207202	0.526091	0.28011	0.0776169	0.0246754	0.0113567	0	0.0217673	0.0140241	0.0223239	0.010517	0.526091	44.4731	0.135719	0.0438791	0.977128	0.583315	0.170171	0.0494661	0.0220686	0	0.0408396	0.0222888	0.0381077	0.0222963	-0.620971	0.376667	0.919869	0.201593	0.792544	NA	-2.04899	0.00844367	0.790634	-1.51986	0.0863776	NA	0.00844367	2.04899	ENSSSCG00000029449	proteoglycan 4 [Source:HGNC SymbolAcc:HGNC:9364]
XLOC_032942	Chr5	52504327	52625155	3776	BCAT1|transcript:ENSSSCT00000026706	ENSSSCG00000029163	12.1233	0.774635	2.61472	1.17191	1.8264	2.11634	0.849154	1.30402	0.753947	0.200467	0.405023	1.11017	12.1233	1578.8	19.8107	1.64045	4.85641	2.44045	4.00428	4.24256	1.6501	2.92747	1.41455	0.318607	0.691388	2.35358	-1.74967	0.0079141	0.620091	-0.672562	0.209283	0.990567	-2.04808	0.00374683	0.535439	-1.09886	0.0315536	0.208354	0.00374683	2.04808	ENSSSCG00000029163	branched chain amino acid transaminase 1 [Source:HGNC SymbolAcc:HGNC:976]
XLOC_000105	Chr1	18783705	18819681	3279	ZC3H12D|transcript:ENSSSCT00000004544	ENSSSCG00000004109	2.19535	0.104947	0.786066	0.622863	0.520893	1.18731	0.215705	0.162343	0.124032	0.372915	0.522947	0.665855	2.19535	248.267	3.58743	0.222246	1.45999	1.29708	1.14203	2.38017	0.419163	0.364453	0.232707	0.592683	0.892689	1.41162	-0.857768	0.198401	0.918862	1.50725	0.0110352	0.435214	-2.04411	0.0047184	0.603186	0.0162521	0.975799	0.987615	0.0047184	2.04411	ENSSSCG00000004109	zinc finger CCCH-type containing 12D [Source:HGNC SymbolAcc:HGNC:21175]
XLOC_026594	Chr3	18778859	18787197	2510	\CD19|transcript:ENSSSCT00000008555,CD19|transcript:ENSSSCT00000035733\""	ENSSSCG00000007807	0.789973	0.496986	5.15189	2.588	1.41232	5.74169	0.319363	0.459509	0.180036	1.34551	1.18169	2.55738	5.74169	269.187	1.2909	1.05247	9.56878	5.38938	3.09643	11.5102	0.620595	1.03158	0.337781	2.13845	2.01719	5.42167	0.235251	0.706573	0.953237	2.27152	1.2e-05	0.00415804	-2.04247	0.00227501	0.401644	-0.367829	0.504022	0.694314	1.2e-05	2.27152	ENSSSCG00000007807	CD19 molecule [Source:HGNC SymbolAcc:HGNC:1633]
XLOC_034381	Chr5	24147121	24148551	1431	-	.	0.150612	0.631248	0.152644	0.0396453	0.405365	0.167055	0	0	0.0315786	0.0406905	0	0.0610297	0.631248	18.3218	0.246115	1.33679	0.28351	0.0825595	0.888741	0.33489	0	0	0.0592473	0.0646703	0	0.129384	-0.604535	0.384197	0.919869	0.246671	0.69359	NA	-2.04173	0.00922747	NA	-1.21829	0.188642	NA	0.00922747	2.04173	XLOC_034381	Unannotated_TU
XLOC_014348	Chr14	2823373	2839311	3569	gene:ENSSSCG00000028560|transcript:ENSSSCT00000030359	ENSSSCG00000028560	0.422717	0	0.42842	0.818639	0.740425	0.947304	0.0396355	0	0	0.0326299	0	0.0856451	0.947304	63.1505	0.690763	0	0.79572	1.70478	1.62334	1.89903	0.0770207	0	0	0.0518594	0	0.181569	0.5969	0.381304	0.919869	0.424349	0.565315	NA	-2.04037	0.00942204	0.823592	-3.38037	4.3e-07	0.000175098	4.3e-07	3.38037	ENSSSCG00000028560
XLOC_013225	Chr13	191260167	191261569	1275	-	.	0.371887	0.337373	0.17132	0.889921	0.454963	0.455344	0	0	0.0354423	0.182676	0	0.342484	0.889921	21.4648	0.607702	0.714455	0.318199	1.85322	0.997481	0.912815	0	0	0.0664964	0.290332	0	0.726072	0.356786	0.573939	0.936875	1.08092	0.161232	NA	-2.03945	0.00928478	NA	-1.05512	0.185241	0.431544	0.00928478	2.03945	XLOC_013225	Unannotated_TU
XLOC_006016	Chr10	45688028	45689388	1361	-	.	0.0316716	0.316055	0.449385	0.18758	0.686679	0	0	0	0	0	0	0	0.686679	17.4997	0.0517547	0.669309	0.834658	0.390626	1.50551	0	0	0	0	0	0	0	-0.0459396	0.949066	0.992078	NA	NA	NA	-2.02471	0.00966476	NA	-2.00753	0.032227	NA	NA	NA	XLOC_006016	Unannotated_TU
XLOC_020781	Chr17	39039393	39044546	4669	-	.	0.110786	0.0368516	1.16959	0.874864	0.0483157	0.0512006	0.0403967	0.0570062	0.038714	0.0374136	0.00992598	0.252517	1.16959	111.183	0.181036	0.0780407	2.17233	1.82186	0.105929	0.10264	0.0784999	0.127976	0.0726348	0.0594623	0.016944	0.53534	-0.394062	0.578704	0.938186	0.577326	0.459056	NA	-2.02344	0.00642149	0.718845	-1.06513	0.217961	0.460169	0.00642149	2.02344	XLOC_020781	Unannotated_TU
XLOC_008275	Chr12	1120269	1131440	9008	-	.	0.0143556	0.0716281	0.116394	0.0314901	0.103749	0.0492851	0.0104691	0.00492455	0	0.0387842	0.0102896	0.0678658	0.116394	21.3471	0.0234585	0.151687	0.216183	0.0655765	0.227464	0.0988004	0.0203439	0.0110554	0	0.0616407	0.0175647	0.143876	-0.280566	0.664795	0.946864	1.54025	0.0549147	NA	-2.01723	0.00886713	0.80235	-0.157081	0.836158	0.907434	0.00886713	2.01723	.
XLOC_041310	Chr7	6060915	6073654	510	-	.	0.591638	4.3015	0	0.22248	0.126379	0	0	0.086981	0.0886058	0.114173	0	0.256863	4.3015	44.4957	0.966798	9.1093	0	0.463305	0.277078	0	0	0.195268	0.166241	0.181457	0	0.544554	-1.87326	0.00935647	0.643333	0.249038	0.723196	NA	-2.01222	0.0104479	0.858242	0.179744	0.845919	NA	0.00935647	2.01222	XLOC_041310	Unannotated_TU
XLOC_046487	Chr9	29275827	29276530	703	-	.	0.0613158	0.489503	0.99429	0.282452	1.51277	1.26305	0	0	0	0.82828	0	0.869608	1.51277	21.6855	0.100196	1.03662	1.84673	0.588193	3.31666	2.53199	0	0	0	1.3164	0	1.84358	0.503036	0.458922	0.923571	1.91406	0.0160095	NA	-2.01141	0.0101168	NA	-0.228304	0.785688	0.879448	0.0101168	2.01141	XLOC_046487	Unannotated_TU
XLOC_024305	Chr2	70615646	70617414	738	-	.	27.1597	1.28229	6.15638	4.18959	2.88205	5.22905	2.04458	2.28414	1.83695	3.47159	3.07707	2.54427	27.1597	691.282	44.3818	2.71551	11.4345	8.72463	6.31873	10.4825	3.97307	5.12777	3.44646	5.51748	5.25266	5.39389	-1.63576	0.0143292	0.754486	0.724256	0.20626	0.990567	-2.01068	0.00516891	0.63649	0.269754	0.623486	0.777637	0.00516891	2.01068	XLOC_024305	Unannotated_TU
XLOC_010195	Chr13	37144794	37229098	2486	gene:ENSSSCG00000029447|transcript:ENSSSCT00000031302	ENSSSCG00000027192;ENSSSCG00000029447	0.156052	0.155726	0.105438	0	0.259264	0.865447	0.0189674	0	0	0.49187	0.149137	0.368867	0.865447	45.5396	0.255005	0.329782	0.195834	0	0.568422	1.73494	0.036858	0	0	0.78174	0.254583	0.782002	0.508565	0.476206	0.925781	3.11331	6.41e-05	0.0136571	-2.0104	0.0104159	NA	0.366876	0.671527	0.809747	6.41e-05	3.11331	ENSSSCG00000027192	IQ motif containing F3 [Source:HGNC SymbolAcc:HGNC:31816]
XLOC_010195	Chr13	37144794	37229098	2486	gene:ENSSSCG00000029447|transcript:ENSSSCT00000031302	ENSSSCG00000027192;ENSSSCG00000029447	0.156052	0.155726	0.105438	0	0.259264	0.865447	0.0189674	0	0	0.49187	0.149137	0.368867	0.865447	45.5396	0.255005	0.329782	0.195834	0	0.568422	1.73494	0.036858	0	0	0.78174	0.254583	0.782002	0.508565	0.476206	0.925781	3.11331	6.41e-05	0.0136571	-2.0104	0.0104159	NA	0.366876	0.671527	0.809747	6.41e-05	3.11331	ENSSSCG00000029447
XLOC_041656	Chr7	53614970	53616699	1730	-	.	0.174413	0.174049	0.303029	0.360727	0.167653	0.690912	0	0	0.0261208	0.0336578	0	0.176686	0.690912	22.3259	0.28501	0.368584	0.562826	0.751196	0.367569	1.38505	0	0	0.0490075	0.0534932	0	0.374578	0.345845	0.590644	0.938938	0.562995	0.421631	NA	-2.0082	0.0104024	NA	-1.60355	0.0584991	0.269401	0.0104024	2.0082	XLOC_041656	Unannotated_TU
XLOC_005630	Chr10	72841461	72850122	2171	-	.	1.70752	0.0396269	0.744544	0.378913	0.920335	0.865174	0.130317	0.122599	0.104074	0.0536417	0.0640411	0.0804547	1.70752	127.85	2.79027	0.083918	1.38287	0.789069	2.01778	1.73439	0.253235	0.275228	0.195262	0.085254	0.10932	0.170565	-0.674751	0.323231	0.918862	-0.434631	0.576245	NA	-2.00223	0.00736389	0.769732	-2.37088	0.00073802	0.0365322	0.00073802	2.37088	XLOC_005630	Unannotated_TU
XLOC_018475	Chr15	145989524	145991252	1578	-	.	0.491692	0	0.387587	0.719043	0.428871	0.735822	0	0.0281117	0	0.1476	0	0.221378	0.735822	26.7593	0.803477	0	0.719879	1.49737	0.940275	1.47508	0	0.0631095	0	0.234583	0	0.469324	0.261315	0.706015	0.953237	1.1214	0.142643	NA	-1.99356	0.0110774	0.876324	-1.50205	0.050336	0.254409	0.0110774	1.99356	XLOC_018475	Unannotated_TU
XLOC_005883	Chr10	22938770	22940328	1559	-	.	0.0552983	1.21402	0.532422	0	0.0413426	0.0657167	0.0604914	0.113817	0	0	0.029727	0.224076	1.21402	38.3885	0.0903632	2.57094	0.988886	0	0.0906413	0.13174	0.117548	0.255514	0	0	0.0507451	0.475044	-2.43932	0.000522484	0.173701	0.174379	0.82112	NA	-1.98371	0.00928862	0.823592	0.63712	0.496502	NA	0.000522484	2.43932	XLOC_005883	Unannotated_TU
XLOC_045343	Chr9	6757352	6762786	3050	gene:ENSSSCG00000029202|transcript:ENSSSCT00000026744	ENSSSCG00000029202	0.141328	0.606441	0.171882	0.204609	0.169057	0	0.04638	0.0727218	0	0	0.0303898	0.0715849	0.606441	37.516	0.230945	1.28426	0.319242	0.426088	0.370649	0	0.0901269	0.163257	0	0	0.0518764	0.151761	-1.0238	0.139919	0.918862	-0.040432	0.958778	NA	-1.97953	0.00727344	0.764568	-0.860251	0.355766	NA	0.00727344	1.97953	ENSSSCG00000029202
XLOC_025349	Chr2	47823598	47824687	1090	-	.	0.118638	0.434097	0.240477	0.0260241	0.798272	0	0	0	0	0	0	0.360551	0.798272	16.2929	0.193866	0.919287	0.446646	0.0541939	1.75017	0	0	0	0	0	0	0.764374	-0.137632	0.848548	0.978048	0.52782	0.36567	NA	-1.97726	0.0114684	NA	-0.519027	0.578104	NA	0.0114684	1.97726	XLOC_025349	Unannotated_TU
XLOC_044827	Chr9	74095741	74105705	1234	C4BPB|transcript:ENSSSCT00000017059	ENSSSCG00000015661	0.244518	1.01089	1.4869	2.5286	1.20131	2.21399	0.0382115	0.21569	0.10986	0.707797	0.6009	0.601568	2.5286	59.0283	0.399568	2.14076	2.76168	5.26568	2.63381	4.43832	0.0742537	0.484214	0.206117	1.12492	1.02576	1.27533	0.700924	0.207448	0.918862	1.9248	0.00778125	0.362938	-1.97433	0.0054088	0.65358	-0.853421	0.14421	0.388049	0.0054088	1.97433	ENSSSCG00000015661	complement component 4 binding protein beta [Source:HGNC SymbolAcc:HGNC:1328]
XLOC_044096	Chr8	121574200	121575507	1308	-	.	0.889783	0.230203	0.534393	0.238554	0.591313	0.0261092	0.0720994	0.101744	0.0690963	0.0890337	0.177158	0.233691	0.889783	40.139	1.454	0.487501	0.992547	0.496777	1.29642	0.0523403	0.140106	0.22841	0.129638	0.141503	0.302414	0.495427	-1.04463	0.130819	0.918862	0.687919	0.385921	NA	-1.965	0.00765103	0.778333	-0.158083	0.853962	NA	0.00765103	1.965	XLOC_044096	Unannotated_TU
XLOC_048982	GL893815.1	1740	2548	808	-	.	0.640174	0.319419	1.08135	0.631921	0.0797687	0.633988	0.116715	0.109803	0	0	0.0573569	0.432344	1.08135	17.8395	1.04611	0.676433	2.00843	1.31595	0.174888	1.27094	0.226804	0.246502	0	0	0.0979103	0.916576	-0.71979	0.287148	0.918862	0.331811	0.662759	NA	-1.96492	0.0100161	0.843317	-0.795116	0.380029	NA	0.0100161	1.96492	XLOC_048982	Unannotated_TU
XLOC_016271	Chr14	153133921	153137175	1833	-	.	0.0235161	1.61922	1.19167	0	0	0	0.102898	0.193608	0	0	0	0.0714677	1.61922	60.2001	0.0384278	3.42903	2.21333	0	0	0	0.199954	0.434639	0	0	0	0.151513	-3.66041	2.37e-07	0.00110416	-0.647261	0.388075	NA	-1.95637	0.0101	0.843317	0.60418	0.387568	NA	2.37e-07	3.66041	.
XLOC_007837	Chr12	25733965	25739067	1556	-	.	2.2716	0.0552892	0.336915	0.638058	0.72489	0.592591	0.030304	0	0.174251	0.149687	0.238275	0.056127	2.2716	121.904	3.71204	0.117086	0.625764	1.32873	1.58928	1.18795	0.0588875	0	0.326927	0.2379	0.406743	0.11899	-0.87622	0.207253	0.918862	0.593905	0.460511	NA	-1.95524	0.0123966	0.94417	-1.09323	0.136809	0.379818	0.0123966	1.95524	XLOC_007837	Unannotated_TU
XLOC_044095	Chr8	121572626	121574102	1477	-	.	0.817157	0.582465	0.29578	0.230464	0.109095	0.184974	0.0957746	0.180204	0	0.0788464	0.0627548	0.118258	0.817157	41.6256	1.33532	1.23349	0.549361	0.47993	0.239184	0.370812	0.186112	0.40455	0	0.125312	0.107125	0.250709	-1.66823	0.00937253	0.643333	0.120558	0.880812	NA	-1.95179	0.00835951	0.788936	-0.334811	0.691648	NA	0.00835951	1.95179	XLOC_044095	Unannotated_TU
XLOC_018305	Chr15	121086543	121087553	1011	-	.	2.98452	0.127641	0.432113	1.01007	0.318759	0.810701	0.09328	0.438777	0.0446973	0	0.0458402	0.25915	2.98452	104.064	4.87702	0.270306	0.802579	2.10343	0.698862	1.62519	0.181264	0.985032	0.0838605	0	0.0782508	0.549402	-1.03514	0.137073	0.918862	-0.399543	0.617694	NA	-1.94692	0.0111154	0.876324	-1.80326	0.0308918	0.206678	0.0111154	1.94692	XLOC_018305	Unannotated_TU
XLOC_002853	Chr1	308404374	308406185	1391	-	.	0	0.618476	0.565319	0.0203927	0.764541	0.491025	0	0.031891	0	0	0	0.0313924	0.764541	19.9135	0	1.30975	1.04999	0.0424668	1.67621	0.984344	0	0.0715936	0	0	0	0.0665522	-0.0313576	0.96506	0.994669	-0.000649211	0.998992	NA	-1.94653	0.0131526	0.967952	-2.41903	0.0093858	NA	0.0093858	2.41903	XLOC_002853	Unannotated_TU
XLOC_044456	Chr9	16268558	16269068	319	-	.	8.64803	5.12405	9.03861	3.91259	12.931	0.535279	0.147815	0.278121	2.26653	1.82533	0.871682	2.46396	12.931	95.1442	14.1318	10.8512	16.7877	8.14777	28.3506	1.07306	0.287238	0.624368	4.25244	2.90104	1.48799	5.22362	-0.67744	0.300437	0.918862	0.492086	0.527448	NA	-1.93963	0.00767527	0.778333	-0.930294	0.233561	0.474589	0.00767527	1.93963	XLOC_044456	Unannotated_TU
XLOC_021189	Chr18	21321358	21326482	4027	LRRC4|transcript:ENSSSCT00000018061	ENSSSCG00000016589	2.23714	0.427266	1.0523	1.06365	0.872286	0.890448	0.316149	0.209299	0.22443	0.130135	0.333744	0.455427	2.23714	310.705	3.65572	0.904823	1.95447	2.21499	1.91244	1.78505	0.614349	0.469866	0.421072	0.206826	0.569713	0.965511	-0.889644	0.139329	0.918862	0.291859	0.633489	0.990567	-1.93731	0.00363978	0.531758	-1.00488	0.0475456	0.249791	0.00363978	1.93731	ENSSSCG00000016589	leucine rich repeat containing 4 [Source:HGNC SymbolAcc:HGNC:15586]
XLOC_017518	Chr15	145991813	146000656	3209	gene:ENSSSCG00000016277|transcript:ENSSSCT00000017725	ENSSSCG00000016277	1.88056	0.107236	0.871282	0.548055	0.271149	0.478899	0.308574	0.124414	0.0704097	0.0907262	0.043326	0.489873	1.88056	208.128	3.07303	0.227094	1.61826	1.1413	0.594479	0.960034	0.599629	0.279302	0.132102	0.144193	0.0739591	1.03854	-1.34992	0.0408736	0.918862	0.101988	0.889828	0.995004	-1.9369	0.00778331	0.778556	-0.673115	0.323425	0.553425	0.00778331	1.9369	ENSSSCG00000016277
XLOC_007487	Chr12	769839	771385	1084	-	.	0.198824	0.753954	0.161205	0.0523362	0.327022	0.472566	0	0	0.0416872	0.698307	0.0427531	0.040283	0.753954	28.1912	0.324899	1.59665	0.299412	0.108988	0.716978	0.94734	0	0	0.078213	1.10984	0.0729811	0.0854005	-0.470689	0.498317	0.927757	1.56096	0.0501036	NA	-1.93057	0.0139663	NA	0.517756	0.565533	0.738492	0.0139663	1.93057	XLOC_007487	Unannotated_TU
XLOC_014413	Chr14	13007011	13059496	3678	NUGGC|transcript:ENSSSCT00000010606	ENSSSCG00000009673	0.175795	0.128647	1.71041	1.22627	0.192764	1.53205	0.102562	0.132671	0.0491452	0.0949887	0.126004	0.249321	1.71041	128.082	0.287268	0.272437	3.1768	2.55366	0.422623	3.07126	0.199302	0.29784	0.0922055	0.150968	0.215094	0.528564	0.213908	0.747557	0.960851	0.658544	0.340685	NA	-1.92516	0.00689657	0.743107	-1.81324	0.00764024	0.116908	0.00689657	1.92516	ENSSSCG00000009673	\nuclear GTPase, germinal center associated [Source:HGNC SymbolAcc:HGNC:33550]\""
XLOC_017862	Chr15	58149132	58149577	428	-	.	1.71212	0	1.93936	0.397658	4.59304	0	0	0	0.105582	0.136047	0	0	4.59304	36.8098	2.79778	0	3.60204	0.828103	10.07	0	0	0	0.198091	0.216222	0	0	-0.0923775	0.897844	0.983667	0.0642088	0.906058	NA	-1.92316	0.0143276	0.999976	-1.91395	0.0420059	NA	0.0143276	1.92316	XLOC_017862	Unannotated_TU
XLOC_005903	Chr10	27697985	27698652	668	-	.	0.193586	0.837119	0.523193	0.254787	0.0482433	0	0	0.0664077	0	0	0	0.392216	0.837119	11.342	0.316339	1.77277	0.971745	0.530581	0.105771	0	0	0.149082	0	0	0	0.831504	-1.36914	0.0568071	NA	0.33793	0.562486	NA	-1.92247	0.0144433	NA	0.132296	0.882575	NA	0.0144433	1.92247	.
XLOC_040563	Chr7	41752082	41757318	1231	\TREML1|transcript:ENSSSCT00000034405,TREML1|transcript:ENSSSCT00000001793,TREML1|transcript:ENSSSCT00000032730\""	ENSSSCG00000001613	2.27606	0.209659	0.816241	0.253476	0.261792	1.49809	0.344742	0	0	0.141904	0.0752955	0.638507	2.27606	96.6309	3.71932	0.443995	1.51603	0.527851	0.573964	3.00317	0.669912	0	0	0.225532	0.128532	1.35364	-0.990198	0.149602	0.918862	0.521901	0.515185	NA	-1.92135	0.0136756	0.993366	-0.704478	0.380813	0.600322	0.0136756	1.92135	ENSSSCG00000001613
XLOC_004586	Chr1	289787584	289788649	1066	-	.	0.485235	0.0403518	0.204909	0.0798299	0.0604626	0.44851	0	0	0	0	0.0869501	0.0409632	0.485235	17.8395	0.792925	0.0854531	0.380585	0.166242	0.132561	0.899114	0	0	0	0	0.148427	0.0868426	-0.578286	0.420703	0.919869	0.452292	0.412828	NA	-1.92112	0.0136807	NA	-0.816105	0.383899	NA	0.0136807	1.92112	XLOC_004586	Unannotated_TU
XLOC_038732	Chr6	84872484	84876869	4374	-	.	1.20229	0.590055	0.539341	1.65372	1.05359	1.35854	0.258727	0.182553	0	0.0931862	0.0317863	0.479196	1.65372	181.369	1.96467	1.24956	1.00174	3.4438	2.30993	2.72342	0.502765	0.409822	0	0.148103	0.0542603	1.0159	0.106525	0.848472	0.978048	0.240166	0.758286	0.990999	-1.91732	0.0077842	0.778556	-2.19323	0.000378201	0.0248128	0.000378201	2.19323	XLOC_038732	Unannotated_TU
XLOC_047034	Chr9	102522457	102525283	2635	-	.	0.621629	0.391788	0	0.0861214	0	0.0648023	0.0357898	0	0.034299	0	0.017588	0	0.621629	56.4919	1.01581	0.82969	0	0.179344	0	0.129907	0.0695476	0	0.0643514	0	0.0300234	0	-1.71348	0.0173443	0.792341	-0.353737	0.595669	NA	-1.91718	0.0144903	0.999976	-0.755985	0.405895	NA	0.0144903	1.91718	XLOC_047034	Unannotated_TU
XLOC_019839	Chr17	38294624	38297702	1514	-	.	0.740245	0.539819	0.375116	0.88059	0.0638571	0.383463	0.093434	0.1758	0.0298474	0.115379	0.122442	0.663366	0.88059	38.6523	1.20964	1.14318	0.696717	1.83379	0.140003	0.768718	0.181563	0.394664	0.0559993	0.183375	0.209013	1.40634	-0.626629	0.346902	0.919869	1.00964	0.193275	NA	-1.91219	0.00744295	0.769732	-0.197594	0.806368	0.891565	0.00744295	1.91219	XLOC_019839	Unannotated_TU
XLOC_031574	Chr4	30663375	30664299	925	-	.	1.0252	1.6741	0.850118	1.74797	1.56778	0.516877	0.305857	0	0.146559	0.692442	0.0501021	0.141622	1.74797	32.7058	1.67529	3.54524	1.57895	3.64007	3.43727	1.03617	0.59435	0	0.274972	1.10051	0.085526	0.300241	-0.271783	0.641539	0.944256	0.610057	0.448446	NA	-1.91209	0.00890501	0.80235	-0.9852	0.222812	0.464822	0.00890501	1.91209	XLOC_031574	Unannotated_TU
XLOC_016272	Chr14	153148963	153150605	1634	-	.	0.1319	1.34257	1.20312	0.12152	0	0.0209001	0	0.217186	0.110622	0	0	0	1.34257	44.4957	0.215539	2.84317	2.2346	0.25306	0	0.0418979	0	0.487573	0.207547	0	0	0	-2.7301	6.97e-05	0.0622491	-1.05382	0.146587	NA	-1.90983	0.00948773	0.823592	-0.745186	0.343881	NA	6.97e-05	2.7301	XLOC_016272	Unannotated_TU
XLOC_015227	Chr14	901930	904300	1766	-	.	1.12278	0.170501	0.890554	0.176687	0.401463	0.696166	0.106802	0.226072	0.076765	0	0.0787278	0.123632	1.12278	68.3849	1.83474	0.361071	1.65406	0.367942	0.880186	1.39558	0.20754	0.50752	0.144025	0	0.134391	0.262101	-1.02813	0.115143	0.918862	-0.483991	0.546252	NA	-1.90788	0.00745068	0.769732	-1.60943	0.0496943	0.253391	0.00745068	1.90788	XLOC_015227	Unannotated_TU
XLOC_039785	Chr7	79994830	79998652	1179	gene:ENSSSCG00000028985|transcript:ENSSSCT00000002216	ENSSSCG00000028985	2.44957	0.437812	2.48262	1.44357	0.683345	1.1007	0.0399941	0.301003	0.459939	0.0493877	0.235849	1	2.48262	99.6041	4.00285	0.927155	4.61105	3.00618	1.4982	2.20655	0.0777176	0.675737	0.862931	0.0784929	0.402603	2.12002	-1.0219	0.0982941	0.918862	0.246607	0.752482	NA	-1.90341	0.00857758	0.795009	-0.874774	0.215289	0.458225	0.00857758	1.90341	ENSSSCG00000028985
XLOC_040828	Chr7	80399255	80404924	1166	-	.	0.702398	0.848496	2.43536	1.7516	1.54776	0.849377	0.24264	0.15218	0.232533	0	0.0397465	1.38565	2.43536	57.815	1.14779	1.79686	4.52328	3.64763	3.39338	1.70272	0.471504	0.341636	0.436276	0	0.0678487	2.9376	-0.23849	0.667725	0.946918	0.374391	0.64061	NA	-1.90297	0.00438833	0.576029	-1.13224	0.169594	0.416159	0.00438833	1.90297	XLOC_040828	Unannotated_TU
XLOC_014349	Chr14	2866252	2869816	910	SYK|transcript:ENSSSCT00000010510	ENSSSCG00000009589	11.4157	2.22166	4.17663	4.02115	2.16024	7.61825	1.60631	1.85241	0.695215	2.81542	3.1066	3.55092	11.4157	358.277	18.6545	4.7048	7.75741	8.37385	4.73621	15.2721	3.12143	4.15857	1.30435	4.47461	5.30308	7.52801	-0.857813	0.171952	0.918862	1.27855	0.0191646	0.586684	-1.9025	0.00426086	0.576029	0.0971072	0.862479	0.922988	0.00426086	1.9025	ENSSSCG00000009589
XLOC_031492	Chr4	7661699	7663804	1287	-	.	0.63636	0.434495	0.509168	0.396731	1.07672	1.00834	0.0732759	0.034468	0.105336	0.0904865	0.180048	0.101787	1.07672	28.2459	1.03988	0.920132	0.945696	0.826173	2.36065	2.02138	0.142392	0.077379	0.197629	0.143812	0.307349	0.215791	0.0750021	0.900842	0.984427	0.501096	0.532861	NA	-1.90113	0.0095548	0.823592	-1.64994	0.0265036	0.194977	0.0095548	1.90113	XLOC_031492	Unannotated_TU
XLOC_042783	Chr8	134662112	134694136	2773	HPGDS|transcript:ENSSSCT00000010067	ENSSSCG00000009194	6.80851	0.868677	1.6542	0.992256	2.59161	1.95816	0.442113	0.383934	0.879987	1.65886	2.6239	1.22828	6.80851	651.143	11.1258	1.8396	3.0724	2.06633	5.68195	3.92547	0.859125	0.861912	1.65102	2.63646	4.47909	2.60396	-1.17229	0.0681533	0.918862	1.53211	0.0150601	0.515771	-1.89755	0.00722487	0.762563	0.688901	0.243049	0.483522	0.00722487	1.89755	ENSSSCG00000009194	hematopoietic prostaglandin D synthase [Source:HGNC SymbolAcc:HGNC:17890]
XLOC_007488	Chr12	878156	885582	2677	-	.	0.16102	1.44615	1.74616	1.34573	1.50479	2.0539	0.281826	0.215422	0.0337609	0.261015	0.155809	0.505667	2.0539	102.699	0.263123	3.06252	3.2432	2.80241	3.29916	4.11738	0.547652	0.483611	0.0633418	0.414837	0.265971	1.07202	0.282589	0.612607	0.940123	0.711491	0.309002	0.990567	-1.89326	0.00558119	0.662037	-1.76767	0.000553091	0.0307629	0.000553091	1.89326	XLOC_007488	Unannotated_TU
XLOC_002998	Chr1	8620693	8622738	1947	-	.	0.132835	0.331395	1.25652	0.291384	0.794491	0.473586	0.121091	0.0455679	0.0464191	0	0	0.0224277	1.25652	49.8099	0.217067	0.701795	2.33378	0.606794	1.74188	0.949384	0.235308	0.102298	0.0870909	0	0	0.0475471	-0.295907	0.636012	0.943243	-1.01565	0.185966	NA	-1.89241	0.00952318	0.823592	-3.43805	6.98e-05	0.00750978	6.98e-05	3.43805	XLOC_002998	Unannotated_TU
XLOC_012025	Chr13	217444708	217475990	4320	ITGB2|transcript:ENSSSCT00000029647	ENSSSCG00000025133	60.816	6.60161	16.6758	12.7976	9.20546	22.7593	9.38694	6.03793	3.50424	3.93579	6.47963	12.0892	60.816	9061	99.3797	13.9802	30.9725	26.6505	20.1824	45.6249	18.241	13.5549	6.5746	6.25523	11.061	25.6293	-1.28628	0.0445243	0.918862	0.290007	0.555096	0.990567	-1.88944	0.00592229	0.685432	-0.473723	0.310635	0.542145	0.00592229	1.88944	ENSSSCG00000025133	integrin subunit beta 2 [Source:HGNC SymbolAcc:HGNC:6155]
XLOC_021151	Chr18	15292628	15295188	2498	-	.	14.9263	9.93582	8.70934	10.7197	15.9069	19.96	4.09616	3.32081	0.687422	57.9484	63.1716	16.7115	63.1716	5406.89	24.3911	21.0411	16.1762	22.3232	34.8749	40.0133	7.95977	7.45505	1.28973	92.0986	107.836	35.4287	-0.123716	0.811357	0.972927	3.65131	1.89e-08	4.85e-05	-1.88741	0.0020198	0.38124	2.14012	0.000607103	0.0323514	1.89e-08	3.65131	XLOC_021151	Unannotated_TU
XLOC_030212	Chr4	100881294	100905268	2397	FCRL4|transcript:ENSSSCT00000007075	ENSSSCG00000006458	0.233778	0.0717815	0.510315	0.603537	0.215113	0.74086	0.059015	0	0.0188523	0.194336	0.116006	0.109304	0.74086	33.1699	0.382017	0.152012	0.947826	1.25684	0.471622	1.48518	0.11468	0	0.0353704	0.308863	0.198026	0.231725	0.353517	0.580797	0.938186	1.41928	0.0757968	NA	-1.88595	0.0143432	0.999976	-0.981032	0.166006	0.412518	0.0143432	1.88595	ENSSSCG00000006458	Fc receptor like 4 [Source:HGNC SymbolAcc:HGNC:18507]
XLOC_006015	Chr10	45686364	45687398	1035	-	.	0.0416474	0.249363	0.63314	0.54814	0.186821	0	0	0	0	0	0	0	0.63314	13.3419	0.0680562	0.528075	1.17595	1.14148	0.409594	0	0	0	0	0	0	0	-0.279411	0.698128	0.951392	NA	NA	NA	-1.88347	0.0155711	NA	-1.63005	0.077249	NA	NA	NA	XLOC_006015	Unannotated_TU
XLOC_005877	Chr10	22267957	22268211	255	-	.	4.90214	11.9767	6.85281	0	0.505515	2.41064	0	0.173962	2.12654	0	0.726971	1.02745	11.9767	61.945	8.01061	25.3632	12.728	0	1.10831	4.83255	0	0.390536	3.98979	0	1.24097	2.17822	-2.27575	0.000704965	0.200886	-0.293189	0.71216	NA	-1.88326	0.0118129	0.917325	-0.153302	0.870186	NA	0.000704965	2.27575	XLOC_005877	Unannotated_TU
XLOC_002334	Chr1	201010127	201116301	4458	\TRIM9|transcript:ENSSSCT00000005541,TRIM9|transcript:ENSSSCT00000022907\""	ENSSSCG00000005025	0.33842	0.511395	0.284189	0.375417	0.824098	0.206835	0.116349	0.0796058	0.0304098	0.026123	0.0311874	0.195903	0.824098	68.792	0.553014	1.08298	0.527833	0.781788	1.80679	0.414637	0.226092	0.178711	0.0570545	0.0415178	0.0532379	0.415317	-0.131002	0.817839	0.973697	0.042003	0.955984	NA	-1.88217	0.00334426	0.505986	-1.805	0.0106622	0.133004	0.00334426	1.88217	ENSSSCG00000005025	tripartite motif containing 9 [Source:HGNC SymbolAcc:HGNC:16288]
XLOC_001153	Chr1	275474265	275507927	6229	\ABCA1|transcript:ENSSSCT00000027427,ABCA1|transcript:ENSSSCT00000034589,ABCA1|transcript:ENSSSCT00000034799,ABCA1|transcript:ENSSSCT00000032962\""	ENSSSCG00000026173	0.152241	0.0897729	0.0771477	0.0409851	0.05691	0.109651	0	0.0213647	0.0217638	0.0093479	0.0520807	0.0350512	0.152241	32.7058	0.248778	0.190112	0.143289	0.0853495	0.124772	0.219814	0	0.0479628	0.040833	0.0148568	0.0889036	0.074309	-0.902741	0.158362	0.918862	0.653374	0.416869	NA	-1.88192	0.012265	0.938345	-0.35298	0.661868	NA	0.012265	1.88192	ENSSSCG00000026173
XLOC_013127	Chr13	161260311	161262371	1968	-	.	0.0876119	0.24043	0.266382	0.446826	0.491258	0.242943	0.0239599	0.0225408	0	0	0	0.0665652	0.491258	18.1032	0.143167	0.509158	0.49476	0.930494	1.07706	0.48702	0.0465595	0.050603	0	0	0	0.141119	0.50342	0.412141	0.919869	0.0474671	0.936753	NA	-1.88012	0.0159271	NA	-2.58328	0.00257048	0.0713948	0.00257048	2.58328	XLOC_013127	Unannotated_TU
XLOC_052108	GL896464.1	10619	11266	648	-	.	0.13304	0.53105	0.606759	1.88233	0.0994647	1.31755	0	0	0	0.0898581	0.143038	0.134774	1.88233	23.0747	0.217402	1.12461	1.12695	3.91986	0.218071	2.64125	0	0	0	0.142814	0.244171	0.285723	0.697506	0.314451	0.918862	0.895905	0.196095	NA	-1.87937	0.0158912	NA	-1.72649	0.0468045	0.247798	0.0158912	1.87937	XLOC_052108	Unannotated_TU
XLOC_051452	GL896241.2	9853	10370	518	-	.	0	1.66081	0.843371	0.219044	0.435494	0.197785	0	0	0	0	0	0.168598	1.66081	17.4493	0	3.51711	1.56642	0.456149	0.954796	0.396493	0	0	0	0	0	0.357429	-0.969194	0.175	0.918862	0.360886	0.476383	NA	-1.87783	0.0156099	NA	-0.953266	0.310535	NA	0.0156099	1.87783	.
XLOC_003805	Chr1	146894955	146896146	1192	-	.	0.542429	0.0721729	0.0366499	0.0713915	0.135179	0.25785	0	0	0	0.0488491	0	0.0732664	0.542429	22.2994	0.886386	0.152841	0.068071	0.14867	0.296371	0.516904	0	0	0	0.0776369	0	0.155326	-0.735189	0.306138	0.918862	0.429819	0.427613	NA	-1.87342	0.0158802	NA	-0.818965	0.380263	NA	0.0158802	1.87342	XLOC_003805	Unannotated_TU
XLOC_034462	Chr5	37035614	37035830	217	-	.	1.58913	2.77516	1.40925	0.6536	4.60379	0.157377	0.43459	0	0	0	0.213569	0.402459	4.60379	18.7066	2.5968	5.87697	2.61744	1.36109	10.0936	0.315489	0.844507	0	0	0	0.364569	0.853218	-0.331649	0.637705	0.943699	0.0866456	0.891363	NA	-1.86788	0.0168607	NA	-1.47055	0.114387	NA	0.0168607	1.86788	XLOC_034462	Unannotated_TU
XLOC_033538	Chr5	20667163	20670221	1281	gene:ENSSSCG00000026482|transcript:ENSSSCT00000023553	ENSSSCG00000026482	38.6297	2.55202	6.44557	4.47305	5.00631	7.73125	3.01838	4.64035	2.89266	4.13642	5.24585	8.11295	38.6297	1706.65	63.1249	5.40443	11.9716	9.31492	10.9761	15.4986	5.8654	10.4174	5.42717	6.5741	8.95486	17.1996	-1.65598	0.0125124	0.714561	0.811926	0.0736219	0.990567	-1.86738	0.0086585	0.799644	0.555756	0.198999	0.443955	0.0086585	1.86738	ENSSSCG00000026482
XLOC_033540	Chr5	20696169	20702336	1197	gene:ENSSSCG00000027828|transcript:ENSSSCT00000027893	ENSSSCG00000027828	96.5452	6.00126	15.7666	12.157	12.4652	18.2023	10.2027	8.07899	6.98409	7.44269	12.6605	17.8388	96.5452	3985.65	157.765	12.7089	29.2839	25.3163	27.3293	36.4897	19.8262	18.1369	13.1035	11.8288	21.6119	37.8185	-1.65805	0.0123876	0.713697	0.624028	0.184651	0.990567	-1.86426	0.00899942	0.808041	0.359177	0.393542	0.611303	0.00899942	1.86426	ENSSSCG00000027828
XLOC_033154	Chr5	85480080	85485057	3814	-	.	0.12432	0.43985	0.607077	1.06355	0.599918	0.644693	0.0494526	0.0697855	0.0710891	0	0	0.0572454	1.06355	76.7368	0.203151	0.93147	1.12754	2.21479	1.31529	1.2924	0.0960975	0.156665	0.133376	0	0	0.121361	0.591189	0.262532	0.918862	-0.934998	0.24425	NA	-1.86003	0.00496641	0.617435	-3.9344	9.43e-08	5.21e-05	9.43e-08	3.9344	XLOC_033154	Unannotated_TU
XLOC_030365	Chr4	109557488	109564538	2544	-	.	0.643865	0.473436	0.137379	0.178404	0.291356	0.56381	0.03707	0.0523117	0.106578	0.434879	0.218606	0.137317	0.643865	56.4919	1.05214	1.0026	0.255159	0.371518	0.638783	1.13025	0.0720354	0.117437	0.19996	0.691164	0.373168	0.291114	-0.685777	0.28355	0.918862	1.53516	0.0406388	0.852452	-1.85946	0.0104844	0.858242	0.353399	0.624687	0.77856	0.0104844	1.85946	XLOC_030365	Unannotated_TU
XLOC_043278	Chr8	110011247	110021930	1428	QRFPR|transcript:ENSSSCT00000009964	ENSSSCG00000009098	0.181114	0.481961	0.275336	0.576065	0.880137	0.0956605	0.0330203	0.0310647	0.0316449	0.0815519	0.292087	0.244632	0.880137	23.5341	0.295959	1.02065	0.511391	1.19963	1.92965	0.191768	0.064166	0.0697386	0.0593718	0.129612	0.498602	0.518623	0.250907	0.703749	0.953237	1.52004	0.0571262	NA	-1.85912	0.0151236	0.999976	-0.551924	0.486725	0.681644	0.0151236	1.85912	ENSSSCG00000009098	pyroglutamylated RFamide peptide receptor [Source:HGNC SymbolAcc:HGNC:15565]
XLOC_015044	Chr14	120901668	120937331	2845	PKD2L1|transcript:ENSSSCT00000011544	ENSSSCG00000010552	0	0.93741	0.0921335	0.0299117	0	0.504159	0.016574	0.0467771	0	0	1.00997	0.0613944	1.00997	98.4515	0	1.98516	0.171123	0.0622897	0	1.01067	0.032207	0.105012	0	0	1.72405	0.130157	-0.239084	0.693132	0.950163	2.11112	NA	NA	-1.85753	0.0180535	0.999976	0.55727	NA	NA	NA	2.11112	ENSSSCG00000010552	\polycystin 2 like 1, transient receptor potential cation channel [Source:HGNC SymbolAcc:HGNC:9011]\""
XLOC_053112	JH118883.1	198266	199037	772	-	.	0.670027	0.668627	1.24496	0.404182	0.542675	0	0.183237	0	0.11707	0.15085	0.180095	0	1.24496	19.5682	1.09489	1.41595	2.3123	0.84169	1.18978	0	0.356071	0	0.219645	0.239749	0.307428	0	-1.20359	0.0809306	0.918862	0.164678	0.831262	NA	-1.85344	0.0136001	0.993366	-0.323868	0.730407	NA	0.0136001	1.85344	XLOC_053112	Unannotated_TU
XLOC_016578	Chr15	96521068	96606047	8357	ITGA4|transcript:ENSSSCT00000017431	ENSSSCG00000016009	25.1502	1.52871	8.15498	5.67868	3.02329	6.11748	3.16535	3.68917	1.34642	4.89124	3.92072	5.9776	25.1502	7248.8	41.098	3.23736	15.1465	11.8256	6.62839	12.2635	6.151	8.28201	2.52614	7.77376	6.69281	12.6726	-1.48392	0.0228675	0.866484	1.02281	0.030301	0.749475	-1.85266	0.00799724	0.780801	0.592663	0.194983	0.440047	0.00799724	1.85266	ENSSSCG00000016009	integrin subunit alpha 4 [Source:HGNC SymbolAcc:HGNC:6140]
XLOC_030163	Chr4	97870920	97895869	4553	\SLAMF6|transcript:ENSSSCT00000036523,SLAMF6|transcript:ENSSSCT00000006995,SLAMF6|transcript:ENSSSCT00000036172\""	ENSSSCG00000006382	10.5372	1.26598	3.80927	6.23646	2.12343	5.95557	1.64668	1.52967	0.605431	1.44515	1.53701	3.53899	10.5372	1654.62	17.2189	2.68097	7.07508	12.9871	4.6555	11.939	3.19987	3.43403	1.1359	2.29681	2.62373	7.50272	-0.691712	0.276704	0.918862	0.816066	0.0901381	0.990567	-1.85151	0.00612554	0.694738	-0.598988	0.225559	0.467568	0.00612554	1.85151	ENSSSCG00000006382	SLAM family member 6 [Source:HGNC SymbolAcc:HGNC:21392]
XLOC_039304	Chr7	22411109	22417792	3203	-	.	2.66463	0.120866	2.68694	0.239116	1.91166	3.37989	0.633025	0.263143	0.0987583	0.0545377	0.0144691	0.463525	3.37989	294.352	4.35428	0.255959	4.99054	0.497948	4.19121	6.77558	1.23011	0.590743	0.185289	0.086678	0.0246992	0.982679	-0.423515	0.535815	0.933955	-0.771145	0.305498	0.990567	-1.85072	0.0107608	0.864171	-2.49249	0.0014916	0.053852	0.0014916	2.49249	XLOC_039304	Unannotated_TU
XLOC_005111	Chr10	51473774	51484404	1744	-	.	0.271878	0.345304	0.075149	0.406626	0.776098	0.62662	0.0270373	0	0.0259111	1.86971	0.850356	0	1.86971	121.439	0.444277	0.731251	0.139577	0.84678	1.70155	1.25617	0.0525396	0	0.0486141	2.97157	1.45159	0	0.629726	0.318538	0.918862	2.74946	0.000593708	0.0694808	-1.85035	0.0178193	0.999976	1.12301	0.187603	0.433081	0.000593708	2.74946	XLOC_005111	Unannotated_TU
XLOC_026026	Chr2	125368808	125370656	1525	-	.	0.0282656	0.789784	0.515646	1.15325	1.09887	0.0895759	0.06184	0.0581775	0	0	0.151949	0.658581	1.15325	33.2705	0.0461889	1.67253	0.957726	2.40159	2.40922	0.17957	0.120169	0.130606	0	0	0.259382	1.3962	0.412203	0.547612	0.934584	1.19819	0.135962	NA	-1.84908	0.0171035	0.999976	-0.955624	0.256997	0.496224	0.0171035	1.84908	XLOC_026026	Unannotated_TU
XLOC_036580	Chr6	40346614	40351154	1833	CD22|transcript:ENSSSCT00000003198	ENSSSCG00000002893	7.45461	1.07948	3.16984	1.81061	2.32073	4.41557	1.00326	0.750229	0.813549	1.01653	1.59285	1.11966	7.45461	471.261	12.1816	2.28602	5.88746	3.77051	5.08808	8.85176	1.94955	1.68423	1.52637	1.61559	2.71905	2.3737	-0.926381	0.138474	0.918862	0.650937	0.262177	0.990567	-1.84621	0.00610369	0.694738	-0.439275	0.433907	0.641892	0.00610369	1.84621	ENSSSCG00000002893
XLOC_011896	Chr13	189606235	189716343	2153	SAMSN1|transcript:ENSSSCT00000013139	ENSSSCG00000012008	20.5014	3.07678	7.14245	10.2108	3.2481	9.15235	3.00045	3.35845	1.3223	11.8187	9.27749	5.78032	20.5014	1522.31	33.5015	6.51571	13.2659	21.2635	7.12128	18.3474	5.83055	7.53955	2.48088	18.7837	15.837	12.2544	-0.928382	0.140783	0.918862	1.92228	0.000665172	0.0769645	-1.84594	0.00547538	0.658548	0.940159	0.115652	0.355625	0.000665172	1.92228	ENSSSCG00000012008
XLOC_031467	Chr4	1933547	1935293	1747	-	.	1.99857	3.17627	0.97526	1.91598	1.4204	1.6225	0.458845	0.507846	0.362133	0.866588	1.24682	1.12479	3.17627	120.417	3.26588	6.72639	1.81138	3.98994	3.11415	3.25259	0.891639	1.14009	0.679428	1.37729	2.12836	2.38457	-0.672865	0.206381	0.918862	1.29091	0.0260303	0.695954	-1.84528	0.00228321	0.401644	0.0435173	0.931615	0.962617	0.00228321	1.84528	XLOC_031467	Unannotated_TU
XLOC_020587	Chr17	1239650	1241180	1531	-	.	0.534942	0.0561921	0.656298	0.240863	1.36821	0.0223062	0	0.144874	0	0.0760654	0.0302707	0	1.36821	39.2235	0.874151	0.118998	1.21897	0.501586	2.99972	0.0447166	0	0.325234	0	0.120892	0.0516731	0	-0.126911	0.858405	0.97895	0.100184	0.886222	NA	-1.84221	0.0184396	0.999976	-1.78738	0.0516356	0.256455	0.0184396	1.84221	XLOC_020587	Unannotated_TU
XLOC_051200	GL896161.1	13233	31242	2225	\gene:ENSSSCG00000026765|transcript:ENSSSCT00000025433,gene:ENSSSCG00000026765|transcript:ENSSSCT00000030377\""	ENSSSCG00000026765	4.49455	0.599311	1.94381	2.23105	0.955934	1.59626	0.720541	0.498431	0.365574	0.811267	0.604039	1.60929	4.49455	344.898	7.34456	1.26916	3.6103	4.64606	2.09583	3.19998	1.40017	1.11895	0.685884	1.28937	1.03112	3.41172	-0.996029	0.113142	0.918862	0.867053	0.119083	0.990567	-1.83871	0.00683497	0.743107	-0.147073	0.772168	0.872064	0.00683497	1.83871	ENSSSCG00000026765
XLOC_051205	GL896183.1	31381	64821	2940	BTK|transcript:ENSSSCT00000025835	ENSSSCG00000026742	7.0229	0.629131	1.26305	0.906948	0.844029	1.56815	0.898153	0.633719	0.476482	1.16852	1.13497	0.831748	7.0229	712.095	11.4761	1.33231	2.3459	1.88868	1.85049	3.14362	1.74531	1.42267	0.89397	1.85716	1.93743	1.76332	-1.6332	NA	NA	0.808583	0.159754	0.990567	-1.82827	0.00981278	0.837455	0.604039	0.276369	0.513757	NA	1.82827	ENSSSCG00000026742	\Sus scrofa Bruton agammaglobulinemia tyrosine kinase (BTK), mRNA. [Source:RefSeq mRNAAcc:NM_001243576]\""
XLOC_052874	JH118737.1	5450	6456	1005	-	.	0.214453	0.556413	0.0434693	0	0.0641324	0.0339809	0	0	0	0	0.276683	0.434495	0.556413	11.342	0.350438	1.17832	0.080737	0	0.140607	0.0681205	0	0	0	0	0.472308	0.921136	-1.54626	0.0318524	NA	1.40515	0.0658202	NA	-1.82593	0.0187041	NA	1.71382	0.0675039	NA	0.0187041	1.82593	XLOC_052874	Unannotated_TU
XLOC_025407	Chr2	57770385	57772648	2264	-	.	0.0761573	0.303993	0.0771849	0.814402	0.441265	0.301685	0.0208273	0	0	0	0.0204701	0.0578623	0.814402	34.8804	0.124449	0.643767	0.143358	1.69595	0.967448	0.60478	0.0404722	0	0	0	0.0349433	0.122669	1.05461	0.0951402	0.918862	0.312498	0.618651	NA	-1.82385	0.020314	NA	-2.85565	0.000360103	0.0242289	0.000360103	2.85565	XLOC_025407	Unannotated_TU
XLOC_025509	Chr2	65059493	65062355	1684	-	.	0.102387	0.127717	0.804208	0.151601	0.0574107	0.365032	0.0280006	0.0790267	0	0.0691545	0.0550409	0.181513	0.804208	27.5733	0.167311	0.270466	1.49368	0.315702	0.12587	0.73177	0.0544115	0.177411	0	0.109909	0.0939567	0.384809	-0.719408	0.29793	0.918862	0.775008	0.333509	NA	-1.81883	0.0191293	0.999976	-0.323295	0.703187	NA	0.0191293	1.81883	XLOC_025509	Unannotated_TU
XLOC_036967	Chr6	57653259	57657524	1913	A1BG|transcript:ENSSSCT00000004424	ENSSSCG00000004001	0.33799	0.202371	0.0228367	0.133453	0.185307	0.107112	0.0246487	0.0231889	0	0.0304381	0.0484521	0.0913053	0.33799	22.2994	0.552312	0.428561	0.0424154	0.27791	0.406275	0.214724	0.0478981	0.0520579	0	0.0483759	0.0827094	0.193569	-0.687609	0.325691	0.918862	0.71716	0.356467	NA	-1.81283	0.0209922	0.999976	-0.57926	0.49777	NA	0.0209922	1.81283	ENSSSCG00000004001	alpha-1-B glycoprotein [Source:HGNC SymbolAcc:HGNC:5]
XLOC_007335	Chr11	75241182	75242921	1363	-	.	0.189751	0.473386	0.0961555	0.0208116	0.827534	0.526168	0	0	0.033154	0	0	0.0320372	0.827534	21.1204	0.310072	1.00249	0.178593	0.0433392	1.81432	1.05479	0	0	0.0622032	0	0	0.0679194	0.260494	0.711593	0.954066	-0.0804848	0.878524	NA	-1.80916	0.0213411	NA	-2.46939	0.0079337	NA	0.0079337	2.46939	XLOC_007335	Unannotated_TU
XLOC_039727	Chr7	63473136	63497726	2874	CYP1A1|transcript:ENSSSCT00000002135	ENSSSCG00000001906	2.29474	134.957	21.4633	7.26428	6.64939	9.5299	2.00162	8.1034	9.73277	2.83644	4.53124	15.3001	134.957	7867.02	3.74984	285.799	39.8645	15.1275	14.5784	19.1043	3.88961	18.1917	18.2605	4.50802	7.73498	32.4364	-2.06586	0.0014488	0.301934	0.0188395	0.975203	0.999207	-1.80277	0.0127687	0.955787	0.265213	0.5652	0.738135	0.0014488	2.06586	ENSSSCG00000001906	cytochrome P450 family 1 subfamily A member 1 [Source:HGNC SymbolAcc:HGNC:2595]
XLOC_035689	Chr6	58943254	58956279	703	MORN1|transcript:ENSSSCT00000028272	ENSSSCG00000028706	0.551843	0.611878	0.932147	0.121051	0.504256	0.340051	0.067074	0.0631015	0.12856	0.662624	0.197771	0.372689	0.932147	17.3484	0.901768	1.29578	1.73131	0.252083	1.10555	0.68169	0.13034	0.14166	0.241203	1.05312	0.337603	0.790107	-1.08525	0.100801	0.918862	1.33499	0.0939763	NA	-1.79798	0.0171387	0.999976	0.777287	0.344138	NA	0.0171387	1.79798	ENSSSCG00000028706
XLOC_035813	Chr6	73017555	73042847	889	CDA|transcript:ENSSSCT00000026673	ENSSSCG00000021259	18.7645	3.96764	8.99286	17.2622	6.27131	8.64334	4.08412	1.49697	1.72826	4.1264	3.38851	9.38172	18.7645	575.325	30.6632	8.40228	16.7028	35.9478	13.7495	17.3271	7.93637	3.36063	3.24254	6.55818	5.78431	19.8894	-0.557244	0.358944	0.919869	1.04017	0.065269	0.990567	-1.79069	0.00716067	0.762036	-0.416966	0.405955	0.621127	0.00716067	1.79069	ENSSSCG00000021259	cytidine deaminase [Source:HGNC SymbolAcc:HGNC:1712]
XLOC_052960	JH118787.1	77050	82678	1085	gene:ENSSSCG00000025167|transcript:ENSSSCT00000022707	ENSSSCG00000025167	116.205	9.27698	22.5479	16.3139	16.3657	25.0229	13.2115	10.1395	10.6621	8.1573	16.4875	23.9865	116.205	4348.39	189.891	19.6459	41.8791	33.9728	35.881	50.1627	25.673	22.7627	20.0041	12.9646	28.1447	50.8518	-1.6055	0.0139271	0.745896	0.510726	0.295448	0.990567	-1.79046	0.0109621	0.874805	0.26473	0.545395	0.724442	0.0109621	1.79046	ENSSSCG00000025167
XLOC_030881	Chr4	83709516	83712654	415	gene:ENSSSCG00000022167|transcript:ENSSSCT00000029483	ENSSSCG00000022167	0.934808	0	1.3685	0.0683524	0.0776543	1.06978	0	0	0	0.140309	0	0.105221	1.3685	13.3797	1.52757	0	2.54176	0.142341	0.170253	2.14456	0	0	0	0.222996	0	0.22307	-0.699108	0.331597	0.918969	0.406656	0.443544	NA	-1.78733	0.0207351	NA	-0.796982	0.396776	NA	0.0207351	1.78733	ENSSSCG00000022167
XLOC_006151	Chr10	65302232	65303814	1564	-	.	1.01975	0.605071	0.474855	0.544109	0.576946	0.0655066	0.30149	0.0567268	0	0.670144	0.385216	0.530479	1.01975	55.0053	1.66638	1.28136	0.881964	1.13308	1.26492	0.131319	0.585863	0.127349	0	1.06507	0.657577	1.12462	-1.03892	0.111233	0.918862	1.55993	0.0420803	0.860943	-1.7855	0.0167924	0.999976	0.893132	0.224364	0.466425	0.0167924	1.7855	XLOC_006151	Unannotated_TU
XLOC_036508	Chr6	26116731	26204933	6545	SMPD3|transcript:ENSSSCT00000003062	ENSSSCG00000002764	1.40281	0.400904	0.240293	0.715115	0.393907	0.19306	0.172906	0.237221	0.11047	0.133449	0.063728	0.313573	1.40281	316.652	2.29233	0.848995	0.446305	1.48919	0.86362	0.387022	0.335996	0.53255	0.207262	0.212093	0.108786	0.66478	-1.07005	0.095225	0.918862	0.0244511	0.967829	0.998394	-1.78418	0.0084551	0.790634	-0.813046	0.187742	0.433149	0.0084551	1.78418	ENSSSCG00000002764	sphingomyelin phosphodiesterase 3 [Source:HGNC SymbolAcc:HGNC:14240]
XLOC_037486	Chr6	139901994	139990529	632	-	ENSSSCG00000003825;ENSSSCG00000021940	4.9789	0.0680618	3.24885	0.40395	0.458922	5.34957	0	0.491333	0.572012	0.368532	0.293319	0.345465	5.34957	108.524	8.13605	0.144135	6.0342	0.841206	1.00616	10.7241	0	1.10302	1.0732	0.585716	0.500706	0.732391	-0.672864	0.344298	0.919869	0.0495398	0.950583	NA	-1.77873	0.0216421	0.999976	-1.43333	NA	NA	NA	1.77873	ENSSSCG00000021940	\cytochrome P450, family 2, subfamily J, polypeptide 34 [Source:RefSeq peptideAcc:NP_001231562]\""
XLOC_037486	Chr6	139901994	139990529	632	-	ENSSSCG00000003825;ENSSSCG00000021940	4.9789	0.0680618	3.24885	0.40395	0.458922	5.34957	0	0.491333	0.572012	0.368532	0.293319	0.345465	5.34957	108.524	8.13605	0.144135	6.0342	0.841206	1.00616	10.7241	0	1.10302	1.0732	0.585716	0.500706	0.732391	-0.672864	0.344298	0.919869	0.0495398	0.950583	NA	-1.77873	0.0216421	0.999976	-1.43333	NA	NA	NA	1.77873	ENSSSCG00000003825
XLOC_041708	Chr7	58861891	58862790	900	-	.	0.239472	0.143383	0.339785	0	0	1.29014	0	0	0	0	0	0	1.29014	21.688	0.391323	0.303643	0.631094	0	0	2.58631	0	0	0	0	0	0	0.14647	0.837343	0.977045	NA	NA	NA	-1.77599	0.0220628	NA	-1.45072	NA	NA	NA	NA	XLOC_041708	Unannotated_TU
XLOC_026918	Chr3	58368762	58370708	1455	gene:ENSSSCG00000027113|transcript:ENSSSCT00000026243	ENSSSCG00000027113	0.0296255	0.3252	0.360302	0.155966	0	0.0234713	0	0.0304882	0	0	0	0	0.360302	10.6735	0.0484111	0.688676	0.669202	0.324791	0	0.0470523	0	0.0684445	0	0	0	0	-1.06401	0.139955	NA	-0.253008	0.595845	NA	-1.77362	0.0238492	NA	-0.806582	0.316113	NA	0.0238492	1.77362	ENSSSCG00000027113
XLOC_052534	JH118536.1	81967	85855	596	-	.	2.02507	2.74257	0.732997	0.713915	1.24364	0.573	0	0.669871	0.303282	0.683887	0.311036	0.0732664	2.74257	41.6256	3.30917	5.80794	1.36142	1.4867	2.72662	1.14868	0	1.50383	0.569013	1.08692	0.53095	0.155326	-1.24811	0.0433792	0.918862	0.348282	0.665119	NA	-1.77299	0.0159822	0.999976	-0.292082	0.723071	0.843882	0.0159822	1.77299	XLOC_052534	Unannotated_TU
XLOC_024141	Chr2	61343305	61443204	2768	gene:ENSSSCG00000013842|transcript:ENSSSCT00000015120	ENSSSCG00000013842	0.934358	3.74517	0.394569	3.54578	0.0582127	0.59221	0.323666	0.336549	0.293859	0.252434	0.100458	1.07274	3.74517	210.264	1.52684	7.93115	0.732846	7.38392	0.127628	1.18719	0.628956	0.755535	0.551334	0.401199	0.171485	2.27422	-0.392457	0.570604	0.935917	0.327703	0.618862	0.990567	-1.77238	0.0068388	0.743107	-0.96377	0.240939	0.481719	0.0068388	1.77238	ENSSSCG00000013842
XLOC_044580	Chr9	43842813	43866305	1286	POU2AF1|transcript:ENSSSCT00000016380	ENSSSCG00000015016	1.30723	0.535179	4.28034	3.37483	0.902143	5.28461	0.659996	0.448433	0.0351392	1.72058	2.55867	3.12391	5.28461	126.939	2.13615	1.13335	7.95002	7.02793	1.9779	10.5939	1.28252	1.00671	0.0659276	2.73456	4.36774	6.62272	0.194812	0.755761	0.962647	2.34296	0.000318711	0.0453277	-1.77207	0.012554	0.946453	0.206443	0.733178	0.849963	0.000318711	2.34296	ENSSSCG00000015016	POU domain class 2-associating factor 1 [Source:RefSeq peptideAcc:NP_001230989]
XLOC_006017	Chr10	45690518	45691730	1213	-	.	0.0355359	0.248232	0.396169	0.0467704	0.743894	0.14077	0	0	0	0	0	0.071998	0.743894	16.8963	0.0580694	0.525681	0.735818	0.0973971	1.63095	0.282197	0	0	0	0	0	0.152637	0.118966	0.867495	0.979998	0.360886	0.476383	NA	-1.77175	0.0222252	NA	-1.73379	0.0643745	NA	0.0222252	1.77175	XLOC_006017	Unannotated_TU
XLOC_040511	Chr7	35942546	35959560	7444	-	ENSSSCG00000001536	0.0289529	0.0404494	0.0176061	0.0342956	0.0129876	0.0275262	0	0	0	0	0	0.0351962	0.0404494	7.43314	0.047312	0.0856597	0.0327004	0.0714189	0.0284746	0.0551809	0	0	0	0	0	0.0746165	-0.421588	0.548189	0.934584	0.451639	0.412992	NA	-1.77087	0.022417	NA	-0.527465	0.574454	NA	0.022417	1.77087	ENSSSCG00000001536
XLOC_022545	Chr2	16477483	16514796	5379	gene:ENSSSCG00000025402|transcript:ENSSSCT00000029405	ENSSSCG00000029890;ENSSSCG00000025402	0.328557	0.0639748	0.0568519	0.010547	0.0419383	0.00634891	0.00876613	0.0742225	0.008401	0.0866006	0.0344632	0.024354	0.328557	60.9518	0.536896	0.135479	0.105593	0.0219637	0.0919473	0.0127275	0.0170346	0.166626	0.0157618	0.137636	0.0588299	0.0516309	-2.2322	NA	NA	0.71359	0.370781	NA	-1.76817	0.0200599	0.999976	1.41852	0.106513	NA	NA	2.2322	ENSSSCG00000025402
XLOC_022545	Chr2	16477483	16514796	5379	gene:ENSSSCG00000025402|transcript:ENSSSCT00000029405	ENSSSCG00000029890;ENSSSCG00000025402	0.328557	0.0639748	0.0568519	0.010547	0.0419383	0.00634891	0.00876613	0.0742225	0.008401	0.0866006	0.0344632	0.024354	0.328557	60.9518	0.536896	0.135479	0.105593	0.0219637	0.0919473	0.0127275	0.0170346	0.166626	0.0157618	0.137636	0.0588299	0.0516309	-2.2322	NA	NA	0.71359	0.370781	NA	-1.76817	0.0200599	0.999976	1.41852	0.106513	NA	NA	2.2322	ENSSSCG00000029890
XLOC_032507	Chr5	2168743	2194681	2661	PARVG|transcript:ENSSSCT00000000026	ENSSSCG00000000025	33.5801	5.20513	11.722	12.0032	7.5934	16.376	5.44005	3.46747	3.51526	4.94534	5.12035	10.2234	33.5801	3081.78	54.8735	11.0229	21.7717	24.996	16.6481	32.8284	10.5713	7.78431	6.59529	7.85974	8.74062	21.6737	-0.982628	0.112055	0.918862	0.694262	0.141064	0.990567	-1.76624	0.00800162	0.780801	-0.281278	0.514152	0.700909	0.00800162	1.76624	ENSSSCG00000000025	\parvin, gamma [Source:RefSeq peptideAcc:NP_001231550]\""
XLOC_046485	Chr9	29254512	29257593	2496	-	.	0	0.275737	0.26254	0.0227294	0.826322	0.068411	0	0.0177726	0	0.349928	0	0.349894	0.826322	38.6201	0	0.58393	0.487624	0.0473328	1.81166	0.137142	0	0.0398985	0	0.556149	0	0.74178	0.319604	0.656725	0.946637	2.12543	0.00823751	NA	-1.76582	0.0240391	NA	0.106772	0.906042	0.948154	0.00823751	2.12543	XLOC_046485	Unannotated_TU
XLOC_031546	Chr4	18127848	18129711	1864	-	.	0.485625	0.323074	0.140622	0.0304359	0.0172889	0	0.0252967	0.142791	0	1.12458	0.298355	0.0937055	1.12458	78.0679	0.793563	0.684175	0.261182	0.0633813	0.037905	0	0.0491572	0.320558	0	1.78731	0.509302	0.198657	-2.70376	0.000120677	0.0802385	2.24454	0.00435226	0.248978	-1.75497	0.0218366	0.999976	3.82594	9.18e-06	0.0018647	9.18e-06	3.82594	XLOC_031546	Unannotated_TU
XLOC_018011	Chr15	84797403	84798066	664	-	.	0.454421	0.38869	0.394759	0.683524	0.145602	0.102864	0.0710136	0	0	0.0876929	0	0.131526	0.683524	10.4064	0.742571	0.82313	0.733199	1.42341	0.319224	0.206208	0.137995	0	0	0.139372	0	0.278838	-0.548698	0.43587	0.919869	0.27808	0.653467	NA	-1.75344	0.0256788	NA	-0.891296	0.341108	NA	0.0256788	1.75344	XLOC_018011	Unannotated_TU
XLOC_037388	Chr6	110951499	111008000	2102	-	.	0.328107	0	0.207834	0.0809693	0.0153314	0.162468	0.0224325	0	0	0.166208	0.0440955	0.0415478	0.328107	23.7861	0.536161	0	0.386017	0.168615	0.0336132	0.325695	0.0435913	0	0	0.264157	0.0752726	0.088082	-0.918234	0.202258	0.918862	1.33809	0.0911088	NA	-1.75037	0.0252676	0.999976	0.494281	0.580378	NA	0.0252676	1.75037	.
XLOC_033539	Chr5	20677944	20695280	4449	gene:ENSSSCG00000000295|transcript:ENSSSCT00000000316	ENSSSCG00000000295	40.6635	4.35081	7.90464	7.40876	6.72926	8.62789	4.53619	3.88863	4.37771	3.19345	6.15634	8.94143	40.6635	6239.38	66.4484	9.21372	14.6816	15.4284	14.7535	17.2961	8.81484	8.72979	8.21341	5.07542	10.5091	18.956	-1.52977	NA	NA	0.5065	0.293797	0.990567	-1.74799	0.0118713	0.918165	0.206034	0.614366	0.771829	NA	1.74799	ENSSSCG00000000295
XLOC_011847	Chr13	169207896	169304498	322	-	.	16.3317	5.47707	6.91931	3.25947	10.0082	13.0452	2.05013	3.44412	1.96474	0.904163	3.88602	1.76294	16.3317	181.369	26.6877	11.5988	12.8515	6.7877	21.9425	26.1513	3.98387	7.73189	3.68621	1.43701	6.63358	3.73747	-0.648383	0.290512	0.918862	0.10323	0.879618	0.994446	-1.74676	0.00689685	0.743107	-1.08119	0.116711	0.35657	0.00689685	1.74676	XLOC_011847	Unannotated_TU
XLOC_047898	GL892899.1	33096	33451	356	-	.	0.847571	1.57077	0.490861	1.35457	2.08205	0.0959292	0	0.124608	0.126935	0	0.650905	0.490638	2.08205	13.8791	1.38502	3.32643	0.911693	2.82082	4.56478	0.192306	0	0.279738	0.238154	0	1.11112	1.04016	-0.109237	0.875758	0.980732	0.77039	0.318014	NA	-1.74675	0.0256057	NA	-0.667884	0.45968	NA	0.0256057	1.74675	XLOC_047898	Unannotated_TU
XLOC_021663	Chr18	52929674	52937567	554	NPY|transcript:ENSSSCT00000018199	ENSSSCG00000016718	0.155614	0.6988	0.788567	0.563229	0	1.47946	0	0.0800728	0	0.105105	0.250962	0.472925	1.47946	15.3092	0.254289	1.47985	1.46463	1.1729	0	2.96582	0	0.179759	0	0.167045	0.428402	1.00261	0.0276843	0.969208	0.995456	1.13428	0.143705	NA	-1.74542	0.0262233	NA	-0.516366	0.571318	NA	0.0262233	1.74542	ENSSSCG00000016718	neuropeptide Y [Source:HGNC SymbolAcc:HGNC:7955]
XLOC_048069	GL893036.1	47295	49697	815	-	.	2.00981	1.63615	0.804048	2.40156	1.46305	1.17328	0.462852	0.381009	0.16634	0.7859	0.341186	1.12516	2.40156	56.4919	3.28423	3.46489	1.49339	5.00113	3.20765	2.35204	0.899426	0.855346	0.312084	1.24905	0.582416	2.38535	-0.331333	0.573994	0.936875	0.956665	0.178552	NA	-1.73903	0.0106006	0.860888	-0.558088	0.367421	0.589525	0.0106006	1.73903	XLOC_048069	Unannotated_TU
XLOC_033952	Chr5	85068698	85080991	578	gene:ENSSSCG00000022156|transcript:ENSSSCT00000000933	ENSSSCG00000022156	0.59661	0.967466	0.30233	0.0981531	0.557553	0.354507	0.0815796	0	0.0781816	0.302222	0.561264	0.226644	0.967466	11.893	0.974922	2.0488	0.561527	0.204399	1.2224	0.710669	0.158528	0	0.146683	0.480328	0.958098	0.480489	-0.869979	0.209598	0.918862	1.32272	0.100088	NA	-1.73665	0.0263179	NA	0.612243	0.474947	NA	0.0263179	1.73665	ENSSSCG00000022156
XLOC_046253	Chr9	6173223	6174764	1542	-	.	0.055908	0.613703	0.368305	0.294332	0.355286	0.15503	0	0.028768	0.0586109	0.0377614	0	0.0849548	0.613703	19.1942	0.0913594	1.29964	0.684065	0.612932	0.778945	0.310783	0	0.0645829	0.109965	0.060015	0	0.180105	-0.421616	0.522193	0.931798	0.0810294	0.910913	NA	-1.73661	0.0255488	0.999976	-1.53406	0.0814453	NA	0.0255488	1.73661	XLOC_046253	Unannotated_TU
XLOC_002941	Chr1	1332552	1336566	3219	-	.	0.0803449	0.614691	0.27143	0.766655	0.300341	0.137919	0.0585934	0.0275616	0.0561528	0.0904443	0.0143971	0.257741	0.766655	46.686	0.131292	1.30173	0.504136	1.59652	0.65848	0.276482	0.11386	0.0618743	0.105353	0.143745	0.0245764	0.546415	0.055944	0.929469	0.989215	0.706117	0.369346	NA	-1.73175	0.015694	0.999976	-1.10038	0.151929	0.397682	0.015694	1.73175	XLOC_002941	Unannotated_TU
XLOC_020084	Chr17	64102591	64143833	4470	\CASS4|transcript:ENSSSCT00000036338,CASS4|transcript:ENSSSCT00000008204\""	ENSSSCG00000007495	0.511089	0.105854	0.195466	0.228453	0.187448	0.3056	0.0738414	0.109164	0	0.104211	0.14515	0.185608	0.511089	78.7913	0.835173	0.224166	0.363046	0.475742	0.410968	0.612627	0.143491	0.245068	0	0.165625	0.247777	0.393492	-0.68453	0.28009	0.918862	1.07671	0.152566	NA	-1.72891	0.020185	0.999976	-0.127427	0.829774	0.903801	0.020185	1.72891	ENSSSCG00000007495	Cas scaffolding protein family member 4 [Source:HGNC SymbolAcc:HGNC:15878]
XLOC_042622	Chr8	89194171	89223827	2061	\CH242-197H16.1|transcript:ENSSSCT00000032630,CH242-197H16.1|transcript:ENSSSCT00000035256,CH242-197H16.1|transcript:ENSSSCT00000009906,CH242-197H16.1|transcript:ENSSSCT00000036600\""	ENSSSCG00000009046	16.5644	1.71142	9.53857	1.07354	1.56364	4.54018	4.71301	0.710282	0.613921	5.62222	2.56345	1.99159	16.5644	1177.41	27.0679	3.62427	17.7163	2.2356	3.42819	9.10157	9.15846	1.59455	1.15183	8.93551	4.37589	4.22221	-1.94694	0.00251944	0.359712	0.84539	0.224599	0.990567	-1.72258	0.0166601	0.999976	1.14665	0.084358	0.31372	0.00251944	1.94694	ENSSSCG00000009046
XLOC_022659	Chr2	44626205	44704645	2661	USH1C|transcript:ENSSSCT00000014611	ENSSSCG00000013377	0.210585	0.177815	0.0328347	0.0852799	0	0	0.0354401	0	0	0	0	0	0.210585	19.3262	0.344117	0.376559	0.0609851	0.177591	0	0	0.0688681	0	0	0	0	0	-1.33737	0.063434	0.918862	-0.372918	0.477037	NA	-1.72199	0.0284025	0.999976	-0.573531	0.425778	NA	0.0284025	1.72199	ENSSSCG00000013377	USH1 protein network component harmonin [Source:HGNC SymbolAcc:HGNC:12597]
XLOC_021080	Chr18	6871600	6888316	3502	GIMAP1|transcript:ENSSSCT00000017914	ENSSSCG00000016451	157.884	17.8226	36.0396	31.7925	19.7574	51.9283	20.2508	16.0366	17.1878	14.9145	20.7107	39.3899	157.884	19069	257.998	37.743	66.9376	66.2065	43.317	104.099	39.3518	36.0014	32.2475	23.7039	35.354	83.5071	-1.37832	0.0323084	0.918862	0.466749	0.304847	0.990567	-1.71842	0.0124361	0.94417	0.0341807	0.940809	0.968141	0.0124361	1.71842	ENSSSCG00000016451	\GTPase, IMAP family member 1 [Source:HGNC SymbolAcc:HGNC:23237]\""
XLOC_026956	Chr3	62038928	62297390	10306	gene:ENSSSCG00000008231|transcript:ENSSSCT00000009014	ENSSSCG00000008231;ENSSSCG00000008232;ENSSSCG00000008235	0.259316	0.847279	0.949525	0.432127	0.0218888	0.404269	0.215039	0.176477	0.0876945	0.067799	0.112421	0.0635554	0.949525	199.239	0.42375	1.79428	1.76359	0.899884	0.0479899	0.810426	0.41787	0.396183	0.164531	0.107755	0.191906	0.134738	-1.1412	0.0702525	0.918862	-0.523616	0.402375	0.990567	-1.71342	0.00187074	0.36648	-0.85365	0.261695	0.500464	0.00187074	1.71342	ENSSSCG00000008231
XLOC_026956	Chr3	62038928	62297390	10306	gene:ENSSSCG00000008231|transcript:ENSSSCT00000009014	ENSSSCG00000008231;ENSSSCG00000008232;ENSSSCG00000008235	0.259316	0.847279	0.949525	0.432127	0.0218888	0.404269	0.215039	0.176477	0.0876945	0.067799	0.112421	0.0635554	0.949525	199.239	0.42375	1.79428	1.76359	0.899884	0.0479899	0.810426	0.41787	0.396183	0.164531	0.107755	0.191906	0.134738	-1.1412	0.0702525	0.918862	-0.523616	0.402375	0.990567	-1.71342	0.00187074	0.36648	-0.85365	0.261695	0.500464	0.00187074	1.71342	ENSSSCG00000008235
XLOC_026956	Chr3	62038928	62297390	10306	gene:ENSSSCG00000008231|transcript:ENSSSCT00000009014	ENSSSCG00000008231;ENSSSCG00000008232;ENSSSCG00000008235	0.259316	0.847279	0.949525	0.432127	0.0218888	0.404269	0.215039	0.176477	0.0876945	0.067799	0.112421	0.0635554	0.949525	199.239	0.42375	1.79428	1.76359	0.899884	0.0479899	0.810426	0.41787	0.396183	0.164531	0.107755	0.191906	0.134738	-1.1412	0.0702525	0.918862	-0.523616	0.402375	0.990567	-1.71342	0.00187074	0.36648	-0.85365	0.261695	0.500464	0.00187074	1.71342	ENSSSCG00000008232
XLOC_048445	GL893363.2	70766	157233	2524	CCDC33|transcript:ENSSSCT00000002137	ENSSSCG00000001908	0.290327	0.0681696	0.0173085	0.0449544	0.0638402	0.0541217	0.0186819	0.0175754	0	0.0230698	0.0183615	0.0346012	0.290327	25.2727	0.474425	0.144363	0.0321477	0.0936155	0.139966	0.108496	0.0363031	0.0394559	0	0.0366653	0.0313437	0.0733551	-1.13895	0.110909	0.918862	0.401401	0.589501	NA	-1.7098	0.0296007	NA	-0.331904	0.718409	NA	0.0296007	1.7098	ENSSSCG00000001908	coiled-coil domain containing 33 [Source:HGNC SymbolAcc:HGNC:26552]
XLOC_016516	Chr15	84614647	84633377	1087	gene:ENSSSCG00000015930|transcript:ENSSSCT00000017346	ENSSSCG00000015930	1.46724	0.237433	0.482281	0.339247	0.0889417	0.188505	0.260274	0.163239	0	0.374974	0.170541	0.361546	1.46724	55.0053	2.39762	0.502813	0.895757	0.706465	0.195	0.37789	0.505772	0.366465	0	0.595954	0.291119	0.766483	-1.69088	0.013336	0.734158	0.815849	0.303038	NA	-1.70948	0.0247599	0.999976	0.89063	0.261846	NA	0.013336	1.70948	ENSSSCG00000015930
XLOC_043279	Chr8	110318680	110330116	1087	-	.	6.62239	0.672728	1.6076	1.61795	0.889417	1.09961	0.824202	0.816197	0.582011	0.267838	0.852703	0.482062	6.62239	248.267	10.8217	1.42464	2.98586	3.3693	1.95	2.20436	1.60161	1.83232	1.09196	0.425682	1.45559	1.02198	-1.52915	0.0195179	0.823347	-0.161823	0.809599	0.991212	-1.70852	0.0155629	0.999976	-0.415892	0.525926	0.709504	0.0155629	1.70852	.
XLOC_051327	GL896216.1	4334	4771	438	-	.	3.24764	0.0982078	0.698188	0.582868	0.22073	0.311879	0.430621	0.101279	0	0	0.846473	0.697871	3.24764	49.0587	5.30698	0.207975	1.29677	1.21379	0.483938	0.625216	0.836795	0.227367	0	0	1.44496	1.4795	-1.55342	0.0288618	0.918862	0.716349	0.368605	NA	-1.70526	0.0295875	0.999976	0.68411	0.441579	NA	0.0288618	1.70526	XLOC_051327	Unannotated_TU
XLOC_047850	GL892848.2	184540	204115	1266	\gene:ENSSSCG00000002453|transcript:ENSSSCT00000002723,gene:ENSSSCG00000002453|transcript:ENSSSCT00000030342\""	ENSSSCG00000002453	2.11099	0.23784	0.552122	0.0448124	0.305465	0.40463	0.335211	0.140159	0.142777	0.229969	0.915174	0.310427	2.11099	92.171	3.44958	0.503674	1.02547	0.0933197	0.669715	0.811151	0.651391	0.31465	0.267877	0.365494	1.56223	0.65811	-1.76622	0.0105267	0.673993	1.05654	0.155481	0.990567	-1.70424	0.0207106	0.999976	1.30531	0.104029	0.340982	0.0105267	1.76622	ENSSSCG00000002453
XLOC_030209	Chr4	100753457	100782886	6992	FCRL1|transcript:ENSSSCT00000007072	ENSSSCG00000006456	4.00719	0.510619	3.61764	1.97574	0.663705	2.30049	0.923908	1.09759	0.0840184	0.199868	0.251872	1.41767	4.00719	966.309	6.54817	1.08134	6.71917	4.11438	1.45514	4.61172	1.79536	2.46403	0.157634	0.317654	0.429954	3.00548	-1.03302	0.0980881	0.918862	-0.146176	0.825678	0.992086	-1.70218	0.0147325	0.999976	-1.02769	0.0860668	0.316777	0.0147325	1.70218	ENSSSCG00000006456	Fc receptor like 1 [Source:HGNC SymbolAcc:HGNC:18509]
XLOC_032450	Chr4	139943388	139946140	1665	-	.	0.258889	0.645871	0.131191	0.783692	0.98712	0.061533	0.0566403	0.106571	0	0.174859	0.0835034	0.0786789	0.98712	30.7754	0.423052	1.36776	0.243666	1.632	2.1642	0.123353	0.110065	0.239247	0	0.277907	0.142543	0.1668	0.270244	0.689844	0.949132	0.767495	0.340264	NA	-1.70049	0.0257967	0.999976	-1.26023	0.126801	0.36829	0.0257967	1.70049	XLOC_032450	Unannotated_TU
XLOC_022098	Chr18	46471299	46473602	1746	-	.	0.123439	0.689817	0.900755	0.503639	0.553721	0.547665	0.135032	0.152441	0	0	0	0.375144	0.900755	32.0206	0.201713	1.46083	1.673	1.0488	1.214	1.09789	0.262397	0.342223	0	0	0	0.795311	-0.272193	0.639933	0.943789	0.0431596	0.955472	NA	-1.70008	0.0209493	0.999976	-1.44401	0.0892342	0.322155	0.0209493	1.70008	XLOC_022098	Unannotated_TU
XLOC_026750	Chr3	40948144	40948933	523	HBM|transcript:ENSSSCT00000008740	ENSSSCG00000007977	628.773	199.448	770.906	193.791	155.094	337.917	257.223	61.9179	56.2486	219.552	145.768	356.264	770.906	11341.5	1027.48	422.372	1431.83	403.56	340.035	677.412	499.842	139.003	105.533	348.939	248.831	755.285	-1.46232	0.00859147	0.639801	0.864826	0.145037	0.990567	-1.69763	0.00938391	0.823592	0.580814	0.201859	0.446257	0.00859147	1.69763	ENSSSCG00000007977	hemoglobin subunit mu [Source:HGNC SymbolAcc:HGNC:4826]
XLOC_052605	JH118588.1	123519	145102	718	-	.	0.420244	0.958552	0.547604	0.632117	0.0448838	0.285383	0.197018	0	0	0.162195	0.645465	0.0608172	0.958552	15.8793	0.686723	2.02993	1.01708	1.31635	0.0984052	0.572098	0.382851	0	0	0.25778	1.10183	0.128933	-0.8866	0.198017	0.918862	0.994065	0.210112	NA	-1.69681	0.0296539	0.999976	0.457499	0.61124	NA	0.0296539	1.69681	XLOC_052605	Unannotated_TU
XLOC_013000	Chr13	146298992	146300199	1165	-	.	0.148	0.849224	0.412492	0.706112	0.553246	0.996676	0.0809494	0.0761551	0.0387888	0.199925	0.119342	0.33734	0.996676	21.688	0.241848	1.7984	0.766135	1.47045	1.21296	1.99801	0.157303	0.170964	0.0727751	0.317745	0.203721	0.715165	0.302538	0.619344	0.940395	1.05606	0.184442	NA	-1.69601	0.0245721	0.999976	-1.06486	0.122775	0.362985	0.0245721	1.69601	XLOC_013000	Unannotated_TU
XLOC_050197	GL894831.2	3582	4250	485	-	.	0.177753	8.95777	0.900755	0.233948	11.2295	0.281656	0	0.0914646	0.652212	0	0.477777	1.35052	11.2295	101.981	0.290467	18.9699	1.673	0.487186	24.62	0.564628	0	0.205334	1.22367	0	0.815583	2.86312	0.0308652	NA	NA	0.379454	0.634747	NA	-1.69561	0.0296928	0.999976	-1.5266	NA	NA	NA	1.69561	XLOC_050197	Unannotated_TU
XLOC_005836	Chr10	19347904	19348747	844	-	.	0.306434	0.407725	0.0517614	0.537749	0.0381831	0.283241	0	0	0	0.0689906	0	0.413903	0.537749	8.91977	0.500745	0.863441	0.0961383	1.11984	0.0837144	0.567805	0	0	0	0.109648	0	0.87748	-0.199316	0.781028	0.968649	0.807978	0.228303	NA	-1.69455	0.0279897	NA	-0.369652	0.689982	NA	0.0279897	1.69455	XLOC_005836	Unannotated_TU
XLOC_038345	Chr6	53088687	53089469	783	-	.	1.98184	0.274681	0.502145	1.52156	0.0411578	0.305307	0.361326	0	0	0	0	0.223074	1.98184	53.5186	3.23853	0.581692	0.932652	3.16858	0.0902362	0.612041	0.702138	0	0	0	0	0.47292	-0.803657	0.257863	0.918862	-0.236317	0.720032	NA	-1.693	0.0305142	0.999976	-1.56606	0.0938666	NA	0.0305142	1.693	XLOC_038345	Unannotated_TU
XLOC_002218	Chr1	169782530	170053192	1007	DOK6|transcript:ENSSSCT00000030293	.	1.62661	1.23876	0.347064	0.112676	0.38403	0.271307	0	0.396468	0.224374	0.404763	0.138067	0.216816	1.62661	56.4919	2.65804	2.62333	0.644613	0.234643	0.841965	0.543882	0	0.890051	0.420968	0.643299	0.235685	0.459653	-1.90819	0.0036033	0.414097	0.356352	0.65555	NA	-1.69263	0.0232209	0.999976	0.509288	0.53311	NA	0.0036033	1.90819	XLOC_002218	Unannotated_TU
XLOC_031257	Chr4	119674096	119703427	12043	\CD53|transcript:ENSSSCT00000007448,CD53|transcript:ENSSSCT00000035303,CD53|transcript:ENSSSCT00000034297,CD53|transcript:ENSSSCT00000036465\""	ENSSSCG00000006800	12.1015	1.12868	2.53566	2.11281	1.84106	2.79037	1.44869	1.21187	1.34332	1.77929	2.13193	1.90723	12.1015	5026.29	19.7751	2.39022	4.70957	4.39982	4.03642	5.59377	2.81514	2.72059	2.52033	2.82786	3.63928	4.04335	-1.52402	0.0182749	0.801458	0.666628	0.186663	0.990567	-1.69202	0.0152277	0.999976	0.454468	0.325063	0.554905	0.0152277	1.69202	ENSSSCG00000006800	CD53 molecule [Source:HGNC SymbolAcc:HGNC:1686]
XLOC_038855	Chr6	104328712	104331340	2629	-	.	0.229544	0.409044	0.0332344	0.0215795	0.845809	0.0259801	0	0	0.051566	0.0442967	0.0352563	0.0332193	0.845809	41.6373	0.375098	0.866233	0.0617274	0.0449383	1.85439	0.0520815	0	0	0.0967474	0.0704018	0.0601837	0.0704254	-0.0620568	0.931066	0.98945	0.367572	0.632164	NA	-1.69196	0.030901	0.999976	-1.41669	NA	NA	NA	1.69196	XLOC_038855	Unannotated_TU
XLOC_001506	Chr1	8579367	8584701	1453	gene:ENSSSCG00000029556|transcript:ENSSSCT00000023291	ENSSSCG00000029556	0.296662	1.3618	1.17259	1.36658	2.37319	1.3162	0.259617	0.0915905	0.155502	0.0801488	0.22327	0.390687	2.37319	64.568	0.484777	2.88388	2.1779	2.84583	5.20308	2.63856	0.504496	0.205616	0.291751	0.127382	0.381129	0.828262	0.465742	0.381239	0.919869	0.286821	0.706525	NA	-1.68681	0.0128996	0.955787	-2.08294	0.000687417	0.0351721	0.000687417	2.08294	ENSSSCG00000029556
XLOC_034033	Chr5	105853485	106003580	6852	OTOGL|transcript:ENSSSCT00000001032	ENSSSCG00000000943	0.21389	0.0564996	0.00637575	0.0372586	0.0188129	0.0548247	0.0275266	0	0.006595	0	0	0.0382371	0.21389	50.5454	0.349518	0.119649	0.0118419	0.0775893	0.0412463	0.109905	0.0534904	0	0.0123735	0	0	0.0810632	-1.2894	0.0679031	0.918862	-0.089127	0.900385	NA	-1.68595	0.031392	0.999976	-0.804445	0.387988	NA	0.031392	1.68595	ENSSSCG00000000943	otogelin like [Source:HGNC SymbolAcc:HGNC:26901]
XLOC_050117	GL894763.1	6265	17326	1081	UPP1|transcript:ENSSSCT00000024494	ENSSSCG00000030388	2.47226	2.38751	1.29322	5.82544	0.566424	2.17984	0.654297	0.328291	0.459832	0.377055	0.171487	0.969475	5.82544	119.13	4.03993	5.05604	2.40194	12.1312	1.24185	4.36986	1.27145	0.736997	0.862731	0.599262	0.292735	2.0553	-0.0623783	0.920732	0.988143	-0.00533065	0.993954	0.9997	-1.68449	0.00831891	0.788936	-1.71128	0.0182995	0.165353	0.00831891	1.71128	ENSSSCG00000030388	uridine phosphorylase 1 [Source:HGNC SymbolAcc:HGNC:12576]
XLOC_008033	Chr12	46603141	46609849	1742	gene:ENSSSCG00000021719|transcript:ENSSSCT00000031888	ENSSSCG00000021719	4.47877	4.19779	1.55486	3.84296	1.27648	0.431296	1.32635	0	0.389113	0.768798	0.425666	3.73499	4.47877	269.08	7.31877	8.88967	2.8879	8.00278	2.79862	0.864606	2.57739	0	0.730048	1.22187	0.726627	7.91823	-1.11019	0.0761717	0.918862	0.794791	0.301928	0.990567	-1.68417	0.0241871	0.999976	0.0639228	0.927793	0.96013	0.0241871	1.68417	ENSSSCG00000021719
XLOC_016270	Chr14	153132248	153133165	918	-	.	0.0939108	1.03086	0.333122	0.1545	0	0	0.0513649	0.0966456	0	0	0	0.0475673	1.03086	19.1942	0.15346	2.18306	0.61872	0.321739	0	0	0.0998137	0.216965	0	0	0	0.100843	-1.59316	0.0271063	0.918862	-0.245026	0.67083	NA	-1.68388	0.0312979	NA	-0.276821	0.703188	NA	0.0271063	1.68388	.
XLOC_037289	Chr6	88590972	88604179	4558	\HPCAL4|transcript:ENSSSCT00000031391,HPCAL4|transcript:ENSSSCT00000034576,HPCAL4|transcript:ENSSSCT00000032776,HPCAL4|transcript:ENSSSCT00000032725,HPCAL4|transcript:ENSSSCT00000034264\""	ENSSSCG00000023460	0.312081	0.0283118	0.220446	0.236489	0.0989846	0.344655	0.0724158	0.0194648	0.00991421	0.0383247	0.0101677	0.172444	0.344655	49.0587	0.509973	0.0599559	0.409442	0.492477	0.217018	0.690919	0.14072	0.0436976	0.0186009	0.0609104	0.0173566	0.365585	-0.286523	0.667341	0.946864	0.539887	0.499167	NA	-1.6832	0.0261521	0.999976	-1.06357	0.161204	0.40754	0.0261521	1.6832	ENSSSCG00000023460	hippocalcin like 4 [Source:HGNC SymbolAcc:HGNC:18212]
XLOC_040874	Chr7	82116195	82116640	360	gene:ENSSSCG00000022761|transcript:ENSSSCT00000029132	ENSSSCG00000022761	2.39472	0.477945	5.58218	3.1518	1.16374	4.83803	1.04784	0.246446	0	0.808723	1.02988	0.242593	5.58218	40.9152	3.91323	1.01214	10.368	6.56348	2.55143	9.69866	2.0362	0.55326	0	1.28532	1.75803	0.514301	-0.239304	0.714593	0.95435	0.589978	0.463029	NA	-1.67541	0.0282584	0.999976	-1.03619	0.178947	0.425739	0.0282584	1.67541	ENSSSCG00000022761
XLOC_037789	Chr6	12062047	12064307	2227	-	.	1.76136	1.37138	2.04015	1.32469	0.926134	2.02421	0.465813	0.517902	0.385537	0.418343	0.957271	1.2353	2.04015	135.283	2.87825	2.90418	3.78924	2.75861	2.0305	4.05787	0.905181	1.16267	0.723339	0.664881	1.6341	2.61885	-0.667903	0.193431	0.918862	0.898333	0.114276	0.990567	-1.67541	0.0030231	0.488591	-0.148353	0.780741	0.876555	0.0030231	1.67541	XLOC_037789	Unannotated_TU
XLOC_001559	Chr1	17890006	17908364	2094	IYD|transcript:ENSSSCT00000004525	ENSSSCG00000004093	0.144095	0.20542	0.146039	0.325115	0.10773	0.179398	0.0450363	0	0	0.0834213	0.022132	0.0417066	0.325115	12.8789	0.235467	0.435019	0.271244	0.677036	0.236191	0.359633	0.0875158	0	0	0.132583	0.0377801	0.0884185	-0.0943918	0.885262	0.981146	0.629803	0.407984	NA	-1.67532	0.0327257	NA	-1.00962	0.232441	NA	0.0327257	1.67532	ENSSSCG00000004093	iodotyrosine deiodinase [Source:HGNC SymbolAcc:HGNC:21071]
XLOC_044924	Chr9	98881828	99033248	3780	ABCB5|transcript:ENSSSCT00000016752	ENSSSCG00000015377	0.0228069	0	0.288933	0	0.119358	0	0	0	0	0	0	0.485186	0.485186	31.4785	0.0372689	0	0.536645	0	0.261685	0	0	0	0	0	0	1.0286	-0.588999	0.396825	0.919869	1.38148	NA	NA	-1.67418	0.0289127	NA	0.357852	NA	NA	NA	1.67418	ENSSSCG00000015377	ATP binding cassette subfamily B member 5 [Source:HGNC SymbolAcc:HGNC:46]
XLOC_053106	JH118880.1	2802	24154	585	gene:ENSSSCG00000025368|transcript:ENSSSCT00000023535	ENSSSCG00000025368	0.294735	0.80883	0.522746	0	0.716146	0.525397	0.0806035	0.0758296	0	0.398141	0.396106	0.597152	0.80883	9.59712	0.481628	1.71286	0.970914	0	1.57011	1.05325	0.156631	0.170234	0	0.632774	0.676167	1.26597	-0.427188	0.549968	0.934892	1.64256	0.041019	NA	-1.67303	0.0328084	NA	0.513384	0.560555	NA	0.0328084	1.67303	ENSSSCG00000025368
XLOC_018453	Chr15	144780878	144782648	1771	-	.	0.559806	0.0485771	0.172674	0.208222	0.600495	0.52065	0.0532502	0.0751445	0	0.0328786	0.0785055	0.172596	0.600495	34.1925	0.914781	0.102872	0.320714	0.433612	1.31655	1.04373	0.103477	0.168696	0	0.0522548	0.134012	0.365906	-0.0304676	0.964546	0.994669	0.60201	0.453025	NA	-1.67113	0.0320883	0.999976	-1.39138	0.0683146	0.286916	0.0320883	1.67113	XLOC_018453	Unannotated_TU
XLOC_004765	Chr1	306714633	306715890	995	-	.	0.216608	0.129694	0.702499	0.0285088	0.680158	0.171612	0	0.0445832	0.045416	0	0	0.0438862	0.702499	14.2314	0.35396	0.274652	1.30477	0.0593682	1.49121	0.344026	0	0.100087	0.085209	0	0	0.0930394	-0.374685	0.598645	0.939805	-0.177484	0.745722	NA	-1.6668	0.0336279	NA	-1.71908	0.0678696	NA	0.0336279	1.71908	XLOC_004765	Unannotated_TU
XLOC_017434	Chr15	133462315	133468029	1037	gene:ENSSSCG00000016187|transcript:ENSSSCT00000017627	ENSSSCG00000016187	0.207835	0.995526	0.168512	0.0820624	0	0.395188	0	0.0427776	0.0871533	0	0	0	0.995526	20.9392	0.339625	2.10823	0.312982	0.170891	0	0.792221	0	0.0960335	0.163516	0	0	0	-1.00052	0.163065	0.918862	-0.414364	0.445374	NA	-1.66517	0.0326929	0.999976	-1.25023	0.15929	NA	0.0326929	1.66517	ENSSSCG00000016187	uncharacterized protein LOC100155612 [Source:RefSeq peptideAcc:NP_001177149]
XLOC_001207	Chr1	287300815	287307870	1388	-	.	3.19872	0.092972	0.566541	0.224805	0.23218	0.221439	0.339719	0.351559	0.195341	0.419511	0.233725	0.157301	3.19872	153.123	5.22704	0.196887	1.05226	0.468145	0.509041	0.443912	0.660151	0.789232	0.366497	0.666738	0.398977	0.33348	-2.12304	0.00221616	0.353648	0.173343	0.812249	NA	-1.6647	0.0263657	0.999976	0.815643	0.282198	0.51878	0.00221616	2.12304	XLOC_001207	Unannotated_TU
XLOC_018182	Chr15	103720820	103725033	2109	-	.	0	0.856629	0.372859	1.54676	1.28356	0.761066	0.044716	0.0841353	0	0.0276093	0.0219746	0.393394	1.54676	61.7114	0	1.81409	0.692524	3.22106	2.81414	1.52569	0.0868933	0.18888	0	0.0438801	0.0375114	0.834001	0.9797	0.136126	0.918862	0.788948	0.326253	NA	-1.66145	0.0336955	0.999976	-2.31671	0.00113736	0.0480104	0.00113736	2.31671	XLOC_018182	Unannotated_TU
XLOC_013069	Chr13	151278471	151279457	771	-	.	0.55908	1.00424	0.283311	0.772621	0.25079	0.177177	0.122317	0.172608	0	0.226568	0	0.0566365	1.00424	15.7044	0.913594	2.12669	0.526204	1.60895	0.549844	0.355181	0.237689	0.387497	0	0.36009	0	0.12007	-0.721474	0.285594	0.918862	0.151264	0.8418	NA	-1.66051	0.0304014	0.999976	-0.835018	0.361932	NA	0.0304014	1.66051	XLOC_013069	Unannotated_TU
XLOC_011231	Chr13	38984351	39019037	2353	CHDH|transcript:ENSSSCT00000012537	ENSSSCG00000011456	1.57545	0.968889	0.334194	0.421937	0.328703	1.10304	0.320633	0.207379	0.192048	0.0247463	0.0984794	0.315485	1.57545	127.85	2.57445	2.05182	0.620711	0.878664	0.720662	2.21124	0.623062	0.465556	0.360319	0.0393299	0.168108	0.668832	-0.989774	0.115559	0.918862	-0.584238	0.424312	NA	-1.65921	0.0138471	0.999976	-1.41561	0.0503609	0.254421	0.0138471	1.65921	ENSSSCG00000011456	choline dehydrogenase [Source:HGNC SymbolAcc:HGNC:24288]
XLOC_032150	Chr4	109568440	109612385	1502	-	.	0.258286	0.229108	0.203599	0.207742	0.536394	1.06863	0	0.0590683	0.0300859	0.348903	0	0.232579	1.06863	29.9805	0.422066	0.485183	0.378152	0.432613	1.17601	2.14226	0	0.132606	0.0564467	0.55452	0	0.493071	0.62693	0.332545	0.919466	1.24704	0.119524	NA	-1.65716	0.0331983	NA	-0.738487	0.375977	0.59688	0.0331983	1.65716	XLOC_032150	Unannotated_TU
XLOC_042345	Chr8	17164813	17399958	1996	gene:ENSSSCG00000008755|transcript:ENSSSCT00000009579	ENSSSCG00000008755	0.0863828	0.107753	0.481516	0	0	0	0	0	0.0452795	0.466758	0.0696559	0.0218771	0.481516	34.6968	0.141159	0.228189	0.894336	0	0	0	0	0	0.0849528	0.741829	0.118905	0.0463798	-2.66668	0.00021469	0.108852	1.57276	0.0501463	NA	-1.65592	0.0349136	NA	3.29189	0.000419595	NA	0.00021469	3.29189	ENSSSCG00000008755
XLOC_018181	Chr15	103717028	103720472	1535	-	.	0.0280815	0.812662	0.483826	1.73709	1.00774	0.289225	0	0.144496	0	0.455203	0	0.938764	1.73709	50.4424	0.045888	1.72098	0.898627	3.6174	2.2094	0.579801	0	0.324387	0	0.723465	0	1.99019	0.707498	0.284447	0.918862	1.54741	0.0542445	NA	-1.65577	0.0346688	0.999976	-0.567674	0.48442	0.679742	0.0346688	1.65577	XLOC_018181	Unannotated_TU
XLOC_034597	Chr5	63683712	63685128	1417	-	.	0.608399	0.151782	0	0.120111	0.227428	0	0	0	0.0318906	0	0.032706	0.0308163	0.608399	29.7326	0.994187	0.321429	0	0.250126	0.498623	0	0	0	0.0598327	0	0.0558303	0.0653311	-0.916036	0.202817	0.918862	0.118397	0.838231	NA	-1.65474	0.0340001	0.999976	-0.81916	0.382165	NA	0.0340001	1.65474	XLOC_034597	Unannotated_TU
XLOC_010801	Chr13	169051147	169094152	5097	\COL8A1|transcript:ENSSSCT00000013101,COL8A1|transcript:ENSSSCT00000013104\""	ENSSSCG00000011973	35.9505	10.9626	16.1564	11.6036	22.0155	36.2278	6.63306	8.15492	4.29991	4.83235	9.30161	7.23924	36.2278	6319.66	58.7468	23.2156	30.0079	24.164	48.2677	72.6249	12.8895	18.3074	8.06744	7.68016	15.8782	15.3473	-0.461129	0.434098	0.919869	0.402971	0.410864	0.990567	-1.65225	0.00684083	0.743107	-0.937063	0.0816432	0.309552	0.00684083	1.65225	ENSSSCG00000011973	collagen type VIII alpha 1 chain [Source:HGNC SymbolAcc:HGNC:2215]
XLOC_037015	Chr6	61881038	61923087	756	KCNAB2|transcript:ENSSSCT00000031499	ENSSSCG00000024843	2.10964	1.08107	0.982371	1.61342	0.55416	1.76175	0.249487	0.234711	0.418416	0.154043	0.613021	1.09745	2.10964	55.0053	3.44737	2.28937	1.82459	3.35988	1.21497	3.53172	0.48481	0.526914	0.785027	0.244823	1.04645	2.3266	-0.552626	0.372341	0.919869	0.659614	0.379936	NA	-1.65208	0.0182425	0.999976	-0.518919	0.460829	0.661783	0.0182425	1.65208	ENSSSCG00000024843
XLOC_002999	Chr1	8623064	8624605	1542	-	.	0.027954	0.418434	0.708279	0.349519	0.856867	0.15503	0.0917374	0	0	0.0377614	0	0	0.856867	24.741	0.0456797	0.886119	1.31551	0.727857	1.87863	0.310783	0.178267	0	0	0.060015	0	0	0.0246078	0.971036	0.995468	-0.123441	0.83199	NA	-1.64863	0.0357508	0.999976	-2.61362	0.00363979	NA	0.00363979	2.61362	XLOC_002999	Unannotated_TU
XLOC_037402	Chr6	113847684	113867827	1116	CELF4|transcript:ENSSSCT00000004150	ENSSSCG00000003748	0.617993	0.0770879	0	0	0.0866305	0	0	0	0	0	0	0	0.617993	23.7861	1.00987	0.163249	0	0	0.189933	0	0	0	0	0	0	0	-1.30964	0.0622397	0.918862	NA	NA	NA	-1.64731	0.0311882	NA	-0.466927	0.495181	NA	NA	NA	ENSSSCG00000003748	\CUGBP, Elav-like family member 4 [Source:HGNC SymbolAcc:HGNC:14015]\""
XLOC_036579	Chr6	40343148	40385820	3144	\CD22|transcript:ENSSSCT00000003197,CD22|transcript:ENSSSCT00000034141,CD22|transcript:ENSSSCT00000033455\""	ENSSSCG00000002888;ENSSSCG00000002893	9.28184	2.14802	3.44602	3.29315	2.51129	6.36526	1.60476	1.89068	0.962996	0.833417	1.37087	2.27778	9.28184	1006.45	15.1675	4.54886	6.40041	6.85784	5.50587	12.7602	3.11842	4.24447	1.80676	1.32457	2.34013	4.82893	-0.818305	0.177604	0.918862	0.126872	0.788828	0.990999	-1.64719	0.0100985	0.843317	-0.855604	0.0824233	0.310916	0.0100985	1.64719	ENSSSCG00000002893
XLOC_036579	Chr6	40343148	40385820	3144	\CD22|transcript:ENSSSCT00000003197,CD22|transcript:ENSSSCT00000034141,CD22|transcript:ENSSSCT00000033455\""	ENSSSCG00000002888;ENSSSCG00000002893	9.28184	2.14802	3.44602	3.29315	2.51129	6.36526	1.60476	1.89068	0.962996	0.833417	1.37087	2.27778	9.28184	1006.45	15.1675	4.54886	6.40041	6.85784	5.50587	12.7602	3.11842	4.24447	1.80676	1.32457	2.34013	4.82893	-0.818305	0.177604	0.918862	0.126872	0.788828	0.990999	-1.64719	0.0100985	0.843317	-0.855604	0.0824233	0.310916	0.0100985	1.64719	ENSSSCG00000002888	\glyceraldehyde-3-phosphate dehydrogenase, spermatogenic [Source:HGNC SymbolAcc:HGNC:24864]\""
XLOC_027611	Chr3	22228423	22250406	7431	-	.	0.133416	1.19245	0.646687	0.0343556	0.130103	0.0275743	0.2792	0.0656659	0.0121623	0.0861942	0.0686029	0.117526	1.19245	179.728	0.218016	2.52525	1.20111	0.0715438	0.285244	0.0552774	0.542548	0.147417	0.0228187	0.13699	0.117108	0.249157	-2.72383	8.07e-06	0.0112744	-0.136391	0.853506	0.992086	-1.64288	0.0202342	0.999976	0.900202	0.211598	0.455443	8.07e-06	2.72383	XLOC_027611	Unannotated_TU
XLOC_041350	Chr7	14555603	14557010	1408	-	.	0.183686	0.274954	0.434384	0.68498	0.297546	0.266803	0.0669787	0.0630118	0	0	0.0329151	0	0.68498	18.2451	0.300163	0.582271	0.806797	1.42644	0.652354	0.534852	0.130155	0.141458	0	0	0.0561872	0	0.084421	0.893947	0.982347	-0.260792	0.684651	NA	-1.64138	0.0330184	NA	-2.56818	0.0042814	NA	0.0042814	2.56818	XLOC_041350	Unannotated_TU
XLOC_016235	Chr14	150887894	150888384	491	-	.	0.175581	0.525642	1.51257	0	0.590711	0.97375	0	0.180694	0	0.118591	0.188776	0.533606	1.51257	15.1208	0.286917	1.11315	2.80935	0	1.2951	1.95205	0	0.405649	0	0.188479	0.322247	1.13125	-0.414992	0.563326	0.935806	0.81029	0.291346	NA	-1.64002	0.036916	NA	-0.285824	0.756555	NA	0.036916	1.64002	XLOC_016235	Unannotated_TU
XLOC_001072	Chr1	264096418	264104886	2789	-	.	0.587304	0.0925386	0	0.0203415	0	0.0612241	0.0338136	0	0.0324051	0.0208778	0.0498506	0.0313136	0.587304	56.4919	0.959716	0.195969	0	0.0423602	0	0.122734	0.0657074	0	0.0607981	0.0331815	0.0850967	0.0663852	-1.74105	0.0156724	0.787172	0.281222	0.721807	NA	-1.63996	0.0369275	0.999976	0.530773	0.572345	NA	0.0156724	1.74105	.
XLOC_049461	GL894136.2	14941	76615	578	gene:ENSSSCG00000024533|transcript:ENSSSCT00000023045	ENSSSCG00000024533	3.1322	2.08377	2.11631	0.245383	0.669063	3.07239	0.571057	0.76748	0.547271	6.4474	5.93337	2.0398	6.4474	138.787	5.11834	4.41281	3.93069	0.510998	1.46688	6.15913	1.10969	1.72295	1.02678	10.247	10.1285	4.3244	-1.03524	0.115001	0.918862	2.62226	7.01e-05	0.0144929	-1.63876	0.0111114	0.876324	2.15716	0.00455877	0.0950216	7.01e-05	2.62226	ENSSSCG00000024533
XLOC_036837	Chr6	51349098	51395726	8581	\SHANK1|transcript:ENSSSCT00000003570,SHANK1|transcript:ENSSSCT00000003571\""	ENSSSCG00000003215	0.100466	0.135346	0.0865485	0.0595027	0.0863781	0.0676569	0.0219802	0.0206784	0.0263308	0	0	0.0763316	0.135346	29.7326	0.164172	0.286623	0.16075	0.123911	0.189379	0.13563	0.0427125	0.046422	0.0494016	0	0	0.161824	-0.859071	0.13277	0.918862	-0.150331	0.851237	NA	-1.63647	0.0161233	0.999976	-0.967134	0.272982	0.510842	0.0161233	1.63647	ENSSSCG00000003215	SH3 and multiple ankyrin repeat domains 1 [Source:HGNC SymbolAcc:HGNC:15474]
XLOC_030160	Chr4	97762563	97800096	2784	\SLAMF1|transcript:ENSSSCT00000006991,SLAMF1|transcript:ENSSSCT00000033071,transcript:ENSSSCT00000035346|transcript:ENSSSCT00000035346,transcript:ENSSSCT00000035346|transcript:ENSSSCT00000035346,transcript:ENSSSCT00000033284|transcript:ENSSSCT00000033284,transcript:ENSSSCT00000033284|transcript:ENSSSCT00000033284,transcript:ENSSSCT00000033284|transcript:ENSSSCT00000033284,transcript:ENSSSCT000000…	ENSSSCG00000006380	0.836089	0.525327	0.502145	1.3959	0.335693	0.834143	0.304869	0.0796701	0.0649267	0.292814	0.299641	0.360753	1.3959	80.2779	1.36626	1.11249	0.932652	2.90689	0.735989	1.67218	0.592429	0.178856	0.121815	0.465375	0.511497	0.764801	-0.110387	0.851971	0.978316	0.955215	0.171635	0.990567	-1.63495	0.0163691	0.999976	-0.695224	0.263345	0.50236	0.0163691	1.63495	ENSSSCG00000006380	signaling lymphocytic activation molecule family member 1 [Source:HGNC SymbolAcc:HGNC:10903]
XLOC_013284	Chr13	206036300	206037299	956	-	.	0.045089	0.989886	0.411276	0.504421	0.0674196	0.285781	0.0986465	0	0	0	0.0484774	0.0913531	0.989886	19.1942	0.0736801	2.09628	0.763877	1.05043	0.147814	0.572896	0.191692	0	0	0	0.0827527	0.19367	-0.576434	0.412194	0.919869	0.0866456	0.891363	NA	-1.63376	0.0376506	NA	-1.23528	0.182259	NA	0.0376506	1.63376	XLOC_013284	Unannotated_TU
XLOC_032261	Chr4	119299504	119300330	827	-	.	0.886077	0.104027	0.0528254	0.0343002	0	0.0412948	0	0	0.054642	0	0	0.211206	0.886077	25.2727	1.44794	0.220298	0.0981145	0.0714285	0	0.0827825	0	0	0.102519	0	0	0.447759	-1.86519	0.00956449	0.644782	0.158863	0.774394	NA	-1.63245	0.0369446	NA	0.389477	0.636639	NA	0.00956449	1.86519	XLOC_032261	Unannotated_TU
XLOC_042145	Chr7	127576193	127578375	2183	-	.	0.0789831	0.0197046	1.26077	0.0389825	0	0	0	0.0203208	0.0828016	0	0	0.0400062	1.26077	56.0361	0.129067	0.0417284	2.34167	0.0811791	0	0	0	0.0456192	0.155351	0	0	0.0848137	-2.25981	0.00171769	0.30847	-0.431832	0.529388	NA	-1.62636	0.0381592	0.999976	0.0106683	0.98815	NA	0.00171769	2.25981	XLOC_042145	Unannotated_TU
XLOC_044226	Chr8	144406567	144407139	573	-	.	0.376135	0.450419	0.152484	0.940591	0.168725	1.0132	0	0	0	0.10162	0.0808803	0.381036	1.0132	10.844	0.614643	0.953854	0.283214	1.95874	0.369921	2.03113	0	0	0	0.161506	0.138066	0.807802	0.374801	0.592183	0.93956	0.958284	0.174189	NA	-1.62558	0.0343662	NA	-1.04013	0.230898	NA	0.0343662	1.62558	.
XLOC_036132	Chr6	133865007	133867494	1728	DIRAS3|transcript:ENSSSCT00000004202	ENSSSCG00000003797	4.7645	1.36911	37.5685	4.94111	7.4412	11.7196	4.14772	3.51699	1.15065	0.640239	0.241377	0.808644	37.5685	1321.74	7.7857	2.89937	69.7772	10.2896	16.3144	23.4939	8.05996	7.89548	2.15882	1.01755	0.412039	1.71434	-0.815792	0.20597	0.918862	-1.8356	0.00178923	0.142029	-1.62361	0.0204937	0.999976	-2.98014	3.85e-08	2.69e-05	3.85e-08	2.98014	ENSSSCG00000003797	\DIRAS family, GTP-binding RAS-like 3 [Source:HGNC SymbolAcc:HGNC:687]\""
XLOC_053100	JH118878.1	51	44751	1357	-	.	0.12706	2.12381	0.45071	0.898857	1.25866	1.10732	0.243236	0.13076	0.0666013	0	0.0683042	0.28961	2.12381	58.4552	0.207629	4.49759	0.837118	1.87183	2.75955	2.21981	0.472663	0.29355	0.124956	0	0.116598	0.613977	0.0497726	0.936668	0.989932	-0.230452	0.7745	NA	-1.622	0.0270486	0.999976	-2.30992	0.00141887	0.053199	0.00141887	2.30992	XLOC_053100	Unannotated_TU
XLOC_004054	Chr1	200776657	200777210	554	-	.	0.700262	0.854089	0.867424	1.43367	0.698048	0.739728	0.0851138	0.160146	0.163137	0.105105	0.0836542	0.86703	1.43367	15.0254	1.1443	1.80871	1.6111	2.98556	1.53043	1.48291	0.165395	0.359519	0.306076	0.167045	0.142801	1.83812	-0.145908	0.814822	0.973697	0.553151	0.491604	NA	-1.60581	0.0324991	0.999976	-0.879935	0.279236	NA	0.0324991	1.60581	.
XLOC_034971	Chr5	110985938	110987580	1643	-	.	0	0.392712	0.186127	0.448888	0.196145	0.187071	0	0	0	0	0.0282072	0.186042	0.448888	13.9521	0	0.831647	0.3457	0.934787	0.430036	0.375015	0	0	0	0	0.0481507	0.394412	0.216374	0.757522	0.962927	0.715399	0.268549	NA	-1.60209	0.0359325	NA	-1.17073	0.177369	NA	0.0359325	1.60209	XLOC_034971	Unannotated_TU
XLOC_005011	Chr10	32180234	32181617	538	-	.	5.44822	1.51912	1.70524	2.05629	0.539106	2.793	1.13939	0.494725	0.587961	0.541153	1.11985	1.21747	5.44822	101.091	8.90296	3.21704	3.1672	4.28212	1.18196	5.59905	2.21408	1.11063	1.10312	0.860067	1.91162	2.58106	-1.03082	0.113261	0.918862	0.365713	0.604955	0.990567	-1.59446	0.0228241	0.999976	-0.259424	0.712985	0.837503	0.0228241	1.59446	XLOC_005011	Unannotated_TU
XLOC_010124	Chr13	32364519	32551732	4464	\CCR5|transcript:ENSSSCT00000025459,CCR2|transcript:ENSSSCT00000028261\""	ENSSSCG00000024408	1.39049	0.2409	0.381671	0.590963	0.483687	0.405464	0.158444	0.33787	0.121476	0.286966	0.550236	0.342369	1.39049	214.075	2.2722	0.510154	0.70889	1.23065	1.06046	0.812822	0.307893	0.758501	0.227911	0.456082	0.939272	0.725828	-0.939354	0.136034	0.918862	1.07785	0.0776508	0.990567	-1.593	0.0205471	0.999976	0.34426	0.539422	0.719865	0.0205471	1.593	ENSSSCG00000024408
XLOC_032330	Chr4	129214127	129215251	1125	-	.	2.49051	0.688241	0.465991	0.756433	0.888021	1.09283	0.125741	0.433745	0.361512	0.207033	0.288365	0.465779	2.49051	96.6309	4.06976	1.45749	0.865501	1.57524	1.94694	2.19076	0.244344	0.973737	0.678264	0.329042	0.49225	0.987458	-0.883177	0.169527	0.918862	0.118982	0.871207	NA	-1.59208	0.0271654	0.999976	-0.843054	0.18376	0.43016	0.0271654	1.59208	XLOC_032330	Unannotated_TU
XLOC_005108	Chr10	50828157	51000248	6477	ITGA8|transcript:ENSSSCT00000012090	ENSSSCG00000011046	7.59346	1.92595	4.42465	4.38391	1.06974	0.880528	1.6089	1.8629	0.906989	0.485459	0.31483	0.903404	7.59346	1696.24	12.4085	4.07858	8.21805	9.12929	2.34535	1.76517	3.12645	4.18212	1.70168	0.77155	0.537426	1.91523	-1.38486	0.0260814	0.910436	-1.11689	0.0182563	0.57433	-1.59073	0.00991602	0.843317	-1.22091	0.0456967	0.245061	0.00991602	1.59073	ENSSSCG00000011046	integrin subunit alpha 8 [Source:HGNC SymbolAcc:HGNC:6144]
XLOC_050152	GL894800.1	67371	70115	2566	-	.	0.0503956	0.150871	0.221327	0.198984	0.40189	0.212943	0.0183761	0.0345755	0	0	0.018061	0.0170174	0.40189	19.31	0.0823517	0.3195	0.411079	0.414374	0.881121	0.426881	0.0357089	0.0776202	0	0	0.0308307	0.0360772	0.470163	0.456656	0.922341	-0.0618422	0.926705	NA	-1.58494	0.0424816	NA	-2.61118	0.00236341	NA	0.00236341	2.61118	XLOC_050152	Unannotated_TU
XLOC_021165	Chr18	19167742	19170474	2733	transcript:ENSSSCT00000018020|transcript:ENSSSCT00000018020	.	0.173493	0.18887	0.271743	0.0415166	0.0353749	0	0.0172532	0.11362	0	0.0426111	0.101744	0.079888	0.271743	16.3529	0.283505	0.399969	0.504717	0.0864564	0.0775575	0	0.0335269	0.25507	0	0.0677228	0.173681	0.169364	-2.17779	0.00152506	0.306395	0.632167	0.432171	NA	-1.58169	0.0367012	0.999976	1.36556	0.131974	NA	0.00152506	2.17779	XLOC_021165	Unannotated_TU
XLOC_010489	Chr13	101393009	101397788	1701	-	.	1.59648	0.278169	0.821853	0.983897	0.719935	1.24477	0.36037	0.339027	0.0531322	0.376548	0.517662	1.12953	1.59648	93.6576	2.60882	0.589079	1.52646	2.04892	1.57842	2.49535	0.70028	0.761098	0.099686	0.598457	0.883668	2.39463	-0.451117	0.470152	0.924958	1.22262	0.0682461	0.990567	-1.57949	0.0265149	0.999976	-0.0597988	0.910754	0.950843	0.0265149	1.57949	XLOC_010489	Unannotated_TU
XLOC_000092	Chr1	17571352	17577585	1553	-	.	0.222048	0.13849	0.140652	0	0.124507	0.461794	0.0303625	0.0285643	0	0.149976	0.149209	0.0562354	0.461794	13.3956	0.362849	0.293281	0.261239	0	0.272975	0.925746	0.0590013	0.0641254	0	0.23836	0.254706	0.11922	-0.194457	0.786847	0.969046	1.30974	0.1028	NA	-1.57929	0.0443356	NA	0.0574141	0.949967	NA	0.0443356	1.57929	.
XLOC_012904	Chr13	133579558	133579771	214	-	.	5.03564	0.603015	1.02072	1.45808	0.752957	1.59583	0.220341	0	0.63349	1.63256	1.51594	0.20405	5.03564	37.1657	8.22875	1.277	1.89581	3.03638	1.65082	3.19912	0.428173	0	1.18855	2.59467	2.58776	0.43259	-1.01923	0.144089	0.918862	1.01721	0.20607	NA	-1.57778	0.0437988	0.999976	0.490659	0.561125	NA	0.0437988	1.57778	XLOC_012904	Unannotated_TU
XLOC_010125	Chr13	32566384	32572817	2736	CCRL2|transcript:ENSSSCT00000030552	ENSSSCG00000023557	15.865	2.75133	4.10361	4.53072	2.6031	4.4436	3.55026	1.92941	1.35435	3.66054	2.96428	4.24538	15.865	1497.03	25.9251	5.82649	7.62177	9.43501	5.70714	8.90795	6.89897	4.33144	2.54101	5.81777	5.06013	9.00027	-1.35827	NA	NA	0.772487	0.141678	0.990567	-1.5751	0.019878	0.999976	0.518834	0.258306	0.497414	NA	1.5751	ENSSSCG00000023557	C-C motif chemokine receptor like 2 [Source:HGNC SymbolAcc:HGNC:1612]
XLOC_014316	Chr14	152308983	152328906	2262	-	.	0.304899	0.20918	1.06223	0.37621	1.05427	0.603904	0.14592	0.196111	0.0199774	0.154451	0.081953	0.0579135	1.06223	48.9204	0.498236	0.442981	1.97292	0.78344	2.31143	1.21063	0.283556	0.44026	0.0374814	0.245473	0.139897	0.122777	-0.00400615	0.994699	0.999223	0.111611	0.886856	NA	-1.57207	0.0266693	0.999976	-1.68805	0.0187749	0.166868	0.0187749	1.68805	XLOC_014316	Unannotated_TU
XLOC_030384	Chr4	111313523	111338175	2641	\gene:ENSSSCG00000006714|transcript:ENSSSCT00000007355,gene:ENSSSCG00000006714|transcript:ENSSSCT00000026047\""	ENSSSCG00000006714	0.0163215	0.276886	0.281209	0.182592	0.109822	0.323275	0	0.0503904	0.0171106	0	0.0350961	0.132273	0.323275	15.9471	0.026671	0.586362	0.522299	0.38024	0.240778	0.64806	0	0.113124	0.0321026	0	0.0599103	0.280422	-0.0710796	0.91529	0.987523	0.448114	0.561156	NA	-1.57032	0.0444348	0.999976	-1.12832	0.178723	NA	0.0444348	1.57032	ENSSSCG00000006714
XLOC_012633	Chr13	85365294	85368559	2857	-	.	0.0603501	0.135504	0.183493	0.0893581	0.0451194	0.0717203	0.0330088	0.0155269	0	0	0.0162214	0.106989	0.183493	10.6735	0.0986183	0.286957	0.340808	0.186084	0.0989218	0.143776	0.0641435	0.0348571	0	0	0.0276904	0.226818	-0.818285	0.225058	0.918862	0.363915	0.625588	NA	-1.56902	0.0442035	NA	-0.316059	0.730002	NA	0.0442035	1.56902	XLOC_012633	Unannotated_TU
XLOC_017641	Chr15	6395356	6396933	1578	-	.	0.300479	0.0272592	0.775175	0	0	0	0	0	0.0859106	0	0.32306	0.387411	0.775175	24.9049	0.491014	0.0577269	1.43976	0	0	0	0	0	0.161184	0	0.551475	0.821317	-2.741	0.000142343	0.0845147	1.07025	0.177717	NA	-1.56845	0.0459372	0.999976	2.98751	0.00145706	NA	0.000142343	2.98751	XLOC_017641	Unannotated_TU
XLOC_036881	Chr6	53164644	53178372	1739	TARM1|transcript:ENSSSCT00000003619	ENSSSCG00000003258	0.099149	0.123678	0.200974	0.880838	0.0741266	0.333849	0.027115	0	0	0.0334837	0.0533001	0.150662	0.880838	28.9775	0.16202	0.261912	0.373275	1.8343	0.162518	0.669257	0.0526906	0	0	0.0532163	0.0909851	0.319405	0.795035	0.244845	0.918862	0.937997	0.220275	NA	-1.56842	0.0455727	NA	-1.44992	0.0840295	0.313342	0.0455727	1.56842	ENSSSCG00000003258	\T cell-interacting, activating receptor on myeloid cells 1 [Source:HGNC SymbolAcc:HGNC:37250]\""
XLOC_006346	Chr11	6923952	6933795	3551	-	.	0.0728331	0.072681	0.123026	0.0399412	0.154281	0.125024	0.0265576	0	0	0.0163977	0.0261022	0.0737822	0.154281	10.2585	0.119017	0.153917	0.228501	0.0831757	0.338252	0.250632	0.0516074	0	0	0.0260612	0.0445573	0.156419	-0.131285	0.84438	0.977789	0.700424	0.362501	NA	-1.56778	0.0459747	NA	-0.736436	0.381307	NA	0.0459747	1.56778	XLOC_006346	Unannotated_TU
XLOC_047699	GL892673.2	10779	11252	424	-	.	0	2.02901	0.618207	0.669015	1.67213	1.04708	0	0.104623	0	0	0	0.205975	2.02901	17.4493	0	4.29684	1.14822	1.39319	3.66606	2.09904	0	0.234874	0	0	0	0.436671	0.110283	0.875034	0.980732	0.117762	0.824987	NA	-1.56505	0.0438814	NA	-2.21058	0.0144424	NA	0.0144424	2.21058	XLOC_047699	Unannotated_TU
XLOC_022981	Chr2	71871225	71872652	532	\RETN|transcript:ENSSSCT00000014827,RETN|transcript:ENSSSCT00000033014,RETN|transcript:ENSSSCT00000036261\""	ENSSSCG00000013575	0.648196	1.61711	0.574824	3.41248	0.787491	1.54064	0.354534	0	0	0	0	1.06705	3.41248	34.3438	1.05922	3.42455	1.06764	7.10633	1.72653	3.08847	0.68894	0	0	0	0	2.26215	0.464253	0.462976	0.924442	0.272362	0.695633	NA	-1.56487	0.0450107	0.999976	-1.62366	0.0613563	0.274361	0.0450107	1.62366	ENSSSCG00000013575	resistin [Source:HGNC SymbolAcc:HGNC:20389]
XLOC_042393	Chr8	33970637	33982447	1027	UCHL1|transcript:ENSSSCT00000024016	ENSSSCG00000022945	5.16253	4.81668	2.93513	1.3534	5.83655	8.01396	0.872354	1.12305	1.49603	3.00495	1.39891	0.935413	8.01396	182.855	8.43612	10.2003	5.45152	2.8184	12.7963	16.0654	1.69518	2.52118	2.80684	4.77584	2.38798	1.98309	-0.267083	0.648736	0.945495	0.733423	0.267221	0.990567	-1.5582	0.0101098	0.843317	-0.556923	0.424285	0.634776	0.0101098	1.5582	ENSSSCG00000022945	ubiquitin C-terminal hydrolase L1 [Source:HGNC SymbolAcc:HGNC:12513]
XLOC_006590	Chr11	86550146	86574311	4388	TMEM255B|transcript:ENSSSCT00000010485	ENSSSCG00000009564	0.0196468	0.078423	0.298678	0.187471	0.0660982	0.0933932	0.0322377	0.0101095	0.0102983	0	0.0316849	0.0298542	0.298678	26.6838	0.0321049	0.166077	0.554745	0.390399	0.144917	0.187223	0.0626452	0.0226953	0.0193215	0	0.0540872	0.0632914	-0.2801	0.677046	0.948289	0.126137	0.872851	NA	-1.55777	0.0432735	0.999976	-1.36395	0.109479	NA	0.0432735	1.55777	ENSSSCG00000009564	transmembrane protein 255B [Source:HGNC SymbolAcc:HGNC:28297]
XLOC_026749	Chr3	40946025	40947533	874	HBZ|transcript:ENSSSCT00000008738	ENSSSCG00000007975	0.937066	0.246081	4.14873	0.616657	0.73745	2.14908	0.701361	0.253778	0.0517036	0.399735	0.318154	0.299772	4.14873	73.8253	1.53126	0.521127	7.70558	1.28416	1.61682	4.30819	1.3629	0.569718	0.0970057	0.635308	0.5431	0.635521	-0.667196	0.312772	0.918862	0.208411	0.788148	NA	-1.5565	0.0364481	0.999976	-0.896595	0.217735	0.46001	0.0364481	1.5565	ENSSSCG00000007975	hemoglobin subunit zeta [Source:HGNC SymbolAcc:HGNC:4835]
XLOC_005365	Chr10	26246558	26287831	7306	gene:ENSSSCG00000010907|transcript:ENSSSCT00000011934	ENSSSCG00000010907	21.1631	3.66799	11.4508	12.863	6.34739	12.2561	4.86633	4.29274	2.27615	8.83065	6.43849	9.50915	21.1631	5332.54	34.5828	7.76772	21.2681	26.7867	13.9163	24.5695	9.45637	9.63699	4.27048	14.0347	10.9907	20.1595	-0.734888	0.221436	0.918862	1.23692	0.00974103	0.411901	-1.55587	0.0154373	0.999976	0.292148	0.535083	0.716753	0.00974103	1.55587	ENSSSCG00000010907
XLOC_013757	Chr14	52274437	52274927	394	IGLV-8|transcript:ENSSSCT00000035276	ENSSSCG00000031054	27.5697	5.24041	22.176	55.4366	6.54346	21.4959	6.58227	4.72877	4.35833	6.65041	16.4676	18.0652	55.4366	413.198	45.0518	11.0976	41.1882	115.444	14.3462	43.0923	12.7909	10.6158	8.17704	10.5697	28.1107	38.2984	-0.0450284	0.943894	0.991335	1.32057	0.0143865	0.504826	-1.55359	0.0162744	0.999976	-0.380362	0.556813	0.732474	0.0143865	1.55359	ENSSSCG00000031054
XLOC_001518	Chr1	10007479	10011089	2901	-	.	0.534913	0.548623	0.677662	1.05603	0.0666526	0.388479	0.292573	0.137623	0.0311541	0.200717	0.0319506	0.316099	1.05603	57.9551	0.874103	1.16182	1.25865	2.19914	0.146132	0.778772	0.568536	0.308956	0.0584508	0.319004	0.0545409	0.670134	-0.503223	0.430183	0.919869	0.233526	0.757435	0.990999	-1.55345	0.0190891	0.999976	-0.762927	0.337255	0.565164	0.0190891	1.55345	XLOC_001518	Unannotated_TU
XLOC_011040	Chr13	23799475	23800304	685	-	.	4.02733	0.816344	0.255104	0.869622	0.611599	0.997104	0.413019	0	0.461785	7.05537	6.1567	1.40244	7.05537	179.99	6.58108	1.72877	0.473814	1.81095	1.3409	1.99886	0.80259	0	0.866395	11.2133	10.5097	2.97318	-1.26145	0.0649014	0.918862	2.87744	0.000112736	0.0208004	-1.55206	0.0449032	0.999976	2.90194	2.49e-05	0.00365657	2.49e-05	2.90194	XLOC_011040	Unannotated_TU
XLOC_029631	Chr3	125559741	125560534	794	-	.	0	1.40855	0.220084	0.285806	0.284113	0.172044	0.0593867	0	0	0.0733351	0	0	1.40855	22.6841	0	2.98289	0.408769	0.595177	0.622902	0.344892	0.115402	0	0	0.116553	0	0	-0.714283	0.318978	0.918862	0.0944688	0.861416	NA	-1.5507	0.0460897	NA	-1.24698	0.185073	NA	0.0460897	1.5507	XLOC_029631	Unannotated_TU
XLOC_000929	Chr1	224708603	224912673	1658	-	ENSSSCG00000027162;ENSSSCG00000030909;ENSSSCG00000028884;ENSSSCG00000025036;ENSSSCG00000028296	0.129991	1.11559	2.6349	2.03594	4.47051	2.82187	0.227518	0.561862	0.0545102	0.351195	0.363376	0.869121	4.47051	138.791	0.212419	2.36248	4.89389	4.23974	9.80135	5.65692	0.442118	1.26135	0.102271	0.558161	0.620295	1.84255	0.832561	0.16582	0.918862	0.869794	0.208415	0.990567	-1.54868	0.0295222	0.999976	-1.89571	0.000288957	0.0206812	0.000288957	1.89571	ENSSSCG00000027162
XLOC_000929	Chr1	224708603	224912673	1658	-	ENSSSCG00000027162;ENSSSCG00000030909;ENSSSCG00000028884;ENSSSCG00000025036;ENSSSCG00000028296	0.129991	1.11559	2.6349	2.03594	4.47051	2.82187	0.227518	0.561862	0.0545102	0.351195	0.363376	0.869121	4.47051	138.791	0.212419	2.36248	4.89389	4.23974	9.80135	5.65692	0.442118	1.26135	0.102271	0.558161	0.620295	1.84255	0.832561	0.16582	0.918862	0.869794	0.208415	0.990567	-1.54868	0.0295222	0.999976	-1.89571	0.000288957	0.0206812	0.000288957	1.89571	ENSSSCG00000028296
XLOC_000929	Chr1	224708603	224912673	1658	-	ENSSSCG00000027162;ENSSSCG00000030909;ENSSSCG00000028884;ENSSSCG00000025036;ENSSSCG00000028296	0.129991	1.11559	2.6349	2.03594	4.47051	2.82187	0.227518	0.561862	0.0545102	0.351195	0.363376	0.869121	4.47051	138.791	0.212419	2.36248	4.89389	4.23974	9.80135	5.65692	0.442118	1.26135	0.102271	0.558161	0.620295	1.84255	0.832561	0.16582	0.918862	0.869794	0.208415	0.990567	-1.54868	0.0295222	0.999976	-1.89571	0.000288957	0.0206812	0.000288957	1.89571	ENSSSCG00000025036
XLOC_000929	Chr1	224708603	224912673	1658	-	ENSSSCG00000027162;ENSSSCG00000030909;ENSSSCG00000028884;ENSSSCG00000025036;ENSSSCG00000028296	0.129991	1.11559	2.6349	2.03594	4.47051	2.82187	0.227518	0.561862	0.0545102	0.351195	0.363376	0.869121	4.47051	138.791	0.212419	2.36248	4.89389	4.23974	9.80135	5.65692	0.442118	1.26135	0.102271	0.558161	0.620295	1.84255	0.832561	0.16582	0.918862	0.869794	0.208415	0.990567	-1.54868	0.0295222	0.999976	-1.89571	0.000288957	0.0206812	0.000288957	1.89571	ENSSSCG00000030909
XLOC_000929	Chr1	224708603	224912673	1658	-	ENSSSCG00000027162;ENSSSCG00000030909;ENSSSCG00000028884;ENSSSCG00000025036;ENSSSCG00000028296	0.129991	1.11559	2.6349	2.03594	4.47051	2.82187	0.227518	0.561862	0.0545102	0.351195	0.363376	0.869121	4.47051	138.791	0.212419	2.36248	4.89389	4.23974	9.80135	5.65692	0.442118	1.26135	0.102271	0.558161	0.620295	1.84255	0.832561	0.16582	0.918862	0.869794	0.208415	0.990567	-1.54868	0.0295222	0.999976	-1.89571	0.000288957	0.0206812	0.000288957	1.89571	ENSSSCG00000028884
XLOC_026448	Chr3	7284844	7299761	2432	gene:ENSSSCG00000025271|transcript:ENSSSCT00000023585	ENSSSCG00000025271	12.1233	0.0176871	1.38317	0.979755	2.43819	3.65099	1.26026	0.784331	0.854726	0.502792	0.895636	1.70573	12.1233	1016.85	19.8107	0.037456	2.56901	2.04029	5.3456	7.31903	2.44897	1.76079	1.60362	0.799098	1.52888	3.61618	-0.696228	NA	NA	0.0902632	0.868797	0.99274	-1.54803	0.0450617	0.999976	-0.641704	0.250052	0.490215	NA	1.54803	ENSSSCG00000025271
XLOC_026702	Chr3	38694508	38696768	1497	-	.	0.259149	0.0862025	0.642021	0.739	0.516658	0.365005	0	0.0888984	0.0603727	0.427862	0.371498	0.145848	0.739	23.8541	0.423476	0.182551	1.19245	1.53893	1.13274	0.731715	0	0.199573	0.11327	0.68001	0.634161	0.309199	0.207626	0.747568	0.960851	1.78144	0.0236827	NA	-1.54774	0.0455729	0.999976	0.0211999	0.976414	0.987849	0.0236827	1.78144	XLOC_026702	Unannotated_TU
XLOC_049912	GL894536.1	4709	5347	639	-	.	0.337285	0.673162	0.273469	0.932224	0.857357	0.694774	0.0737919	0.0694215	0	0.0911237	0.290106	0	0.932224	11.269	0.551159	1.42556	0.507923	1.94131	1.87971	1.39279	0.143394	0.155848	0	0.144825	0.495221	0	0.383882	0.552884	0.934961	0.580866	0.433615	NA	-1.54744	0.0488273	NA	-1.26899	0.143279	NA	0.0488273	1.54744	XLOC_049912	Unannotated_TU
XLOC_016956	Chr15	2730359	2901565	7169	KIF5C|transcript:ENSSSCT00000023118	ENSSSCG00000022919	0.0721524	0.204005	0.274222	0.237408	0.16183	0.104801	0.0591961	0.061878	0.0126068	0.0081222	0	0.0730927	0.274222	40.0258	0.117905	0.432022	0.509322	0.49439	0.354802	0.210091	0.115032	0.138913	0.0236527	0.0129088	0	0.154957	-0.351775	0.523862	0.931952	-0.474088	0.554644	NA	-1.54722	0.019661	0.999976	-1.85815	0.0188615	0.167421	0.0188615	1.85815	ENSSSCG00000022919	kinesin family member 5C [Source:HGNC SymbolAcc:HGNC:6325]
XLOC_000165	Chr1	34481248	34490749	2609	VNN2|transcript:ENSSSCT00000004618	ENSSSCG00000004179	11.7139	5.32536	10.6496	7.74119	2.24808	7.304	4.19299	2.53342	1.71472	6.85167	5.29346	5.35583	11.7139	1054.02	19.1417	11.2775	19.7798	16.1207	4.92878	14.6421	8.14792	5.6874	3.21714	10.8895	9.03612	11.3544	-1.03489	0.0655083	0.918862	1.17127	0.0300938	0.746857	-1.54708	0.00834915	0.788936	0.671343	0.235793	0.476941	0.00834915	1.54708	ENSSSCG00000004179	vanin 2 [Source:HGNC SymbolAcc:HGNC:12706]
XLOC_020714	Chr17	34566734	34569579	1897	-	.	0.113614	0.362805	0.230293	0.194392	0.543621	1.26018	0.0497133	0.0701534	0	0.184169	0.0732911	0.184151	1.26018	44.6519	0.185657	0.768312	0.427732	0.404812	1.19186	2.52624	0.0966041	0.157491	0	0.292704	0.12511	0.390402	0.850638	0.181848	0.918862	1.1843	0.139158	NA	-1.54595	0.0438908	0.999976	-1.26857	0.0901345	0.323688	0.0438908	1.54595	XLOC_020714	Unannotated_TU
XLOC_048699	GL893609.2	19407	22977	2559	gene:ENSSSCG00000027484|transcript:ENSSSCT00000032154	ENSSSCG00000027484	0.421112	0.100856	0.068287	0.0886791	0.176308	0.0266907	0.0368527	0	0.0529765	0.0227542	0.0181104	0.068256	0.421112	37.1657	0.688141	0.213583	0.126832	0.18467	0.386545	0.0535061	0.0716131	0	0.0993938	0.0361638	0.030915	0.144704	-1.11803	0.110746	0.918862	0.0280968	0.971557	NA	-1.54415	0.0472675	0.999976	-0.636321	0.478792	NA	0.0472675	1.54415	ENSSSCG00000027484
XLOC_048349	GL893285.2	17209	18171	963	-	.	0.0447612	0.268006	1.08876	2.32703	0.0669295	0.24824	0	0.138194	0	1.20931	1.39563	0.226723	2.32703	46.0499	0.0731445	0.567558	2.0222	4.84594	0.146739	0.49764	0	0.310239	0	1.92198	2.38238	0.480655	0.412878	0.563242	0.935806	2.75958	0.000445819	0.0572936	-1.54399	0.049452	NA	0.706157	0.409086	0.62288	0.000445819	2.75958	XLOC_048349	Unannotated_TU
XLOC_003831	Chr1	153532142	153533531	1390	-	.	0.0310108	0.15473	0.40858	0.38774	0.301399	0.270258	0	0.0319139	0	0.0418907	0.0333413	0.408394	0.40858	11.563	0.0506749	0.327673	0.75887	0.80745	0.660801	0.541779	0	0.0716452	0	0.0665778	0.0569148	0.865801	0.297442	0.661682	0.946864	1.21766	0.117659	NA	-1.5437	0.0478972	NA	-0.558505	0.494898	NA	0.0478972	1.5437	.
XLOC_013075	Chr13	154236757	154237758	1002	-	.	0.473209	0.386363	0.0871989	0.452954	0.0643245	0.715735	0.0470589	0.0442718	0.0450988	0	0.138756	0.0435796	0.715735	16.3529	0.773273	0.818201	0.161957	0.943255	0.141028	1.43481	0.0914461	0.099388	0.0846137	0	0.236861	0.0923894	-0.147236	0.833943	0.97613	0.226447	0.765031	NA	-1.54215	0.0482751	NA	-1.23705	0.175208	NA	0.0482751	1.54215	XLOC_013075	Unannotated_TU
XLOC_049640	GL894254.2	140989	143366	2378	-	.	0.453165	1.13959	0.532764	0.763431	0.718254	0.330306	0.0198289	0.503671	0.0190029	0.0489723	0.214377	0.201991	1.13959	54.9653	0.740519	2.41331	0.989521	1.58981	1.57473	0.662155	0.038532	1.13072	0.035653	0.0778328	0.365949	0.428224	-0.507467	0.350176	0.919869	0.148394	0.851438	NA	-1.54095	0.0342499	0.999976	-1.17039	0.083072	0.311992	0.0342499	1.54095	XLOC_049640	Unannotated_TU
XLOC_005506	Chr10	46383969	46548354	4069	-	.	0.0105935	2.84371	4.26237	1.16421	3.20761	1.00715	0.77642	0.021804	0.0888454	0.114481	1.05924	4.30336	4.30336	353.116	0.0173109	6.02212	7.91665	2.42441	7.0325	2.01901	1.50876	0.048949	0.16669	0.181948	1.80815	9.12318	-0.356288	0.603326	0.939805	1.52132	0.0464398	0.892202	-1.54011	0.0465169	0.999976	0.173584	0.806798	0.891709	0.0464398	1.54011	XLOC_005506	Unannotated_TU
XLOC_017479	Chr15	139923153	140211236	7573	gene:ENSSSCG00000016237|transcript:ENSSSCT00000017680	ENSSSCG00000016237	11.7368	2.09594	4.81113	4.41244	3.18734	5.25362	2.30379	2.63596	1.24116	1.22254	1.82979	4.12854	11.7368	3065.43	19.1791	4.43857	8.93587	9.1887	6.98805	10.5318	4.47679	5.91761	2.32865	1.943	3.12351	8.75255	-1.01979	0.0906455	0.918862	0.264297	0.556928	0.990567	-1.5345	0.0176075	0.999976	-0.373089	0.367744	0.589811	0.0176075	1.5345	ENSSSCG00000016237
XLOC_041105	Chr7	120770131	120817222	2796	gene:ENSSSCG00000002452|transcript:ENSSSCT00000002722	ENSSSCG00000002452	640.748	82.5686	191.074	82.3088	127.442	195.353	86.9363	68.0001	106.378	78.6162	114.833	81.024	640.748	61787.3	1047.05	174.856	354.889	171.404	279.41	391.619	168.937	152.657	199.586	124.947	196.025	171.772	-1.49338	0.0178378	0.792341	0.227125	0.675021	0.990567	-1.53372	0.0245136	0.999976	0.150573	0.771128	0.871306	0.0178378	1.53372	ENSSSCG00000002452	legumain [Source:HGNC SymbolAcc:HGNC:9472]
XLOC_020829	Chr17	42988023	42989802	1780	-	.	0.0484326	0.386652	0.392689	0.462147	0.162943	0.134301	0.0264905	0.0996861	0	0.0654248	0.0260362	0.0981276	0.462147	15.562	0.079144	0.818814	0.729354	0.962398	0.357244	0.269229	0.051477	0.22379	0	0.103981	0.0444447	0.208032	-0.242416	0.71674	0.955205	0.371529	0.638573	NA	-1.53133	0.0485937	0.999976	-1.08353	0.197007	NA	0.0485937	1.53133	XLOC_020829	Unannotated_TU
XLOC_046460	Chr9	24077027	24077948	922	-	.	0.654523	0.279924	0.758119	0.492256	0.314576	0.14816	0.153426	0.0962263	0.0980238	0.0631541	0.351856	0	0.758119	20.8128	1.06956	0.592796	1.40808	1.0251	0.68969	0.297011	0.298142	0.216023	0.183911	0.100372	0.60063	0	-0.943865	0.153847	0.918862	0.307726	0.70055	NA	-1.52858	0.0396946	0.999976	-0.193207	0.832075	NA	0.0396946	1.52858	XLOC_046460	Unannotated_TU
XLOC_043073	Chr8	55433062	55661831	6241	MARCH1|transcript:ENSSSCT00000009734	ENSSSCG00000026079;ENSSSCG00000008891	2.47952	0.124062	0.524996	0.495421	0.366622	0.563617	0.256882	0.362502	0.289626	0.242578	0.393567	0.433799	2.47952	533.7	4.0518	0.262726	0.975092	1.03169	0.803797	1.12987	0.499181	0.8138	0.543393	0.385535	0.671833	0.91966	-1.39879	0.0361537	0.918862	0.358508	0.50391	0.990567	-1.52811	0.0337599	0.999976	0.18339	0.708602	0.834538	0.0337599	1.52811	ENSSSCG00000008891
XLOC_043073	Chr8	55433062	55661831	6241	MARCH1|transcript:ENSSSCT00000009734	ENSSSCG00000026079;ENSSSCG00000008891	2.47952	0.124062	0.524996	0.495421	0.366622	0.563617	0.256882	0.362502	0.289626	0.242578	0.393567	0.433799	2.47952	533.7	4.0518	0.262726	0.975092	1.03169	0.803797	1.12987	0.499181	0.8138	0.543393	0.385535	0.671833	0.91966	-1.39879	0.0361537	0.918862	0.358508	0.50391	0.990567	-1.52811	0.0337599	0.999976	0.18339	0.708602	0.834538	0.0337599	1.52811	ENSSSCG00000026079	transketolase like 2 [Source:HGNC SymbolAcc:HGNC:25313]
XLOC_022897	Chr2	67760897	67761823	906	-	.	0	6.26709	6.02741	3.47533	8.78583	2.71397	0.156136	0.391703	0.947672	0.321347	0.0511528	0.337381	8.78583	149.049	0	13.2718	11.1949	7.23722	19.2624	5.44062	0.303407	0.879353	1.77801	0.510724	0.0873196	0.715253	0.0940517	0.891005	0.982305	-0.701448	0.366635	NA	-1.52663	0.0464509	0.999976	-3.25387	1.56e-06	0.000488675	1.56e-06	3.25387	XLOC_022897	Unannotated_TU
XLOC_007895	Chr12	32830542	32861387	1490	gene:ENSSSCG00000025681|transcript:ENSSSCT00000029457	ENSSSCG00000025681	27.1359	18.967	13.0767	12.127	7.63488	6.28008	12.9117	2.2329	1.09181	8.87099	4.88327	5.94923	27.1359	1394.46	44.3429	40.1665	24.2877	25.254	16.7391	12.5895	25.0904	5.01276	2.04845	14.0989	8.33591	12.6125	-1.51722	0.00440315	0.462265	0.443675	0.515187	0.990567	-1.52316	0.0258614	0.999976	0.305616	0.565645	0.738558	0.00440315	1.52316	ENSSSCG00000025681
XLOC_026323	Chr2	157833307	157834218	912	-	.	0.283586	0.282994	0.670628	0.18662	1.06008	0.861259	0.103406	0.0972814	0	0.0638466	0.152449	0.574563	1.06008	18.1032	0.463409	0.599296	1.24558	0.388627	2.32417	1.72654	0.200941	0.218392	0	0.101473	0.260235	1.21808	0.253197	0.701442	0.952417	0.931884	0.246471	NA	-1.51956	0.0499727	NA	-0.810933	0.313856	0.545018	0.0499727	1.51956	.
XLOC_052079	GL896451.1	11189	13103	949	-	.	0.726745	1.40513	0.690516	0.89672	0.950836	0.611763	0.347809	0.32721	0	0.613573	0.146505	0.966283	1.40513	27.0464	1.18758	2.97564	1.28252	1.86738	2.08466	1.22638	0.675873	0.73457	0	0.975165	0.250089	2.04853	-0.501252	0.378002	0.919869	0.965212	0.21555	NA	-1.51853	0.0356795	0.999976	-0.0293071	0.965588	0.981732	0.0356795	1.51853	XLOC_052079	Unannotated_TU
XLOC_015099	Chr14	134049152	134096543	2728	gene:ENSSSCG00000029075|transcript:ENSSSCT00000026254	ENSSSCG00000029075	7.69507	2.74363	3.395	2.2668	1.74836	1.91535	0.864242	0.73175	2.02091	0.51227	1.56293	1.45663	7.69507	723.988	12.5745	5.81019	6.30565	4.72051	3.83318	3.83964	1.67942	1.64274	3.79161	0.814163	2.66798	3.08807	-1.56903	0.00551808	0.51366	-0.0311245	0.960564	0.997984	-1.51738	0.0221445	0.999976	-0.135621	0.791684	0.883284	0.00551808	1.56903	ENSSSCG00000029075
XLOC_052472	JH118516.1	33423	33994	572	-	.	0.376792	0.0752011	0.458251	0.347139	0.0563401	0.835859	0	0	0	0.508987	0	0.305362	0.835859	10.8428	0.615718	0.159254	0.851126	0.722901	0.123523	1.67562	0	0	0	0.808944	0	0.647372	-0.054574	0.939486	0.99015	1.16227	0.114336	NA	-1.51663	0.046203	NA	0.021205	0.98159	NA	0.046203	1.51663	XLOC_052472	Unannotated_TU
XLOC_052742	JH118669.1	88473	88941	469	-	.	0.55145	2.10948	2.42186	0.967718	0.20614	1.16506	0.502697	0.18917	0.289055	0.124154	0	0.372424	2.42186	23.126	0.901128	4.46725	4.4982	2.01523	0.45195	2.33556	0.976855	0.424677	0.542322	0.19732	0	0.789545	-1.00536	0.119846	0.918862	-0.511961	0.522899	NA	-1.51644	0.03426	0.999976	-1.19555	0.185294	NA	0.03426	1.51644	XLOC_052742	Unannotated_TU
XLOC_004064	Chr1	201002997	201003927	931	-	.	0	0.646843	0.281547	0.274217	0.89999	0.660273	0	0	0	0	0	0.0469031	0.89999	15.6894	0	1.36982	0.522926	0.571044	1.97318	1.32363	0	0	0	0	0	0.0994352	0.49617	0.4768	0.926002	0.287543	0.540703	NA	-1.51616	0.0454892	NA	-2.69437	0.00291824	NA	0.00291824	2.69437	XLOC_004064	Unannotated_TU
XLOC_013778	Chr14	53058607	53080110	2442	\GGT1|transcript:ENSSSCT00000032714,GGT1|transcript:ENSSSCT00000036004,GGT1|transcript:ENSSSCT00000034273,GGT1|transcript:ENSSSCT00000034894,GGT1|transcript:ENSSSCT00000036340,GGT1|transcript:ENSSSCT00000034400,GGT1|transcript:ENSSSCT00000035063,transcript:ENSSSCT00000034687|transcript:ENSSSCT00000034687,GGT1|transcript:ENSSSCT00000011017,transcript:ENSSSCT00000034687|transcript:ENSSSCT0000003468…	ENSSSCG00000010056	15.6746	1.46202	3.75684	2.48582	2.69214	5.49601	2.47158	1.5804	2.07255	0.715333	1.32846	2.28884	15.6746	1320.13	25.6139	3.09612	6.9777	5.17661	5.90238	11.0177	4.80283	3.54793	3.88849	1.13689	2.26773	4.85237	-1.31915	0.0423519	0.918862	-0.438341	0.407049	0.990567	-1.51431	0.030356	0.999976	-0.74321	0.136041	0.378992	0.030356	1.51431	ENSSSCG00000010056
XLOC_050233	GL894891.1	7634	9629	996	-	.	1.60129	0.518253	0.526345	2.36385	1.29424	0.99435	0.18937	0.445385	0.136111	0.643081	1.11673	0.701474	2.36385	55.0053	2.61668	1.09751	0.977599	4.92261	2.83755	1.99335	0.367988	0.999867	0.25537	1.02206	1.9063	1.48714	0.0642027	0.918809	0.987745	1.52774	0.0289619	0.729288	-1.51085	0.0348907	0.999976	-0.186324	0.767194	0.86891	0.0289619	1.52774	XLOC_050233	Unannotated_TU
XLOC_033851	Chr5	68840303	68841448	1126	-	.	0.995321	0.382016	1.31913	1.08326	1.20206	2.39601	0.0837531	0.354567	0.240794	0.517123	0.164634	0.814389	2.39601	50.3928	1.62646	0.808997	2.45007	2.25583	2.63544	4.80322	0.162751	0.795987	0.451774	0.821875	0.281036	1.72652	0.20838	0.72551	0.95625	0.859371	0.244099	NA	-1.50554	0.0319824	0.999976	-1.00064	0.116576	0.356536	0.0319824	1.50554	XLOC_033851	Unannotated_TU
XLOC_044669	Chr9	54975989	55120077	7031	UBASH3B|transcript:ENSSSCT00000016502	ENSSSCG00000015136	4.94748	1.00946	1.4353	1.27085	1.06337	1.8603	0.918783	0.826512	0.655565	0.91926	1.04804	1.57128	4.94748	1199.71	8.08471	2.13773	2.66584	2.64649	2.33138	3.72929	1.7854	1.85548	1.22996	1.461	1.78904	3.33114	-1.24452	NA	NA	0.640718	0.165302	0.990567	-1.50334	0.0221589	0.999976	0.321868	0.454326	0.657232	NA	1.50334	ENSSSCG00000015136	ubiquitin associated and SH3 domain containing B [Source:HGNC SymbolAcc:HGNC:29884]
XLOC_041966	Chr7	98617663	98618813	1151	-	.	0.599201	0.411091	0.417509	0.197159	0.22399	0.56374	0.122901	0.192703	0.0392606	0.607069	0.201322	0.113814	0.607069	26.0226	0.979157	0.870568	0.775454	0.410574	0.491085	1.13011	0.238825	0.43261	0.0736602	0.964829	0.343664	0.241288	-0.791687	0.221401	0.918862	1.13936	0.147277	NA	-1.50317	0.0402496	0.999976	0.564302	0.487313	0.682001	0.0402496	1.50317	XLOC_041966	Unannotated_TU
XLOC_048233	GL893195.1	8917	34341	5349	SUSD3|transcript:ENSSSCT00000031081	ENSSSCG00000022237	5.17357	0.683544	1.96831	2.48185	0.963965	2.29204	1.03139	0.870786	0.608264	1.37161	1.06569	2.12252	5.17357	954.416	8.45416	1.44754	3.65581	5.16833	2.11344	4.59479	2.00422	1.95487	1.14122	2.17993	1.81917	4.49977	-0.929824	0.139667	0.918862	0.909279	0.0546662	0.948953	-1.50224	0.0247551	0.999976	0.222883	0.648427	0.794236	0.0247551	1.50224	ENSSSCG00000022237	sushi domain containing 3 [Source:HGNC SymbolAcc:HGNC:28391]
XLOC_039229	Chr7	7640239	7734495	5708	GCNT2|transcript:ENSSSCT00000001133	ENSSSCG00000001039	1.39706	0.211006	0.51279	0.457199	0.62669	0.538467	0.256087	0.279778	0.150419	0.112212	0.276053	0.466656	1.39706	275.026	2.28295	0.446847	0.952422	0.952096	1.37398	1.07945	0.497635	0.628087	0.282214	0.178342	0.471232	0.989317	-0.893368	0.151012	0.918862	0.345455	0.547759	0.990567	-1.50005	0.0264466	0.999976	-0.406441	0.423529	0.634422	0.0264466	1.50005	ENSSSCG00000001039	\glucosaminyl (N-acetyl) transferase 2, I-branching enzyme (I blood group) [Source:HGNC SymbolAcc:HGNC:4204]\""
XLOC_020112	Chr17	66698016	66804566	9209	ZNF831|transcript:ENSSSCT00000008253	ENSSSCG00000007526	1.04381	0.294272	1.42792	0.78547	0.720889	1.27199	0.343061	0.380548	0.142304	0.259241	0.14091	0.78713	1.42792	331.518	1.70569	0.62318	2.65212	1.6357	1.58051	2.54991	0.666646	0.854311	0.266989	0.412018	0.240539	1.66873	-0.442379	0.434865	0.919869	0.404228	0.46871	0.990567	-1.49938	0.0155507	0.999976	-0.789798	0.12322	0.363794	0.0155507	1.49938	ENSSSCG00000007526	zinc finger protein 831 [Source:HGNC SymbolAcc:HGNC:16167]
XLOC_015273	Chr14	9750713	9753136	2388	-	.	3.01446	2.52182	0.585416	0.344481	0.31039	0.257418	0.335679	1.07743	0.510931	1.56055	1.84368	0.749723	3.01446	248.267	4.92595	5.34046	1.08731	0.717366	0.680512	0.516038	0.6523	2.41877	0.958601	2.48022	3.14723	1.58942	-2.62376	1.24e-05	0.0157202	1.278	0.0405915	0.852452	-1.49914	0.0220434	0.999976	2.63885	1.74e-05	0.00289482	1.24e-05	2.63885	XLOC_015273	Unannotated_TU
XLOC_033530	Chr5	20352911	20361023	3080	NFE2|transcript:ENSSSCT00000000310	ENSSSCG00000000289	9.27878	2.94681	5.44665	10.5084	1.66364	6.7969	3.85797	1.0514	0.352122	3.32732	2.28713	5.79861	10.5084	985.635	15.1625	6.24046	10.1162	21.8833	3.64745	13.6255	7.49692	2.36034	0.660646	5.28818	3.90421	12.2931	-0.446709	0.464938	0.924442	0.994108	0.121331	0.990567	-1.49785	0.0283954	0.999976	-0.179218	0.760748	0.865385	0.0283954	1.49785	ENSSSCG00000000289	transcription factor NF-E2 45 kDa subunit [Source:RefSeq peptideAcc:NP_001172081]
XLOC_041048	Chr7	104503137	104524774	978	BATF|transcript:ENSSSCT00000028632	ENSSSCG00000030582	23.58	4.53021	8.48718	6.40996	5.33814	9.25354	4.09817	3.62866	3.74264	4.58442	4.64392	7.32244	23.58	795.346	38.5321	9.59364	15.7635	13.3484	11.7036	18.5503	7.96367	8.14616	7.0219	7.28612	7.92733	15.5237	-1.22196	0.0445891	0.918862	0.579161	0.236131	0.990567	-1.49764	0.0228251	0.999976	0.230332	0.600673	0.76231	0.0228251	1.49764	ENSSSCG00000030582	\basic leucine zipper transcription factor, ATF-like [Source:HGNC SymbolAcc:HGNC:958]\""
XLOC_021427	Chr18	6893317	6907354	9949	GIMAP8|transcript:ENSSSCT00000017915	ENSSSCG00000016452	16.1736	2.18339	4.97068	4.96673	2.47149	6.63862	2.83894	2.99629	1.92129	1.90797	2.24525	6.12713	16.1736	5549.58	26.4293	4.62378	9.23221	10.343	5.41861	13.3082	5.51671	6.72654	3.6047	3.03237	3.83272	12.9896	-1.15569	0.0670817	0.918862	0.389526	0.370985	0.990567	-1.49565	0.0250218	0.999976	-0.0252489	0.957335	0.977072	0.0250218	1.49565	ENSSSCG00000016452	\GTPase, IMAP family member 8 [Source:HGNC SymbolAcc:HGNC:21792]\""
XLOC_019174	Chr16	71696979	71865888	7557	CYFIP2|transcript:ENSSSCT00000018567	ENSSSCG00000017054	2.80066	0.461058	2.3355	1.97066	0.980827	2.44031	0.87979	0.739632	0.185372	1.40234	1.13454	2.20732	2.80066	729.935	4.57657	0.976384	4.33781	4.10381	2.15041	4.89202	1.70963	1.66044	0.347793	2.22878	1.9367	4.67955	-0.557496	0.355688	0.919869	1.41367	0.0088154	0.387543	-1.49333	0.024103	0.999976	0.361683	0.442811	0.649123	0.0088154	1.49333	ENSSSCG00000017054	cytoplasmic FMR1 interacting protein 2 [Source:HGNC SymbolAcc:HGNC:13760]
XLOC_021664	Chr18	53278001	53339529	3071	STK31|transcript:ENSSSCT00000018200	ENSSSCG00000016719	0.0982531	0.0420205	0.0142255	0.00923681	0	0.0667225	0	0	0	0	0	0	0.0982531	10.4064	0.160556	0.088987	0.0264216	0.0192352	0	0.133757	0	0	0	0	0	0	-0.741155	0.299493	NA	NA	NA	NA	-1.49325	0.0490486	NA	-0.740447	0.346106	NA	NA	NA	ENSSSCG00000016719	serine/threonine kinase 31 [Source:HGNC SymbolAcc:HGNC:11407]
XLOC_030210	Chr4	100798897	100842925	6632	FCRL3|transcript:ENSSSCT00000007074	ENSSSCG00000006457	1.5209	0.233495	2.31871	2.22841	0.937836	2.20394	0.248847	0.668883	0.292992	0.63215	0.782656	1.61973	2.31871	347.871	2.4853	0.494474	4.30662	4.64056	2.05615	4.41818	0.483567	1.50161	0.549708	1.00469	1.33602	3.43384	-0.1144	0.851461	0.978273	1.31842	0.00755924	0.356712	-1.49305	0.0234782	0.999976	-0.306704	0.516784	0.702774	0.00755924	1.49305	ENSSSCG00000006457	Fc receptor like 3 [Source:HGNC SymbolAcc:HGNC:18506]
XLOC_047464	GL892353.1	16019	16399	381	-	.	3.50723	2.70961	0.458652	3.05254	1.77627	1.97196	1.11385	0.349294	0.118606	0.15283	0.608194	0.916888	3.50723	46.0855	5.73119	5.73814	0.851871	6.35676	3.89437	3.95313	2.16446	0.784148	0.222527	0.242895	1.03821	1.94381	-0.455929	0.481683	0.926188	0.098235	0.901874	NA	-1.48603	0.0473508	0.999976	-1.2422	0.0848522	0.31453	0.0473508	1.48603	XLOC_047464	Unannotated_TU
XLOC_031059	Chr4	103049497	103056535	2015	-	.	0.128352	0.320211	0.411934	0.380094	0.591753	0.0338966	0.070203	0.110075	0	0.231178	0.183998	0.108354	0.591753	22.3272	0.209741	0.678112	0.765098	0.791527	1.29739	0.0679515	0.13642	0.247114	0	0.367417	0.31409	0.229713	-0.0694134	0.91755	0.987732	1.19719	0.13012	NA	-1.48602	0.0476454	0.999976	-0.127078	0.876295	0.930349	0.0476454	1.48602	XLOC_031059	Unannotated_TU
XLOC_051992	GL896416.1	30058	31617	1428	-	.	12.0742	4.69912	4.86427	5.00581	4.26528	7.50935	1.9482	4.19373	1.58225	4.11837	3.63486	5.71827	12.0742	594.651	19.7306	9.95134	9.03457	10.4244	9.35139	15.0538	3.78579	9.41471	2.96859	6.54542	6.20483	12.1228	-0.872027	0.126829	0.918862	0.964078	0.0478095	0.903384	-1.48594	0.0160727	0.999976	0.274236	0.54007	0.72027	0.0160727	1.48594	XLOC_051992	Unannotated_TU
XLOC_033293	Chr5	1200225	1209799	1392	gene:ENSSSCG00000024718|transcript:ENSSSCT00000000010	ENSSSCG00000024718	0.278696	0	0.15692	0	0.092605	0.0245336	0	0	0	0	0	0	0.278696	13.3797	0.455419	0	0.291454	0	0.203031	0.0491818	0	0	0	0	0	0	-1.03574	0.144833	NA	NA	NA	NA	-1.48353	0.049469	NA	-0.57117	0.431455	NA	NA	NA	ENSSSCG00000024718
XLOC_048473	GL893383.2	79841	132157	1626	gene:ENSSSCG00000026062|transcript:ENSSSCT00000030682	ENSSSCG00000026062	1.13992	1.71954	1.45085	2.19812	2.00177	0.651091	0.840983	0.218255	0.0277915	0.143242	0.14251	0.644528	2.19812	67.6143	1.86276	3.64148	2.69471	4.57749	4.38877	1.30522	1.63422	0.489972	0.052142	0.227658	0.24327	1.36641	-0.221489	0.678841	0.948324	-0.174648	0.820007	0.99205	-1.48276	0.0331555	0.999976	-1.73991	0.00728156	0.11486	0.00728156	1.73991	ENSSSCG00000026062
XLOC_037203	Chr6	81035324	81095642	2380	LAPTM5|transcript:ENSSSCT00000026814	ENSSSCG00000022554;ENSSSCG00000025034	1.50324	0.108441	0.624095	0.643604	0.270811	0.674406	0.257559	0.279582	0.132909	0.293587	0.272614	0.623811	1.50324	123.39	2.45646	0.229646	1.15915	1.34027	0.593739	1.35196	0.500495	0.627648	0.249362	0.466604	0.465362	1.32249	-0.896677	0.176834	0.918862	0.776379	0.21613	0.990567	-1.48176	0.0390952	0.999976	0.0804146	0.891432	0.93901	0.0390952	1.48176	ENSSSCG00000022554	\matrilin 1, cartilage matrix protein [Source:HGNC SymbolAcc:HGNC:6907]\""
XLOC_037203	Chr6	81035324	81095642	2380	LAPTM5|transcript:ENSSSCT00000026814	ENSSSCG00000022554;ENSSSCG00000025034	1.50324	0.108441	0.624095	0.643604	0.270811	0.674406	0.257559	0.279582	0.132909	0.293587	0.272614	0.623811	1.50324	123.39	2.45646	0.229646	1.15915	1.34027	0.593739	1.35196	0.500495	0.627648	0.249362	0.466604	0.465362	1.32249	-0.896677	0.176834	0.918862	0.776379	0.21613	0.990567	-1.48176	0.0390952	0.999976	0.0804146	0.891432	0.93901	0.0390952	1.48176	ENSSSCG00000025034	lysosomal protein transmembrane 5 [Source:HGNC SymbolAcc:HGNC:29612]
XLOC_031406	Chr4	143366742	143383414	5583	-	.	0.0926492	0.154093	0.281698	0.18799	0.0750394	0.281379	0.0168916	0.0953473	0.0242821	0.0730067	0.0747089	0.0469283	0.281698	32.0206	0.151398	0.326323	0.523207	0.391481	0.16452	0.564071	0.0328243	0.21405	0.0455577	0.116031	0.127531	0.0994886	-0.237077	0.68894	0.948778	0.64153	0.39896	NA	-1.47926	0.0325583	0.999976	-0.620654	0.386906	0.606749	0.0325583	1.47926	XLOC_031406	Unannotated_TU
XLOC_015004	Chr14	116329645	116369399	3495	gene:ENSSSCG00000010491|transcript:ENSSSCT00000011479	ENSSSCG00000010491	3.34234	1.27999	2.12496	2.16703	2.43428	2.97048	0.634104	1.26925	0.478395	0.199925	0.198903	1.09948	3.34234	402.876	5.46173	2.71064	3.94676	4.51275	5.33702	5.95484	1.23221	2.84941	0.897559	0.317745	0.339534	2.33091	-0.409725	0.453256	0.921764	-0.595429	0.308418	0.990567	-1.47763	0.014109	0.999976	-1.86698	0.000345346	0.0235433	0.000345346	1.86698	ENSSSCG00000010491
XLOC_004569	Chr1	285003591	285010366	4422	-	.	0.107226	0.515558	0.365537	0.981464	0.750641	0.478822	0.117296	0.120381	0.0102191	0.0131678	0	0.177748	0.981464	82.103	0.175219	1.0918	0.678925	2.04385	1.64574	0.95988	0.227933	0.270249	0.019173	0.0209279	0	0.376828	0.742645	0.158879	0.918862	-0.300455	0.708491	NA	-1.47558	0.0309566	0.999976	-2.715	0.000234005	0.0181883	0.000234005	2.715	XLOC_004569	Unannotated_TU
XLOC_019194	Chr16	74904517	75012196	3223	-	.	1.02981	0.68066	0.75906	0.475264	0.419955	1.01721	0.175562	0.399147	0.224332	0.95752	1.13596	0.27097	1.13596	125.446	1.68282	1.44143	1.40983	0.989716	0.920728	2.03918	0.341157	0.896065	0.42089	1.52181	1.93913	0.57446	-0.776119	0.163313	0.918862	1.59631	0.0161626	0.534751	-1.47103	0.0148612	0.999976	1.00136	0.13986	0.38293	0.0148612	1.59631	XLOC_019194	Unannotated_TU
XLOC_032676	Chr5	17478545	17575330	3216	SLC4A8|transcript:ENSSSCT00000024631	ENSSSCG00000028060;ENSSSCG00000000228	0.589746	0.20063	0.203762	0.26461	0.190393	0.223	0.175944	0.0827618	0.0281026	0	0.0864634	0.217248	0.589746	65.4117	0.963706	0.424874	0.378455	0.551039	0.417426	0.447041	0.341899	0.185796	0.0527257	0	0.147596	0.460568	-0.949736	0.129645	0.918862	0.0106471	0.989291	NA	-1.46909	0.0406985	0.999976	-0.641088	0.404988	0.620513	0.0406985	1.46909	ENSSSCG00000028060	solute carrier family 4 member 8 [Source:HGNC SymbolAcc:HGNC:11034]
XLOC_032676	Chr5	17478545	17575330	3216	SLC4A8|transcript:ENSSSCT00000024631	ENSSSCG00000028060;ENSSSCG00000000228	0.589746	0.20063	0.203762	0.26461	0.190393	0.223	0.175944	0.0827618	0.0281026	0	0.0864634	0.217248	0.589746	65.4117	0.963706	0.424874	0.378455	0.551039	0.417426	0.447041	0.341899	0.185796	0.0527257	0	0.147596	0.460568	-0.949736	0.129645	0.918862	0.0106471	0.989291	NA	-1.46909	0.0406985	0.999976	-0.641088	0.404988	0.620513	0.0406985	1.46909	ENSSSCG00000000228	sodium voltage-gated channel alpha subunit 8 [Source:HGNC SymbolAcc:HGNC:10596]
XLOC_001002	Chr1	243421571	243436624	1309	gene:ENSSSCG00000030006|transcript:ENSSSCT00000031901	ENSSSCG00000030006	0.987892	1.21586	1.63533	1.14852	1.20634	1.64362	0.108067	0.508331	0.414261	0.667243	0.885111	1.40107	1.64362	44.5989	1.61432	2.57482	3.03735	2.39174	2.64484	3.29492	0.209998	1.14118	0.777231	1.06046	1.51092	2.97029	-0.316558	0.525604	0.93249	1.2937	0.0482817	0.905271	-1.4682	0.0226011	0.999976	0.104672	0.837231	0.908194	0.0226011	1.4682	ENSSSCG00000030006
XLOC_030162	Chr4	97824224	97863310	12364	\CD84|transcript:ENSSSCT00000006994,CD84|transcript:ENSSSCT00000035598,CD84|transcript:ENSSSCT00000033852\""	ENSSSCG00000006381	7.34222	1.329	2.38149	5.54064	1.91055	4.06583	1.95263	1.37774	0.518993	0.965444	1.61928	3.27042	7.34222	3130.84	11.998	2.81442	4.42323	11.5381	4.18878	8.15066	3.79441	3.09296	0.973728	1.5344	2.76417	6.93333	-0.564467	0.36318	0.919869	0.612553	0.2381	0.990567	-1.46593	0.0280649	0.999976	-0.476792	0.329499	0.558222	0.0280649	1.46593	ENSSSCG00000006381	CD84 molecule [Source:HGNC SymbolAcc:HGNC:1704]
XLOC_036633	Chr6	42960194	43027643	2811	MAP4K1|transcript:ENSSSCT00000003286	ENSSSCG00000002962	21.8055	3.8409	8.96734	9.36459	6.12201	10.1808	4.91492	4.18196	2.68465	4.20502	4.45144	10.206	21.8055	2113.99	35.6325	8.13388	16.6553	19.5013	13.4222	20.4093	9.5508	9.38829	5.03691	6.68312	7.59876	21.6369	-0.936372	0.121242	0.918862	0.689269	0.122034	0.990567	-1.46394	0.0243436	0.999976	0.0422485	0.915869	0.953828	0.0243436	1.46394	ENSSSCG00000002962	mitogen-activated protein kinase kinase kinase kinase 1 [Source:HGNC SymbolAcc:HGNC:6863]
XLOC_014314	Chr14	152229976	152308709	2809	JAKMIP3|transcript:ENSSSCT00000023262	ENSSSCG00000024633	0.168799	0.336892	0.466571	0.454425	0.344178	0.316098	0.100718	0.14213	0	0.103646	0.0824927	0.0621812	0.466571	26.6838	0.275835	0.713438	0.866579	0.946319	0.754591	0.633673	0.195719	0.319075	0	0.164726	0.140818	0.131825	-0.123065	0.821508	0.974264	0.295236	0.71114	NA	-1.46332	0.0421189	0.999976	-1.24095	0.0730775	0.294993	0.0421189	1.46332	ENSSSCG00000024633	Janus kinase and microtubule interacting protein 3 [Source:HGNC SymbolAcc:HGNC:23523]
XLOC_002142	Chr1	153304674	153427813	3735	\gene:ENSSSCG00000027431|transcript:ENSSSCT00000030120,FAM169B|transcript:ENSSSCT00000030424\""	ENSSSCG00000027431;ENSSSCG00000027232	0.219276	0.115167	0.198841	0.478467	0.163937	0.50289	0.0757478	0.0593846	0	0.0623594	0.124081	0.409193	0.50289	35.0836	0.35832	0.24389	0.369315	0.996384	0.359423	1.00813	0.147195	0.133316	0	0.0991091	0.211811	0.867495	0.422408	0.486443	0.927081	1.40472	0.0669105	NA	-1.45985	0.0495365	0.999976	-0.504688	0.443354	0.649412	0.0495365	1.45985	ENSSSCG00000027232	family with sequence similarity 169 member B [Source:HGNC SymbolAcc:HGNC:26835]
XLOC_002142	Chr1	153304674	153427813	3735	\gene:ENSSSCG00000027431|transcript:ENSSSCT00000030120,FAM169B|transcript:ENSSSCT00000030424\""	ENSSSCG00000027431;ENSSSCG00000027232	0.219276	0.115167	0.198841	0.478467	0.163937	0.50289	0.0757478	0.0593846	0	0.0623594	0.124081	0.409193	0.50289	35.0836	0.35832	0.24389	0.369315	0.996384	0.359423	1.00813	0.147195	0.133316	0	0.0991091	0.211811	0.867495	0.422408	0.486443	0.927081	1.40472	0.0669105	NA	-1.45985	0.0495365	0.999976	-0.504688	0.443354	0.649412	0.0495365	1.45985	ENSSSCG00000027431
XLOC_019813	Chr17	36322037	36367912	21278	\ADAM33|transcript:ENSSSCT00000007817,ENSSSCG00000007146|gene:ENSSSCG00000007146,transcript:ENSSSCT00000035867|transcript:ENSSSCT00000035867\""	ENSSSCG00000007145	6.46231	2.35311	1.06763	1.98769	1.82655	1.62264	1.07035	0.931905	1.13833	0.528152	0.662125	2.5201	6.46231	4742.35	10.5601	4.98319	1.98295	4.13927	4.0046	3.25285	2.07993	2.09208	2.13571	0.839404	1.13027	5.34266	-1.28144	0.0345336	0.918862	0.0721073	0.888174	0.994969	-1.45972	0.0273365	0.999976	-0.208748	0.636329	0.786939	0.0273365	1.45972	ENSSSCG00000007145	ADAM metallopeptidase domain 33 [Source:HGNC SymbolAcc:HGNC:15478]
XLOC_040635	Chr7	50016462	50044115	2186	\RHAG|transcript:ENSSSCT00000032789,RHAG|transcript:ENSSSCT00000001940\""	ENSSSCG00000001735	0.74931	0.295163	0.859344	0.116787	0.280103	0.484298	0.323557	0.202929	0.020672	0.186458	0.190805	0.45944	0.859344	56.4919	1.22445	0.625066	1.59609	0.243203	0.61411	0.970857	0.628744	0.455566	0.0387845	0.296341	0.325711	0.974019	-1.26006	0.042235	0.918862	0.537556	0.463855	0.990567	-1.44967	0.0393753	0.999976	0.350311	0.610479	0.768999	0.0393753	1.44967	ENSSSCG00000001735	Rh-associated glycoprotein [Source:HGNC SymbolAcc:HGNC:10006]
XLOC_045178	Chr9	149806298	149842624	667	-	.	4.97614	1.48328	2.88188	1.74365	0.773051	1.33122	1.55527	1.06412	0.406497	0.960283	0.903264	2.68416	4.97614	114.47	8.13154	3.14114	5.35261	3.63107	1.69487	2.66865	3.02225	2.38889	0.762665	1.5262	1.5419	5.69047	-1.50334	0.013355	0.734158	0.523463	0.418065	0.990567	-1.44949	0.0302374	0.999976	0.60893	0.307403	0.53932	0.013355	1.50334	XLOC_045178	Unannotated_TU
XLOC_013425	Chr14	2849307	2853767	1085	SYK|transcript:ENSSSCT00000031967	ENSSSCG00000021967	3.41662	0.594678	1.08713	1.09805	1.06927	2.95869	0.738803	0.572391	0.333191	1.77099	1.2387	1.28787	3.41662	127.85	5.58311	1.25935	2.01917	2.28663	2.34431	5.93119	1.43566	1.28499	0.625128	2.81468	2.1145	2.7303	-0.571051	0.376795	0.919869	1.37688	0.0272896	0.708354	-1.44248	0.0385794	0.999976	0.408683	0.508356	0.69673	0.0272896	1.44248	ENSSSCG00000021967
XLOC_030600	Chr4	1343320	1347770	4329	-	.	0.0896155	0.755173	0.645864	0.871497	0.863544	0.260332	0.0871389	0.256181	0.0521933	0.0269014	0.0321167	0.514439	0.871497	71.3706	0.146441	1.59923	1.19959	1.81485	1.89327	0.52188	0.169331	0.575114	0.0979244	0.042755	0.0548243	1.09062	0.159169	0.786102	0.968958	0.258	0.73249	0.990835	-1.4416	0.0294552	0.999976	-1.36972	0.0642867	0.280274	0.0294552	1.4416	XLOC_030600	Unannotated_TU
XLOC_004974	Chr10	26155032	26180171	407	-	.	14.0859	2.32514	9.66043	10.315	6.01774	10.5725	3.24394	4.25074	1.44338	9.58546	6.94597	5.36447	14.0859	197.722	23.0179	4.92395	17.9427	21.4805	13.1935	21.1943	6.30372	9.54271	2.70805	15.2344	11.857	11.3727	-0.500328	0.410786	0.919869	1.43035	0.0165495	0.546667	-1.43416	0.0309252	0.999976	0.427721	0.451186	0.654948	0.0165495	1.43416	XLOC_004974	Unannotated_TU
XLOC_027047	Chr3	77002891	77096481	6105	ARHGAP25|transcript:ENSSSCT00000009138	ENSSSCG00000008344	45.9293	7.05292	11.7786	13.3073	11.3545	15.0644	7.79319	10.5288	5.2998	7.21055	8.00115	13.497	45.9293	9670.52	75.0532	14.936	21.8768	27.7118	24.8941	30.1991	15.1439	23.6366	9.94342	11.4599	13.6582	28.6138	-1.16892	0.0598446	0.918862	0.42985	0.295651	0.990567	-1.43303	0.0315261	0.999976	0.0896992	0.807186	0.891765	0.0315261	1.43303	ENSSSCG00000008344	Rho GTPase activating protein 25 [Source:HGNC SymbolAcc:HGNC:28951]
XLOC_006075	Chr10	54541213	54541761	549	-	.	2.90508	1.25363	1.19362	1.65341	1.23271	1.1197	0.515334	0.40401	0.57618	0.53031	0.675328	1.11354	2.90508	55.0053	4.7472	2.65481	2.21696	3.44314	2.70265	2.24463	1.00141	0.906983	1.08102	0.842834	1.15281	2.36073	-0.829574	0.178231	0.918862	0.493428	0.49533	NA	-1.43182	0.0407296	0.999976	-0.21513	0.7391	0.853892	0.0407296	1.43182	XLOC_006075	Unannotated_TU
XLOC_000094	Chr1	18317647	18324858	3082	gene:ENSSSCG00000004100|transcript:ENSSSCT00000004534	ENSSSCG00000004100	0.85315	0.837411	0.396893	0.552231	0.899248	0.631601	0.29069	0.273474	0.117298	0.0755718	0.255631	0.708416	0.899248	90.6843	1.39414	1.77339	0.737164	1.14999	1.97155	1.26615	0.564877	0.613935	0.220073	0.120108	0.436371	1.50185	-0.474511	0.388241	0.919869	0.455646	0.494451	0.990567	-1.43171	0.0221965	0.999976	-0.574048	0.338251	0.5659	0.0221965	1.43171	ENSSSCG00000004100
XLOC_035844	Chr6	75364490	75366954	2442	CNR2|transcript:ENSSSCT00000029629	ENSSSCG00000027849	7.06061	1.88477	4.95545	5.04134	1.39886	3.7619	2.91569	1.38058	0.111029	4.26815	2.35328	4.34522	7.06061	594.651	11.5378	3.99138	9.20392	10.4983	3.06692	7.54137	5.66584	3.09934	0.208312	6.78347	4.01713	9.21193	-0.873292	0.142468	0.918862	1.23965	0.0678804	0.990567	-1.42282	0.0432528	0.999976	0.679817	0.221348	0.46375	0.0432528	1.42282	ENSSSCG00000027849	cannabinoid receptor 2 [Source:HGNC SymbolAcc:HGNC:2160]
XLOC_039464	Chr7	29768616	29800863	6899	\COL11A2|transcript:ENSSSCT00000036382,COL11A2|transcript:ENSSSCT00000001640,COL11A2|transcript:ENSSSCT00000036253,COL11A2|transcript:ENSSSCT00000036285\""	ENSSSCG00000001473	0.162448	1.15347	0.829533	0.596189	0.387709	0.564312	0.232382	0.244339	0.117901	0.101281	0.0403053	0.664591	1.15347	161.406	0.265458	2.4427	1.54072	1.24153	0.85003	1.13126	0.451571	0.548528	0.221205	0.160968	0.0688026	1.40894	-0.589693	0.260653	0.918862	0.192649	0.773351	0.990999	-1.41057	0.017494	0.999976	-0.655803	0.311764	0.542912	0.017494	1.41057	ENSSSCG00000001473	collagen type XI alpha 2 chain [Source:HGNC SymbolAcc:HGNC:2187]
XLOC_013979	Chr14	84055079	84061410	623	-	.	6.22705	2.96894	4.558	3.36934	2.79331	3.83717	1.28668	1.7089	1.52322	5.79477	6.91819	1.82237	6.91819	147.677	10.1757	6.28732	8.46572	7.0165	6.12418	7.69226	2.50031	3.83641	2.85785	9.20975	11.8096	3.86345	-0.885898	0.105696	0.918862	1.65758	0.0108214	0.431174	-1.40519	0.0224006	0.999976	1.21682	0.0584185	0.26929	0.0108214	1.65758	XLOC_013979	Unannotated_TU
XLOC_035666	Chr6	58044779	58048002	2234	SCNN1D|transcript:ENSSSCT00000030593	ENSSSCG00000027991	6.9462	2.6379	2.03376	3.0601	3.31786	3.837	0.675424	2.12469	1.33504	1.04258	1.20321	3.01015	6.9462	535.186	11.3508	5.58628	3.77736	6.37251	7.27423	7.69191	1.3125	4.76982	2.50478	1.65699	2.05393	6.38157	-0.745009	0.200768	0.918862	0.356814	0.504733	0.990567	-1.4038	0.0303881	0.999976	-0.474813	0.249583	0.490011	0.0303881	1.4038	ENSSSCG00000027991
XLOC_044822	Chr9	73904606	74002711	3398	FCMR|transcript:ENSSSCT00000017053	ENSSSCG00000030821;ENSSSCG00000015656;ENSSSCG00000015657	1.48419	0.658264	2.76416	2.11202	1.0053	7.44725	0.777095	0.704961	0.0265974	1.33661	0.900156	2.08182	7.44725	472.672	2.42533	1.39401	5.13398	4.39819	2.20407	14.9293	1.51007	1.5826	0.0499017	2.1243	1.5366	4.41348	0.480751	0.434221	0.919869	1.38601	0.0394158	0.84253	-1.39888	0.0439716	0.999976	-0.636666	0.31469	0.545942	0.0394158	1.39888	ENSSSCG00000030821	Fc fragment of IgA and IgM receptor [Source:HGNC SymbolAcc:HGNC:24692]
XLOC_044822	Chr9	73904606	74002711	3398	FCMR|transcript:ENSSSCT00000017053	ENSSSCG00000030821;ENSSSCG00000015656;ENSSSCG00000015657	1.48419	0.658264	2.76416	2.11202	1.0053	7.44725	0.777095	0.704961	0.0265974	1.33661	0.900156	2.08182	7.44725	472.672	2.42533	1.39401	5.13398	4.39819	2.20407	14.9293	1.51007	1.5826	0.0499017	2.1243	1.5366	4.41348	0.480751	0.434221	0.919869	1.38601	0.0394158	0.84253	-1.39888	0.0439716	0.999976	-0.636666	0.31469	0.545942	0.0394158	1.39888	ENSSSCG00000015656	Fc fragment of IgM receptor [Source:HGNC SymbolAcc:HGNC:14315]
XLOC_044822	Chr9	73904606	74002711	3398	FCMR|transcript:ENSSSCT00000017053	ENSSSCG00000030821;ENSSSCG00000015656;ENSSSCG00000015657	1.48419	0.658264	2.76416	2.11202	1.0053	7.44725	0.777095	0.704961	0.0265974	1.33661	0.900156	2.08182	7.44725	472.672	2.42533	1.39401	5.13398	4.39819	2.20407	14.9293	1.51007	1.5826	0.0499017	2.1243	1.5366	4.41348	0.480751	0.434221	0.919869	1.38601	0.0394158	0.84253	-1.39888	0.0439716	0.999976	-0.636666	0.31469	0.545942	0.0394158	1.39888	ENSSSCG00000015657
XLOC_026843	Chr3	45946917	46007727	4627	gene:ENSSSCG00000022493|transcript:ENSSSCT00000027935	ENSSSCG00000022493;ENSSSCG00000008102	16.6477	4.61108	2.87027	3.39635	6.07339	4.88607	2.05855	2.77072	3.2815	1.81216	2.72437	4.19964	16.6477	2656.61	27.204	9.76489	5.33105	7.07273	13.3156	9.79495	4.00023	6.22014	6.1567	2.8801	4.6506	8.90329	-1.19825	0.0524406	0.918862	0.139555	0.777148	0.990999	-1.39585	0.0377523	0.999976	-0.162514	0.70049	0.830112	0.0377523	1.39585	ENSSSCG00000008102
XLOC_026843	Chr3	45946917	46007727	4627	gene:ENSSSCG00000022493|transcript:ENSSSCT00000027935	ENSSSCG00000022493;ENSSSCG00000008102	16.6477	4.61108	2.87027	3.39635	6.07339	4.88607	2.05855	2.77072	3.2815	1.81216	2.72437	4.19964	16.6477	2656.61	27.204	9.76489	5.33105	7.07273	13.3156	9.79495	4.00023	6.22014	6.1567	2.8801	4.6506	8.90329	-1.19825	0.0524406	0.918862	0.139555	0.777148	0.990999	-1.39585	0.0377523	0.999976	-0.162514	0.70049	0.830112	0.0377523	1.39585	ENSSSCG00000022493
XLOC_053027	JH118837.1	5779	50709	3709	gene:ENSSSCG00000022268|transcript:ENSSSCT00000028929	ENSSSCG00000022268	0.46487	0.405912	0.683156	0.29827	0.217219	0.948377	0.190697	0.275084	0.060918	0.109894	0.187427	0.0706392	0.948377	65.702	0.759646	0.8596	1.26885	0.621133	0.47624	1.90118	0.370568	0.617551	0.114294	0.174657	0.319944	0.149756	-0.43938	0.451983	0.921764	-0.0397826	0.9556	0.997984	-1.39017	0.023469	0.999976	-0.992325	0.170602	0.417038	0.023469	1.39017	ENSSSCG00000022268
XLOC_000832	Chr1	201004364	201016964	4900	-	.	0.131954	0.4916	0.258554	0.376287	1.32852	0.264843	0.163592	0.0452656	0.00922224	0	0.0378322	0.124762	1.32852	121.895	0.215627	1.04106	0.48022	0.7836	2.91271	0.530923	0.317897	0.101619	0.0173026	0	0.0645808	0.264498	0.653947	0.268722	0.918862	-0.298784	0.709247	NA	-1.3894	0.0493928	0.999976	-2.61662	0.000497672	0.0286466	0.000497672	2.61662	.
XLOC_039515	Chr7	37275991	37306131	3934	RAB44|transcript:ENSSSCT00000001745	ENSSSCG00000001566	1.43537	0.426433	0.599664	0.829211	0.663536	0.772603	0.131846	0.0902091	0.425011	0.947279	0.506561	0.321895	1.43537	194.748	2.34555	0.903057	1.11378	1.72679	1.45477	1.54882	0.256207	0.202515	0.797399	1.50553	0.864717	0.682423	-0.671329	0.254171	0.918862	1.20689	0.0870063	0.990567	-1.38831	0.0489716	0.999976	0.42228	0.492143	0.685914	0.0489716	1.38831	ENSSSCG00000001566	\RAB44, member RAS oncogene family [Source:HGNC SymbolAcc:HGNC:21068]\""
XLOC_022982	Chr2	71880726	71883438	1170	-	.	2.76314	1.21324	1.38154	6.5703	0.192808	3.3567	1.12845	0.454978	0.193115	1.89117	0.514938	2.76183	6.5703	145.424	4.51526	2.56929	2.56599	13.6823	0.422722	6.72908	2.19283	1.0214	0.36232	3.00568	0.879017	5.85512	0.170535	0.799216	0.971519	1.27387	0.0584323	0.972117	-1.37967	0.0415692	0.999976	-0.359027	0.640285	0.789117	0.0415692	1.37967	XLOC_022982	Unannotated_TU
XLOC_019845	Chr17	38711460	38754107	4284	-	.	0.191175	1.14466	0.285534	1.38388	1.85054	1.41099	0.0440271	0.186388	0.168773	0.652415	0.713989	0.112123	1.85054	148.446	0.312401	2.42404	0.530331	2.88187	4.05722	2.82858	0.0855546	0.418432	0.31665	1.0369	1.21881	0.237702	1.02419	0.0593108	0.918862	1.68972	0.0182125	0.57419	-1.37966	0.0409906	0.999976	-0.630463	0.352663	0.577695	0.0182125	1.68972	XLOC_019845	Unannotated_TU
XLOC_049317	GL894033.2	28763	60858	4964	gene:ENSSSCG00000022541|transcript:ENSSSCT00000027563	ENSSSCG00000022541	0.14762	0.337951	1.2673	1.02288	0.408999	0.90124	0.085491	0.044682	0.21848	1.07917	0.485477	0.13195	1.2673	199.507	0.241226	0.715678	2.3538	2.13009	0.896708	1.80669	0.166128	0.100309	0.409909	1.71514	0.828727	0.279737	0.135317	0.816592	0.973697	1.79128	0.0145235	0.507353	-1.37752	0.0499431	0.999976	0.389116	0.586069	0.752627	0.0145235	1.79128	ENSSSCG00000022541
XLOC_047985	GL892942.2	4303	29772	1340	gene:ENSSSCG00000025191|transcript:ENSSSCT00000027072	ENSSSCG00000025191	5.69373	1.79764	2.77117	3.51403	1.80373	3.10925	1.54831	1.55592	0.741908	2.86795	2.10971	3.64976	5.69373	263.133	9.30414	3.80687	5.14698	7.31779	3.95457	6.23303	3.00871	3.49297	1.39196	4.5581	3.60135	7.73754	-0.787383	0.177565	0.918862	1.22569	0.0181913	0.57419	-1.36322	0.0308907	0.999976	0.597382	0.218729	0.460958	0.0181913	1.36322	ENSSSCG00000025191
XLOC_001640	Chr1	35240274	35281577	8759	ENPP1|transcript:ENSSSCT00000004632	ENSSSCG00000004193	64.4287	6.2762	22.3545	10.5155	17.4433	15.1591	9.71162	14.044	10.3441	3.06464	6.77256	6.53082	64.4287	19462.9	105.283	13.2911	41.5199	21.898	38.2435	30.3889	18.8719	31.528	19.4074	4.87069	11.561	13.8454	-1.43943	0.0226891	0.864455	-0.78397	0.103495	0.990567	-1.35369	0.0459046	0.999976	-0.727751	0.117801	0.357516	0.0226891	1.43943	ENSSSCG00000004193	ectonucleotide pyrophosphatase/phosphodiesterase 1 [Source:HGNC SymbolAcc:HGNC:3356]
XLOC_011852	Chr13	170576348	170578935	2515	GPR15|transcript:ENSSSCT00000013108	ENSSSCG00000011979	0.257088	0.461792	0.573224	0.214298	0.384412	0.570311	0.224985	0.10583	0.0359356	0.439894	0.386971	0.954939	0.954939	41.2219	0.420108	0.977937	1.06467	0.446265	0.842802	1.14329	0.437196	0.237583	0.0674218	0.699133	0.660573	2.02448	-0.422745	0.450361	0.921764	1.85994	0.00510045	0.276342	-1.35195	0.045836	0.999976	0.996277	0.0804093	0.307404	0.00510045	1.85994	ENSSSCG00000011979	G protein-coupled receptor 15 [Source:HGNC SymbolAcc:HGNC:4469]
XLOC_052568	JH118559.1	2284	10660	1863	gene:ENSSSCG00000022970|transcript:ENSSSCT00000028116	ENSSSCG00000022970	15.7335	41.2372	30.3907	8.48094	3.78831	17.6712	8.04866	7.50054	10.4786	43.2569	60.8224	3.4924	60.8224	3882.48	25.7101	87.328	56.4457	17.6612	8.30565	35.4249	15.6404	16.8383	19.6598	68.7492	103.826	7.40395	-1.58859	0.00248474	0.359528	1.83058	0.00901971	0.393663	-1.35137	0.0105451	0.860207	2.21752	0.00348413	0.0833203	0.00248474	2.21752	ENSSSCG00000022970
XLOC_044520	Chr9	30047822	30183092	2627	PANX1|transcript:ENSSSCT00000016310	ENSSSCG00000014951;ENSSSCG00000030461	0.836832	0.442104	0.698454	0.874635	0.294418	0.558997	0.323089	0.236408	0.120412	0.177322	0.141133	0.498669	0.874635	75.8181	1.36747	0.936243	1.29726	1.82139	0.645496	1.1206	0.627835	0.530725	0.225916	0.281822	0.240918	1.05718	-0.61608	0.288048	0.918862	0.235344	0.723246	0.990567	-1.3492	0.0342491	0.999976	-0.568966	0.360869	0.584477	0.0342491	1.3492	ENSSSCG00000030461
XLOC_044520	Chr9	30047822	30183092	2627	PANX1|transcript:ENSSSCT00000016310	ENSSSCG00000014951;ENSSSCG00000030461	0.836832	0.442104	0.698454	0.874635	0.294418	0.558997	0.323089	0.236408	0.120412	0.177322	0.141133	0.498669	0.874635	75.8181	1.36747	0.936243	1.29726	1.82139	0.645496	1.1206	0.627835	0.530725	0.225916	0.281822	0.240918	1.05718	-0.61608	0.288048	0.918862	0.235344	0.723246	0.990567	-1.3492	0.0342491	0.999976	-0.568966	0.360869	0.584477	0.0342491	1.3492	ENSSSCG00000014951	pannexin 1 [Source:HGNC SymbolAcc:HGNC:8599]
XLOC_033352	Chr5	5898196	5963947	5927	CACNA1I|transcript:ENSSSCT00000000088	ENSSSCG00000000082	0.181816	0.312071	0.353798	0.196223	0.201178	0.167095	0.063645	0.209565	0.0152485	0.0196484	0.0547344	0.139981	0.353798	42.6942	0.297107	0.660874	0.65712	0.408626	0.441072	0.334971	0.123677	0.470462	0.0286091	0.0312277	0.0934336	0.296762	-0.836718	0.0933188	0.918862	-0.16389	0.827312	NA	-1.34588	0.0406774	0.999976	-0.850461	0.189542	0.434657	0.0406774	1.34588	ENSSSCG00000000082	calcium voltage-gated channel subunit alpha1 I [Source:HGNC SymbolAcc:HGNC:1396]
XLOC_043007	Chr8	40026070	40096747	5648	gene:ENSSSCG00000026803|transcript:ENSSSCT00000028229	ENSSSCG00000026803	0.786087	0.335103	1.4851	1.16016	0.707524	1.6507	0.400734	0.369146	0.120013	0.62888	0.459505	1.14424	1.6507	174.142	1.28455	0.709648	2.75832	2.41598	1.55121	3.30912	0.778717	0.828714	0.225167	0.999492	0.784392	2.42581	-0.0346307	0.950461	0.992246	1.30142	0.0158571	0.528734	-1.34573	0.0301109	0.999976	-0.123145	0.798051	0.887061	0.0158571	1.34573	ENSSSCG00000026803
XLOC_029330	Chr3	81009240	81011661	2305	-	.	0.355313	0.783788	0.416966	0.369192	0.615171	0.133344	0.204568	0.134717	0.117629	0.202093	0.422227	0.663053	0.783788	36.6435	0.580618	1.65983	0.774445	0.768825	1.34873	0.26731	0.397523	0.302433	0.220693	0.321191	0.720756	1.40568	-0.687809	0.247132	0.918862	1.22759	0.0631429	0.986304	-1.34045	0.0375481	0.999976	0.610313	0.355111	0.579461	0.0375481	1.34045	XLOC_029330	Unannotated_TU
XLOC_001392	Chr1	308197101	308203094	1449	gene:ENSSSCG00000023333|transcript:ENSSSCT00000032543	ENSSSCG00000023333	828.366	355.074	192.474	77.8359	231.969	118.573	95.445	80.2711	242.973	12.9396	17.4951	153.994	828.366	41396.7	1353.64	751.942	357.489	162.09	508.579	237.7	185.471	180.205	455.862	20.5651	29.8647	326.469	-1.89337	0.00165523	0.30847	-1.30569	0.0476081	0.901122	-1.33837	0.0480792	0.999976	-0.95042	0.132483	0.375327	0.00165523	1.89337	ENSSSCG00000023333
XLOC_011738	Chr13	147290638	147312021	3917	SEMA5B|transcript:ENSSSCT00000012986	ENSSSCG00000011872	0.561235	0.625953	0.535348	0.412784	1.02019	0.453368	0.337065	0.101926	0.10383	0.0445964	0.118316	0.267552	1.02019	75.8181	0.917116	1.32558	0.99432	0.859604	2.23671	0.908853	0.654994	0.228818	0.194804	0.0708781	0.20197	0.567215	-0.308922	0.5611	0.935806	-0.277368	0.695289	0.990567	-1.33784	0.0348208	0.999976	-1.48828	0.0173292	0.16248	0.0173292	1.48828	ENSSSCG00000011872	semaphorin 5B [Source:HGNC SymbolAcc:HGNC:10737]
XLOC_027920	Chr3	54373371	54518151	2756	IL1RL1|transcript:ENSSSCT00000008936	ENSSSCG00000008159	0.547415	0.42141	0.602356	0.843988	0.43265	1.48697	0.307966	0.128767	0.0655863	0.253533	0.72308	0.586237	1.48697	76.546	0.894534	0.892421	1.11878	1.75757	0.94856	2.98089	0.598448	0.289076	0.123052	0.402946	1.23432	1.24283	0.247718	0.660067	0.946864	1.43154	0.0338169	0.781681	-1.33706	0.0424863	0.999976	-0.164321	0.790253	0.88256	0.0338169	1.43154	ENSSSCG00000008159	interleukin 1 receptor like 1 [Source:HGNC SymbolAcc:HGNC:5998]
XLOC_030180	Chr4	99069233	99075684	994	\FCER1A|transcript:ENSSSCT00000007026,FCER1A|transcript:ENSSSCT00000035996\""	ENSSSCG00000006413	18.5603	18.2186	13.5367	23.3722	18.6745	20.4424	8.96572	2.63306	4.77348	14.1763	21.9134	8.12711	23.3722	746.326	30.3295	38.5817	25.1422	48.6715	40.9429	40.9802	17.4224	5.91109	8.95594	22.5306	37.4069	17.2296	-0.202555	0.668024	0.946918	1.40037	0.0262818	0.69662	-1.3264	0.027425	0.999976	0.288739	0.610422	0.768966	0.0262818	1.40037	ENSSSCG00000006413	Fc fragment of IgE receptor Ia [Source:HGNC SymbolAcc:HGNC:3609]
XLOC_018807	Chr16	58312080	58324214	710	DOCK2|transcript:ENSSSCT00000029605	ENSSSCG00000022520	16.3921	4.24092	8.18355	8.23021	4.17584	9.33134	4.78171	2.31174	3.05503	1.80425	4.17752	7.99532	16.3921	401.39	26.7863	8.981	15.1996	17.139	9.15528	18.7063	9.29196	5.18973	5.7318	2.86753	7.13118	16.9502	-0.885972	0.135247	0.918862	0.359201	0.530203	0.990567	-1.31901	0.0425435	0.999976	-0.171679	0.740622	0.854599	0.0425435	1.31901	ENSSSCG00000022520
XLOC_013707	Chr14	47104612	47133693	10907	-	.	1.07891	1.90486	2.76371	3.33415	0.871627	3.92639	0.955425	0.943577	0.107721	0.806128	0.454649	5.03247	5.03247	942.107	1.76305	4.03392	5.13313	6.9432	1.91099	7.87111	1.85661	2.11828	0.202105	1.2812	0.776101	10.6689	0.125424	0.812134	0.972927	1.22608	0.0618654	0.980886	-1.30961	0.0301029	0.999976	-0.160587	0.803162	0.889664	0.0301029	1.30961	XLOC_013707	Unannotated_TU
XLOC_033398	Chr5	8415795	8440059	5240	CSF2RB|transcript:ENSSSCT00000000142	ENSSSCG00000000136	17.1927	7.55226	10.1463	19.0173	7.57693	14.2795	6.27207	4.83392	2.64752	6.70067	7.3585	13.9	19.0173	3107.05	28.0946	15.9934	18.8451	39.6026	16.612	28.6256	12.1881	10.8519	4.96724	10.6495	12.5612	29.4683	-0.354526	0.521709	0.931798	1.05288	0.0209195	0.616756	-1.30637	0.0265868	0.999976	-0.0125271	0.977767	0.988132	0.0209195	1.30637	ENSSSCG00000000136	colony stimulating factor 2 receptor beta common subunit [Source:HGNC SymbolAcc:HGNC:2436]
XLOC_033813	Chr5	66198251	66278671	5326	PTPN6|transcript:ENSSSCT00000031587	ENSSSCG00000025117;ENSSSCG00000000679;ENSSSCG00000028373;ENSSSCG00000026877;ENSSSCG00000000685;ENSSSCG00000025537	50.4376	13.6895	22.7866	22.1348	17.4384	29.5149	14.1123	12.9516	7.8228	12.6055	14.0443	22.7926	50.4376	9264.67	82.4203	28.9904	42.3223	46.0947	38.2327	59.1676	27.4233	29.0757	14.677	20.0342	23.9741	48.3207	-0.855985	0.138274	0.918862	0.612296	0.154325	0.990567	-1.29767	0.0364903	0.999976	0.084733	0.831184	0.904658	0.0364903	1.29767	ENSSSCG00000000679	leucine rich repeat containing 23 [Source:HGNC SymbolAcc:HGNC:19138]
XLOC_033813	Chr5	66198251	66278671	5326	PTPN6|transcript:ENSSSCT00000031587	ENSSSCG00000025117;ENSSSCG00000000679;ENSSSCG00000028373;ENSSSCG00000026877;ENSSSCG00000000685;ENSSSCG00000025537	50.4376	13.6895	22.7866	22.1348	17.4384	29.5149	14.1123	12.9516	7.8228	12.6055	14.0443	22.7926	50.4376	9264.67	82.4203	28.9904	42.3223	46.0947	38.2327	59.1676	27.4233	29.0757	14.677	20.0342	23.9741	48.3207	-0.855985	0.138274	0.918862	0.612296	0.154325	0.990567	-1.29767	0.0364903	0.999976	0.084733	0.831184	0.904658	0.0364903	1.29767	ENSSSCG00000025117	atrophin 1 [Source:HGNC SymbolAcc:HGNC:3033]
XLOC_033813	Chr5	66198251	66278671	5326	PTPN6|transcript:ENSSSCT00000031587	ENSSSCG00000025117;ENSSSCG00000000679;ENSSSCG00000028373;ENSSSCG00000026877;ENSSSCG00000000685;ENSSSCG00000025537	50.4376	13.6895	22.7866	22.1348	17.4384	29.5149	14.1123	12.9516	7.8228	12.6055	14.0443	22.7926	50.4376	9264.67	82.4203	28.9904	42.3223	46.0947	38.2327	59.1676	27.4233	29.0757	14.677	20.0342	23.9741	48.3207	-0.855985	0.138274	0.918862	0.612296	0.154325	0.990567	-1.29767	0.0364903	0.999976	0.084733	0.831184	0.904658	0.0364903	1.29767	ENSSSCG00000026877	chromosome 12 open reading frame 57 [Source:HGNC SymbolAcc:HGNC:29521]
XLOC_033813	Chr5	66198251	66278671	5326	PTPN6|transcript:ENSSSCT00000031587	ENSSSCG00000025117;ENSSSCG00000000679;ENSSSCG00000028373;ENSSSCG00000026877;ENSSSCG00000000685;ENSSSCG00000025537	50.4376	13.6895	22.7866	22.1348	17.4384	29.5149	14.1123	12.9516	7.8228	12.6055	14.0443	22.7926	50.4376	9264.67	82.4203	28.9904	42.3223	46.0947	38.2327	59.1676	27.4233	29.0757	14.677	20.0342	23.9741	48.3207	-0.855985	0.138274	0.918862	0.612296	0.154325	0.990567	-1.29767	0.0364903	0.999976	0.084733	0.831184	0.904658	0.0364903	1.29767	ENSSSCG00000028373	enolase 2 [Source:HGNC SymbolAcc:HGNC:3353]
XLOC_033813	Chr5	66198251	66278671	5326	PTPN6|transcript:ENSSSCT00000031587	ENSSSCG00000025117;ENSSSCG00000000679;ENSSSCG00000028373;ENSSSCG00000026877;ENSSSCG00000000685;ENSSSCG00000025537	50.4376	13.6895	22.7866	22.1348	17.4384	29.5149	14.1123	12.9516	7.8228	12.6055	14.0443	22.7926	50.4376	9264.67	82.4203	28.9904	42.3223	46.0947	38.2327	59.1676	27.4233	29.0757	14.677	20.0342	23.9741	48.3207	-0.855985	0.138274	0.918862	0.612296	0.154325	0.990567	-1.29767	0.0364903	0.999976	0.084733	0.831184	0.904658	0.0364903	1.29767	ENSSSCG00000025537	\protein tyrosine phosphatase, non-receptor type 6 [Source:HGNC SymbolAcc:HGNC:9658]\""
XLOC_033813	Chr5	66198251	66278671	5326	PTPN6|transcript:ENSSSCT00000031587	ENSSSCG00000025117;ENSSSCG00000000679;ENSSSCG00000028373;ENSSSCG00000026877;ENSSSCG00000000685;ENSSSCG00000025537	50.4376	13.6895	22.7866	22.1348	17.4384	29.5149	14.1123	12.9516	7.8228	12.6055	14.0443	22.7926	50.4376	9264.67	82.4203	28.9904	42.3223	46.0947	38.2327	59.1676	27.4233	29.0757	14.677	20.0342	23.9741	48.3207	-0.855985	0.138274	0.918862	0.612296	0.154325	0.990567	-1.29767	0.0364903	0.999976	0.084733	0.831184	0.904658	0.0364903	1.29767	ENSSSCG00000000685	triosephosphate isomerase 1 [Source:HGNC SymbolAcc:HGNC:12009]
XLOC_035247	Chr6	40131790	40146578	5834	FXYD5|transcript:ENSSSCT00000031859	ENSSSCG00000025499	18.139	5.36029	8.19967	7.80388	9.20838	10.0743	5.43949	4.71433	2.63357	3.13398	3.36025	7.52979	18.139	3649.67	29.641	11.3515	15.2295	16.2512	20.1888	20.1957	10.5702	10.5834	4.94107	4.9809	5.73606	15.9633	-0.776466	0.172024	0.918862	0.206388	0.641174	0.990567	-1.29596	0.0361642	0.999976	-0.439426	0.225212	0.467391	0.0361642	1.29596	ENSSSCG00000025499	FXYD domain containing ion transport regulator 5 [Source:HGNC SymbolAcc:HGNC:4029]
XLOC_027794	Chr3	42102511	42124666	4224	gene:ENSSSCG00000024452|transcript:ENSSSCT00000032495	ENSSSCG00000024452	1.62256	0.651743	0.465412	0.362637	0.511169	0.541691	0.379546	0.399075	0.278152	0.234346	0.373037	0.806347	1.62256	236.374	2.65144	1.3802	0.864425	0.755174	1.12071	1.08591	0.737544	0.895904	0.521865	0.372451	0.636788	1.70947	-1.32439	0.0260741	0.910436	0.401151	0.459015	0.990567	-1.29589	0.044225	0.999976	0.425927	0.389827	0.608436	0.0260741	1.32439	ENSSSCG00000024452
XLOC_041856	Chr7	80396730	80399410	2327	-	.	0.351953	1.97792	1.44558	2.65743	1.86961	1.48226	0.486323	0.552836	0.155355	0.150137	0.0995797	1.65134	2.65743	116.983	0.575129	4.18863	2.68493	5.53397	4.09902	2.97145	0.945035	1.24109	0.291476	0.238616	0.169986	3.50087	0.354117	0.490464	0.927081	0.347549	0.624248	0.990567	-1.29305	0.0342432	0.999976	-1.30344	0.0522103	0.257475	0.0342432	1.30344	XLOC_041856	Unannotated_TU
XLOC_050309	GL894970.2	52492	62053	2314	gene:ENSSSCG00000023381|transcript:ENSSSCT00000027116	ENSSSCG00000023381	2.1981	1.37559	1.86905	1.75297	1.3509	2.02189	0.122264	0.805157	0.839726	1.00654	0.881225	1.60401	2.1981	175.422	3.59192	2.91309	3.47145	3.65048	2.96177	4.05323	0.237586	1.80754	1.57548	1.59971	1.50428	3.40052	-0.559478	0.276387	0.918862	0.863095	0.17859	0.990567	-1.29053	0.0499727	0.999976	0.0144928	0.974366	0.987141	0.0499727	1.29053	ENSSSCG00000023381
XLOC_053224	JH118944.1	451852	594424	7466	gene:ENSSSCG00000022918|transcript:ENSSSCT00000026520	ENSSSCG00000022918	0.386825	0.167082	0.280868	0.068389	0.0820124	0.178393	0.13263	0.148541	0.0423684	0.0701919	0.0434518	0.152068	0.386825	99.6041	0.632113	0.35383	0.521665	0.142417	0.179808	0.357619	0.25773	0.333468	0.0794911	0.111558	0.0741737	0.322385	-1.53796	0.00964904	0.646185	-0.122599	0.85193	0.992086	-1.29025	0.0434083	0.999976	0.139601	0.831339	0.904658	0.00964904	1.53796	ENSSSCG00000022918
XLOC_031020	Chr4	100435988	100460436	3331	\CD1D|transcript:ENSSSCT00000007067,CD1D|transcript:ENSSSCT00000033996,CD1D|transcript:ENSSSCT00000033107,CD1D|transcript:ENSSSCT00000035228,CD1D|transcript:ENSSSCT00000033472\""	ENSSSCG00000006452	11.5689	3.29296	5.60018	7.41729	5.18566	4.47005	3.90701	3.67561	0.976765	2.56966	1.53044	5.72872	11.5689	1329.05	18.9047	6.9735	10.4014	15.4462	11.3693	8.96099	7.5922	8.25156	1.83259	4.08401	2.61251	12.145	-0.792561	0.167654	0.918862	0.27651	0.607054	0.990567	-1.28535	0.0435366	0.999976	-0.323708	0.470296	0.669426	0.0435366	1.28535	ENSSSCG00000006452	CD1d molecule [Source:HGNC SymbolAcc:HGNC:1637]
XLOC_035889	Chr6	78550273	78568631	4598	\THEMIS2|transcript:ENSSSCT00000003979,THEMIS2|transcript:ENSSSCT00000032574\""	ENSSSCG00000003584	12.4778	4.00401	6.39432	6.86638	4.1352	7.95465	4.04052	3.48284	1.84766	2.45677	2.69116	5.60317	12.4778	1978.7	20.39	8.4793	11.8764	14.2989	9.0662	15.9465	7.85164	7.8188	3.46655	3.90461	4.59391	11.8788	-0.790561	0.164246	0.918862	0.284083	0.529253	0.990567	-1.275	0.0368993	0.999976	-0.292936	0.482648	0.67859	0.0368993	1.275	ENSSSCG00000003584	thymocyte selection associated family member 2 [Source:HGNC SymbolAcc:HGNC:16839]
XLOC_012331	Chr13	38981209	38984318	2890	-	.	1.67051	1.2205	0.529077	1.15821	0.802876	1.11079	0.489478	0.660033	0.234545	0.161185	0.192434	0.815919	1.67051	166.502	2.72978	2.58465	0.982673	2.41191	1.76026	2.22676	0.951166	1.48174	0.44005	0.256175	0.328491	1.72976	-0.64708	0.255087	0.918862	-0.202458	0.741414	0.990999	-1.26513	0.0438069	0.999976	-0.948737	0.0824121	0.310916	0.0438069	1.26513	XLOC_012331	Unannotated_TU
XLOC_004975	Chr10	26308564	26332284	3433	\PTPRC|transcript:ENSSSCT00000034423,PTPRC|transcript:ENSSSCT00000011937,PTPRC|transcript:ENSSSCT00000034086\""	ENSSSCG00000010908	132.693	23.4935	72.2045	67.1188	39.5956	83.6212	33.8848	31.8004	24.5887	61.6882	48.4504	59.4011	132.693	15710.7	216.834	49.7522	134.108	139.772	86.8111	167.633	65.8458	71.3903	46.133	98.0424	82.7065	125.931	-0.780151	0.192928	0.918862	1.04267	0.0282148	0.722299	-1.265	0.047653	0.999976	0.485751	0.311436	0.542679	0.0282148	1.265	ENSSSCG00000010908
XLOC_020484	Chr17	53738525	53741185	797	PLTP|transcript:ENSSSCT00000008138	ENSSSCG00000007435	73.1217	25.0426	35.3001	30.2882	39.3431	50.0478	23.2511	15.2506	13.9479	4.67578	17.212	19.8884	73.1217	2009.92	119.489	53.0328	65.5641	63.0737	86.2575	100.329	45.1822	34.2369	26.1689	7.43132	29.3814	42.1636	-0.707366	0.208292	0.918862	-0.216319	0.69241	0.990567	-1.26354	0.0400285	0.999976	-0.903304	0.0779032	0.303676	0.0400285	1.26354	ENSSSCG00000007435
XLOC_026612	Chr3	22971380	23007094	870	PRKCB|transcript:ENSSSCT00000032449	ENSSSCG00000025037	4.26096	1.38439	5.22231	4.79292	2.77815	5.06374	1.78856	1.93758	0.467472	2.07479	1.65135	4.66783	5.22231	127.85	6.96285	2.93173	9.69958	9.98102	6.09094	10.1511	3.47558	4.34977	0.877065	3.29752	2.81892	9.89586	-0.277448	0.624867	0.941922	0.975964	0.0911578	0.990567	-1.26077	0.0494946	0.999976	-0.103651	0.829631	0.903725	0.0494946	1.26077	ENSSSCG00000025037
XLOC_002613	Chr1	275740052	275912724	4442	ABCA1|transcript:ENSSSCT00000005966	ENSSSCG00000005423	14.7889	9.77086	8.51702	10.6326	6.89222	10.1561	4.37349	4.77358	3.8963	2.04493	6.7503	8.31654	14.7889	2265.62	24.1665	20.6918	15.819	22.1418	15.1108	20.3595	8.49868	10.7165	7.31019	3.25005	11.523	17.6312	-0.745225	0.146873	0.918862	0.421269	0.411975	0.990567	-1.26061	0.024182	0.999976	-0.154695	0.754	0.861603	0.024182	1.26061	ENSSSCG00000005423
XLOC_002838	Chr1	307040931	307049206	2323	SLC2A6|transcript:ENSSSCT00000025107	ENSSSCG00000024166	2.31947	2.20353	2.35077	2.46663	1.49826	2.64621	1.09611	0.515596	0.778114	0.42612	0.359104	1.99254	2.64621	185.829	3.79026	4.66641	4.36616	5.13664	3.28486	5.30478	2.12999	1.15749	1.45989	0.677242	0.613004	4.22422	-0.490067	0.312587	0.918862	0.0197523	0.974319	0.999127	-1.25409	0.0307831	0.999976	-0.856058	0.112158	0.351495	0.0307831	1.25409	ENSSSCG00000024166	solute carrier family 2 member 6 [Source:HGNC SymbolAcc:HGNC:11011]
XLOC_004093	Chr1	204433915	204435723	1382	-	.	1.99618	1.89864	1.01156	1.51889	0.629607	0.963734	0.887105	0.641973	0.326982	0.0842664	0.100603	0.505549	1.99618	95.1442	3.26197	4.02075	1.8788	3.16301	1.38038	1.93197	1.72385	1.4412	0.61348	0.133926	0.171733	1.07177	-0.98941	0.0802067	0.918862	-1.09565	0.12053	0.990567	-1.24994	0.0442764	0.999976	-1.53324	0.0254952	0.191831	0.0254952	1.53324	XLOC_004093	Unannotated_TU
XLOC_013948	Chr14	80299987	80624254	9921	CDH23|transcript:ENSSSCT00000011250	ENSSSCG00000010278	0.603931	1.21835	1.48396	2.44177	3.20934	0.919087	0.480038	0.590219	0.18675	0.0704301	0.135469	0.985924	3.20934	596.198	0.986886	2.5801	2.75622	5.08486	7.03629	1.84247	0.932822	1.32501	0.350378	0.111936	0.23125	2.09017	0.547047	0.271756	0.918862	-0.199766	0.752868	0.990999	-1.2412	0.0155201	0.999976	-1.99585	0.00205034	0.0644273	0.00205034	1.99585	ENSSSCG00000010278
XLOC_024550	Chr2	90762307	90775311	682	gene:ENSSSCG00000024986|transcript:ENSSSCT00000029318	ENSSSCG00000024986	18.5819	26.8056	67.1954	11.1469	10.8209	23.4349	19.7047	18.5377	2.58412	3.07362	1.29112	4.09776	67.1954	933.045	30.3648	56.7662	124.804	23.2128	23.7243	46.9792	38.2907	41.6162	4.84829	4.88498	2.20399	8.68731	-1.40534	0.00543095	0.50724	-1.65181	0.00750426	0.355758	-1.22867	0.0448071	0.999976	-1.70258	0.00148033	0.0537633	0.00148033	1.70258	ENSSSCG00000024986
XLOC_024549	Chr2	90747286	90761759	1476	gene:ENSSSCG00000014118|transcript:ENSSSCT00000015422	ENSSSCG00000014118	71.024	99.4067	243.473	39.436	40.5015	65.849	82.4539	50.0106	14.2976	6.78538	2.82588	11.183	243.473	7316.71	116.061	210.514	452.211	82.1236	88.7973	132.006	160.227	112.271	26.825	10.7842	4.82387	23.708	-1.61457	0.00069052	0.200869	-2.26169	9.91e-05	0.0186183	-1.22799	0.0381481	0.999976	-2.14036	8.92e-06	0.0018647	8.92e-06	2.26169	ENSSSCG00000014118
XLOC_022382	Chr2	6897933	6909700	1808	BAD|transcript:ENSSSCT00000014246	ENSSSCG00000013033	1.38279	1.45128	1.01484	1.16101	1.69332	1.28443	0.391203	0.515247	0.499878	0.805145	0.794622	0.845319	1.69332	86.2245	2.25963	3.07338	1.88491	2.41774	3.71251	2.57486	0.760196	1.1567	0.937864	1.27963	1.35645	1.79209	-0.359486	0.481481	0.926188	0.841603	0.157111	0.990567	-1.22706	0.0395383	0.999976	-0.0873108	0.866959	0.925645	0.0395383	1.22706	ENSSSCG00000013033	BCL2 associated agonist of cell death [Source:HGNC SymbolAcc:HGNC:936]
XLOC_036768	Chr6	48411038	48420848	3638	gene:ENSSSCG00000003112|transcript:ENSSSCT00000003452	ENSSSCG00000003112	6.25604	3.20425	3.35035	4.52238	3.64077	3.73612	1.58127	1.74369	1.75141	1.13639	1.78346	2.56863	6.25604	784.94	10.223	6.78565	6.22272	9.41764	7.98218	7.4897	3.07277	3.91449	3.28598	1.80609	3.04442	5.44554	-0.640164	0.227533	0.918862	0.179764	0.709119	0.990567	-1.22566	0.0377336	0.999976	-0.532719	0.188274	0.433656	0.0377336	1.22566	ENSSSCG00000003112
XLOC_001523	Chr1	10432694	10496126	2320	SYTL3|transcript:ENSSSCT00000004486	ENSSSCG00000004057	1.82082	1.74285	3.99205	4.56061	2.58368	7.65449	1.46337	0.822196	0.467472	2.76081	1.53815	5.00662	7.65449	331.699	2.9754	3.69084	7.41458	9.49725	5.66458	15.3447	2.84366	1.84579	0.877065	4.38782	2.62568	10.6141	0.473335	0.360446	0.919869	1.59766	0.0036067	0.220493	-1.21731	0.0356636	0.999976	-0.153087	0.767341	0.868996	0.0036067	1.59766	ENSSSCG00000004057	synaptotagmin like 3 [Source:HGNC SymbolAcc:HGNC:15587]
XLOC_032501	Chr5	1531053	1534130	3037	-	.	2.08641	1.41637	1.88441	1.12083	1.79331	2.72127	0.434733	0.613478	0.877889	1.16955	0.412018	2.04171	2.72127	218.534	3.40942	2.99944	3.49998	2.33407	3.93174	5.45525	0.844785	1.37723	1.64708	1.85879	0.703329	4.32846	-0.417693	0.42473	0.919869	0.728729	0.222675	0.990567	-1.2167	0.0423118	0.999976	-0.142251	0.796536	0.886044	0.0423118	1.2167	XLOC_032501	Unannotated_TU
XLOC_001544	Chr1	14740236	14753007	4827	gene:ENSSSCG00000025352|transcript:ENSSSCT00000023823	ENSSSCG00000025352	2.36645	0.980247	1.35757	2.02742	1.22176	2.01636	0.761951	0.634113	0.524256	2.56942	1.51697	1.5017	2.56942	461.902	3.86702	2.07587	2.52146	4.222	2.67865	4.04214	1.48064	1.42355	0.983602	4.08363	2.58952	3.18362	-0.413771	0.453607	0.921764	1.59649	0.00407407	0.239761	-1.21224	0.0442827	0.999976	0.774886	0.151325	0.396909	0.00407407	1.59649	ENSSSCG00000025352
XLOC_040109	Chr7	128213749	128302588	5209	\gene:ENSSSCG00000002511|transcript:ENSSSCT00000002789,CYP46A1|transcript:ENSSSCT00000002788\""	ENSSSCG00000002511;ENSSSCG00000002510	4.65889	5.0125	6.55006	2.45053	3.77389	4.2877	2.38979	2.30786	1.69166	0.916625	1.37903	1.92808	6.55006	836.972	7.61311	10.615	12.1657	5.10311	8.27404	8.59542	4.6439	5.18104	3.17387	1.45681	2.35406	4.08755	-0.972808	0.0296939	0.918862	-0.418849	0.358751	0.990567	-1.20586	0.0147822	0.999976	-0.704833	0.103318	0.340392	0.0147822	1.20586	ENSSSCG00000002510	cytochrome P450 family 46 subfamily A member 1 [Source:HGNC SymbolAcc:HGNC:2641]
XLOC_040109	Chr7	128213749	128302588	5209	\gene:ENSSSCG00000002511|transcript:ENSSSCT00000002789,CYP46A1|transcript:ENSSSCT00000002788\""	ENSSSCG00000002511;ENSSSCG00000002510	4.65889	5.0125	6.55006	2.45053	3.77389	4.2877	2.38979	2.30786	1.69166	0.916625	1.37903	1.92808	6.55006	836.972	7.61311	10.615	12.1657	5.10311	8.27404	8.59542	4.6439	5.18104	3.17387	1.45681	2.35406	4.08755	-0.972808	0.0296939	0.918862	-0.418849	0.358751	0.990567	-1.20586	0.0147822	0.999976	-0.704833	0.103318	0.340392	0.0147822	1.20586	ENSSSCG00000002511
XLOC_008716	Chr12	41048359	41177337	1687	CCL4|transcript:ENSSSCT00000019264	ENSSSCG00000017698	12.0602	6.27249	8.33853	5.90193	11.9584	10.3242	3.5777	3.57617	3.56262	4.14189	2.82956	4.24502	12.0602	701.689	19.7076	13.2833	15.4874	12.2905	26.2181	20.6966	6.95229	8.02833	6.68413	6.5828	4.83016	8.9995	-0.459401	0.386464	0.919869	0.223126	0.659188	0.990567	-1.19977	0.0376052	0.999976	-0.623155	0.200457	0.445285	0.0376052	1.19977	ENSSSCG00000017698	C-C motif chemokine 4 [Source:UniProtKB/Swiss-ProtAcc:Q711P4]
XLOC_044881	Chr9	82792692	83173509	3628	DYNC1I1|transcript:ENSSSCT00000016708	ENSSSCG00000015335	22.0159	10.5878	11.0421	1.82176	4.8855	9.36605	5.18579	10.0997	4.52139	30.8153	26.9917	8.91871	30.8153	4163.62	35.9763	22.4217	20.5088	3.79372	10.7112	18.7759	10.0772	22.6733	8.48297	48.9754	46.0757	18.9078	-1.66365	0.00475606	0.480364	1.88211	0.00174985	0.139988	-1.19019	0.0409002	0.999976	2.49338	0.000200591	0.0161572	0.000200591	2.49338	ENSSSCG00000015335	dynein cytoplasmic 1 intermediate chain 1 [Source:HGNC SymbolAcc:HGNC:2963]
XLOC_049536	GL894213.2	7263	24885	2258	gene:ENSSSCG00000028998|transcript:ENSSSCT00000031777	ENSSSCG00000028998	5.86061	9.44883	4.48862	4.17077	7.03618	4.53731	2.56857	3.94882	2.16139	3.53288	2.64767	3.86774	9.44883	456.395	9.57684	20.0098	8.33686	8.68543	15.4264	9.09581	4.99131	8.8649	4.05516	5.61489	4.51966	8.19966	-0.702251	0.142862	0.918862	0.424413	0.373474	0.990567	-1.09447	0.0355867	0.999976	0.00209537	0.996401	0.998078	0.0355867	1.09447	ENSSSCG00000028998
XLOC_024596	Chr2	105133376	105217558	980	gene:ENSSSCG00000014164|transcript:ENSSSCT00000015473	ENSSSCG00000014164	3.43081	3.99425	4.36866	5.52852	4.89975	2.68328	1.68404	1.94642	1.42945	3.74323	1.79703	2.27245	5.52852	136.619	5.6063	8.45864	8.11407	11.5129	10.7424	5.37909	3.27246	4.36962	2.68191	5.9492	3.06759	4.81763	-0.270165	0.57618	0.936989	0.785424	0.178399	0.990567	-1.07298	0.0440093	0.999976	-0.0089267	0.987595	0.992721	0.0440093	1.07298	ENSSSCG00000014164
XLOC_027063	Chr3	81457828	81495028	2299	-	.	1.42496	1.72135	2.60334	2.43069	1.51391	1.55974	0.88194	1.19632	0.471742	0.227948	0.322536	1.2346	2.60334	121.856	2.32853	3.64531	4.83526	5.06179	3.31915	3.12676	1.71381	2.68568	0.885076	0.362283	0.55058	2.61736	-0.423979	0.363805	0.919869	-0.4408	0.450895	0.990567	-1.07152	0.0427787	0.999976	-1.16449	0.0296081	0.202925	0.0296081	1.16449	XLOC_027063	Unannotated_TU
XLOC_046111	Chr9	140251518	140260440	8845	\ENSSSCG00000015579|gene:ENSSSCG00000015579,transcript:ENSSSCT00000033304|transcript:ENSSSCT00000033304,transcript:ENSSSCT00000033356|transcript:ENSSSCT00000033356\""	.	0.423984	0.812155	1.15576	0.782517	0.459078	0.590737	0.415821	0.411255	0.19925	0.151413	0.162428	0.770154	1.15576	208.134	0.692834	1.7199	2.14663	1.62955	1.0065	1.18423	0.808034	0.923246	0.373831	0.240644	0.27727	1.63274	-0.647788	0.152869	0.918862	0.00844925	0.987863	0.999318	-1.0354	0.0453307	0.999976	-0.4108	0.428026	0.637053	0.0453307	1.0354	XLOC_046111	Unannotated_TU
XLOC_004911	Chr10	15179690	15391701	7618	CNIH3|transcript:ENSSSCT00000027767	.	2.40478	2.16826	2.89027	2.49108	3.74383	5.11948	0.947022	1.3859	1.05587	1.58984	1.81898	1.45594	5.11948	728.463	3.92967	4.59172	5.36819	5.18755	8.20814	10.2629	1.84028	3.11127	1.98101	2.52678	3.10506	3.08662	0.0929298	0.84436	0.977789	0.716648	0.158615	0.990567	-1.03494	0.044248	0.999976	-0.45929	0.362375	0.585828	0.044248	1.03494	XLOC_004911	Unannotated_TU
XLOC_028332	Chr3	133660275	133741130	5778	\gene:ENSSSCG00000008624|transcript:ENSSSCT00000009435,gene:ENSSSCG00000008624|transcript:ENSSSCT00000030171\""	ENSSSCG00000008624	16.3751	38.3621	27.204	19.8485	33.4815	44.1454	48.0997	97.8338	38.5099	51.9296	29.4686	78.8768	97.8338	11174.6	26.7587	81.2396	50.5269	41.3336	73.4063	88.4971	93.4686	219.632	72.2519	82.5329	50.3039	167.22	-0.105976	0.812879	0.973057	0.00928172	0.983966	0.999318	1.02787	0.0310476	0.999976	1.18694	0.0107756	0.13361	0.0107756	1.18694	ENSSSCG00000008624
XLOC_027974	Chr3	61829888	61889312	2626	-	.	5.51534	12.3181	10.198	11.0397	15.7819	20.9899	13.4133	26.0993	20.4779	20.1559	18.8307	16.0134	26.0993	1971.21	9.01265	26.086	18.9411	22.9897	34.601	42.0778	26.0651	58.5916	38.4203	32.0342	32.1447	33.9486	0.364025	0.398629	0.919869	0.150812	0.771251	0.990999	1.05055	0.035866	0.999976	0.86962	0.0821063	0.310536	0.035866	1.05055	XLOC_027974	Unannotated_TU
XLOC_017071	Chr15	52525908	52608804	3677	ACSL1|transcript:ENSSSCT00000017187	ENSSSCG00000015784	110.711	232.178	196.239	46.0942	151.869	213.83	276.776	634.219	333.774	451.699	263.61	360.64	634.219	61855.8	180.913	491.684	364.482	95.9889	332.964	428.659	537.838	1423.79	626.222	717.895	449.991	764.561	-0.649674	0.208028	0.918862	0.105475	0.835205	0.992086	1.0905	0.0232768	0.999976	1.87057	0.00132679	0.0521445	0.00132679	1.87057	ENSSSCG00000015784	acyl-CoA synthetase long-chain family member 1 [Source:HGNC SymbolAcc:HGNC:3569]
XLOC_024642	Chr2	124753052	124828133	6171	CDO1|transcript:ENSSSCT00000015537	ENSSSCG00000014219	18.4546	39.8504	35.4958	25.6036	100.706	83.631	45.6859	60.1822	90.9125	284.318	194.788	100.014	284.318	65342.8	30.1568	84.3913	65.9276	53.3183	220.792	167.653	88.7781	135.106	170.569	451.873	332.509	212.031	0.680156	0.175864	0.918862	1.53823	0.0117674	0.446319	1.0917	0.0449265	0.999976	2.0125	0.00153606	0.0548086	0.00153606	2.0125	ENSSSCG00000014219	cysteine dioxygenase type 1 [Source:HGNC SymbolAcc:HGNC:1795]
XLOC_048671	GL893573.1	23095	41715	2471	PNPLA3|transcript:ENSSSCT00000026951	ENSSSCG00000027266	12.8216	63.2953	24.7163	15.3139	29.6051	55.3102	73.506	111.861	47.164	83.183	70.4075	81.1838	111.861	7654.99	20.9519	134.041	45.9064	31.8904	64.9076	110.879	142.839	251.123	88.4886	132.205	120.188	172.111	-0.242977	0.651176	0.946097	0.311037	0.507703	0.990567	1.10432	0.0397364	0.999976	1.74603	0.00121749	0.0501081	0.00121749	1.74603	ENSSSCG00000027266	patatin like phospholipase domain containing 3 [Source:HGNC SymbolAcc:HGNC:18590]
XLOC_044591	Chr9	44529824	44607059	4316	DLAT|transcript:ENSSSCT00000016395	ENSSSCG00000015030	23.1904	54.9548	30.194	19.625	44.7035	62.0823	67.8234	129.412	61.6166	104.665	74.2842	58.0133	129.412	16823.6	37.8956	116.378	56.0803	40.8682	98.01	124.455	131.796	290.523	115.604	166.346	126.806	122.989	-0.140148	0.776347	0.967629	0.251757	0.636527	0.990567	1.11359	0.0222752	0.999976	1.5186	0.00833067	0.120378	0.00833067	1.5186	ENSSSCG00000015030	\dihydrolipoyllysine-residue acetyltransferase component of pyruvate dehydrogenase complex, mitochondrial precursor [Source:RefSeq peptideAcc:NP_999159]\""
XLOC_010736	Chr13	153563024	153787193	4799	LSAMP|transcript:ENSSSCT00000030211	ENSSSCG00000027941	2.89223	2.14224	4.77922	2.28159	1.23561	0.640461	3.79268	11.684	10.0472	1.03134	3.5345	7.63418	11.684	1528.19	4.72621	4.53662	8.87661	4.75131	2.709	1.28391	7.37003	26.23	18.8505	1.63913	6.03351	16.1846	-1.42972	0.00732523	0.59294	-0.956263	0.0993607	0.990567	1.16152	0.045005	0.999976	1.72168	0.0031882	0.0796156	0.0031882	1.72168	ENSSSCG00000027941
XLOC_042761	Chr8	129300950	129342442	11635	-	.	0.0629811	0.114608	0.127662	0.446156	0.335145	0.226009	0.145897	0.407955	0.229149	0.190173	0.183227	0.225183	0.446156	98.2017	0.102918	0.242706	0.237111	0.929098	0.734787	0.453073	0.28351	0.915839	0.429926	0.302247	0.312774	0.477391	1.16132	0.0190007	0.815305	-0.107925	0.842768	0.992086	1.16404	0.0392916	0.999976	-0.0990041	0.844152	0.912579	0.0190007	1.16404	XLOC_042761	Unannotated_TU
XLOC_049021	GL893849.1	2	1969	1868	-	.	0.576888	3.26988	3.41448	2.3841	1.94947	5.15553	4.89705	6.07936	5.24947	6.48364	9.92386	7.62065	9.92386	635.171	0.942695	6.92463	6.34183	4.96478	4.27409	10.3351	9.51607	13.6479	9.84898	10.3046	16.9404	16.1559	0.126696	0.815698	0.973697	0.72257	0.153176	0.990567	1.16719	0.0391726	0.999976	1.85957	0.00056229	0.0310481	0.00056229	1.85957	XLOC_049021	Unannotated_TU
XLOC_004162	Chr1	212224843	212230654	4455	-	.	0.387026	0.627604	0.784496	0.846849	1.30932	0.889224	0.931418	2.39974	1.24764	0.444389	0.728195	1.63689	2.39974	191.925	0.632441	1.32908	1.45707	1.76352	2.8706	1.7826	1.80996	5.3873	2.34081	0.706278	1.24305	3.47023	0.327833	0.474894	0.925536	-0.560499	0.26685	0.990567	1.17066	0.0256937	0.999976	0.305841	0.504777	0.694883	0.0256937	1.17066	XLOC_004162	Unannotated_TU
XLOC_049489	GL894163.1	33885	46656	2489	COCH|transcript:ENSSSCT00000025682	ENSSSCG00000022679	0.917865	0.691282	1.4217	0.444469	0.517904	0.301855	2.46279	4.56257	1.57953	2.26923	0.744788	4.17545	4.56257	210.35	1.49989	1.46393	2.64058	0.925586	1.13547	0.60512	4.78577	10.2428	2.96349	3.60654	1.27138	8.85201	-1.45717	0.00583278	0.524444	-0.107075	0.844349	0.992086	1.17557	0.0311561	0.999976	2.68606	1.08e-06	0.000377114	1.08e-06	2.68606	ENSSSCG00000022679	cochlin [Source:HGNC SymbolAcc:HGNC:2180]
XLOC_005223	Chr10	76654448	76658777	4274	ZNF782|transcript:ENSSSCT00000012229	ENSSSCG00000011167	0.816918	0.825277	1.21636	1.92471	2.68429	0.830997	2.39406	3.50814	1.67053	2.84737	2.69999	1.26689	3.50814	453.227	1.33493	1.74769	2.25918	4.00812	5.88515	1.66588	4.6522	7.8756	3.13423	4.52539	4.60898	2.68582	0.395153	0.442399	0.919869	0.251703	0.658686	0.990567	1.17687	0.0193142	0.999976	1.01379	0.0991651	0.335281	0.0193142	1.17687	ENSSSCG00000011167	zinc finger protein 782 [Source:HGNC SymbolAcc:HGNC:33110]
XLOC_000676	Chr1	159292514	159417994	5966	OTUD7A|transcript:ENSSSCT00000005342	ENSSSCG00000004840	0.33958	1.16802	1.08374	1.06504	0.961503	1.33375	2.31576	3.89621	0.711995	3.47455	2.07408	2.774	3.89621	772.005	0.55491	2.47353	2.01288	2.2179	2.10804	2.67372	4.50005	8.74681	1.33584	5.52219	3.54053	5.88093	0.0706652	0.876792	0.980732	0.59483	0.286736	0.990567	1.17874	0.0347325	0.999976	1.8709	0.000123591	0.0116462	0.000123591	1.8709	ENSSSCG00000004840	OTU deubiquitinase 7A [Source:HGNC SymbolAcc:HGNC:20718]
XLOC_010851	Chr13	192820213	192994286	2723	\CHODL|transcript:ENSSSCT00000013149,CHODL|transcript:ENSSSCT00000034102,CHODL|transcript:ENSSSCT00000033452,transcript:ENSSSCT00000034707|transcript:ENSSSCT00000034707,transcript:ENSSSCT00000034707|transcript:ENSSSCT00000034707\""	ENSSSCG00000012018	2.70693	2.62229	1.29953	4.2815	1.23083	2.08191	4.13866	6.17428	7.89936	4.70443	3.79537	5.53251	7.89936	681.743	4.4234	5.55323	2.41366	8.91602	2.69854	4.17354	8.04236	13.861	14.8207	7.47686	6.47884	11.729	-0.307548	0.584943	0.938728	-0.217481	0.676832	0.990567	1.18712	0.0461104	0.999976	1.39281	0.00931151	0.126767	0.00931151	1.39281	ENSSSCG00000012018	chondrolectin [Source:HGNC SymbolAcc:HGNC:17807]
XLOC_040488	Chr7	34180603	34189957	3914	DAXX|transcript:ENSSSCT00000001682	ENSSSCG00000001509	2.23565	9.06679	10.6928	7.50828	16.3603	8.3152	10.7221	12.2065	24.3609	12.809	32.3842	9.40498	32.3842	4342.98	3.65328	19.2008	19.8602	15.6356	35.869	16.6692	20.8354	27.4029	45.7057	20.3576	55.2811	19.9387	0.247693	0.616566	0.940123	0.359725	0.571419	0.990567	1.18874	0.0470565	0.999976	1.38844	0.0244026	0.187816	0.0244026	1.38844	ENSSSCG00000001509	death domain associated protein [Source:HGNC SymbolAcc:HGNC:2681]
XLOC_049542	GL894215.1	32193	41609	2974	-	.	4.69604	3.52914	4.9063	7.27755	7.93202	8.07263	5.20047	24.0148	10.6059	18.7371	18.17	12.7007	24.0148	2075.3	7.67382	7.47367	9.11264	15.1552	17.3905	16.183	10.1057	53.9121	19.8986	29.7794	31.0168	26.9256	0.257648	0.580071	0.938186	0.632819	0.270054	0.990567	1.19821	0.0369269	0.999976	1.71931	0.000586929	0.0315519	0.000586929	1.71931	XLOC_049542	Unannotated_TU
XLOC_006867	Chr11	76918541	77057267	5189	\gene:ENSSSCG00000024631|transcript:ENSSSCT00000028164,gene:ENSSSCG00000020942|transcript:ENSSSCT00000031564,gene:ENSSSCG00000023476|transcript:ENSSSCT00000027185,gene:ENSSSCG00000030063|transcript:ENSSSCT00000031501\""	ENSSSCG00000023476;ENSSSCG00000030063;ENSSSCG00000024631;ENSSSCG00000020942	1.52849	5.30538	3.63704	4.14369	6.78192	4.06071	5.07061	8.87377	10.0584	14.3747	7.85059	13.0941	14.3747	2777.92	2.49771	11.2352	6.75521	8.62904	14.869	8.14039	9.85334	19.9212	18.8715	22.846	13.4012	27.7598	0.1828	0.684826	0.948324	0.641367	0.231212	0.990567	1.20456	0.0280671	0.999976	1.77618	0.000249643	0.0188631	0.000249643	1.77618	ENSSSCG00000020942
XLOC_006867	Chr11	76918541	77057267	5189	\gene:ENSSSCG00000024631|transcript:ENSSSCT00000028164,gene:ENSSSCG00000020942|transcript:ENSSSCT00000031564,gene:ENSSSCG00000023476|transcript:ENSSSCT00000027185,gene:ENSSSCG00000030063|transcript:ENSSSCT00000031501\""	ENSSSCG00000023476;ENSSSCG00000030063;ENSSSCG00000024631;ENSSSCG00000020942	1.52849	5.30538	3.63704	4.14369	6.78192	4.06071	5.07061	8.87377	10.0584	14.3747	7.85059	13.0941	14.3747	2777.92	2.49771	11.2352	6.75521	8.62904	14.869	8.14039	9.85334	19.9212	18.8715	22.846	13.4012	27.7598	0.1828	0.684826	0.948324	0.641367	0.231212	0.990567	1.20456	0.0280671	0.999976	1.77618	0.000249643	0.0188631	0.000249643	1.77618	ENSSSCG00000030063
XLOC_006867	Chr11	76918541	77057267	5189	\gene:ENSSSCG00000024631|transcript:ENSSSCT00000028164,gene:ENSSSCG00000020942|transcript:ENSSSCT00000031564,gene:ENSSSCG00000023476|transcript:ENSSSCT00000027185,gene:ENSSSCG00000030063|transcript:ENSSSCT00000031501\""	ENSSSCG00000023476;ENSSSCG00000030063;ENSSSCG00000024631;ENSSSCG00000020942	1.52849	5.30538	3.63704	4.14369	6.78192	4.06071	5.07061	8.87377	10.0584	14.3747	7.85059	13.0941	14.3747	2777.92	2.49771	11.2352	6.75521	8.62904	14.869	8.14039	9.85334	19.9212	18.8715	22.846	13.4012	27.7598	0.1828	0.684826	0.948324	0.641367	0.231212	0.990567	1.20456	0.0280671	0.999976	1.77618	0.000249643	0.0188631	0.000249643	1.77618	ENSSSCG00000024631
XLOC_006867	Chr11	76918541	77057267	5189	\gene:ENSSSCG00000024631|transcript:ENSSSCT00000028164,gene:ENSSSCG00000020942|transcript:ENSSSCT00000031564,gene:ENSSSCG00000023476|transcript:ENSSSCT00000027185,gene:ENSSSCG00000030063|transcript:ENSSSCT00000031501\""	ENSSSCG00000023476;ENSSSCG00000030063;ENSSSCG00000024631;ENSSSCG00000020942	1.52849	5.30538	3.63704	4.14369	6.78192	4.06071	5.07061	8.87377	10.0584	14.3747	7.85059	13.0941	14.3747	2777.92	2.49771	11.2352	6.75521	8.62904	14.869	8.14039	9.85334	19.9212	18.8715	22.846	13.4012	27.7598	0.1828	0.684826	0.948324	0.641367	0.231212	0.990567	1.20456	0.0280671	0.999976	1.77618	0.000249643	0.0188631	0.000249643	1.77618	ENSSSCG00000023476
XLOC_046871	Chr9	73664642	73667238	2597	-	.	0.182578	0.530027	0.285973	0.666284	0.632867	0.407653	1.28913	0.922394	0.452412	0.246634	1.07072	1.37877	1.37877	95.2756	0.298352	1.12244	0.531148	1.38751	1.38752	0.81721	2.50507	2.07073	0.848809	0.391981	1.82776	2.92302	0.346224	0.525495	0.93249	0.106026	0.860792	0.992086	1.20473	0.0430983	0.999976	1.03837	0.0747427	0.298371	0.0430983	1.20473	XLOC_046871	Unannotated_TU
XLOC_039661	Chr7	57441159	57476535	3131	-	.	2.49186	2.56909	2.95802	2.25589	3.42748	4.87557	3.93067	6.23396	10.1174	6.89959	10.006	5.04867	10.1174	1073.44	4.07196	5.44056	5.49404	4.69779	7.51456	9.77391	7.63819	13.9949	18.9821	10.9657	17.0806	10.7032	-0.0778177	0.870287	0.980424	0.284181	0.635279	0.990567	1.20804	0.0376011	0.999976	1.66187	0.0027642	0.0738138	0.0027642	1.66187	.
XLOC_018821	Chr16	59857062	59980976	15413	\PANK3|transcript:ENSSSCT00000018526,ssc-mir-103-1|transcript:ENSSSCT00000020481\""	ENSSSCG00000026810;ENSSSCG00000017014	24.8652	25.0309	19.6056	13.9798	48.7549	41.5092	35.855	106.925	58.6433	68.1223	49.4535	64.0425	106.925	39103.3	40.6323	53.0081	36.4141	29.1122	106.892	83.2122	69.6744	240.041	110.026	108.268	84.4188	135.771	0.0385313	0.941304	0.990826	0.139446	0.784772	0.990999	1.21058	0.0255381	0.999976	1.35359	0.012446	0.140824	0.012446	1.35359	ENSSSCG00000026810
XLOC_018821	Chr16	59857062	59980976	15413	\PANK3|transcript:ENSSSCT00000018526,ssc-mir-103-1|transcript:ENSSSCT00000020481\""	ENSSSCG00000026810;ENSSSCG00000017014	24.8652	25.0309	19.6056	13.9798	48.7549	41.5092	35.855	106.925	58.6433	68.1223	49.4535	64.0425	106.925	39103.3	40.6323	53.0081	36.4141	29.1122	106.892	83.2122	69.6744	240.041	110.026	108.268	84.4188	135.771	0.0385313	0.941304	0.990826	0.139446	0.784772	0.990999	1.21058	0.0255381	0.999976	1.35359	0.012446	0.140824	0.012446	1.35359	ENSSSCG00000017014	pantothenate kinase 3 [Source:HGNC SymbolAcc:HGNC:19365]
XLOC_005255	Chr10	8642562	8926931	4883	ESRRG|transcript:ENSSSCT00000011830	ENSSSCG00000010814	0.776826	0.590212	0.796254	0.575109	2.4617	0.0279753	1.03325	1.60798	3.19275	6.49893	2.81882	1.12677	6.49893	1181.86	1.26942	1.24989	1.47891	1.19764	5.39715	0.0560812	2.00784	3.60984	5.99019	10.3289	4.81182	2.38877	-0.030129	0.964605	0.994669	0.895008	0.187308	0.990567	1.23546	0.0454015	0.999976	1.97532	0.0168596	0.161215	0.0168596	1.97532	ENSSSCG00000010814	estrogen related receptor gamma [Source:HGNC SymbolAcc:HGNC:3474]
XLOC_030823	Chr4	69863444	69944019	940	EYA1|transcript:ENSSSCT00000006783	ENSSSCG00000006189	0.412708	2.47108	1.06893	2.8668	3.83976	1.52589	3.41107	3.06747	3.36514	1.48667	4.48653	3.06596	4.48653	144.501	0.674408	5.233	1.98536	5.96998	8.41846	3.0589	6.62848	6.88632	6.31362	2.3628	7.65867	6.49989	0.634057	0.261649	0.918862	0.0519356	0.928481	0.996632	1.26008	0.0366396	0.999976	0.712909	0.225464	0.467545	0.0366396	1.26008	ENSSSCG00000006189
XLOC_001791	Chr1	80635059	80681128	5049	\BVES|transcript:ENSSSCT00000004825,BVES|transcript:ENSSSCT00000004826\""	ENSSSCG00000004366	0.119523	0.579327	0.328796	1.66298	0.108507	0.135277	1.75575	0.492014	0.501205	0.0230652	0.0275368	0.12108	1.75575	220.373	0.195313	1.22684	0.610685	3.46309	0.237895	0.271187	3.41181	1.10455	0.940354	0.036658	0.0470063	0.256692	0.428816	0.520755	0.931798	-3.17119	1.58e-06	0.000979261	1.28012	0.0420322	0.999976	-2.34202	NA	NA	NA	3.17119	ENSSSCG00000004366	blood vessel epicardial substance [Source:HGNC SymbolAcc:HGNC:1152]
XLOC_023401	Chr2	143690380	143816367	2812	gene:ENSSSCG00000014314|transcript:ENSSSCT00000015638	.	0.505856	1.23905	2.05072	1.42235	2.12017	2.95115	1.37502	4.89036	3.93716	3.33383	4.20264	3.71136	4.89036	404.921	0.826621	2.62395	3.80888	2.96197	4.64835	5.91609	2.67197	10.9786	7.38685	5.29852	7.17405	7.86815	0.40828	0.410732	0.919869	0.336591	0.549966	0.990567	1.30927	0.0265313	0.999976	1.37463	0.00571463	0.104317	0.00571463	1.37463	.
XLOC_030110	Chr4	90774020	90880647	5202	ADCY10|transcript:ENSSSCT00000006910	ENSSSCG00000006305	0.0745762	0.264606	0.0839805	0.0272647	0.204436	0.643364	0.244739	0.665149	0.364848	0.906665	0.454357	0.344163	0.906665	175.653	0.121865	0.560357	0.15598	0.0567775	0.448215	1.28973	0.475583	1.49323	0.684522	1.44098	0.775603	0.729631	0.476283	0.479677	0.926188	0.696956	0.262114	0.990567	1.31656	0.0337996	0.999976	1.41351	0.0654191	0.282299	0.0337996	1.41351	ENSSSCG00000006305	\adenylate cyclase 10, soluble [Source:HGNC SymbolAcc:HGNC:21285]\""
XLOC_021315	Chr18	54851504	54856217	808	IGFBP3|transcript:ENSSSCT00000018210	ENSSSCG00000016729	9.28252	27.2571	22.5462	20.2566	34.8589	21.7246	11.1463	48.9171	94.2928	26.6638	33.6685	107.762	107.762	2414.74	15.1686	57.7223	41.8758	42.1834	76.4262	43.5508	21.6598	109.817	176.911	42.3774	57.4734	228.457	0.0480509	0.913069	0.9873	-0.0700916	0.912984	0.99639	1.32088	0.0420869	0.999976	1.41313	0.00148755	0.053852	0.00148755	1.41313	ENSSSCG00000016729
XLOC_026507	Chr3	11270470	11375401	4517	GTF2IRD1|transcript:ENSSSCT00000008464	ENSSSCG00000007720	0.534399	0.980861	0.522267	0.967102	0.592164	0.672885	1.79551	3.08372	1.23052	1.2762	0.69768	1.67243	3.08372	250.06	0.873264	2.07717	0.970024	2.01394	1.29829	1.34891	3.48908	6.92279	2.30868	2.02829	1.19096	3.54557	-0.258457	0.597119	0.939805	-0.458502	0.347544	0.990567	1.32177	0.0107264	0.86409	1.19945	0.0122329	0.140364	0.0107264	1.32177	ENSSSCG00000007720	GTF2I repeat domain containing 1 [Source:HGNC SymbolAcc:HGNC:4661]
XLOC_007095	Chr11	13837524	13841198	3621	-	.	0.0714251	0.201949	0.0844536	0.0783381	0.347096	0.132038	0.182309	0.465532	0.436789	0.289452	0.140787	0.108534	0.465532	50.1282	0.116716	0.427667	0.156859	0.163135	0.760989	0.264694	0.354268	1.0451	0.819498	0.460032	0.240328	0.230093	0.186539	0.774082	0.967334	-0.525696	0.438942	0.990567	1.32376	0.0435556	0.999976	0.60064	0.419884	0.631018	0.0435556	1.32376	XLOC_007095	Unannotated_TU
XLOC_018696	Chr16	29288231	29291516	3286	ANXA2R|transcript:ENSSSCT00000018372	ENSSSCG00000016868	0.892009	1.28286	0.824276	0.198546	7.02198	6.2149	3.17128	8.90986	0.302543	0.265801	0.874423	6.83041	8.90986	525.604	1.45764	2.71671	1.53096	0.413464	15.3953	12.4588	6.16251	20.0022	0.567628	0.422443	1.49267	14.4806	1.20107	0.0651552	0.918862	-0.495422	0.493199	0.990567	1.3239	0.0464751	0.999976	-0.504492	0.528724	0.711615	0.0464751	1.3239	ENSSSCG00000016868	annexin A2 receptor [Source:HGNC SymbolAcc:HGNC:33463]
XLOC_006797	Chr11	43176756	43182890	4938	gene:ENSSSCG00000009455|transcript:ENSSSCT00000010365	ENSSSCG00000009455	0.130939	0.104532	0.194635	0.321691	0.743991	0.248973	0.0859411	1.04208	0.457563	0.247628	0.394181	0.221075	1.04208	92.3788	0.213968	0.221368	0.361502	0.669906	1.63116	0.499109	0.167003	2.33942	0.858475	0.393561	0.672881	0.468682	0.910525	0.114601	0.918862	-0.355053	0.600318	0.990567	1.32683	0.048403	0.999976	0.117397	0.85204	0.917522	0.048403	1.32683	ENSSSCG00000009455
XLOC_045845	Chr9	81671441	81758949	5504	-	.	0.0704843	0.250087	0.190494	0.0773063	0.316176	0.111685	0.257011	0.797906	0.426931	0.253901	0.143142	0.380815	0.797906	78.8406	0.115179	0.529611	0.353811	0.160987	0.693199	0.223892	0.499431	1.79126	0.801002	0.403531	0.244349	0.807333	-0.2582	0.670698	0.9472	-0.646142	0.256392	0.990567	1.32716	0.0250285	0.999976	1.0125	0.115047	0.354708	0.0250285	1.32716	XLOC_045845	Unannotated_TU
XLOC_021363	Chr18	59938082	60069021	3573	-	.	0.108577	0.601946	0.220084	0.412831	0.34274	0.506575	0.673049	0.993234	0.885314	0.977801	0.752302	1.12436	1.12436	130.113	0.177426	1.27474	0.408769	0.859701	0.751438	1.01552	1.30789	2.22976	1.66101	1.55404	1.28421	2.38366	0.124005	0.826831	0.9752	0.302792	0.560083	0.990567	1.33962	0.026789	0.999976	1.68069	0.000592265	0.0317689	0.000592265	1.68069	XLOC_021363	Unannotated_TU
XLOC_011433	Chr13	83261534	83308488	6543	KY|transcript:ENSSSCT00000012748	ENSSSCG00000011646	0.138347	0.70344	0.714423	1.10118	0.187163	0.266191	2.6088	0.976293	0.711365	0.978922	0.50998	1.22798	2.6088	424.336	0.226074	1.48968	1.32692	2.29316	0.410345	0.533626	5.06949	2.19173	1.33465	1.55582	0.870553	2.60334	-0.186643	0.757045	0.96274	-0.433301	0.452911	0.990567	1.34386	0.0275434	0.999976	1.2118	0.0577515	0.267759	0.0275434	1.34386	ENSSSCG00000011646	kyphoscoliosis peptidase [Source:HGNC SymbolAcc:HGNC:26576]
XLOC_043933	Chr8	86193301	86199622	3160	-	.	0.150049	0.571719	0.483871	0.861759	1.39716	0.291795	1.32804	3.11645	0.128703	0.092133	0.102662	2.18334	3.11645	176.794	0.245196	1.21073	0.89871	1.79457	3.0632	0.584952	2.58069	6.99629	0.24147	0.146429	0.175247	4.62871	0.625408	0.278056	0.918862	-0.747111	0.31527	0.990567	1.36243	0.0422105	0.999976	-0.056233	0.941399	0.968339	0.0422105	1.36243	XLOC_043933	Unannotated_TU
XLOC_037120	Chr6	72580427	72587136	1342	PLA2G2D|transcript:ENSSSCT00000003885	ENSSSCG00000003497	0.1606	0.288476	0.520854	2.70557	0.120069	0.101791	1.75682	0.661108	0.673457	0.173556	0.44894	0.553156	2.70557	68.6875	0.262437	0.610907	0.9674	5.63423	0.263245	0.204057	3.4139	1.48415	1.26353	0.275837	0.766356	1.1727	0.766896	NA	NA	-1.0232	0.121563	0.990567	1.38542	0.0351	0.999976	-0.551829	NA	NA	NA	1.38542	ENSSSCG00000003497	phospholipase A2 group IID [Source:HGNC SymbolAcc:HGNC:9033]
XLOC_030095	Chr4	88914245	88924293	3399	\SELE|transcript:ENSSSCT00000006887,transcript:ENSSSCT00000036685|transcript:ENSSSCT00000036685,transcript:ENSSSCT00000036685|transcript:ENSSSCT00000036685,transcript:ENSSSCT00000036685|transcript:ENSSSCT00000036685,transcript:ENSSSCT00000036685|transcript:ENSSSCT00000036685,transcript:ENSSSCT00000036685|transcript:ENSSSCT00000036685,SELE|transcript:ENSSSCT00000034244,transcript:ENSSSCT0000003668…	ENSSSCG00000006286	0.443859	1.20224	0.115675	0.951383	0.900713	2.50178	2.84389	2.17952	1.10347	0.479666	0.72264	3.19889	3.19889	240.301	0.725312	2.546	0.214847	1.98121	1.97476	5.01524	5.52632	4.89291	2.07031	0.762344	1.23357	6.78169	0.672619	0.275689	0.918862	-0.502424	0.370171	0.990567	1.39848	0.0306853	0.999976	0.261986	0.654813	0.798669	0.0306853	1.39848	ENSSSCG00000006286	E-selectin precursor [Source:RefSeq peptideAcc:NP_999433]
XLOC_018644	Chr16	9184707	9210114	493	-	.	0.262302	0.52351	2.12673	0.345228	3.98746	3.18648	4.11274	2.51945	2.56651	0.826768	4.70024	1.86004	4.70024	79.3964	0.42863	1.10864	3.95005	0.718921	8.74229	6.38785	7.99198	5.65604	4.81526	1.314	8.02348	3.94332	0.734414	0.277623	0.918862	-0.0425865	0.949305	0.997984	1.40154	0.037078	0.999976	0.559113	0.468262	0.667664	0.037078	1.40154	XLOC_018644	Unannotated_TU
XLOC_036747	Chr6	47460205	47462870	2515	IRF2BP1|transcript:ENSSSCT00000003430	ENSSSCG00000003091	0.119974	0.256551	0.0694817	0.281971	0.217834	0.0950519	0.374974	0.564426	0.574969	0.0231523	0.12899	0.364613	0.574969	45.8315	0.19605	0.543298	0.129051	0.58719	0.477588	0.190548	0.72866	1.26711	1.07875	0.0367965	0.220191	0.772985	-0.00723228	0.991242	0.999149	-1.27277	0.0619103	0.980886	1.40828	0.0328619	0.999976	0.105938	0.890387	0.938614	0.0328619	1.40828	ENSSSCG00000003091	interferon regulatory factor 2 binding protein 1 [Source:HGNC SymbolAcc:HGNC:21728]
XLOC_042807	Chr8	141972572	142137556	5397	\MAPK10|transcript:ENSSSCT00000033080,MAPK10|transcript:ENSSSCT00000036195,MAPK10|transcript:ENSSSCT00000010107\""	ENSSSCG00000009228	0.0798685	1.18756	0.291406	0.867228	0.14928	0.19616	0.917374	0.928797	2.41142	1.31625	3.31461	1.94182	3.31461	612.94	0.130513	2.51489	0.541239	1.80596	0.327288	0.393236	1.78267	2.0851	4.52427	2.09195	5.65815	4.11669	-0.39614	0.542081	0.933955	0.595511	0.338792	0.990567	1.40943	0.0385566	0.999976	2.69048	4.79e-05	0.00593177	4.79e-05	2.69048	ENSSSCG00000009228	mitogen-activated protein kinase 10 [Source:HGNC SymbolAcc:HGNC:6872]
XLOC_005126	Chr10	53919064	53967678	3524	-	.	0.0733911	0.146476	0.0247938	0.152939	0.246912	0.0581455	0.147186	0.402818	0.371873	0.380036	0.631252	0.483259	0.631252	76.2205	0.119929	0.310192	0.0460503	0.318489	0.54134	0.116563	0.286016	0.904307	0.697703	0.603999	1.07757	1.02452	0.296629	0.662899	0.946864	0.758152	0.22016	0.990567	1.41258	0.0430442	0.999976	2.06864	0.00124116	0.0506549	0.00124116	2.06864	XLOC_005126	Unannotated_TU
XLOC_029774	Chr4	2167439	2169854	1566	-	.	0.137628	0.192277	0.892703	0.434732	0.699683	0.174461	1.41519	3.42759	0.23085	0.446192	0.562288	3.374	3.42759	96.3607	0.224898	0.407185	1.65805	0.905308	1.53401	0.349737	2.75004	7.69476	0.433118	0.709143	0.959846	7.15292	-0.137903	0.833255	0.97613	-0.132083	0.845739	0.992086	1.41315	0.0424555	0.999976	1.68528	0.0116009	0.13774	0.0116009	1.68528	XLOC_029774	Unannotated_TU
XLOC_048333	GL893272.2	22718	31519	1408	VDAC3|transcript:ENSSSCT00000026154	ENSSSCG00000020793	0.428601	0.488807	0.434384	1.4304	0.0915527	0.0970193	4.25315	1.00819	0.256756	0.827103	0.625386	0.37216	4.25315	148.869	0.700379	1.03515	0.806797	2.97874	0.200724	0.194492	8.26483	2.26334	0.481721	1.31453	1.06756	0.788984	-0.135174	0.845032	0.977828	-0.868699	0.22913	0.990567	1.4193	0.0421282	0.999976	0.719887	0.382832	0.602645	0.0421282	1.4193	ENSSSCG00000020793	voltage dependent anion channel 3 [Source:HGNC SymbolAcc:HGNC:12674]
XLOC_049139	GL893949.2	243791	283108	294	gene:ENSSSCG00000025382|transcript:ENSSSCT00000031048	ENSSSCG00000025382	0.146616	1.02417	1.04016	2.21913	2.52113	0.696955	1.76423	3.16859	2.76667	4.3572	3.15268	4.15874	4.3572	47.7082	0.239585	2.16888	1.93192	4.62123	5.52743	1.39717	3.4283	7.11334	5.19079	6.925	5.38174	8.81659	0.682522	0.316879	0.918862	0.666493	0.281547	0.990567	1.42781	0.0422125	0.999976	1.51558	0.0196406	0.170648	0.0196406	1.51558	ENSSSCG00000025382
XLOC_036398	Chr6	10795701	10804940	4213	-	.	0.0204629	0.112311	0.0518474	0	0.244778	0.202651	0.10073	0.452764	0.160891	0.0414631	0.0770023	0.404226	0.452764	34.2439	0.0334385	0.237841	0.096298	0	0.536662	0.406249	0.195742	1.01643	0.301862	0.0658983	0.131446	0.856965	0.543976	0.447664	0.9217	-0.371368	0.594177	0.990567	1.42919	0.0400939	0.999976	0.319484	0.712736	0.837364	0.0400939	1.42919	XLOC_036398	Unannotated_TU
XLOC_051617	GL896291.1	4768	5610	825	-	.	0.36574	0.312837	0.635442	0.4126	0.546875	1.57301	0.800172	2.36588	1.58846	0.776374	1.23585	0.8998	2.36588	41.5348	0.597657	0.662495	1.18023	0.85922	1.19899	3.15336	1.55492	5.31129	2.98025	1.23391	2.10964	1.90759	0.361425	0.578395	0.9381	-0.344707	0.587007	0.990567	1.42942	0.0284397	0.999976	0.754322	0.275237	0.512788	0.0284397	1.42942	XLOC_051617	Unannotated_TU
XLOC_012928	Chr13	138682071	138684914	1745	-	.	0.271722	0.123252	0.175247	0.34137	0.62791	0.782826	1.16194	1.29649	0.20717	1.268	0.610843	0.875838	1.29649	82.405	0.444023	0.261012	0.325493	0.710887	1.37666	1.56931	2.25791	2.91056	0.38869	2.01527	1.04273	1.85679	0.758147	0.229716	0.918862	0.359963	0.576353	0.990567	1.4383	0.0353032	0.999976	1.19814	0.0498877	0.253391	0.0353032	1.4383	XLOC_012928	Unannotated_TU
XLOC_019657	Chr16	86371696	86422746	1827	-	.	0.07078	0.164809	0.215205	0.388153	0.141112	0.728999	0.800079	0.898376	0.12367	0.892384	0.177565	1.76866	1.76866	60.7195	0.115662	0.349015	0.399708	0.808311	0.309381	1.4614	1.55473	2.01681	0.232028	1.41829	0.303109	3.74958	0.804066	0.221943	0.918862	0.58459	0.392948	0.990567	1.43912	0.037303	0.999976	1.32453	0.0606457	0.272961	0.037303	1.43912	XLOC_019657	Unannotated_TU
XLOC_030502	Chr4	130548812	130666500	2545	PLPPR5|transcript:ENSSSCT00000007530	ENSSSCG00000006876	0.0338743	0.118312	0.0686627	0.32323	0.417869	0.281794	0.185277	0.714646	0.106536	0.274553	0.25494	0.377473	0.714646	32.6511	0.0553541	0.250551	0.12753	0.673112	0.916154	0.564905	0.360035	1.60434	0.199881	0.436353	0.435191	0.800248	1.36296	0.0319989	0.918862	0.171418	0.798229	0.991212	1.44525	0.0439343	0.999976	0.375879	0.521699	0.706149	0.0319989	1.44525	ENSSSCG00000006876	phospholipid phosphatase related 5 [Source:HGNC SymbolAcc:HGNC:31703]
XLOC_044509	Chr9	29427413	29494385	2272	gene:ENSSSCG00000014943|transcript:ENSSSCT00000016301	ENSSSCG00000014943	0.170751	0.359721	1.09601	0.661713	0.411342	1.51815	0.664127	0.507645	3.65967	1.66586	2.67215	0.768781	3.65967	263.531	0.279024	0.761781	2.03566	1.37798	0.901845	3.04339	1.29055	1.13964	6.86622	2.64758	4.56145	1.62983	0.308146	0.610732	0.940123	0.148372	0.836349	0.992086	1.45162	0.0414886	0.999976	1.5512	0.020604	0.17352	0.020604	1.5512	ENSSSCG00000014943
XLOC_006077	Chr10	55699256	55700621	1366	-	.	0.441779	0.503836	0.383777	0.477616	0.707757	1.02502	3.83161	0.941764	0.496219	0.426267	0.23749	2.65325	3.83161	130.114	0.721914	1.06698	0.712803	0.994613	1.55172	2.05484	7.4457	2.11421	0.930999	0.677476	0.405403	5.62493	0.195495	0.738266	0.959706	-0.649704	0.357331	0.990567	1.45162	0.031709	0.999976	0.682933	0.309397	0.541146	0.031709	1.45162	XLOC_006077	Unannotated_TU
XLOC_005819	Chr10	16684824	16685075	242	-	.	0.17812	2.31073	0.54157	1.64102	2.39702	1.12895	1.94847	3.48284	5.22848	6.97774	8.80927	3.60882	8.80927	73.0446	0.291067	4.89343	1.00588	3.41735	5.25532	2.26318	3.78632	7.8188	9.8096	11.0899	15.0377	7.65076	0.331097	0.632893	0.943005	0.884478	0.186266	0.990567	1.45241	0.0454531	0.999976	2.31213	0.000509486	0.0290916	0.000509486	2.31213	XLOC_005819	Unannotated_TU
XLOC_000267	Chr1	62835571	63143837	5745	SPACA1|transcript:ENSSSCT00000004763	.	0.802827	2.05154	0.806054	1.22945	3.86494	5.61749	5.08054	4.57888	2.0687	18.2134	8.33312	2.95672	18.2134	3896.89	1.3119	4.34456	1.49711	2.56027	8.47367	11.2612	9.87265	10.2794	3.88127	28.9469	14.2249	6.26829	0.95681	0.0802307	0.918862	1.4822	0.0218337	0.629794	1.45257	0.00679771	0.743107	1.98618	0.00464416	0.0952915	0.00464416	1.98618	XLOC_000267	Unannotated_TU
XLOC_023505	Chr2	156314474	156318997	255	SPINK9|transcript:ENSSSCT00000015768	ENSSSCG00000014426	2.87367	3.54241	1.19924	0.667441	0.126379	0.803548	6.47198	12.3513	9.21501	2.96849	3.08963	1.71242	12.3513	74.4761	4.69588	7.50178	2.22739	1.38991	0.277078	1.61085	12.5765	27.7281	17.2891	4.71789	5.2741	3.63036	-1.83869	0.00655266	0.573635	-1.24563	0.044496	0.882167	1.45308	0.0198449	0.999976	2.37705	0.00211621	0.0654605	0.00211621	2.37705	ENSSSCG00000014426	\serine peptidase inhibitor, Kazal type 9 [Source:HGNC SymbolAcc:HGNC:32951]\""
XLOC_035282	Chr6	41190598	41207014	3809	ZNF461|transcript:ENSSSCT00000003241	ENSSSCG00000025590	0.0339499	0.033879	0.0688159	0.0893659	0.0761457	0.197248	0.160932	0.0815233	0.272866	0.122296	0.304177	0.217818	0.304177	39.6982	0.0554777	0.0717456	0.127814	0.1861	0.166945	0.395417	0.312727	0.183016	0.511947	0.194367	0.519241	0.461777	0.659337	0.332899	0.919466	0.294751	0.672305	0.990567	1.45313	0.0455644	0.999976	1.2627	0.0646859	0.280952	0.0455644	1.45313	ENSSSCG00000025590	zinc finger protein 461 [Source:HGNC SymbolAcc:HGNC:21629]
XLOC_027912	Chr3	53705645	53732901	1044	-	.	0.330307	0.370819	0.125536	0.135854	1.23473	0.163557	0.135497	2.59193	1.34182	3.0118	1.24295	3.8062	3.8062	117.102	0.539756	0.785285	0.233163	0.282909	2.70708	0.327879	0.263302	5.81877	2.5175	4.78672	2.12177	8.0692	0.206881	0.767741	0.966068	0.920937	0.177675	0.990567	1.46271	0.0441494	0.999976	2.42487	0.000816224	0.0390603	0.000816224	2.42487	XLOC_027912	Unannotated_TU
XLOC_052512	JH118534.1	7408	122519	4098	gene:ENSSSCG00000030170|transcript:ENSSSCT00000027540	ENSSSCG00000030170	0.136741	0.377877	0.405098	1.29441	0.503294	0.508345	1.31172	1.24486	0.430056	0.951996	0.678542	0.639338	1.31172	145.293	0.223449	0.800232	0.752403	2.69554	1.10344	1.01906	2.54898	2.79465	0.806865	1.51303	1.15829	1.3554	0.837239	0.122381	0.918862	-0.0145859	0.979671	0.999318	1.46467	0.00945	0.823592	0.639404	0.278828	0.515732	0.00945	1.46467	ENSSSCG00000030170
XLOC_021326	Chr18	55342258	55403072	4989	SNORA9|transcript:ENSSSCT00000020613	ENSSSCG00000027395	1.58112	2.56935	3.1261	2.53016	2.79051	2.58065	4.50832	3.37882	13.025	8.59007	6.61399	2.59952	13.025	2059.55	2.58372	5.44111	5.80622	5.26894	6.11804	5.17335	8.76068	7.58528	24.4373	13.6524	11.2903	5.51103	-0.247662	0.541064	0.933955	-0.0147816	0.982399	0.999318	1.46536	0.0190052	0.999976	1.81095	0.00243605	0.0705106	0.00243605	1.81095	ENSSSCG00000027395
XLOC_001560	Chr1	17995564	18079248	2235	PPP1R14C|transcript:ENSSSCT00000004526	ENSSSCG00000004094	0.790741	5.13871	1.29008	12.9711	0.129771	0.58064	23.7558	3.71158	0.768314	0.0260528	0.0207358	0.0195377	23.7558	1319.9	1.29215	10.8823	2.3961	27.0116	0.284516	1.16399	46.163	8.33232	1.4415	0.0414063	0.0353967	0.0414202	0.407986	NA	NA	-5.07117	7.13e-12	1.46e-07	1.4702	0.0410061	0.999976	-4.31733	NA	NA	NA	5.07117	ENSSSCG00000004094	protein phosphatase 1 regulatory inhibitor subunit 14C [Source:HGNC SymbolAcc:HGNC:14952]
XLOC_019330	Chr16	29286627	29288086	1452	-	.	0	0.592494	0.782268	0.019536	3.72869	3.71613	1.6562	5.01039	0.155609	0.040102	0.0957529	3.72912	5.01039	130.605	0	1.25472	1.45293	0.0406828	8.17495	7.44962	3.21837	11.2481	0.291952	0.063735	0.163454	7.90578	1.26551	0.0767367	0.918862	-0.622717	0.424343	0.990567	1.47302	0.048895	0.999976	-0.650434	0.468388	0.667785	0.048895	1.47302	XLOC_019330	Unannotated_TU
XLOC_006069	Chr10	53875212	53876039	828	-	.	0	0.207802	0.211047	0.445364	0.350289	0.866143	0.740325	0.535753	0.545761	0.140648	0.279858	0.685589	0.866143	15.2386	0	0.440063	0.391984	0.927449	0.767988	1.73633	1.43862	1.20274	1.02395	0.223534	0.477727	1.45346	1.04475	0.138724	0.918862	-0.538837	0.454386	NA	1.49431	0.0469338	0.999976	-0.120272	0.873246	0.928924	0.0469338	1.49431	XLOC_006069	Unannotated_TU
XLOC_029221	Chr3	62916089	62917518	1279	-	.	0.0674043	0.100895	0.102471	0.110892	0.428344	0.106805	0.25807	0.728356	0.317983	0.0910525	0.0724698	1.09252	1.09252	23.9836	0.110146	0.213666	0.190322	0.230928	0.939119	0.214108	0.501488	1.63512	0.596596	0.144712	0.123708	2.31616	0.474955	0.505518	NA	-0.160529	0.830394	NA	1.4962	0.040472	0.999976	0.80318	0.340032	0.566996	0.040472	1.4962	XLOC_029221	Unannotated_TU
XLOC_019100	Chr16	55158895	55251313	866	-	.	0.248874	0.248355	0.151339	0.393066	0.297705	0.315481	0.163348	0.973263	1.77416	0.739618	0.642186	0.907623	1.77416	48.6959	0.406687	0.525941	0.281088	0.818541	0.652701	0.632435	0.317422	2.18493	3.32866	1.17549	1.09623	1.92417	0.0828656	0.904159	0.985425	-0.210733	0.770014	0.990999	1.49639	0.0430071	0.999976	1.53505	0.0205872	0.173504	0.0205872	1.53505	XLOC_019100	Unannotated_TU
XLOC_037560	Chr6	152704065	152709056	1960	TSPAN1|transcript:ENSSSCT00000004323	ENSSSCG00000003908	0.307893	0.943697	0.757829	0.463122	0.641243	0.818922	1.251	1.33534	3.36612	2.34695	1.86796	1.47041	3.36612	209.106	0.50313	1.99847	1.40754	0.96443	1.40589	1.64167	2.43097	2.99776	6.31546	3.73006	3.18868	3.11729	-0.328461	0.535153	0.933955	0.074627	0.90582	0.99639	1.49973	0.0170988	0.999976	2.0934	0.000209983	0.0167479	0.000209983	2.0934	ENSSSCG00000003908	tetraspanin 1 [Source:HGNC SymbolAcc:HGNC:20657]
XLOC_043127	Chr8	70936491	70976768	8422	gene:ENSSSCG00000027031|transcript:ENSSSCT00000026903	ENSSSCG00000027031	0.481106	0.812086	0.83514	0.794875	1.01019	1.28136	1.3997	2.04367	2.9779	2.95219	2.99901	2.46799	2.99901	925.972	0.786177	1.71976	1.55113	1.65529	2.21478	2.56871	2.71993	4.58794	5.5871	4.69199	5.11942	5.23217	0.124291	0.774259	0.967381	0.505978	0.365755	0.990567	1.50096	0.00681528	0.743107	2.02191	3.87e-05	0.0052166	3.87e-05	2.02191	ENSSSCG00000027031
XLOC_026127	Chr2	140486578	140487977	1348	-	.	0.031977	0.0638205	0.129634	0.694426	0.62158	0.0253344	0.27984	1.05306	0.0670459	0	0.0343801	0.0323937	1.05306	25.4838	0.0522538	0.135153	0.240774	1.44611	1.36278	0.0507872	0.543792	2.36408	0.125791	0	0.0586881	0.0686752	1.24014	0.0823095	0.918862	-1.98088	0.0132949	NA	1.50263	0.0485141	0.999976	-2.13925	0.0194651	NA	0.0132949	2.13925	.
XLOC_018205	Chr15	105395817	105396913	1097	-	.	0	0.078423	0.199119	0.491302	0.411278	1.05846	0.300885	1.05138	0.205966	0.106159	0.0422465	0.238834	1.05846	21.688	0	0.166077	0.36983	1.02311	0.901704	2.12186	0.584688	2.36031	0.386431	0.16872	0.0721163	0.506331	1.59325	0.0217197	0.857864	-1.18042	0.123228	NA	1.50319	0.0492791	0.999976	-1.46485	0.0613934	0.274426	0.0217197	1.59325	XLOC_018205	Unannotated_TU
XLOC_015781	Chr14	75072605	75077167	3809	-	.	0.090533	0.406548	0.263794	1.61603	0.981434	0.188282	2.01784	0.384324	0.308457	0.366887	0.0486683	0.137569	2.01784	191.068	0.14794	0.860947	0.489954	3.36531	2.15174	0.377444	3.92112	0.862789	0.578723	0.583102	0.0830785	0.291649	1.20673	0.049079	0.918862	-1.4041	0.0528028	0.94	1.50623	0.0250176	0.999976	-1.23288	0.105233	0.343156	0.0250176	1.50623	XLOC_015781	Unannotated_TU
XLOC_012444	Chr13	61848334	61850992	2659	-	.	0.032422	0.11324	0.230016	0.128016	0.436313	0.0385304	0.124134	0.400394	0.798752	0.28468	0.488019	0	0.798752	67.315	0.0529809	0.239809	0.427217	0.266588	0.956592	0.0772408	0.24122	0.898865	1.49861	0.452449	0.833066	0	0.25725	0.711078	0.954066	-0.257078	0.743468	0.990999	1.50704	0.0356657	0.999976	0.870368	0.326665	0.555956	0.0356657	1.50704	XLOC_012444	Unannotated_TU
XLOC_023275	Chr2	109902323	109991039	1102	-	.	0.117346	0.858739	0.118929	0.205926	1.02353	1.48751	0.941349	2.21399	1.06616	2.48341	1.34575	0.673625	2.48341	101.922	0.191755	1.81855	0.220891	0.42883	2.24403	2.98197	1.82925	4.9703	2.00032	3.94694	2.29725	1.4281	0.683158	0.314738	0.918862	0.455117	0.486536	0.990567	1.50979	0.0271678	0.999976	1.2912	0.0794004	0.306225	0.0271678	1.50979	XLOC_023275	Unannotated_TU
XLOC_009679	Chr12	48201659	48203280	1622	-	.	0	0	0	0	0	0	0.0872127	0.492285	0	0.430787	0.0857172	0.807647	0.807647	26.0226	0	0	0	0	0	0	0.169474	1.10516	0	0.68466	0.146322	1.71222	NA	NA	NA	0.914803	0.242961	0.990567	1.5129	0.0455137	NA	4.29095	1.43e-06	0.00045958	NA	NA	XLOC_009679	Unannotated_TU
XLOC_045096	Chr9	136762359	136807687	6069	gene:ENSSSCG00000015556|transcript:ENSSSCT00000016946	ENSSSCG00000015556	0	0.021263	0.021595	0.0186958	0.0265501	0.0731521	0.0543864	0.0511653	0.0967963	0.0767547	0.030545	0.0647555	0.0967963	18.619	0	0.0450287	0.0401091	0.0389332	0.0582097	0.146646	0.105685	0.114864	0.181608	0.121988	0.0521414	0.137282	0.611795	0.39607	NA	-0.0993143	0.892262	NA	1.51314	0.0487231	0.999976	0.902716	0.257191	0.49644	0.0487231	1.51314	ENSSSCG00000015556
XLOC_050555	GL895282.1	27420	27695	276	-	.	0	0	0	0	0	0	0	2.73234	0.491184	0.210971	0.839573	0	2.73234	13.5383	0	0	0	0	0	0	0	6.13397	0.921554	0.335301	1.43318	0	NA	NA	NA	-0.376335	0.635678	NA	1.51543	0.0452013	NA	1.59448	0.0777361	NA	NA	NA	XLOC_050555	Unannotated_TU
XLOC_004782	Chr1	307685649	307687933	1999	-	.	0	0.172146	0.0437085	0.0851413	0.177335	0.0341679	0.259471	1.04299	0.0452116	0.0291286	0	0.611641	1.04299	37.4294	0	0.364554	0.0811813	0.177303	0.388796	0.0684954	0.504212	2.34146	0.0848254	0.0462947	0	1.29669	0.127307	0.859766	NA	-0.667747	0.402578	0.990567	1.51698	0.0486464	0.999976	0.71307	0.434649	NA	0.0486464	1.51698	XLOC_004782	Unannotated_TU
XLOC_006628	Chr11	3039199	3045078	3041	SHISA2|transcript:ENSSSCT00000028975	ENSSSCG00000030113	0.212619	15.121	4.48215	11.0909	0.317921	0.9321	68.1013	6.33094	6.27088	0.229772	0.304797	1.43593	68.1013	5148.3	0.347442	32.0218	8.32486	23.0963	0.697023	1.86855	132.336	14.2126	11.7653	0.365182	0.520299	3.0442	-0.494782	0.481899	0.926248	-4.04055	NA	NA	1.51787	0.041723	0.999976	-1.81481	0.0224878	0.181027	NA	4.04055	ENSSSCG00000030113	shisa family member 2 [Source:HGNC SymbolAcc:HGNC:20366]
XLOC_024143	Chr2	61567647	61573500	2118	\PGLYRP2|transcript:ENSSSCT00000022764,PGLYRP2|transcript:ENSSSCT00000023031\""	ENSSSCG00000025560	23.2824	39.5422	31.2283	1.48662	14.8808	24.9439	108.933	206.596	37.0387	77.6649	96.2773	86.6119	206.596	7855.39	38.0459	83.7385	58.0014	3.09581	32.6254	50.0044	211.681	463.798	69.4916	123.435	164.349	183.619	-1.23573	0.0420198	0.918862	-0.0108116	0.983943	0.999318	1.51799	0.00421898	0.576029	2.82212	3.73e-05	0.00508834	3.73e-05	2.82212	ENSSSCG00000025560	N-acetylmuramoyl-L-alanine amidase precursor [Source:RefSeq peptideAcc:NP_998903]
XLOC_022139	Chr18	50491673	50493367	1695	-	.	0	0	0	0.0167352	0.0190127	0	0.0556378	0.549597	0	0	0	0.592528	0.592528	17.2382	0	0	0	0.0348504	0.0416843	0	0.108117	1.23382	0	0	0	1.25617	0.265771	0.52669	NA	-0.0572607	0.941764	NA	1.52405	0.0440457	NA	1.58648	NA	NA	NA	1.58648	.
XLOC_030869	Chr4	82213508	82215597	736	-	.	0.644233	1.75333	0.474855	0.732281	0.569219	1.99522	0.832866	2.89306	6.50819	0.712028	0.503744	3.50046	6.50819	151.817	1.05274	3.71303	0.881964	1.52494	1.24798	3.99977	1.61845	6.49479	12.2106	1.13164	0.859908	7.42103	-0.142259	0.822096	0.974264	-1.07134	0.125573	0.990567	1.52602	0.0283904	0.999976	0.676696	0.32728	0.556502	0.0283904	1.52602	XLOC_030869	Unannotated_TU
XLOC_033649	Chr5	32661923	32717666	643	gene:ENSSSCG00000000468|transcript:ENSSSCT00000000506	ENSSSCG00000000468	0.0670374	0.133795	0.0679419	1.27935	0.651548	0.478005	0.366664	0.689896	0.562227	0.0905569	0	0.203733	1.27935	15.562	0.109546	0.283338	0.126191	2.66418	1.42848	0.958243	0.712512	1.54878	1.05484	0.143924	0	0.431917	1.60307	0.0226902	0.864455	-1.34979	0.0909752	NA	1.52674	0.0472682	NA	-1.7838	0.0397848	NA	0.0226902	1.7838	ENSSSCG00000000468
XLOC_031109	Chr4	105043358	105058871	2163	PGLYRP4|transcript:ENSSSCT00000007216	ENSSSCG00000006587	0.0597851	0.159094	0.0605917	0.288515	0.223485	0.0789431	0.348797	0.0410174	0.772997	0.24228	0.192834	0.201881	0.772997	52.9926	0.0976951	0.336914	0.112539	0.600818	0.489979	0.158255	0.677792	0.0920821	1.45029	0.385062	0.329174	0.42799	0.4579	0.504242	0.92892	-0.581303	0.441128	0.990567	1.5276	0.0423049	0.999976	0.636828	0.382447	0.602232	0.0423049	1.5276	ENSSSCG00000006587	peptidoglycan recognition protein 4 [Source:HGNC SymbolAcc:HGNC:30015]
XLOC_019407	Chr16	46093966	46094456	491	-	.	0	0.087607	0	1.09768	0.393807	0.278214	0.480173	0.451734	0.368138	0.474363	0	0.0889344	1.09768	10.1958	0	0.185526	0	2.28586	0.8634	0.557728	0.933086	1.01412	0.690696	0.753916	0	0.188542	1.46235	0.041125	NA	-0.428133	0.594744	NA	1.53343	0.049928	NA	-0.543616	0.553035	NA	0.041125	1.53343	XLOC_019407	Unannotated_TU
XLOC_015434	Chr14	35170750	35173055	2025	-	.	0	0.084968	0.0647209	0.854489	0.0159143	0	0.582136	0.131438	0.0892622	0.0287546	0	0.0215638	0.854489	32.7339	0	0.179937	0.120208	1.77943	0.0348913	0	1.13122	0.295072	0.167472	0.0457003	0	0.0457156	0.942008	NA	NA	-1.9599	0.0141676	NA	1.53359	0.0464655	0.999976	-1.59719	NA	NA	NA	1.9599	XLOC_015434	Unannotated_TU
XLOC_021875	Chr18	14609102	14610498	1320	-	.	0.816383	0.260697	3.07792	1.39682	2.66113	6.49383	1.53605	9.27534	6.1279	14.1159	11.0595	7.41012	14.1159	693.937	1.33406	0.552079	5.71673	2.90882	5.83438	13.018	2.98488	20.8227	11.4971	22.4347	18.8789	15.7096	0.716904	0.259315	0.918862	1.08786	0.0809768	0.990567	1.53684	0.0249132	0.999976	2.11767	0.000737406	0.0365322	0.000737406	2.11767	XLOC_021875	Unannotated_TU
XLOC_009861	Chr12	59276719	59277849	1131	-	.	0.0762246	0.190164	0.0772531	0.0501613	0.113975	0.0603904	0.29184	1.09822	0.359594	0.360386	0.286835	0.501917	1.09822	22.2983	0.124559	0.40271	0.143485	0.104459	0.249885	0.121063	0.567111	2.46545	0.674665	0.572769	0.489638	1.06407	-0.497763	0.489866	NA	-0.253701	0.713102	0.990567	1.53776	0.0348952	0.999976	2.24961	0.00438299	NA	0.00438299	2.24961	XLOC_009861	Unannotated_TU
XLOC_004863	Chr10	3294496	3430837	4513	-	.	0.324744	0.438443	0.125842	0.905105	0.0999716	0.227016	0.752275	1.17953	1.3818	0.425776	0.472378	0.580546	1.3818	197.648	0.530666	0.928491	0.233731	1.88484	0.219182	0.455093	1.46184	2.648	2.59252	0.676695	0.806366	1.23077	-0.037382	0.953944	0.9927	-0.895796	0.0984411	0.990567	1.53791	0.0130608	0.964973	0.755279	0.269347	0.507978	0.0130608	1.53791	.
XLOC_016536	Chr15	87651322	87654745	2405	DLX2|transcript:ENSSSCT00000017371	ENSSSCG00000015954	0.0896155	0.107314	0.181649	0.919986	0.549392	0.127799	0.607794	0.682467	0.244265	0.169479	0.36613	0.308663	0.919986	41.8564	0.146441	0.227259	0.337383	1.91583	1.20451	0.256195	1.18108	1.5321	0.458286	0.269356	0.624998	0.65437	1.20081	0.0633356	0.918862	-0.469674	0.456747	0.990567	1.54089	0.0170805	0.999976	-0.232919	0.742769	0.85599	0.0170805	1.54089	ENSSSCG00000015954	distal-less homeobox 2 [Source:HGNC SymbolAcc:HGNC:2915]
XLOC_029818	Chr4	15279502	15298659	5942	-	.	0.0072543	0	0	0.0190954	0	0.00574736	0.0158711	0.0373278	0.0684451	0	0.00779946	0.0146977	0.0684451	12.8901	0.0118543	0	0	0.0397653	0	0.0115216	0.0308411	0.083799	0.128416	0	0.013314	0.0311593	0.159779	0.775406	NA	-1.17746	0.143411	NA	1.54196	0.0492133	NA	0.092996	0.917978	NA	0.0492133	1.54196	.
XLOC_004726	Chr1	303479841	303480890	1050	-	.	0.0410524	0.1229	0	0.0270155	0.368303	0.292721	0.269446	0.21124	0.559482	0	0.0441375	0.415874	0.559482	18.619	0.0670839	0.260266	0	0.0562584	0.807485	0.586809	0.523594	0.474223	1.04969	0	0.0753443	0.881659	0.707231	0.323572	NA	-0.884902	0.267466	NA	1.54668	0.0471553	0.999976	-0.252798	0.784796	NA	0.0471553	1.54668	XLOC_004726	Unannotated_TU
XLOC_052936	JH118776.1	373	10561	1400	\gene:ENSSSCG00000015606|transcript:ENSSSCT00000016999,gene:ENSSSCG00000015606|transcript:ENSSSCT00000017000\""	ENSSSCG00000015606	0	0.0921751	0	0.0607848	0.0460379	0.0243934	0.47153	0.285174	0.0645557	0.29114	0.331031	0.467858	0.47153	16.4108	0	0.195199	0	0.126581	0.100936	0.0489008	0.91629	0.640201	0.121118	0.462716	0.565082	0.991866	0.0824259	0.897053	NA	0.457673	0.526838	NA	1.54736	0.0489289	NA	2.76252	0.000447036	0.0270058	0.000447036	2.76252	ENSSSCG00000015606
XLOC_035256	Chr6	40367722	40382808	4608	SBSN|transcript:ENSSSCT00000003192	.	0.0841895	0.746789	0.606759	6.27899	1.16793	1.06721	1.68842	0.818279	1.83384	0.404362	0.0301721	0.805485	6.27899	547.354	0.137574	1.58148	1.12695	13.0757	2.56063	2.13941	3.28099	1.837	3.44063	0.642661	0.0515049	1.70764	1.77866	NA	NA	-1.5062	0.0268355	0.704604	1.54863	0.0147715	0.999976	-1.91771	NA	NA	NA	1.91771	.
XLOC_026314	Chr2	157604244	157606065	1822	-	.	0.0473162	0.306913	0.0479546	0.420356	0	0.187436	1.13871	0.559982	0.148811	0.351542	0.076308	0.119832	1.13871	51.5768	0.0773196	0.64995	0.0890677	0.875371	0	0.375747	2.21278	1.25713	0.279197	0.558713	0.13026	0.254045	0.164558	0.819352	0.973771	-0.946659	0.200425	0.990567	1.54926	0.0331475	0.999976	0.418898	0.639071	0.788477	0.0331475	1.54926	XLOC_026314	Unannotated_TU
XLOC_025541	Chr2	67030521	67032007	1487	-	.	0.231903	0.0289274	0.117516	0.0190762	0.0650166	0.137797	0.253681	0.775634	1.03324	0.156632	0.436329	0.41112	1.03324	48.6959	0.378954	0.0612596	0.218267	0.0397252	0.142545	0.276238	0.49296	1.74126	1.93855	0.248939	0.74483	0.871579	-0.753646	0.295618	NA	-0.714654	0.303668	0.990567	1.55047	0.034904	0.999976	2.10843	0.00880343	0.123634	0.00880343	2.10843	XLOC_025541	Unannotated_TU
XLOC_045834	Chr9	80110996	80163883	3311	CALCR|transcript:ENSSSCT00000016693	ENSSSCG00000015320	0.0260375	0.324789	0.0527776	0.505469	0.00973318	0	1.70896	0.415334	0.0136481	0	0.0559884	0.0131884	1.70896	140.664	0.042548	0.687806	0.0980256	1.05262	0.0213394	0	3.32089	0.932404	0.0256064	0	0.0955742	0.0279596	0.0685652	0.924137	0.988551	-2.45011	0.00199652	0.150881	1.55074	0.0421332	0.999976	-1.03412	NA	NA	NA	2.45011	ENSSSCG00000015320	calcitonin receptor precursor [Source:RefSeq peptideAcc:NP_999519]
XLOC_005055	Chr10	37532909	37571052	586	-	.	0	0	0	0.629285	2.03478	0.233111	0	0.227101	0.925371	0.198731	1.97715	0.8942	2.03478	39.6982	0	0	0	1.31046	4.46115	0.467311	0	0.50983	1.73617	0.315847	3.37507	1.89572	2.26331	0.00168949	0.30847	0.811608	0.308351	0.990567	1.55253	0.0407771	NA	0.584848	0.4725	0.670884	0.00168949	2.26331	XLOC_005055	Unannotated_TU
XLOC_012662	Chr13	88041139	88043574	2361	-	.	0.0182571	0.072876	0.129524	0.228276	0.0136495	0.433936	0.559206	0.281832	0.133978	0	0.0196291	0.11097	0.559206	32.8216	0.029834	0.15433	0.24057	0.475373	0.0299258	0.8699	1.08666	0.632699	0.251368	0	0.0335076	0.235258	0.768249	0.281116	0.918862	-1.87516	0.0150566	NA	1.55333	0.0315479	0.999976	-1.31115	0.149805	NA	0.0150566	1.87516	XLOC_012662	Unannotated_TU
XLOC_050439	GL895121.2	574	39164	1300	\gene:ENSSSCG00000028450|transcript:ENSSSCT00000022616,gene:ENSSSCG00000028450|transcript:ENSSSCT00000028340\""	ENSSSCG00000028450	1.45894	4.3015	3.56214	2.94573	2.57812	2.91595	5.83972	12.0797	11.2972	6.13634	7.80725	4.43386	12.0797	465.476	2.38406	9.1093	6.61609	6.13433	5.65239	5.84553	11.3479	27.1182	21.1957	9.75263	13.3273	9.39984	-0.416752	0.353528	0.919869	-0.312839	0.581624	0.990567	1.55447	0.00427118	0.576029	1.73011	0.00109963	0.0470424	0.00109963	1.73011	ENSSSCG00000028450
XLOC_042430	Chr8	43550236	43627928	5065	KIT|transcript:ENSSSCT00000009679	ENSSSCG00000008842	4.35731	4.33972	6.04626	7.19657	4.90556	5.10408	15.426	24.6368	12.1783	9.02449	13.4596	27.4157	27.4157	2383.37	7.1203	9.19023	11.2299	14.9865	10.7552	10.232	29.9762	55.3085	22.8487	14.3428	22.9759	58.1216	-0.221945	0.617439	0.940123	0.0331601	0.937481	0.997984	1.55518	0.00138923	0.306137	1.91665	1.15e-06	0.00039695	1.15e-06	1.91665	ENSSSCG00000008842	mast/stem cell growth factor receptor Kit precursor [Source:RefSeq peptideAcc:NP_001037990]
XLOC_020265	Chr17	34840134	34866681	1197	-	.	0	0.287486	0.0364968	0.142187	0.161537	0	0.59089	0	1.39682	0	0.0774343	0.109441	1.39682	52.9926	0	0.608809	0.0677867	0.296097	0.35416	0	1.14823	0	2.62069	0	0.132183	0.232015	-0.100777	0.885072	NA	-1.77446	0.0272561	0.708354	1.55645	0.0475645	0.999976	-0.118339	0.899918	NA	0.0272561	1.77446	XLOC_020265	Unannotated_TU
XLOC_046532	Chr9	36172973	36176354	2248	-	.	0.0575245	0.229618	0.0971678	0.227132	0.229371	0.0455749	0.18878	1.08533	0.402037	0.59575	0.804018	1.45685	1.45685	61.9292	0.0940011	0.486262	0.180473	0.472991	0.502882	0.0913627	0.366842	2.43651	0.754297	0.946838	1.37249	3.08855	0.0394031	0.954245	0.9927	0.809457	0.180882	0.990567	1.55718	0.0234285	0.999976	2.64192	1.95e-05	0.00312402	1.95e-05	2.64192	XLOC_046532	Unannotated_TU
XLOC_038974	Chr6	137169702	137170418	717	-	.	0	0.0599931	0	0.474749	0	0.14289	1.11799	0.0618694	0.0630251	0	0.0646366	0	1.11799	19.9274	0	0.127047	0	0.988642	0	0.286448	2.17251	0.138894	0.118247	0	0.110337	0	0.729633	0.260054	NA	-1.3002	0.099807	NA	1.56352	0.0443204	NA	-0.81512	0.371586	NA	0.0443204	1.56352	XLOC_038974	Unannotated_TU
XLOC_026129	Chr2	140490332	140491031	700	-	.	0	0	0.124819	0.729418	0.460379	0	0.47153	1.07732	0.0645557	0	0	0	1.07732	13.5383	0	0	0.231831	1.51898	1.00936	0	0.91629	2.41854	0.121118	0	0	0	0.966037	0.163621	NA	-1.86958	0.0190322	NA	1.5636	0.0465172	NA	-1.73448	0.0617574	NA	0.0190322	1.86958	.
XLOC_044773	Chr9	70033989	70078141	4819	\FMO3|transcript:ENSSSCT00000028801,gene:ENSSSCG00000022759|transcript:ENSSSCT00000029850\""	ENSSSCG00000023472;ENSSSCG00000022759	0	0.0267784	0.0271965	0.0470907	0.0200622	0.0212601	0.0880633	0.119669	0.075018	0.0483321	0.0384681	0.126859	0.126859	11.4579	0	0.0567087	0.050513	0.0980641	0.0439852	0.0426195	0.171127	0.268651	0.140748	0.0768152	0.0656663	0.268943	0.227306	0.751289	NA	-0.261001	0.713246	NA	1.56478	0.0393643	0.999976	1.29742	0.107144	NA	0.0393643	1.56478	ENSSSCG00000023472	flavin containing monooxygenase 3 [Source:HGNC SymbolAcc:HGNC:3771]
XLOC_044773	Chr9	70033989	70078141	4819	\FMO3|transcript:ENSSSCT00000028801,gene:ENSSSCG00000022759|transcript:ENSSSCT00000029850\""	ENSSSCG00000023472;ENSSSCG00000022759	0	0.0267784	0.0271965	0.0470907	0.0200622	0.0212601	0.0880633	0.119669	0.075018	0.0483321	0.0384681	0.126859	0.126859	11.4579	0	0.0567087	0.050513	0.0980641	0.0439852	0.0426195	0.171127	0.268651	0.140748	0.0768152	0.0656663	0.268943	0.227306	0.751289	NA	-0.261001	0.713246	NA	1.56478	0.0393643	0.999976	1.29742	0.107144	NA	0.0393643	1.56478	ENSSSCG00000022759
XLOC_053068	JH118861.1	35098	43817	592	-	.	0.145625	0.145321	0.29518	0	0.217747	0.0576872	0.876154	1.49866	0.610662	0.688508	0.469707	1.03266	1.49866	15.9274	0.237967	0.307747	0.548248	0	0.477398	0.115644	1.70257	3.36442	1.14572	1.09426	0.801806	2.18925	-0.599894	0.395828	NA	-0.192545	0.776258	0.990999	1.5671	0.0307575	0.999976	2.4589	0.00410728	NA	0.00410728	2.4589	XLOC_053068	Unannotated_TU
XLOC_048198	GL893164.2	67178	68271	1094	-	.	0	0	0	0	0	0.0312164	0.387913	0	0.247837	0	0	0	0.387913	10.5498	0	0	0	0	0	0.0625787	0.753804	0	0.464989	0	0	0	0.198494	0.615998	NA	-1.35563	0.0755563	NA	1.569	0.0391029	NA	-0.265817	0.678634	NA	0.0391029	1.569	XLOC_048198	Unannotated_TU
XLOC_045908	Chr9	101123514	101143158	2104	-	.	0.0204872	0	0	0.0808923	0.0306336	0	0.0896445	0.0421676	0.214776	1.57747	0.55067	0.24905	1.57747	123.607	0.0334782	0	0	0.168454	0.0671625	0	0.1742	0.0946642	0.402961	2.50711	0.940013	0.52799	0.325593	0.588394	NA	2.06931	0.00539443	0.285944	1.56926	0.045329	NA	3.8551	2.16e-06	0.000620513	2.16e-06	3.8551	XLOC_045908	Unannotated_TU
XLOC_003854	Chr1	157551868	157552087	220	-	.	0.195932	0.977614	0	0.51575	1.31836	0.620924	0.428664	4.23439	3.08107	0.529346	0.210656	0.595456	4.23439	21.4835	0.320173	2.0703	0	1.07402	2.89043	1.24475	0.832991	9.50601	5.78066	0.841302	0.359598	1.26237	0.324612	0.651348	NA	-1.44864	0.0633468	NA	1.5693	0.0431368	0.999976	-0.214053	0.810721	NA	0.0431368	1.5693	XLOC_003854	Unannotated_TU
XLOC_049061	GL893871.1	39361	40720	1360	-	.	0	0.0632574	0	0.834301	0	0.150665	0.832112	0.163089	0	0	0	0	0.834301	28.1328	0	0.13396	0	1.73739	0	0.302034	1.61698	0.366128	0	0	0	0	1.25695	0.074692	NA	-1.73684	0.0276404	NA	1.56934	0.0445135	NA	-2.06682	0.0276187	NA	0.0276187	2.06682	XLOC_049061	Unannotated_TU
XLOC_050655	GL895405.2	8369	10410	2016	-	.	0.0427629	1.68561	0.931808	0.984939	1.03905	1.62623	3.06401	8.09752	0.717285	4.56351	1.05746	1.71115	8.09752	342.631	0.0698791	3.56962	1.73068	2.05109	2.27806	3.26005	5.95407	18.1785	1.34576	7.25289	1.80512	3.62766	0.218627	0.727687	0.957124	-0.0735567	0.913046	0.99639	1.57201	0.0245868	0.999976	1.57487	0.0140976	0.149269	0.0140976	1.57487	XLOC_050655	Unannotated_TU
XLOC_024247	Chr2	67751721	67752699	979	transcript:ENSSSCT00000014972|transcript:ENSSSCT00000014972	.	0	0.0878755	0	0.0579494	0	0	0.240822	0.0453119	0.600058	0	0.189354	0.267621	0.600058	18.619	0	0.186094	0	0.120677	0	0	0.467972	0.101723	1.12582	0	0.323234	0.56736	-0.0856567	0.851488	NA	-0.613733	0.44507	NA	1.5763	0.0445239	NA	1.35174	0.147531	NA	0.0445239	1.5763	XLOC_024247	Unannotated_TU
XLOC_043887	Chr8	76183244	76183967	724	-	.	0	0.237652	0	0.313439	0.222559	0.424526	1.23744	0.857796	0.0624157	0.402128	0.256046	0.542819	1.23744	22.2718	0	0.503276	0	0.652722	0.487948	0.851036	2.40463	1.92571	0.117104	0.63911	0.43708	1.15078	0.755403	0.290792	NA	-0.392721	0.606151	NA	1.57702	0.044676	0.999976	0.694252	0.370138	NA	0.044676	1.57702	XLOC_043887	Unannotated_TU
XLOC_045852	Chr9	82223563	82252775	6777	gene:ENSSSCG00000023414|transcript:ENSSSCT00000027564	ENSSSCG00000023414	0	0.0126944	0.00644631	0.0167427	0.00475528	0	0.0139156	0.13746	0.026672	0.0515521	0.0410309	0.231962	0.231962	26.9816	0	0.026883	0.011973	0.0348658	0.0104257	0	0.0270412	0.308591	0.0500416	0.0819329	0.0700412	0.491762	-0.00432301	0.994432	NA	0.664722	0.369916	0.990567	1.57844	0.0442139	NA	2.98564	0.000341045	0.0233167	0.000341045	2.98564	ENSSSCG00000023414
XLOC_043703	Chr8	42563582	42564438	857	-	.	0	0.100385	0.0509762	0.562691	0.488851	0.0398492	0.220084	0.724673	0.263646	0.407664	0.757085	0.560484	0.757085	22.231	0	0.212586	0.0946799	1.17178	1.07178	0.0798846	0.427673	1.62685	0.49465	0.64791	1.29237	1.18823	1.13834	0.113589	NA	0.620029	0.387884	NA	1.5849	0.042692	NA	1.01814	0.201341	0.445832	0.042692	1.5849	XLOC_043703	Unannotated_TU
XLOC_014541	Chr14	35273898	35334257	1494	CCDC60|transcript:ENSSSCT00000010786	ENSSSCG00000009842	0.0577042	0.0287919	0.0292414	0.0189868	0	0	0.18937	0.207846	0.362964	0.0389746	0.0930611	0	0.362964	17.1868	0.0942947	0.0609726	0.054311	0.0395391	0	0	0.367988	0.466605	0.680987	0.0619432	0.158859	0	-0.692197	0.270465	NA	-1.18358	0.138851	NA	1.58534	0.0390996	0.999976	1.08879	0.223429	NA	0.0390996	1.58534	ENSSSCG00000009842	coiled-coil domain containing 60 [Source:HGNC SymbolAcc:HGNC:28610]
XLOC_052634	JH118612.1	189772	192832	3045	-	.	0.410524	0.0423793	0.071735	3.71696	0.40217	0	0.588445	0.0291365	3.07196	0.038245	0.0304397	0.129064	3.71696	296.472	0.670839	0.0897468	0.133236	7.74038	0.881736	0	1.14348	0.06541	5.76357	0.0607837	0.0519616	0.273618	0.574355	0.381979	0.919869	-2.74323	0.000406148	0.053664	1.59054	0.0401009	0.999976	-2.51699	0.00495237	0.0978299	0.000406148	2.74323	XLOC_052634	Unannotated_TU
XLOC_045826	Chr9	79181590	79197702	721	gene:ENSSSCG00000015316|transcript:ENSSSCT00000016689	ENSSSCG00000015316	0	0	0	0.354086	0.223485	0.284195	0.588595	0.615261	0	0	0	0.0605642	0.615261	10.5498	0	0	0	0.737368	0.489979	0.569718	1.14377	1.38123	0	0	0	0.128397	1.42283	0.0411724	NA	-1.29871	0.0961686	NA	1.59493	0.0365073	NA	-1.57404	0.0944587	NA	0.0365073	1.59493	ENSSSCG00000015316
XLOC_036283	Chr6	155370574	155372529	1397	-	.	0.154277	0.677402	0.594163	0.406102	3.1373	0.46447	2.8015	3.52469	0.194083	0.166723	0.0995227	3.03198	3.52469	97.2925	0.252105	1.43454	1.10356	0.845689	6.87836	0.93111	5.44396	7.91276	0.364136	0.264977	0.169889	6.42784	0.854839	0.189348	0.918862	-0.799704	0.28667	0.990567	1.59674	0.0192714	0.999976	-0.182283	0.824208	0.900794	0.0192714	1.59674	XLOC_036283	Unannotated_TU
XLOC_043686	Chr8	39991680	39994636	2908	-	.	0.0741146	0.014792	0.120183	0.370673	0.0997383	0.0117437	0.0324299	0.259328	0.823595	0.160187	0.143432	0.34537	0.823595	75.9083	0.121111	0.031325	0.223221	0.771909	0.218671	0.0235423	0.0630186	0.582178	1.54522	0.254589	0.244843	0.732189	0.390669	0.585562	0.938728	-0.637213	0.394383	0.990567	1.59841	0.0357978	0.999976	0.697058	0.388389	0.607589	0.0357978	1.59841	XLOC_043686	Unannotated_TU
XLOC_050546	GL895275.1	18867	19659	793	-	.	0.0543569	0.433947	0.110181	4.2925	0.162555	0.0430653	3.21092	0.447519	0.0569848	0.0734276	0	0	4.2925	64.3945	0.0888249	0.918971	0.204642	8.93892	0.356393	0.0863318	6.23955	1.00466	0.106914	0.1167	0	0	1.34314	NA	NA	-2.26472	0.00483777	0.267777	1.59848	0.0383308	0.999976	-2.48581	NA	NA	NA	2.48581	.
XLOC_045584	Chr9	44791567	44797729	644	PLET1|transcript:ENSSSCT00000016407	ENSSSCG00000015041	0.133867	0	0.0678364	0.264282	0	0.106058	0	0.27553	2.17525	0.180833	0.0719634	0.0678055	2.17525	44.3992	0.218752	0	0.125995	0.550354	0	0.212612	0	0.618551	4.08117	0.287401	0.122844	0.143749	0.0543849	0.934464	NA	-1.36738	0.0893197	NA	1.60284	0.0412775	0.999976	0.251702	0.789192	NA	0.0412775	1.60284	ENSSSCG00000015041
XLOC_028738	Chr3	26184286	26185560	1275	-	.	0	0.101212	0	0.511705	0.202206	0.16071	0.776638	0.243547	0.0354423	0	0.0726971	0.308236	0.776638	24.6162	0	0.214337	0	1.0656	0.443325	0.32217	1.50918	0.546751	0.0664964	0	0.124097	0.653465	1.30444	0.0703291	NA	-0.860172	0.283264	NA	1.60326	0.0413659	0.999976	-0.636937	0.465315	NA	0.0413659	1.60326	.
XLOC_003160	Chr1	30566323	30567760	1405	-	.	0.153399	0.153078	0.466405	1.45364	0.344056	0.364599	1.04039	0.126293	1.9941	0.290104	0.164927	0.186477	1.9941	88.7984	0.25067	0.324174	0.866271	3.02714	0.754323	0.730901	2.02171	0.283521	3.74131	0.461069	0.281536	0.395334	0.792071	0.226398	0.918862	-1.53975	0.0394423	0.84253	1.60436	0.0284572	0.999976	-0.850385	0.259281	0.497995	0.0284572	1.60436	XLOC_003160	Unannotated_TU
XLOC_018069	Chr15	90801747	90803044	1298	-	.	0	0.0331395	0	0.437076	0	0	0.762876	0.102528	0	0	0	0.0336416	0.762876	24.6162	0	0.0701795	0	0.91019	0	0	1.48244	0.23017	0	0	0	0.0713206	0.685932	NA	NA	-1.48184	0.0599638	NA	1.60479	0.038696	NA	-0.936775	NA	NA	NA	1.60479	XLOC_018069	Unannotated_TU
XLOC_001508	Chr1	8980529	9012013	2977	SLC22A2|transcript:ENSSSCT00000004468	ENSSSCG00000004040	0	0.0144491	0	0	0	0.0114715	0.0316782	0.029802	0.166973	0.176034	0.0155675	0.0880083	0.176034	19.517	0	0.0305989	0	0	0	0.0229967	0.061558	0.0669041	0.313273	0.279774	0.0265742	0.186579	-0.0573046	0.895164	NA	0.186338	0.815071	NA	1.60496	0.0399043	NA	2.67903	0.0039325	NA	0.0039325	2.67903	ENSSSCG00000004040	solute carrier family 22 member 2 [Source:RefSeq peptideAcc:NP_999067]
XLOC_016265	Chr14	152916126	152916733	608	-	.	0	0	0.071853	0	0.265021	0	0.387772	1.6781	0	0	0	0.0718203	1.6781	18.3165	0	0	0.133455	0	0.581044	0	0.753528	3.76726	0	0	0	0.15226	0.212784	0.670318	NA	-1.49264	0.0589057	NA	1.60738	0.0388699	NA	-0.318964	0.667498	NA	0.0388699	1.60738	XLOC_016265	Unannotated_TU
XLOC_050589	GL895308.2	303311	305744	2413	-	.	0	0	0.0181047	0.1058	0.120199	0.084917	0.0390825	0.220607	0.0749092	0.072393	0.0576184	0.180965	0.220607	9.55643	0	0	0.0336265	0.220324	0.263528	0.170231	0.0759461	0.495251	0.140544	0.115056	0.0983567	0.383648	1.37747	0.054112	NA	0.0300708	0.969002	NA	1.60873	0.0399417	NA	0.357028	0.650344	NA	0.0399417	1.60873	XLOC_050589	Unannotated_TU
XLOC_045518	Chr9	36044595	36137594	3761	PGR|transcript:ENSSSCT00000016339	ENSSSCG00000014977	0.0802274	0.0457485	0	0.00754221	0.00856861	0.0272407	0.0501495	0.31846	0.492621	0.309641	0.727019	0.429585	0.727019	93.6877	0.1311	0.0968817	0	0.0157063	0.0187862	0.0546087	0.0974518	0.714928	0.924249	0.49212	1.24105	0.910727	-0.945677	0.1858	NA	0.694682	0.319428	0.990567	1.60952	0.0350124	0.999976	4.61083	2.44e-10	3.72e-07	2.44e-10	4.61083	ENSSSCG00000014977	progesterone receptor [Source:RefSeq peptideAcc:NP_001159960]
XLOC_005863	Chr10	21868647	21871534	1517	-	.	0.113659	0.283553	0.201586	0.50487	0.977206	0.135072	0.590578	1.40362	0.536191	0.115151	0.15275	1.00747	1.40362	38.2257	0.18573	0.600481	0.374413	1.05137	2.14247	0.270776	1.14763	3.15106	1.00599	0.183012	0.26075	2.13586	0.743309	0.260383	0.918862	-0.821747	0.222208	0.990567	1.61055	0.0121806	0.934654	-0.0837674	0.913118	0.952252	0.0121806	1.61055	XLOC_005863	Unannotated_TU
XLOC_017245	Chr15	90773680	90775918	1451	-	.	0	0.0296451	0	1.05567	0	0	0.519951	0.214006	0	0	0	0	1.05567	28.9775	0	0.0627795	0	2.19838	0	0	1.01038	0.480432	0	0	0	0	0.387781	NA	NA	-1.57602	0.0434225	NA	1.61143	0.0383893	NA	-1.6414	NA	NA	NA	1.6414	XLOC_017245	Unannotated_TU
XLOC_027629	Chr3	24422042	24449898	2779	SDR42E2|transcript:ENSSSCT00000008592	ENSSSCG00000007842	0.0930659	0.154786	0.125762	0.418502	0.498648	0.725044	0.390255	0.941799	0.292696	0.460963	0.333533	0.597099	0.941799	47.7082	0.152079	0.327791	0.233582	0.87151	1.09326	1.45347	0.758355	2.11429	0.549152	0.73262	0.569353	1.26586	1.37974	0.0162401	0.78906	0.0497646	0.931663	0.997287	1.61198	0.0104551	0.858242	0.323815	0.548107	0.726621	0.0104551	1.61198	ENSSSCG00000007842	\short chain dehydrogenase/reductase family 42E, member 2 [Source:HGNC SymbolAcc:HGNC:35414]\""
XLOC_005122	Chr10	53394013	53521034	2348	ARMC4|transcript:ENSSSCT00000012113	ENSSSCG00000011069	0.0183582	0.0366397	0.148847	0.205377	0.301952	0.203625	0.100411	0.170035	0.654355	0.123995	0.217116	0.0743897	0.654355	48.6959	0.0299992	0.077592	0.276459	0.427689	0.662014	0.408201	0.195121	0.381721	1.22769	0.197068	0.370625	0.157707	0.982709	0.150723	0.918862	-0.679096	0.370924	0.990567	1.61267	0.0329408	0.999976	-0.00302245	0.99676	0.998314	0.0329408	1.61267	ENSSSCG00000011069
XLOC_029386	Chr3	90444287	90445173	887	-	.	0.0485964	0	0	0	0	0	0.265801	0.90021	0.0509459	0	0	0.295378	0.90021	14.3346	0.0794117	0	0	0	0	0	0.516511	2.02093	0.0955839	0	0	0.626206	-0.325806	0.443184	NA	-0.944285	0.238885	NA	1.61284	0.0397879	NA	0.706591	0.340457	NA	0.0397879	1.61284	XLOC_029386	Unannotated_TU
XLOC_030290	Chr4	105188384	105204853	1502	PGLYRP3|transcript:ENSSSCT00000030953	ENSSSCG00000027322	0	0	0	0.0566569	0.214558	0	0.0313935	0.0295342	0.330945	0.038767	0	0.0581448	0.330945	15.7546	0	0	0	0.117985	0.470406	0	0.0610047	0.0663028	0.620914	0.0616133	0	0.123268	0.808513	0.186572	NA	-0.926632	0.244975	NA	1.61375	0.034739	NA	-0.459547	0.623562	NA	0.034739	1.61375	ENSSSCG00000027322	peptidoglycan recognition protein 3 precursor [Source:RefSeq peptideAcc:NP_001231290]
XLOC_040193	Chr7	1597658	1741419	5278	MYLK4|transcript:ENSSSCT00000031472	ENSSSCG00000028777	0.0980031	0.586791	0.11588	0.198854	0.0610583	0.0388224	2.97498	0.621952	0.111303	0.0220644	0.114149	0.190287	2.97498	390.342	0.160147	1.24265	0.215227	0.414104	0.133867	0.0778262	5.78106	1.39625	0.208825	0.0350675	0.194856	0.403411	-1.2131	0.0619915	0.918862	-2.43074	0.000853565	0.0899821	1.61407	0.0250554	0.999976	0.447603	0.560437	0.735011	0.000853565	2.43074	ENSSSCG00000028777	myosin light chain kinase family member 4 [Source:HGNC SymbolAcc:HGNC:27972]
XLOC_051732	GL896325.1	173	402	230	-	.	0.187413	3.36639	0	0	2.10173	2.22723	5.74037	5.59326	5.69774	6.83547	2.21647	7.59422	7.59422	58.5509	0.306253	7.12902	0	0	4.60793	4.46485	11.1548	12.5566	10.69	10.8638	3.7836	16.0999	0.0282291	0.968487	0.995456	0.065854	0.91427	0.99639	1.61525	0.0310866	0.999976	1.92134	0.016864	0.161215	0.016864	1.92134	XLOC_051732	Unannotated_TU
XLOC_025007	Chr2	3561758	3562789	1032	-	.	0	0	0.042332	0.0549733	0.0624546	0	0.548291	0.515818	0	0	0	0.677004	0.677004	14.0664	0	0	0.0786247	0.114479	0.136928	0	1.06545	1.15799	0	0	0	1.43526	0.184311	0.723874	NA	-0.383032	0.628798	NA	1.6174	0.0379305	NA	1.01136	0.276855	NA	0.0379305	1.6174	XLOC_025007	Unannotated_TU
XLOC_049805	GL894452.1	20881	21505	625	-	.	0	0.0688241	0.139797	0.272316	1.13437	0	0.603559	1.41953	0.0723024	0.0931649	0.148302	0.419201	1.41953	15.9274	0	0.145749	0.25965	0.567085	2.48705	0	1.17285	3.18678	0.135653	0.148069	0.253157	0.888712	0.931987	0.187104	NA	-0.854285	0.28	NA	1.62244	0.0385647	NA	-0.405863	0.660225	NA	0.0385647	1.62244	XLOC_049805	Unannotated_TU
XLOC_046885	Chr9	75010524	75010762	239	-	.	0.180356	0	0.365579	0.474749	0	0.14289	1.38105	4.82581	0.189075	0	0.19391	0.182706	4.82581	20.7056	0.29472	0	0.679002	0.988642	0	0.286448	2.68369	10.8337	0.35474	0	0.331011	0.38734	-0.0720452	0.909194	NA	-1.70905	0.0336062	NA	1.62262	0.0384411	NA	-0.0583166	0.947616	NA	0.0336062	1.70905	XLOC_046885	Unannotated_TU
XLOC_049547	GL894216.2	24043	24484	441	-	.	0	0.292619	0.495313	0.128645	0.146152	0.154879	1.39	1.71004	0.922224	0.132036	0.735626	1.6833	1.71004	15.2386	0	0.61968	0.919962	0.267897	0.32043	0.310481	2.70108	3.83895	1.73026	0.209848	1.25574	3.56862	-0.433862	0.53962	NA	-0.472906	0.510955	NA	1.62346	0.0291725	0.999976	2.0549	0.0166826	NA	0.0166826	2.0549	XLOC_049547	Unannotated_TU
XLOC_041735	Chr7	60373541	60373933	393	-	.	0	0	0	1.58793	0.410007	0.0868977	0.239964	1.01589	0.344954	0.444489	0.353774	0.444445	1.58793	11.8057	0	0	0	3.30679	0.898918	0.174201	0.466305	2.28061	0.647198	0.706436	0.603905	0.942231	1.47333	0.0345981	NA	-0.0290673	0.970639	NA	1.62349	0.0343482	NA	-0.0799468	0.927851	NA	0.0343482	1.62349	XLOC_041735	Unannotated_TU
XLOC_028584	Chr3	11265523	11266912	1390	-	.	0	0.15473	0.0942877	0.122444	0.115923	0.147414	0.474923	1.30847	0.03251	0	0	0.0628299	1.30847	32.6511	0	0.327673	0.175124	0.254984	0.254154	0.295516	0.922882	2.93745	0.0609949	0	0	0.1332	0.211712	0.769002	NA	-2.21953	0.00566147	NA	1.62701	0.0348019	0.999976	-1.14465	0.224011	NA	0.00566147	2.21953	XLOC_028584	Unannotated_TU
XLOC_047624	GL892580.2	3268	107852	1190	\gene:ENSSSCG00000026364|transcript:ENSSSCT00000022838,gene:ENSSSCG00000028789|transcript:ENSSSCT00000028624\""	ENSSSCG00000028789;ENSSSCG00000026364	0.0362227	0.433765	0.0734229	0.0476744	1.02908	0.401774	0.871737	1.00649	0.569609	0.195725	0.934677	0.366948	1.02908	38.1102	0.0591917	0.918585	0.136371	0.0992796	2.25621	0.805425	1.69398	2.25953	1.06869	0.311069	1.59553	0.777934	0.674052	0.344706	0.919869	-0.286401	0.676678	0.990567	1.63134	0.021766	0.999976	0.561721	0.496142	0.688744	0.021766	1.63134	ENSSSCG00000028789
XLOC_047624	GL892580.2	3268	107852	1190	\gene:ENSSSCG00000026364|transcript:ENSSSCT00000022838,gene:ENSSSCG00000028789|transcript:ENSSSCT00000028624\""	ENSSSCG00000028789;ENSSSCG00000026364	0.0362227	0.433765	0.0734229	0.0476744	1.02908	0.401774	0.871737	1.00649	0.569609	0.195725	0.934677	0.366948	1.02908	38.1102	0.0591917	0.918585	0.136371	0.0992796	2.25621	0.805425	1.69398	2.25953	1.06869	0.311069	1.59553	0.777934	0.674052	0.344706	0.919869	-0.286401	0.676678	0.990567	1.63134	0.021766	0.999976	0.561721	0.496142	0.688744	0.021766	1.63134	ENSSSCG00000026364
XLOC_051110	GL896109.2	12111	13563	1453	-	.	0	0	0	0.292838	0	0.0940146	0.0649044	0.457952	0.0311005	0.240446	0.127583	0.931638	0.931638	23.2341	0	0	0	0.609821	0	0.188468	0.126124	1.02808	0.0583503	0.382147	0.217788	1.97509	1.01231	0.118023	NA	0.888002	0.248202	NA	1.63137	0.0333047	NA	1.43764	0.0945864	0.32907	0.0333047	1.63137	XLOC_051110	Unannotated_TU
XLOC_043766	Chr8	56664571	56665857	1271	-	.	0.0339143	0.0676869	0.274975	0.178544	0.0507106	0.752339	1.29847	1.04706	0.0355539	0.0458128	0.0364629	1.82088	1.82088	41.027	0.0554195	0.143341	0.51072	0.37181	0.11118	1.50819	2.52322	2.35059	0.0667057	0.0728113	0.0622435	3.86029	0.607342	0.39673	0.919869	-0.350439	0.658261	0.990567	1.63359	0.0312526	0.999976	0.634869	0.475981	0.673581	0.0312526	1.63359	XLOC_043766	Unannotated_TU
XLOC_010855	Chr13	195314182	195508530	2415	gene:ENSSSCG00000012020|transcript:ENSSSCT00000013151	ENSSSCG00000012020	0.0356978	0.0534348	0.0542691	0.0117459	0.106755	0.0141411	0.11715	0.220424	0.374236	0.024111	0.172712	0.144652	0.374236	28.6447	0.0583339	0.113159	0.100796	0.0244602	0.234054	0.0283483	0.22765	0.494841	0.702136	0.0383202	0.294826	0.306664	-0.249261	0.7288	NA	-0.688439	0.358547	NA	1.63374	0.0267554	0.999976	1.27394	0.154536	NA	0.0267554	1.63374	ENSSSCG00000012020
XLOC_007255	Chr11	43171889	43173325	1437	-	.	0	0	0.0304013	0.0592197	0.403673	0.0475307	0	0.493922	0.251574	0.0405206	0.290257	0.0303875	0.493922	14.2913	0	0	0.0564653	0.123322	0.88503	0.0952834	0	1.10883	0.472	0.0644003	0.495479	0.0644218	1.20252	0.0872233	NA	-0.274581	0.732966	NA	1.63567	0.0358391	NA	0.217748	0.811106	NA	0.0358391	1.63567	XLOC_007255	Unannotated_TU
XLOC_030791	Chr4	60171810	60197884	8850	-	.	0	0	0	0.00641045	0.00728284	0	0.0213121	0.0200499	0.0204244	0.0263178	0.0209466	0.0049341	0.0263178	8.67421	0	0	0	0.0133495	0.0159672	0	0.0414142	0.045011	0.03832	0.0418274	0.0357566	0.0104604	0.321771	0.471195	NA	0.0684175	0.931562	NA	1.63613	0.0332388	NA	1.5286	0.100887	NA	0.0332388	1.63613	XLOC_030791	Unannotated_TU
XLOC_010649	Chr13	136310074	136600654	4949	TP63|transcript:ENSSSCT00000024669	ENSSSCG00000025592	0	0.582341	0.0264821	5.405	0.0390704	0.0276022	0.838445	0.134452	1.96315	0	0.0280932	0.18529	5.405	506.034	0	1.23323	0.0491861	11.2557	0.0856596	0.0553333	1.62929	0.301839	3.68324	0	0.0479561	0.392818	0.637087	NA	NA	-2.79621	0.000219587	0.0343294	1.63659	0.034604	0.999976	-1.55669	NA	NA	NA	2.79621	ENSSSCG00000025592	tumor protein p63 [Source:HGNC SymbolAcc:HGNC:15979]
XLOC_048934	GL893762.1	88777	90292	1516	-	.	0	0.226992	0.144085	0.112267	0.552698	0.225269	1.08863	0.673013	0.14904	0	0.152851	0.720098	1.08863	41.027	0	0.480702	0.267614	0.233792	1.21176	0.45159	2.11545	1.51088	0.279627	0	0.260922	1.52662	0.618339	0.383587	0.919869	-0.836359	0.273857	0.990567	1.64168	0.0267424	0.999976	0.120844	0.887169	0.936546	0.0267424	1.64168	.
XLOC_038022	Chr6	41661623	41662033	411	-	.	0.104878	0.104659	0.212587	1.72544	0.31364	0.332368	0.344183	1.94279	0.879591	0.283348	0.33828	1.06245	1.94279	14.3346	0.171382	0.221638	0.394845	3.59315	0.687639	0.666288	0.668825	4.36146	1.65028	0.450332	0.577456	2.25241	1.05124	0.144336	NA	-0.551113	0.468002	NA	1.64447	0.0325826	0.999976	-0.0611649	0.942206	NA	0.0325826	1.64447	.
XLOC_042413	Chr8	41045873	41120544	2380	CWH43|transcript:ENSSSCT00000009664	ENSSSCG00000008830	0	0	0	0.321802	0.0135406	0.0286981	0	0.0559164	0.265817	0	0	0.0183474	0.321802	20.0513	0	0	0	0.670137	0.0296869	0.0575303	0	0.12553	0.498723	0	0	0.0388967	1.42835	NA	NA	-1.34217	0.0853762	NA	1.64708	0.0312262	NA	-1.65244	0.0790569	NA	NA	1.65244	ENSSSCG00000008830	cell wall biogenesis 43 C-terminal homolog [Source:HGNC SymbolAcc:HGNC:26133]
XLOC_028586	Chr3	11269153	11270206	1054	-	.	0	0.0408112	0.165794	0.349868	0.0305755	0	0.715795	1.43098	0	0	0	0.248577	1.43098	27.0766	0	0.086426	0.307934	0.728584	0.067035	0	1.39095	3.21248	0	0	0	0.526988	0.230036	0.734085	NA	-1.41535	0.0782032	NA	1.65104	0.0353299	0.999976	-0.23245	0.799531	NA	0.0353299	1.65104	XLOC_028586	Unannotated_TU
XLOC_022510	Chr2	13547060	13662265	2333	-	.	0.0739049	0.0368753	0.187255	0.316126	0.110507	0.131743	0.0404226	1.90143	0.251803	0.124792	0.595942	0.486642	1.90143	79.6369	0.120768	0.0780909	0.347795	0.658318	0.24228	0.264102	0.0785504	4.26861	0.47243	0.198335	1.01729	1.03169	0.325186	0.636116	0.943304	-0.279418	0.709862	0.990567	1.65426	0.0276689	0.999976	1.41924	0.0450446	0.243347	0.0276689	1.65426	XLOC_022510	Unannotated_TU
XLOC_035252	Chr6	40222509	40224860	1316	-	.	0.196528	0.621038	0.995896	6.96223	1.44481	1.42727	1.36156	1.07867	3.88021	0.575201	0.246513	2.02407	6.96223	173.329	0.321147	1.31517	1.84971	14.4985	3.16766	2.86122	2.64582	2.42156	7.27999	0.91418	0.420806	4.29105	1.64855	0.00701199	0.587582	-1.12312	0.0972269	0.990567	1.65896	0.0132945	0.973886	-1.23589	0.0733614	0.295748	0.00701199	1.65896	XLOC_035252	Unannotated_TU
XLOC_015433	Chr14	35166524	35168270	1558	-	.	0	0.0828274	0.0280402	0.600825	0	0	0.726362	0.427089	0	0	0	0.11211	0.726362	28.1328	0	0.175404	0.05208	1.25119	0	0	1.41149	0.958794	0	0	0	0.237674	0.69488	NA	NA	-1.48467	0.064267	NA	1.65959	0.0346023	0.999976	-0.838714	NA	NA	NA	1.65959	XLOC_015433	Unannotated_TU
XLOC_049802	GL894452.1	8118	8531	410	-	.	0.105134	0	0.852422	0.830231	0.0786014	0.416473	3.22021	0.216392	2.64521	0.568079	2.2607	4.15367	4.15367	34.3736	0.1718	0	1.58323	1.72892	0.172329	0.834892	6.25759	0.485789	4.9629	0.90286	3.8591	8.80583	0.0818636	0.908962	NA	0.0146183	0.98426	0.999318	1.67455	0.030842	0.999976	2.20846	0.00410289	0.09062	0.00410289	2.20846	XLOC_049802	Unannotated_TU
XLOC_020661	Chr17	17412944	17414367	1141	-	.	0.113335	0.150798	0.19144	0.223748	0.988545	0.568681	0.20663	0.777569	1.22775	0.102065	0.0406174	0.880224	1.22775	44.3992	0.185201	0.319345	0.355568	0.465944	2.16733	1.14002	0.401529	1.7456	2.30348	0.162214	0.0693353	1.86609	1.04981	0.117295	0.918862	-0.970841	0.20257	0.990567	1.67896	0.0202269	0.999976	-0.464971	0.566695	0.739177	0.0202269	1.67896	XLOC_020661	Unannotated_TU
XLOC_037943	Chr6	37451421	37453893	2473	-	.	0.0174303	0.208726	0.211985	0.103233	0.299721	0.234761	0.381343	0.484322	0.822282	0.117728	0.0749606	0.635667	0.822282	64.4505	0.0284829	0.44202	0.393728	0.214979	0.657122	0.470618	0.741035	1.08728	1.54275	0.187107	0.12796	1.34762	0.210772	0.753449	0.961795	-0.987285	0.147163	0.990567	1.67908	0.0147127	0.999976	0.531768	0.467109	0.666842	0.0147127	1.67908	XLOC_037943	Unannotated_TU
XLOC_041576	Chr7	41335990	41339847	286	-	.	0.904302	0.752011	5.65177	0	0.11268	3.70166	2.63793	28.0742	7.58416	38.4794	13.9357	15.1154	38.4794	409.856	1.47772	1.59254	10.4972	0	0.247045	7.42061	5.1261	63.0252	14.2293	61.1561	23.7888	32.0449	-0.621682	0.388403	0.919869	1.06595	0.11213	0.990567	1.68306	0.0162385	0.999976	2.18496	0.0202994	0.172863	0.0162385	2.18496	XLOC_041576	Unannotated_TU
XLOC_001134	Chr1	271159942	271524211	2088	PLPPR1|transcript:ENSSSCT00000005936	.	0.24773	0.535628	0.564913	0.149439	0.416723	0.0163557	1.10656	1.89084	1.92616	0.501966	0.310738	0.857441	1.92616	127.469	0.404817	1.1343	1.04923	0.3112	0.913641	0.0327879	2.1503	4.24484	3.61383	0.797786	0.530441	1.81779	-1.08454	0.103425	0.918862	-1.2972	0.0204683	0.611198	1.68522	0.00333128	0.505986	1.62194	0.0324999	0.210564	0.00333128	1.68522	XLOC_001134	Unannotated_TU
XLOC_031461	Chr4	1765202	1765862	661	-	.	0	0	0	0	0	0.0516653	0.214008	1.61066	0	0	0	0.0660617	1.61066	19.1129	0	0	0	0	0	0.103572	0.415865	3.61586	0	0	0	0.140052	0.198494	0.615998	NA	-1.40563	0.0732753	NA	1.68831	0.0277667	NA	0.0821522	0.903814	NA	0.0277667	1.68831	XLOC_031461	Unannotated_TU
XLOC_023367	Chr2	139710027	139711880	650	-	.	0.265262	0.198531	0.201631	0.960088	1.4378	1.05079	2.61155	0.955453	0.417129	0.179163	1.35468	2.14975	2.61155	42.1992	0.433465	0.420429	0.374495	1.99934	3.1523	2.1065	5.07484	2.14495	0.782612	0.284748	2.31249	4.5575	1.31297	0.0444449	0.918862	-0.0582488	0.935737	0.997862	1.6892	0.0199259	0.999976	0.455469	0.505944	0.695487	0.0199259	1.6892	XLOC_023367	Unannotated_TU
XLOC_039039	Chr6	146474156	146475361	1206	-	.	0.0357422	0	0	0.0705628	0.0267219	0	0	0.183915	0.786873	0	0	0.108624	0.786873	30.0769	0.0584064	0	0	0.146944	0.0585862	0	0	0.41288	1.47632	0	0	0.230284	0.0938165	0.86272	NA	-1.37949	0.082775	NA	1.68928	0.0306379	0.999976	0.0553327	0.947024	NA	0.0306379	1.68928	XLOC_039039	Unannotated_TU
XLOC_048489	GL893398.2	63916	68284	457	gene:ENSSSCG00000022909|transcript:ENSSSCT00000027074	ENSSSCG00000022909	0	0.0941248	0	1.11727	0.141035	0	2.47631	0.291206	0	0.127414	0	0	2.47631	28.1328	0	0.199328	0	2.32666	0.309212	0	4.81203	0.653742	0	0.202501	0	0	0.856759	0.195563	NA	-1.33479	0.0908681	NA	1.68941	0.0300074	NA	-0.890217	0.334076	NA	0.0300074	1.68941	ENSSSCG00000022909
XLOC_008965	Chr12	56619323	56633751	1143	CCDC42|transcript:ENSSSCT00000019575	ENSSSCG00000017988	0.754244	0.0376335	0.229326	0.670069	0.253752	0.866468	2.2277	4.77368	0.94885	0.967921	3.2437	0.993295	4.77368	127.034	1.23251	0.0796964	0.425935	1.39539	0.556338	1.73698	4.32893	10.7167	1.78022	1.53834	5.53712	2.1058	-0.00577212	0.993402	0.999202	-0.0770968	0.905917	0.99639	1.69069	0.0187571	0.999976	1.94976	0.00504316	0.0987112	0.00504316	1.94976	ENSSSCG00000017988
XLOC_038897	Chr6	113812916	113815557	1853	-	.	0.0232623	0.139282	0.0707285	0.183699	0.0347831	0.09215	0.152681	1.10123	0.195095	0.408508	0.125052	0.565571	1.10123	36.633	0.038013	0.294959	0.131366	0.382545	0.07626	0.18473	0.296694	2.4722	0.366035	0.649251	0.213469	1.19902	0.073117	0.918952	NA	-0.0692596	0.922327	0.996632	1.69109	0.0216112	0.999976	1.84833	0.0152906	0.1543	0.0152906	1.84833	XLOC_038897	Unannotated_TU
XLOC_031900	Chr4	90001735	90002897	1105	-	.	0.195045	0.116783	0.276748	0.154025	0.233314	0.21634	0.896121	0.602176	1.22685	0.316171	1.00658	0.276622	1.22685	42.967	0.318725	0.247311	0.514013	0.320749	0.511529	0.43369	1.74137	1.35186	2.3018	0.502497	1.71826	0.586443	-0.281769	0.684508	0.948324	-0.389992	0.581803	0.990567	1.69124	0.0145168	0.999976	1.73435	0.0236722	0.185055	0.0145168	1.73435	XLOC_031900	Unannotated_TU
XLOC_050497	GL895198.1	8639	10175	1537	-	.	0	0.111945	0.0284233	0.239923	0.188705	1.13318	0.521536	0.34634	0.117603	0.0757685	0.0904575	0	1.13318	32.5321	0	0.237067	0.0527916	0.499628	0.413724	2.27164	1.01346	0.777515	0.220645	0.120421	0.154414	0	1.80021	0.0111894	0.684555	-1.18214	0.136201	NA	1.69251	0.0280379	0.999976	-1.59121	0.0686351	0.287313	0.0111894	1.80021	XLOC_050497	Unannotated_TU
XLOC_025250	Chr2	27061500	27063104	1605	-	.	0	0.0804019	0	0	0.0200789	0.0425555	0.205652	0.580415	0.0844654	0.181396	0	0.136034	0.580415	16.7238	0	0.170267	0	0	0.0440218	0.0853098	0.399628	1.303	0.158473	0.288296	0	0.288393	-0.104651	0.852223	NA	-0.648769	0.412777	NA	1.69432	0.0307119	NA	1.44525	0.124671	NA	0.0307119	1.69432	XLOC_025250	Unannotated_TU
XLOC_023313	Chr2	125375056	125377423	1030	-	.	0	0.125287	0.127243	0.33048	0.688334	0.497342	0.137339	1.46432	0.30711	0	0.314962	0.635924	1.46432	27.0766	0	0.265319	0.236332	0.68821	1.50913	0.997006	0.266881	3.28733	0.576195	0	0.537651	1.34817	1.39472	0.0468693	0.918862	-0.533639	0.495016	NA	1.69613	0.0273183	0.999976	-0.222909	0.781556	0.876811	0.0273183	1.69613	XLOC_023313	Unannotated_TU
XLOC_024977	Chr2	1882046	1882999	954	-	.	0	0.0901783	0.0915862	0.564946	0.168902	0.214785	0.790826	0.464993	0.142104	0	0.145737	0.732357	0.790826	18.7552	0	0.190971	0.170106	1.17647	0.370309	0.430573	1.53675	1.04389	0.266613	0	0.248778	1.55261	1.05948	0.141503	NA	-0.497709	0.527659	NA	1.70401	0.0277872	0.999976	0.0655109	0.94024	NA	0.0277872	1.70401	.
XLOC_043356	Chr8	129615441	129615958	518	transcript:ENSSSCT00000022314|transcript:ENSSSCT00000022314	.	0	0	0	0	0	0	0.273087	0.942015	0.174475	0.786866	0.805212	0.0842988	0.942015	15.1799	0	0	0	0	0	0	0.53067	2.11478	0.327347	1.25058	1.37452	0.178715	NA	NA	NA	0.530161	0.50202	NA	1.70451	0.0271474	NA	3.20375	0.000598961	NA	NA	NA	XLOC_043356	Unannotated_TU
XLOC_029675	Chr3	134086341	134087020	680	-	.	0	0	0	0.0834301	0	0.251109	0.208028	0.326179	0.332272	1.37007	0.885996	0.321079	1.37007	34.6968	0	0	0	0.173739	0	0.50339	0.404246	0.732256	0.623404	2.17749	1.51243	0.680692	0.530613	0.323617	NA	1.32391	0.076998	0.990567	1.70876	0.0268998	NA	2.64576	0.00194622	0.0625818	0.00194622	2.64576	XLOC_029675	Unannotated_TU
XLOC_031122	Chr4	105857759	105859346	732	gene:ENSSSCG00000006603|transcript:ENSSSCT00000007235	ENSSSCG00000006603	0	0	0	7.9441	0	0	0.19325	0	0.926003	0.159093	0	0	7.9441	110.007	0	0	0	16.5432	0	0	0.375529	0	1.73736	0.25285	0	0	0.428636	NA	NA	-0.909048	0.243474	NA	1.71204	0.0257812	NA	-0.641085	NA	NA	NA	1.71204	ENSSSCG00000006603
XLOC_024808	Chr2	153642767	153659445	1224	gene:ENSSSCG00000014405|transcript:ENSSSCT00000015743	ENSSSCG00000014405	0.0704331	0.035143	0.0713834	0.2781	0.0526578	0.0837029	0.30819	0.108726	0.775301	0.0951439	0.113589	0.606483	0.775301	30.0769	0.115095	0.0744224	0.132583	0.579131	0.115449	0.167797	0.598882	0.244085	1.45461	0.151214	0.193901	1.28575	0.347044	0.629972	NA	-0.579828	0.450956	NA	1.7124	0.0257961	0.999976	0.904785	0.288585	NA	0.0257961	1.7124	ENSSSCG00000014405
XLOC_028793	Chr3	34484743	34484971	229	-	.	0	0.187839	0.190771	0	0	0.14913	1.44136	0.193713	2.36798	4.83115	5.46419	0	5.46419	42.874	0	0.397786	0.354326	0	0	0.298957	2.80089	0.434877	4.44277	7.67825	9.32756	0	-0.191186	0.691179	NA	0.913917	0.252901	0.990567	1.7167	0.0289426	NA	3.52997	0.000120818	0.0114572	0.000120818	3.52997	XLOC_028793	Unannotated_TU
XLOC_012128	Chr13	23475283	23476253	971	-	.	0	0.0885995	0	0.175281	0.033189	0	0.0971226	1.05076	0.186154	0	0	0.49468	1.05076	18.3165	0	0.187627	0	0.365014	0.0727651	0	0.188731	2.3589	0.34926	0	0	1.04873	0.214708	0.714676	NA	-0.761536	0.343729	NA	1.71774	0.0288529	NA	0.47411	0.605611	NA	0.0288529	1.71774	XLOC_012128	Unannotated_TU
XLOC_012862	Chr13	126871466	126872659	1169	-	.	0.0737469	0.331168	0.0747419	0.0970616	0.937299	0.175282	1.25042	0.910734	0.347905	0.0498102	0.436089	0.747079	1.25042	36.3382	0.12051	0.701315	0.138821	0.202126	2.05498	0.351383	2.42985	2.04455	0.652734	0.0791644	0.74442	1.58382	0.57857	0.41503	0.919869	-0.71465	0.312351	0.990567	1.72372	0.0147876	0.999976	0.327522	0.694622	0.826292	0.0147876	1.72372	XLOC_012862	Unannotated_TU
XLOC_037855	Chr6	17959049	17959626	578	-	.	0	0.148841	0	0.0490765	0.278776	0	1.87633	0.153496	0.156363	0	0.400903	0.075548	1.87633	26.9606	0	0.315201	0	0.1022	0.611202	0	3.64614	0.344591	0.293367	0	0.684356	0.160163	0.18475	0.750377	NA	-0.905796	0.260386	NA	1.72695	0.0279288	NA	0.583705	0.532581	NA	0.0279288	1.72695	XLOC_037855	Unannotated_TU
XLOC_020629	Chr17	12203623	12204132	485	-	.	0	0.0886908	0.0900755	1.40369	0	0	2.62501	0.365858	0	0	0	0	2.62501	31.6494	0	0.187821	0.1673	2.92312	0	0	5.101	0.821334	0	0	0	0	0.728576	NA	NA	-1.76396	0.0254742	NA	1.72818	0.0276974	0.999976	-1.12971	NA	NA	NA	1.76396	.
XLOC_007547	Chr12	5211096	5216372	2729	FOXJ1|transcript:ENSSSCT00000018712	ENSSSCG00000017187	0.0157952	0.0630488	0	0.0727606	0	0.012514	0.362848	0.0162552	0.264941	0.0213368	0	0	0.362848	24.6162	0.025811	0.133519	0	0.151521	0	0.0250865	0.705097	0.036492	0.497078	0.033911	0	0	-0.0722863	0.913423	NA	-2.04302	0.0110866	NA	1.73097	0.0266046	0.999976	-0.341479	0.69475	NA	0.0110866	2.04302	ENSSSCG00000017187	forkhead box J1 [Source:HGNC SymbolAcc:HGNC:3816]
XLOC_016977	Chr15	12471868	12500890	1038	gene:ENSSSCG00000023746|transcript:ENSSSCT00000022273	ENSSSCG00000023746	0	0.0828806	0.210437	0	0.310468	0.0329006	0.0908536	1.28209	0.696554	0.224386	0.133943	0.420682	1.28209	23.8911	0	0.175516	0.390851	0	0.680683	0.0659548	0.176549	2.87823	1.30687	0.356621	0.228646	0.891851	0.00823379	0.990408	NA	-0.863941	0.249652	0.990567	1.73798	0.0235699	0.999976	1.03731	0.25636	NA	0.0235699	1.73798	ENSSSCG00000023746
XLOC_044746	Chr9	62541425	62620974	1944	BARX2|transcript:ENSSSCT00000016608	ENSSSCG00000015239	0.177387	1.41613	0.202253	5.53025	0.0165774	0.245942	3.61409	0.410744	3.57978	0.0599054	0.0238397	0.0449247	5.53025	220.564	0.289869	2.99895	0.375651	11.5165	0.0363451	0.493033	7.02301	0.9221	6.71634	0.095209	0.0406952	0.0952409	0.798017	NA	NA	-3.95095	4.83e-08	8.99e-05	1.7397	0.0150027	0.999976	-2.9428	NA	NA	NA	3.95095	ENSSSCG00000015239	BARX homeobox 2 [Source:HGNC SymbolAcc:HGNC:956]
XLOC_007257	Chr11	43183146	43186079	2934	-	.	0.102841	0.219913	0.178677	0.396393	0.757884	0.477227	0.192855	1.64801	0.646877	0.357227	1.24786	0.029766	1.64801	125.446	0.168053	0.465711	0.331864	0.825469	1.66162	0.956682	0.374761	3.69971	1.21366	0.567749	2.13013	0.0631044	1.07471	0.0551063	0.918862	0.00272696	0.997132	0.999926	1.74137	0.007852	0.778556	0.710807	0.374528	0.595603	0.007852	1.74137	XLOC_007257	Unannotated_TU
XLOC_038896	Chr6	113809759	113812121	1733	-	.	0.0248731	0.0744634	0.176461	0.392839	0.22315	0.236474	0.299298	0.511948	0.547587	0.201597	0.106969	0.881902	0.881902	30.0769	0.0406452	0.157691	0.327747	0.818068	0.489244	0.474053	0.581604	1.1493	1.02738	0.320403	0.1826	1.86965	0.872492	0.202629	0.918862	-0.272073	0.69255	0.990567	1.74366	0.0146346	0.999976	0.64896	0.359435	0.583503	0.0146346	1.74366	XLOC_038896	Unannotated_TU
XLOC_023671	Chr2	5395320	5397026	588	CST6|transcript:ENSSSCT00000014166	ENSSSCG00000012960	2.12593	15.9478	3.78915	30.2959	1.42498	7.78266	10.1042	2.48961	80.6946	2.47568	1.33989	4.60432	80.6946	1503.84	3.47399	33.7726	7.03771	63.0898	3.1242	15.6017	19.6348	5.58905	151.398	3.93466	2.28724	9.76122	0.429683	0.514523	0.93023	-2.56241	0.000540805	0.0642416	1.74563	0.0190501	0.999976	-1.4141	0.0532306	0.259004	0.000540805	2.56241	ENSSSCG00000012960	cystatin E/M [Source:HGNC SymbolAcc:HGNC:2478]
XLOC_050658	GL895412.1	9565	14019	2122	-	.	0.467208	2.27035	0.555862	0.0267354	0.455606	2.12437	2.46653	6.58506	4.28039	7.16189	2.8392	12.0176	12.0176	565.992	0.763467	4.80793	1.03242	0.0556752	0.998891	4.25865	4.79303	14.7831	8.03081	11.3825	4.84661	25.4775	-0.412006	0.550025	0.934916	0.716186	0.18077	0.990567	1.74659	0.0037478	0.535439	2.77732	0.000367347	0.0244958	0.000367347	2.77732	XLOC_050658	Unannotated_TU
XLOC_004977	Chr10	27921587	27928005	2536	-	.	0.0169973	0.0848088	0.258399	0.156596	0.444767	0.201996	0.390463	0.734674	0.516751	0.505133	0.23757	1.102	1.102	47.9673	0.0277753	0.1796	0.479933	0.326104	0.975127	0.404936	0.758758	1.64931	0.969521	0.802819	0.40554	2.33626	0.614815	0.362462	0.919869	0.165181	0.778602	0.990999	1.75092	0.0104528	0.858242	1.43295	0.022251	0.180123	0.0104528	1.75092	XLOC_004977	Unannotated_TU
XLOC_026264	Chr2	152968531	152969495	964	-	.	0	0.0446214	0.0906362	0.235404	0	0.247983	0.342397	0.0920339	0.703148	0.181208	1.10573	0.271785	1.10573	36.5223	0	0.0944948	0.168342	0.490219	0	0.497124	0.665356	0.206612	1.31924	0.287997	1.88752	0.576188	0.545044	0.427856	NA	0.375639	0.627951	0.990567	1.75225	0.0252601	0.999976	1.68688	0.0535331	0.259529	0.0252601	1.75225	XLOC_026264	Unannotated_TU
XLOC_029700	Chr3	138909976	138912632	2657	-	.	0	0.048568	0.0328842	0.010676	0.121289	0.0257063	0.780855	0.11687	0	0.021915	0	0	0.780855	51.5768	0	0.102852	0.0610769	0.0222323	0.26592	0.0515326	1.51738	0.262366	0	0.0348299	0	0	0.288726	0.682458	NA	-1.8404	0.0218795	NA	1.75469	0.0254463	0.999976	-0.818555	0.379749	NA	0.0218795	1.8404	XLOC_029700	Unannotated_TU
XLOC_027436	Chr3	7001684	7249522	10756	-	.	0	0.0319933	0.020308	0.00263725	0.0719075	0.0603259	0.0701421	0.239206	0.0252077	0.059549	0.0215435	0.0487171	0.239206	46.1894	0	0.0677523	0.0377188	0.00549194	0.157653	0.120934	0.136302	0.537006	0.0472943	0.0946425	0.0367755	0.103281	0.623311	0.38608	0.919869	-0.691616	0.327076	0.990567	1.76245	0.0167641	0.999976	0.44405	0.590038	0.755177	0.0167641	1.76245	.
XLOC_027113	Chr3	97787458	97834011	1688	gene:ENSSSCG00000027422|transcript:ENSSSCT00000009221	ENSSSCG00000027422	0.408579	0.993831	0.310568	0.25207	1.41278	1.57806	0.949765	4.17849	2.67707	6.10567	4.77721	2.45755	6.10567	383.834	0.66766	2.10464	0.57683	0.524923	3.09743	3.16349	1.84561	9.38051	5.02269	9.70387	8.15486	5.21004	0.383679	0.536956	0.933955	0.977323	0.118362	0.990567	1.76367	0.00479083	0.603186	2.43761	0.000307591	0.0217596	0.000307591	2.43761	ENSSSCG00000027422
XLOC_021676	Chr18	54890217	54978833	8457	ADCY1|transcript:ENSSSCT00000018207	ENSSSCG00000016726	0.0101939	0.0254316	0.129143	0.835189	0.442034	0.0888397	0.312235	0.236043	0.187018	0.158359	0.12056	0.103268	0.835189	133.619	0.0166579	0.0538566	0.239863	1.73924	0.969134	0.178094	0.606743	0.529905	0.350881	0.251684	0.2058	0.218929	1.95908	0.00289176	0.380817	-0.546881	0.361051	0.990567	1.7655	0.00889173	0.80235	-0.915482	0.188944	0.434012	0.00289176	1.95908	ENSSSCG00000016726	adenylate cyclase 1 [Source:HGNC SymbolAcc:HGNC:232]
XLOC_034489	Chr5	46621866	46623216	1351	-	.	0	0	0	0	0	0.0252782	0.209414	0.656704	0	0.1724	0	0.193931	0.656704	15.9274	0	0	0	0	0	0.0506744	0.406939	1.47427	0	0.273999	0	0.411136	0.198494	0.615998	NA	-0.425309	0.597003	NA	1.76608	0.0220847	NA	1.72133	0.0664133	NA	0.0220847	1.76608	XLOC_034489	Unannotated_TU
XLOC_028545	Chr3	10194012	10194240	229	-	.	0.188232	0.375677	0.763085	0.37161	0.422182	0.44739	0	1.35599	9.07726	3.30552	2.02377	1.33479	9.07726	65.8827	0.30759	0.795572	1.4173	0.773861	0.92561	0.89687	0	3.04414	17.0306	5.25354	3.45465	2.82978	-0.202794	0.778157	NA	-0.334652	0.673745	0.990567	1.77377	0.0233679	0.999976	2.44184	0.00205452	0.0644273	0.00205452	2.44184	XLOC_028545	Unannotated_TU
XLOC_011074	Chr13	27620213	27623504	669	-	.	0.128864	0.0642975	0	0.720816	0	0.0510475	0.352414	0.198925	1.48603	0.783337	0.554193	0.587445	1.48603	31.5091	0.210577	0.136163	0	1.50107	0	0.102333	0.684821	0.446577	2.78808	1.24498	0.946027	1.24539	0.417663	0.539208	NA	-0.0419516	0.955921	0.997984	1.77423	0.0232404	0.999976	1.32348	0.137464	0.380467	0.0232404	1.77423	.
XLOC_050656	GL895405.2	11120	11455	336	-	.	0.256578	0.384063	0	0	0	0.203279	2.38572	1.18822	1.34491	0.519893	2.7586	2.85913	2.85913	31.7585	0.419275	0.813331	0	0	0	0.407507	4.63599	2.6675	2.5233	0.826278	4.70902	6.0614	-0.505857	0.415871	NA	0.298957	0.669539	0.990567	1.77523	0.0194416	0.999976	3.57885	3.24e-05	0.00454857	3.24e-05	3.57885	XLOC_050656	Unannotated_TU
XLOC_049635	GL894251.1	97292	97991	700	-	.	0	0.1229	0	0	0.0460379	0	0.0673615	0.950578	0.710112	0	0	0.686192	0.950578	15.7546	0	0.260266	0	0	0.100936	0	0.130899	2.134	1.3323	0	0	1.45474	-0.169077	0.707189	NA	-0.811256	0.313116	NA	1.77627	0.0238209	NA	1.0124	0.246204	NA	0.0238209	1.77627	XLOC_049635	Unannotated_TU
XLOC_012519	Chr13	76249455	76249716	257	-	.	0.167724	1.00424	0	0.110374	0.25079	1.86035	1.65127	3.45217	2.81332	10.1956	4.86887	1.01946	10.1956	97.5849	0.274078	2.12669	0	0.22985	0.549844	3.7294	3.2088	7.74994	5.27832	16.2041	8.31133	2.16126	0.247377	0.7276	NA	1.08099	0.133978	0.990567	1.78451	0.0181794	0.999976	2.71487	0.00122733	0.0503683	0.00122733	2.71487	XLOC_012519	Unannotated_TU
XLOC_037840	Chr6	17319810	17320070	261	-	.	0.330307	0.164809	0.167382	2.28234	0.493894	0.261692	0	1.52967	5.71355	0.446192	0.710259	0.669223	5.71355	47.2637	0.539756	0.349015	0.310884	4.75287	1.08283	0.524606	0	3.43403	10.7197	0.709143	1.21244	1.41876	0.779333	0.279616	NA	-1.11214	0.163841	NA	1.7859	0.0227025	0.999976	-0.0789868	0.928021	NA	0.0227025	1.7859	XLOC_037840	Unannotated_TU
XLOC_037856	Chr6	17959689	17963705	2962	-	.	0.043658	0.275924	0.117992	0.248995	0.20672	0.0461186	1.43274	0.55413	0.183075	0.0393167	0.0156463	0.103196	1.43274	105.498	0.0713418	0.584324	0.219151	0.51852	0.453222	0.0924525	2.78414	1.24399	0.343483	0.0624869	0.0267088	0.218778	-0.0520032	0.938278	0.99015	-2.66158	0.000204829	0.0332928	1.78593	0.00928237	0.823592	-0.921137	0.269163	NA	0.000204829	2.66158	XLOC_037856	Unannotated_TU
XLOC_012089	Chr13	14297021	14299736	2674	-	.	0.0644802	0.0482592	0.147038	1.10325	0.313347	0.255429	0.458481	1.27739	0.0675976	0.0653269	0.069326	0.522564	1.27739	61.3204	0.105367	0.102199	0.273099	2.29746	0.686996	0.51205	0.890933	2.86768	0.126826	0.103826	0.118342	1.10784	1.61838	0.0126297	0.71568	-0.99344	0.173928	0.990567	1.78604	0.0124507	0.94417	-0.898376	0.222718	0.464768	0.0124507	1.78604	XLOC_012089	Unannotated_TU
XLOC_017471	Chr15	137861024	137952596	4505	SGPP2|transcript:ENSSSCT00000023888	ENSSSCG00000025993	0.00956827	0.0572897	0.18425	0.497432	0.257526	0.265322	0.272137	1.03393	0.140432	0.168028	0.123448	1.15346	1.15346	89.1891	0.0156355	0.121323	0.342214	1.03588	0.564612	0.531884	0.528824	2.32111	0.263476	0.26705	0.21073	2.44536	1.31093	0.0397616	0.918862	0.000296569	0.999648	0.999926	1.78795	0.0109035	0.87292	0.614603	0.336929	0.564851	0.0109035	1.78795	ENSSSCG00000025993	sphingosine-1-phosphate phosphatase 2 [Source:HGNC SymbolAcc:HGNC:19953]
XLOC_027025	Chr3	75019946	75029803	3885	ATP6V1B1|transcript:ENSSSCT00000009105	ENSSSCG00000008314	0	0	0	0.00730148	0.0165902	0	0.0121372	0.0456734	0.116317	0.0149879	0	0.0337195	0.116317	14.3223	0	0	0	0.015205	0.0363732	0	0.0235853	0.102535	0.218232	0.0238206	0	0.0714858	0.301074	0.491213	NA	-0.935606	0.244307	NA	1.78898	0.0208642	NA	0.508023	0.576051	NA	0.0208642	1.78898	ENSSSCG00000008314	ATPase H+ transporting V1 subunit B1 [Source:HGNC SymbolAcc:HGNC:853]
XLOC_050742	GL895535.1	4564	11150	1923	-	.	0.627634	11.5199	0.181744	15.8869	0.268136	2.48628	4.90411	13.7718	44.108	0.484477	0.939902	16.1678	44.108	2688.3	1.02562	24.3957	0.337559	33.0836	0.587872	4.98417	9.5298	30.917	82.7549	0.76999	1.60445	34.276	0.164967	0.815	0.973697	-1.70493	0.0211846	0.619148	1.79124	0.0178148	0.999976	-0.0563698	0.946804	0.971087	0.0178148	1.79124	XLOC_050742	Unannotated_TU
XLOC_041327	Chr7	9958564	9959460	897	-	.	0.0480547	0.0479543	0.048703	0.91708	0.574833	0.190361	0.578242	0.890174	0.100756	0	0	0.632852	0.91708	15.562	0.0785263	0.101553	0.0904578	1.90978	1.26029	0.381612	1.12366	1.9984	0.189037	0	0	1.34165	1.66718	0.0191807	0.817761	-0.776017	0.334856	NA	1.79885	0.0200536	NA	-0.865021	0.340924	NA	0.0191807	1.79885	XLOC_041327	Unannotated_TU
XLOC_017977	Chr15	75869870	75870128	259	-	.	0.166429	0	0.168674	0	0	0.131856	1.27441	6.67974	0	0.449638	2.86297	0	6.67974	31.0584	0.271962	0	0.313285	0	0	0.264329	2.47646	14.9957	0	0.714619	4.8872	0	-0.277746	0.591965	NA	-0.218541	0.785804	NA	1.80437	0.0216919	0.999976	2.36648	0.0119172	NA	0.0119172	2.36648	XLOC_017977	Unannotated_TU
XLOC_025931	Chr2	100648401	100651556	2546	-	.	0.0169305	0.0337903	0.0686357	0.323103	0.291128	0.107308	0.240766	0.209082	0.248486	0.160093	0.218434	0.0514534	0.323103	20.0513	0.0276662	0.0715578	0.127479	0.672847	0.638281	0.215117	0.467862	0.46938	0.466206	0.254439	0.372874	0.109082	1.43009	0.0377968	0.918862	-0.25492	0.726946	0.990567	1.80461	0.0136686	0.993366	0.0617438	0.93641	0.965242	0.0136686	1.80461	XLOC_025931	Unannotated_TU
XLOC_018769	Chr16	51499065	51507622	2558	gene:ENSSSCG00000027784|transcript:ENSSSCT00000028212	ENSSSCG00000027784	0.0168511	0.117711	0.375726	1.00912	1.23464	0.347115	0.165902	0.901774	1.41326	0.273157	0.416701	0.648685	1.41326	114.579	0.0275364	0.249277	0.697848	2.10144	2.70687	0.695852	0.322385	2.02444	2.65154	0.434135	0.711323	1.37522	1.53758	0.0164712	0.790333	-0.693567	0.304593	0.990567	1.80704	0.0128732	0.955787	-0.367481	0.536286	0.717656	0.0128732	1.80704	ENSSSCG00000027784	MARVEL domain containing 2 [Source:RefSeq peptideAcc:NP_001230877]
XLOC_019257	Chr16	5622901	5624807	1907	-	.	0	0	0	0.0148748	0.0168991	0	0.0494526	0.372189	0.0473927	0	0.0243023	0.709843	0.709843	23.2341	0	0	0	0.0309761	0.0370503	0	0.0960975	0.835547	0.0889176	0	0.0414848	1.50488	0.265771	0.52669	NA	0.245189	0.760543	NA	1.80954	0.0196308	NA	2.1803	NA	NA	NA	2.1803	XLOC_019257	Unannotated_TU
XLOC_003548	Chr1	113295760	113297116	1357	-	.	0	0	0	0.794338	0	0.427829	0.034748	0.22883	0.266405	0	0	0.128716	0.794338	20.3916	0	0	0	1.65417	0	0.857656	0.0675232	0.513712	0.499826	0	0	0.272879	1.81272	0.0107519	0.677646	-0.990409	0.214412	NA	1.81587	0.0192477	NA	-1.56427	0.0960662	NA	0.0107519	1.81587	XLOC_003548	Unannotated_TU
XLOC_052476	JH118518.1	29371	29879	509	-	.	0	0	0	0.167188	0	0	1.2043	0.958671	0	0.457588	0.637349	0	1.2043	15.2386	0	0	0	0.348161	0	0	2.34023	2.15217	0	0.727255	1.08798	0	0.296078	0.49613	NA	-0.166473	0.836033	NA	1.81677	0.0188993	NA	1.59783	0.0894269	NA	0.0188993	1.81677	XLOC_052476	Unannotated_TU
XLOC_003339	Chr1	62917150	62921060	1821	-	.	0	0.307082	0.263895	0.264814	1.18571	1.96916	1.3206	1.85139	0.198524	1.11916	0.12725	0.263775	1.96916	75.8993	0	0.650307	0.490141	0.551462	2.5996	3.94751	2.56622	4.15628	0.372468	1.7787	0.21722	0.559207	1.61841	0.0159224	0.78906	-0.411283	0.574024	0.990567	1.81804	0.0114675	0.900475	-0.252107	0.748137	0.85904	0.0114675	1.81804	XLOC_003339	Unannotated_TU
XLOC_012761	Chr13	103248002	103250920	2918	-	.	0	0.103189	0.0299429	0.427729	0	0.0585175	0.985721	0.349653	0	0	0	0	0.985721	71.5042	0	0.218523	0.0556139	0.890726	0	0.117308	1.91548	0.784954	0	0	0	0	0.736978	0.303518	0.918862	-2.62975	0.00108401	0.103798	1.81882	0.0199405	0.999976	-2.0886	0.0260593	NA	0.00108401	2.62975	XLOC_012761	Unannotated_TU
XLOC_028739	Chr3	26191966	26193667	1702	-	.	0	0.0758197	0.102671	0.0999985	0.189345	0	0.941952	0.130318	0.185854	0	0	0.128281	0.941952	39.8548	0	0.160563	0.190695	0.208242	0.415129	0	1.83043	0.292558	0.348696	0	0	0.271957	0.198281	0.778659	NA	-1.89361	0.0177819	NA	1.8211	0.017225	0.999976	-0.469708	0.613327	NA	0.017225	1.89361	.
XLOC_028585	Chr3	11267319	11269038	1720	-	.	0	0.0750262	0.0253992	0.065968	0	0	0.356389	1.05743	0	0	0	0.279264	1.05743	32.6511	0	0.158883	0.0471748	0.137375	0	0	0.692545	2.37387	0	0	0	0.592044	-0.162004	0.783401	NA	-1.09696	0.171653	NA	1.82362	0.0200714	0.999976	0.616869	0.480831	NA	0.0200714	1.82362	XLOC_028585	Unannotated_TU
XLOC_017732	Chr15	31242473	31244808	1479	-	.	0.0291447	0.0290839	0.029538	0.786353	0.0435788	0	1.08398	0.209954	0	0	0	0.0295245	1.08398	39.8548	0.0476255	0.061591	0.0548619	1.63754	0.0955442	0	2.10641	0.471337	0	0	0	0.0625924	1.0881	NA	NA	-1.93066	0.0160603	NA	1.82712	0.0198873	0.999976	-1.71497	NA	NA	NA	1.93066	XLOC_017732	Unannotated_TU
XLOC_037790	Chr6	12139694	12143096	278	-	.	0	0	0	0	0.347769	0	4.24038	0	0.325101	0	0	4.55517	4.55517	29.305	0	0	0	0	0.762463	0	8.24002	0	0.609949	0	0	9.65702	0.303458	0.488879	NA	-0.211604	0.788124	NA	1.82844	0.0179665	NA	1.33479	NA	NA	NA	1.82844	XLOC_037790	Unannotated_TU
XLOC_053185	JH118925.1	30156	32404	2244	-	.	0	0.230027	0.116809	0.0252819	1.60846	0	0.924569	0.830273	0.201377	1.06388	1.59025	1.22594	1.60846	122.27	0	0.487128	0.216954	0.0526483	3.52645	0	1.79665	1.86392	0.377821	1.69085	2.71461	2.59901	0.4473	0.462606	0.924442	1.11754	0.0629041	0.985593	1.83174	0.0104878	0.858242	0.883234	0.346906	0.572571	0.0104878	1.83174	XLOC_053185	Unannotated_TU
XLOC_024829	Chr2	155953478	155998448	2427	\gene:ENSSSCG00000014422|transcript:ENSSSCT00000015764,gene:ENSSSCG00000014422|transcript:ENSSSCT00000030594\""	ENSSSCG00000014422	0.301931	0.0708942	0.234003	2.31418	0.185897	0.562848	1.30171	0.182778	2.15984	4.84634	3.24621	2.06909	4.84634	438.048	0.493386	0.150133	0.434623	4.81917	0.407569	1.12832	2.52952	0.410329	4.05225	7.7024	5.54139	4.3865	1.15106	0.0869526	0.918862	1.20876	0.0846377	0.990567	1.83187	0.0114914	0.900475	2.09212	0.00376242	0.0867336	0.00376242	2.09212	ENSSSCG00000014422	\serine peptidase inhibitor, Kazal type 5 [Source:HGNC SymbolAcc:HGNC:15464]\""
XLOC_053225	JH118944.1	166778	167525	748	-	.	0	0	0	0	0.0430836	0.0456561	0	1.24541	0.362478	0.077845	0.619578	0.058378	1.24541	16.7238	0	0	0	0	0.0944584	0.0915255	0	2.79589	0.680077	0.123721	1.05764	0.123762	0.272182	0.520117	NA	-0.246057	0.759806	NA	1.84273	0.0173646	NA	2.00553	0.0323413	NA	0.0173646	2.00553	XLOC_053225	Unannotated_TU
XLOC_053187	JH118925.1	33402	33917	516	-	.	0	0	0	0	1.06173	0.0661837	0.913818	0.601787	0.0875755	0.902761	0.359259	1.35401	1.35401	17.3484	0	0	0	0	2.32778	0.132677	1.77576	1.35098	0.164308	1.43478	0.613268	2.87052	0.940482	NA	NA	0.590597	0.434981	NA	1.84582	0.0175238	NA	1.11749	0.21449	0.457895	NA	1.84582	XLOC_053187	Unannotated_TU
XLOC_028583	Chr3	11264142	11265422	1281	-	.	0	0.100738	0	0	0	0.106638	0.625762	1.28129	0	0	0	0.443144	1.28129	29.4657	0	0.213333	0	0	0	0.213774	1.216	2.87643	0	0	0	0.939472	-0.0155952	0.976719	NA	-1.02542	0.201481	NA	1.85608	0.018201	0.999976	0.644568	0.466983	NA	0.018201	1.85608	XLOC_028583	Unannotated_TU
XLOC_012730	Chr13	97517881	97518927	1047	-	.	0	0	0.125177	0.108372	0.184679	0.228324	0.180145	1.05922	0.302123	0.0556142	0.044264	0.208533	1.05922	19.9092	0	0	0.232495	0.225679	0.404899	0.457715	0.350063	2.37791	0.566839	0.0883889	0.0755602	0.442092	0.691244	0.327284	NA	-1.34861	0.0832581	NA	1.85715	0.0174756	0.999976	-0.232458	0.794859	NA	0.0174756	1.85715	XLOC_012730	Unannotated_TU
XLOC_039781	Chr7	78928103	78941342	1725	-	.	0.0249884	0.224426	0.177279	0.115109	0.224185	0.950283	0.246016	1.85156	0.497734	0.405065	0.161198	2.07575	2.07575	61.4581	0.0408337	0.475268	0.329267	0.23971	0.491512	1.905	0.478064	4.15666	0.933841	0.643779	0.275171	4.40063	0.858178	0.214913	0.918862	0.0025426	0.997092	0.999926	1.86121	0.00817157	0.783035	0.998183	0.193104	0.438368	0.00817157	1.86121	XLOC_039781	Unannotated_TU
XLOC_010865	Chr13	201878821	201888491	1694	-	.	0	0.0507852	0.670515	0.351648	0.62779	0.564476	1.78146	2.54011	0.506842	2.06239	2.07921	2.03641	2.54011	130.113	0	0.107548	1.24537	0.73229	1.37639	1.13159	3.46178	5.70243	0.95093	3.2778	3.54928	4.31721	0.562213	0.423905	0.919869	0.636296	0.266078	0.990567	1.86241	0.0118947	0.918165	2.45639	4.08e-06	0.000999718	4.08e-06	2.45639	XLOC_010865	Unannotated_TU
XLOC_049546	GL894216.2	22576	23874	1296	-	.	0.0665201	0.199144	0.370797	0.109438	0.547056	0.368913	0.909588	1.81412	0.627625	0.269574	0.357596	1.68467	1.81412	42.2076	0.108701	0.421727	0.688694	0.227899	1.19939	0.739549	1.76753	4.07261	1.17754	0.428441	0.610428	3.57153	0.2553	0.708929	0.953981	-0.447982	0.475471	0.990567	1.86654	0.0043611	0.576029	1.21429	0.0914417	0.324966	0.0043611	1.86654	XLOC_049546	Unannotated_TU
XLOC_041282	Chr7	2598382	2600347	1966	-	.	0	0	0	0	0.131136	0.347414	0	0.812295	0.0459705	0.0296175	0.141438	0.022211	0.812295	28.6693	0	0	0	0	0.287507	0.696451	0	1.82356	0.0862492	0.0470718	0.241439	0.0470876	1.35578	0.0479511	NA	-0.676269	0.400508	NA	1.87111	0.01571	NA	-0.27408	0.768259	NA	0.01571	1.87111	XLOC_041282	Unannotated_TU
XLOC_032081	Chr4	105676451	105676917	467	-	.	0	0	0	0.121483	0	0	2.72619	0	0.193529	1.12217	0	0	2.72619	31.6494	0	0	0	0.252982	0	0	5.29761	0	0.363096	1.78349	0	0	0.261919	0.530669	NA	-0.333213	0.670083	NA	1.87252	0.0155933	0.999976	1.38655	0.131498	NA	0.0155933	1.87252	XLOC_032081	Unannotated_TU
XLOC_046676	Chr9	49335836	49336009	172	-	.	0	0	1.01597	0.49476	0	3.57392	3.0156	4.64236	2.10181	9.81752	0.538888	1.52326	9.81752	62.888	0	0	1.88699	1.03031	0	7.16453	5.85999	10.4219	3.94339	15.6032	0.919902	3.22933	0.569348	0.401412	NA	0.522387	0.492937	0.990567	1.87445	0.0153983	0.999976	1.5306	0.0917927	0.32539	0.0153983	1.87445	.
XLOC_004780	Chr1	307591037	307592465	1429	-	.	0.120658	0.0903045	0.0305715	0	0.405933	0.334577	0.461961	0.651901	0.56921	1.14093	0.227019	0.519479	1.14093	60.7195	0.197168	0.191238	0.0567814	0	0.889985	0.670718	0.897695	1.46349	1.06794	1.8133	0.38753	1.1013	0.481145	0.504421	0.92892	0.349324	0.610765	0.990567	1.87485	0.00887431	0.80235	1.51205	0.0744664	0.297695	0.00887431	1.87485	XLOC_004780	Unannotated_TU
XLOC_007278	Chr11	54415779	54417433	1655	-	.	0	0	0.0263968	0.959824	0	0	0.313404	0.0268038	0.245741	0.140732	0	0	0.959824	30.0508	0	0	0.0490276	1.99879	0	0	0.609015	0.0601733	0.461055	0.223669	0	0	0.388477	NA	NA	-0.751525	0.347691	NA	1.87494	0.016978	NA	-0.32829	NA	NA	NA	1.87494	XLOC_007278	Unannotated_TU
XLOC_032852	Chr5	32040176	32042045	1429	-	.	0	0	0	0.436709	0.0676555	0.119492	0.131989	0.155215	0.189737	0.16299	0.162157	0.0305576	0.436709	11.8057	0	0	0	0.909426	0.148331	0.239542	0.256484	0.348449	0.355982	0.259043	0.276807	0.0647825	1.65077	0.0197466	NA	-0.0446031	0.955034	NA	1.88139	0.0157361	NA	0.0150656	0.986309	NA	0.0157361	1.88139	XLOC_032852	Unannotated_TU
XLOC_049634	GL894251.1	96248	96975	728	-	.	0.0592102	0	0.0600091	0	0.0442672	0.187642	0.0647706	0.67028	1.05524	0	0	0.299909	1.05524	24.348	0.0967557	0	0.111457	0	0.0970535	0.37616	0.125864	1.50475	1.97982	0	0	0.635812	0.0868237	0.888432	NA	-1.39631	0.0827311	NA	1.88714	0.0160826	0.999976	0.133328	0.879568	NA	0.0160826	1.88714	XLOC_049634	Unannotated_TU
XLOC_053184	JH118925.1	25483	30040	3406	-	.	0	0.0126292	0.0897846	0.0749548	1.44764	0.0501333	0.429167	0.599112	0.0132675	0.632542	0.748368	0.820515	1.44764	92.3262	0	0.0267449	0.16676	0.15609	3.17387	0.100501	0.833969	1.34498	0.0248922	1.00531	1.27749	1.7395	1.90665	NA	NA	1.12594	0.103503	0.990567	1.89751	0.0139785	0.999976	0.864134	0.282978	0.519198	NA	1.90665	XLOC_053184	Unannotated_TU
XLOC_044744	Chr9	62285642	62293555	232	-	.	0	0.370819	0.376609	2.81217	0	0	8.12983	2.10329	0	0	0	0	8.12983	46.888	0	0.785285	0.699489	5.85621	0	0	15.7981	4.72179	0	0	0	0	0.516727	0.439137	NA	-2.21507	0.00577966	NA	1.9003	0.0154054	0.999976	-1.10368	NA	NA	NA	2.21507	XLOC_044744	Unannotated_TU
XLOC_006758	Chr11	22354531	22356147	1617	gene:ENSSSCG00000022868|transcript:ENSSSCT00000022804	ENSSSCG00000022868	0	0	0	0	0	0	0	0.329205	0.335354	0	0	0	0.335354	17.1868	0	0	0	0	0	0	0	0.739048	0.629187	0	0	0	NA	NA	NA	-1.67033	0.0335835	NA	1.90364	0.0142699	NA	NA	NA	NA	NA	NA	ENSSSCG00000022868
XLOC_026128	Chr2	140488629	140489630	1002	-	.	0	0.0858584	0	0.424644	0.964867	0.136331	0.470589	0.48699	0.225494	0	0	0.0435796	0.964867	18.1032	0	0.181822	0	0.884302	2.11542	0.273298	0.914461	1.09327	0.423069	0	0	0.0923894	1.74641	0.0153731	0.786206	-2.04458	0.0110022	NA	1.90669	0.0148698	NA	-2.46426	0.00748312	NA	0.00748312	2.46426	.
XLOC_050726	GL895525.1	3740	7371	576	SPINK7|transcript:ENSSSCT00000023588	ENSSSCG00000022035	0.14967	0.149358	0.0758448	1.32967	0	0	0.491177	0	3.8442	0	0	0	3.8442	70.1794	0.244577	0.316295	0.140869	2.76897	0	0	0.954469	0	7.21244	0	0	0	0.463586	0.504394	NA	-0.715542	0.2662	0.990567	1.90779	0.014912	0.999976	-1.20243	NA	NA	NA	1.90779	ENSSSCG00000022035	\serine peptidase inhibitor, Kazal type 7 (putative) [Source:HGNC SymbolAcc:HGNC:24643]\""
XLOC_000587	Chr1	144250593	144254028	2224	-	.	0.0193818	0.0967065	0.0392865	0.0510184	0.347769	1.07489	0.318028	0.219408	0.406376	1.78035	0.958562	0.314149	1.78035	147.462	0.0316718	0.204795	0.0729682	0.106243	0.762463	2.1548	0.618001	0.49256	0.762437	2.82956	1.6363	0.666001	1.73826	0.0131985	0.732881	1.53454	0.0271699	0.707527	1.90831	0.00880396	0.80235	1.50079	0.059375	0.270866	0.00880396	1.90831	XLOC_000587	Unannotated_TU
XLOC_041061	Chr7	106244108	106259393	3742	ZDHHC22|transcript:ENSSSCT00000024094	ENSSSCG00000026481	0.0806348	0.344856	1.91465	0.288059	0.215303	2.54625	2.23038	7.05355	3.23641	6.23983	4.90443	5.9047	7.05355	869.59	0.131766	0.730302	3.55614	0.599869	0.47204	5.1044	4.33414	15.8349	6.07211	9.91711	8.37204	12.518	0.134466	0.844305	0.977789	0.690479	0.182129	0.990567	1.9314	0.00422637	0.576029	2.61841	0.000243408	0.0185644	0.000243408	2.61841	ENSSSCG00000026481	zinc finger DHHC-type containing 22 [Source:HGNC SymbolAcc:HGNC:20106]
XLOC_037186	Chr6	78819335	78823073	1275	GJB5|transcript:ENSSSCT00000003980	ENSSSCG00000003585	0	0	0	1.60186	0	0	0.110948	0	0.779731	0.137007	0	0	1.60186	38.6367	0	0	0	3.33579	0	0	0.215598	0	1.46292	0.217749	0	0	0.422191	NA	NA	-0.92511	0.239304	NA	1.93229	0.0128286	0.955787	-0.444815	NA	NA	NA	1.93229	ENSSSCG00000003585	gap junction protein beta 5 [Source:HGNC SymbolAcc:HGNC:4287]
XLOC_031704	Chr4	56182103	56184119	2017	-	.	0.470159	0.106631	1.66776	1.71576	0.639099	1.76087	2.36116	1.27561	8.62556	3.95501	2.61937	2.38143	8.62556	551.41	0.768289	0.225813	3.09759	3.57298	1.40119	3.52997	4.58826	2.86367	16.1832	6.28578	4.47135	5.04867	0.362769	0.569403	0.935917	-0.297477	0.661798	0.990567	1.93281	0.00750116	0.769732	1.68222	0.00399749	0.0893217	0.00399749	1.93281	XLOC_031704	Unannotated_TU
XLOC_031017	Chr4	100355649	100361585	3450	\CD1E|transcript:ENSSSCT00000007064,CD1E|transcript:ENSSSCT00000034868\""	ENSSSCG00000006450	0.0874595	0.099745	0.0759768	0.213775	0.289572	0.821599	1.0524	0.411458	0.183376	0.0337554	0.443294	0.354397	1.0524	90.2593	0.142918	0.21123	0.141114	0.445175	0.63487	1.64704	2.04505	0.923703	0.344047	0.0536482	0.756719	0.751327	1.38025	0.027264	0.918862	-0.598464	0.399678	0.990567	1.94743	0.00368328	0.532101	-0.0736758	0.920385	0.956357	0.00368328	1.94743	ENSSSCG00000006450	CD1e molecule [Source:HGNC SymbolAcc:HGNC:1638]
XLOC_043120	Chr8	70391994	70436174	2740	TMPRSS11E|transcript:ENSSSCT00000030993	ENSSSCG00000022140	0	0	0	0.610806	0	0	0.0516274	0.0161899	0.230893	0.0212511	0.016914	0	0.610806	31.6606	0	0	0	1.27197	0	0	0.100324	0.0363455	0.433198	0.0337749	0.0288728	0	0.420077	NA	NA	-1.20881	0.13214	NA	1.94843	0.0123962	NA	-1.25061	NA	NA	NA	1.94843	ENSSSCG00000022140	\transmembrane protease, serine 11E [Source:HGNC SymbolAcc:HGNC:24465]\""
XLOC_014264	Chr14	143414694	143470546	6130	gene:ENSSSCG00000010702|transcript:ENSSSCT00000011708	ENSSSCG00000010702	0	0	0.149661	0.194353	0.152458	0.501398	0.453838	0.253281	0.412819	0.379955	0.204127	0.41316	0.501398	86.7421	0	0	0.27797	0.40473	0.334257	1.00514	0.881911	0.568603	0.774526	0.603871	0.348452	0.875906	1.3234	0.0629977	0.918862	-0.0573925	0.921718	0.996632	1.9511	0.01062	0.860888	0.757843	0.208119	0.452088	0.01062	1.9511	ENSSSCG00000010702	pleckstrin homology domain containing A1 [Source:HGNC SymbolAcc:HGNC:14335]
XLOC_046257	Chr9	6993006	6993165	160	-	.	0	0.268844	0.273041	0	0	0	0.294706	3.32702	4.23647	3.63925	2.89653	0	4.23647	21.6855	0	0.569331	0.507129	0	0	0	0.572681	7.46901	7.9484	5.78395	4.94447	0	-0.345474	0.429297	NA	0.0886031	0.911884	NA	1.95786	0.0125263	0.946453	3.03378	0.00123039	NA	0.00123039	3.03378	.
XLOC_026410	Chr3	4756416	4766485	794	-	.	0	1.13768	0.165063	0.464435	1.17704	0.215055	0.475093	1.67608	6.43118	1.98005	0.875524	3.40975	6.43118	161.842	0	2.40926	0.306577	0.967163	2.5806	0.431115	0.923214	3.76272	12.0661	3.14693	1.49455	7.22871	0.192615	0.787399	0.969149	-0.459404	0.52108	0.990567	1.96863	0.00994922	0.843317	1.91192	0.0043617	0.0933781	0.0043617	1.96863	XLOC_026410	Unannotated_TU
XLOC_003973	Chr1	182531105	182532090	986	-	.	0	0	0	0	0	0	0	0.404912	0.73329	0	0	1.50575	1.50575	25.4826	0	0	0	0	0	0	0	0.909007	1.37579	0	0	3.19221	NA	NA	NA	-0.0944639	0.905357	NA	1.96993	0.0114105	NA	2.04579	NA	NA	NA	NA	XLOC_003973	Unannotated_TU
XLOC_026082	Chr2	137083468	137084569	1102	-	.	0.0782306	0.0780672	0	0.334629	0.350924	0.309898	0.812983	0.483053	0.328051	0.105677	0.294384	0.118875	0.812983	22.2718	0.127837	0.165323	0	0.696849	0.769382	0.621244	1.57981	1.08443	0.615484	0.167955	0.502523	0.252017	1.1315	0.114076	NA	-0.922861	0.214932	NA	1.97026	0.00933295	0.823592	-0.165557	0.836174	NA	0.00933295	1.97026	XLOC_026082	Unannotated_TU
XLOC_048523	GL893425.2	61657	71076	2708	gene:ENSSSCG00000025495|transcript:ENSSSCT00000022477	ENSSSCG00000025495	0.0318353	0.0476533	0.0322649	0.0314249	0.0119005	0.0630554	0.191537	0.180193	0.400493	0.236525	0.239594	0.0161251	0.400493	34.3736	0.0520223	0.100915	0.0599267	0.0654409	0.0260912	0.126405	0.372201	0.404525	0.7514	0.375914	0.408996	0.0341854	-0.238495	0.740316	NA	-0.206595	0.786227	0.990999	1.97226	0.00694454	0.74514	2.12403	0.0147274	0.151982	0.00694454	2.12403	ENSSSCG00000025495
XLOC_043891	Chr8	77146488	77147040	553	-	.	0	0.0777849	0	0	0.0582759	0	0.255803	1.845	0.245148	0.105295	0.167611	1.57927	1.845	18.3165	0	0.164725	0	0	0.127767	0	0.497083	4.14194	0.459944	0.167348	0.286118	3.34807	-0.0660247	0.879013	NA	-0.213073	0.786366	NA	1.97423	0.0120109	NA	2.50211	0.00742295	NA	0.00742295	2.50211	XLOC_043891	Unannotated_TU
XLOC_042531	Chr8	72069342	72081710	236	-	.	0	0	0	0	0	0	1.79821	0.375935	1.14887	2.22056	2.94562	18.5029	18.5029	74.9489	0	0	0	0	0	0	3.49433	0.843956	2.1555	3.52919	5.02828	39.2263	NA	NA	NA	1.84471	0.00953629	0.407925	1.97462	0.0114719	NA	5.3963	1.31e-10	2.18e-07	NA	NA	XLOC_042531	Unannotated_TU
XLOC_037597	Chr6	155489224	155495926	3707	-	.	0.0581401	0.0116037	0.0117849	0.0535645	0.0869343	0.0368501	0.318	0.275233	0.170662	0.0471228	0.0625093	0.0235591	0.318	29.305	0.0950069	0.0245732	0.0218885	0.111546	0.190599	0.0738722	0.617946	0.617884	0.320195	0.0748933	0.106706	0.0499456	0.201629	0.779359	NA	-1.58219	0.0266601	0.701797	1.99052	0.00623444	0.704001	0.244996	0.773261	NA	0.00623444	1.99052	.
XLOC_030061	Chr4	82657132	82658806	1675	MOS|transcript:ENSSSCT00000006847	ENSSSCG00000006248	0	0.0256806	0	0	0	0.0815541	0.197057	0.185386	0.188849	0.139052	0.33202	0.521394	0.521394	19.0551	0	0.0543839	0	0	0	0.163489	0.382927	0.416183	0.354317	0.220999	0.566769	1.10536	0.17706	0.714436	NA	0.62672	0.373535	NA	1.99644	0.01104	NA	2.7239	0.00185913	0.0605281	0.00185913	2.7239	ENSSSCG00000006248	Proto-oncogene serine/threonine-protein kinase mos [Source:UniProtKB/Swiss-ProtAcc:P50118]
XLOC_014209	Chr14	133771447	133859183	1466	\gene:ENSSSCG00000024090|transcript:ENSSSCT00000028907,gene:ENSSSCG00000010634|transcript:ENSSSCT00000011631\""	ENSSSCG00000010634;ENSSSCG00000024090	0.64687	0.586835	0.595998	0.483735	3.05559	3.23804	2.63748	4.4784	2.7434	4.05134	2.90838	4.85517	4.85517	221.192	1.05705	1.24274	1.10697	1.00736	6.6992	6.4912	5.12522	10.0538	5.14712	6.43888	4.96471	10.293	1.05228	0.0828308	0.918862	0.433827	0.370384	0.990567	2.00051	0.000307688	0.12432	1.25087	0.0450413	0.243347	0.000307688	2.00051	ENSSSCG00000024090
XLOC_014209	Chr14	133771447	133859183	1466	\gene:ENSSSCG00000024090|transcript:ENSSSCT00000028907,gene:ENSSSCG00000010634|transcript:ENSSSCT00000011631\""	ENSSSCG00000010634;ENSSSCG00000024090	0.64687	0.586835	0.595998	0.483735	3.05559	3.23804	2.63748	4.4784	2.7434	4.05134	2.90838	4.85517	4.85517	221.192	1.05705	1.24274	1.10697	1.00736	6.6992	6.4912	5.12522	10.0538	5.14712	6.43888	4.96471	10.293	1.05228	0.0828308	0.918862	0.433827	0.370384	0.990567	2.00051	0.000307688	0.12432	1.25087	0.0450413	0.243347	0.000307688	2.00051	ENSSSCG00000010634
XLOC_016296	Chr15	12933304	13047257	826	gene:ENSSSCG00000015681|transcript:ENSSSCT00000017081	ENSSSCG00000015681	0	0.312458	0.158668	0.0686834	0.234091	0.372103	0.685032	1.23521	1.20358	0.634446	0.224428	0.581519	1.23521	31.5091	0	0.661693	0.2947	0.14303	0.513232	0.745944	1.33117	2.773	2.25814	1.00834	0.383107	1.23283	0.151863	0.833082	NA	-0.742894	0.276284	0.990567	2.00612	0.00584317	0.683703	1.30541	0.103646	0.34053	0.00584317	2.00612	ENSSSCG00000015681
XLOC_010495	Chr13	103222845	103227592	4740	-	.	0	0.154273	0.00921659	0.867744	0.0135977	0.0864577	1.76078	0.29012	0.00953354	0.0122844	0	0.0092124	1.76078	207.479	0	0.326705	0.0171183	1.80704	0.0298122	0.173319	3.42159	0.651306	0.0178867	0.0195239	0	0.0195304	1.20593	0.0942162	0.918862	-3.1564	6.54e-05	0.013672	2.02867	0.00938971	0.823592	-2.84067	0.00170369	0.0576952	6.54e-05	3.1564	XLOC_010495	Unannotated_TU
XLOC_013245	Chr13	195824723	195824940	215	-	.	0	0	0	0	0	0.158841	0	1.65062	3.99344	7.04153	4.74222	0	7.04153	56.3824	0	0	0	0	0	0.318424	0	3.70555	7.49245	11.1913	8.09513	0	0.198494	0.615998	NA	0.712964	0.375505	0.990567	2.03564	0.00907974	0.812433	3.58833	9.15e-05	0.00934837	9.15e-05	3.58833	XLOC_013245	Unannotated_TU
XLOC_020209	Chr17	18814427	18870834	1856	HAO1|transcript:ENSSSCT00000027927	ENSSSCG00000027439	0.0696741	0	0.0941522	0.0611341	0.104181	0.0552006	0.228652	0.334615	0.925205	0.752949	1.02377	0.329383	1.02377	65.105	0.113855	0	0.174872	0.127309	0.22841	0.110659	0.444322	0.751193	1.73586	1.19668	1.74761	0.698296	-0.0565129	0.937369	NA	0.525723	0.457941	0.990567	2.04508	0.00663499	0.73637	3.30072	5.98e-06	0.00136417	5.98e-06	3.30072	ENSSSCG00000027439	hydroxyacid oxidase (glycolate oxidase) 1 [Source:HGNC SymbolAcc:HGNC:4809]
XLOC_042460	Chr8	49871952	50007927	5124	RXFP1|transcript:ENSSSCT00000009716	ENSSSCG00000008875	0.0925362	0.0587637	0.110837	0.276798	0.119497	0.353238	0.276072	0.216434	1.09357	0.352278	0.361783	0.366446	1.09357	177.597	0.151214	0.124444	0.20586	0.576418	0.261991	0.708126	0.53647	0.485884	2.05173	0.559883	0.617576	0.776871	0.780509	0.200097	0.918862	-0.421788	0.532286	0.990567	2.04578	0.00324754	0.49987	1.07561	0.06607	0.283718	0.00324754	2.04578	ENSSSCG00000008875	relaxin/insulin like family peptide receptor 1 [Source:HGNC SymbolAcc:HGNC:19718]
XLOC_012703	Chr13	91435193	91437480	2288	-	.	0	0.0188003	0.0190938	0.0867848	0	0.014926	0.844962	0.11633	0	0	0.0202554	0.0190851	0.844962	48.0602	0	0.0398134	0.0354636	0.180725	0	0.0299218	1.64195	0.261154	0	0	0.0345767	0.0404607	0.302008	0.630751	NA	-1.85756	0.0209627	NA	2.06199	0.00869963	0.800583	-0.298555	0.74193	NA	0.00869963	2.06199	XLOC_012703	Unannotated_TU
XLOC_018071	Chr15	91008680	91012004	3325	-	.	0	0.0388106	0.0131388	0.989619	0	0.0205418	0.8367	0.120073	0	0	0	0	0.989619	69.1598	0	0.0821892	0.0244032	2.06084	0	0.0411796	1.6259	0.269558	0	0	0	0	1.57777	NA	NA	-2.36777	0.00322605	0.205824	2.06611	0.00846922	0.790634	-0.756297	NA	NA	NA	2.36777	XLOC_018071	Unannotated_TU
XLOC_029084	Chr3	51557302	51557561	260	-	.	0	0	0	0	0	0	5.44073	0	0.695215	0.223954	0.534743	0	5.44073	35.166	0	0	0	0	0	0	10.5726	0	1.30435	0.355935	0.912825	0	NA	NA	NA	-1.12232	0.161553	NA	2.06841	0.00804387	0.780801	1.27462	0.141659	NA	NA	NA	XLOC_029084	Unannotated_TU
XLOC_017290	Chr15	101849700	101893602	3000	ZSWIM2|transcript:ENSSSCT00000017455	ENSSSCG00000016030	0.287367	0.186398	0.232995	0.699701	2.22363	10.5754	2.65629	1.52304	0.557331	2.6979	5.20602	8.23846	10.5754	592.594	0.469588	0.394736	0.43275	1.45709	4.87519	21.2001	5.16177	3.41915	1.04566	4.28783	8.88686	17.4657	2.64229	3.92e-05	0.0390999	1.63494	0.00325318	0.205838	2.06987	0.000896514	0.238999	0.643783	0.354095	0.578705	3.92e-05	2.64229	ENSSSCG00000016030	zinc finger SWIM-type containing 2 [Source:HGNC SymbolAcc:HGNC:30990]
XLOC_052576	JH118570.1	6174	27491	1734	gene:ENSSSCG00000029980|transcript:ENSSSCT00000030091	ENSSSCG00000029980	0.19887	0.0496137	0.0755824	0.736148	0.0557553	0.0590844	0.380705	0.230244	2.34545	0.436543	0.481084	1.03249	2.34545	128.901	0.324974	0.105067	0.140382	1.53299	0.12224	0.118445	0.739796	0.516886	4.4005	0.693807	0.821227	2.18889	0.382242	0.593873	0.93956	-0.591959	0.41305	0.990567	2.07069	0.00579158	0.680748	1.30617	0.0970685	0.332452	0.00579158	2.07069	ENSSSCG00000029980
XLOC_052818	JH118721.1	92157	96182	4026	-	.	0	0.0427372	0.0108511	0.901858	0	0	0.773	0.14324	0	0	0	0	0.901858	77.3652	0	0.0905047	0.0201542	1.87808	0	0	1.50211	0.321567	0	0	0	0	0.399178	NA	NA	-2.5096	0.0018167	0.142552	2.07674	0.00806195	0.780801	-0.721286	NA	NA	NA	2.5096	XLOC_052818	Unannotated_TU
XLOC_034889	Chr5	94528669	94528908	233	-	.	0	0	0	0	0	0	1.01187	0	4.65466	5.74784	2.18793	0	5.74784	49.8767	0	0	0	0	0	0	1.96629	0	8.73301	9.13516	3.73488	0	NA	NA	NA	0.341264	0.67145	0.990567	2.08201	0.00766182	0.778333	3.53881	0.00014223	0.0127701	NA	NA	XLOC_034889	Unannotated_TU
XLOC_022172	Chr18	54887519	54893753	2644	-	.	0.016303	0.292841	0.198275	1.98478	1.54795	0.452072	0.766861	0.872442	1.07674	0.0880909	0.105169	0.247731	1.98478	99.2749	0.0266407	0.620149	0.368263	4.13321	3.39379	0.906255	1.49018	1.95859	2.02017	0.140005	0.179527	0.525194	2.06055	0.000913044	0.235742	-2.16994	0.000357708	0.0488391	2.08484	0.00154022	0.323808	-2.32493	0.000312349	0.0219263	0.000312349	2.32493	XLOC_022172	Unannotated_TU
XLOC_005196	Chr10	71777268	71778067	800	gene:ENSSSCG00000023092|transcript:ENSSSCT00000024735	ENSSSCG00000023092	0	0.322613	0.600691	5.38959	1.12793	0.55495	3.18283	1.05356	1.69459	3.12976	0.173792	1.20084	5.38959	93.2478	0	0.683198	1.11568	11.2236	2.47292	1.11249	6.18496	2.36519	3.17936	4.9742	0.296668	2.54579	1.74766	0.0111901	0.684555	-0.0928718	0.898644	0.995767	2.08988	0.00339929	0.508106	0.0998179	0.902352	0.945915	0.00339929	2.08988	ENSSSCG00000023092
XLOC_034959	Chr5	110660473	110660877	405	-	.	3.72513	0.21242	9.70814	0	0.0795717	16.3587	51.9265	40.7458	15.6209	4.16942	7.43799	16.1729	51.9265	522.801	6.08725	0.449842	18.0313	0	0.174457	32.7937	100.905	91.4723	29.3077	6.62655	12.6969	34.2867	-0.0432672	0.944471	0.99141	-1.66151	0.00153692	0.129062	2.09357	0.00285064	0.472531	0.484708	0.600884	0.762381	0.00153692	2.09357	XLOC_034959	Unannotated_TU
XLOC_028148	Chr3	97919859	97949707	4156	\gene:ENSSSCG00000008421|transcript:ENSSSCT00000009222,gene:ENSSSCG00000008421|transcript:ENSSSCT00000023692\""	ENSSSCG00000008421	0.684536	0.848709	0.756843	0.273015	2.00059	2.44873	2.06493	6.73517	4.32753	7.85995	7.23713	3.09954	7.85995	1216.56	1.1186	1.79731	1.40571	0.56854	4.38618	4.90891	4.01263	15.1201	8.11925	12.492	12.354	6.57107	0.446054	0.451656	0.921764	0.752279	0.213016	0.990567	2.11815	0.000118827	0.061455	2.33942	0.000728706	0.0363697	0.000118827	2.33942	ENSSSCG00000008421
XLOC_028320	Chr3	128325760	128435928	1512	VSNL1|transcript:ENSSSCT00000009426	ENSSSCG00000008615	0.0285086	0.284491	0.0288933	1.98864	0	0.045173	0.966762	0.0880165	1.76333	0	0	0.0577603	1.98864	84.5017	0.0465861	0.602467	0.0536645	4.14125	0	0.090557	1.87864	0.197593	3.30833	0	0	0.122453	1.0335	NA	NA	-3.03596	0.000118563	0.0216801	2.12098	0.0052445	0.639705	-2.16604	NA	NA	NA	3.03596	ENSSSCG00000008615	visinin like 1 [Source:HGNC SymbolAcc:HGNC:12722]
XLOC_017310	Chr15	105733027	105739343	2522	MSTN|transcript:ENSSSCT00000017472	ENSSSCG00000016047	0	0.46051	0.173222	13.0021	0.102225	0.270823	7.83391	0.879467	0.0179179	0	0.0183761	0.051943	13.0021	620.334	0	0.975223	0.321732	27.0763	0.224123	0.542911	15.2231	1.97436	0.0336173	0	0.0313686	0.11012	1.04499	NA	NA	-3.43579	1.38e-05	0.00470813	2.13101	0.00628248	0.706341	-2.50736	NA	NA	NA	3.43579	ENSSSCG00000016047	Growth/differentiation factor 8 [Source:UniProtKB/Swiss-ProtAcc:O18831]
XLOC_046803	Chr9	63456176	63459113	2938	-	.	0.0146716	0.0146409	0	0	0.614257	0.162734	0.128395	0.271779	0.107666	0.0594568	0.0473224	0.371569	0.614257	33.7926	0.0239749	0.0310051	0	0	1.34672	0.326227	0.2495	0.61013	0.202002	0.0944961	0.080781	0.787731	1.64913	0.0218897	0.857864	-0.10905	0.880958	NA	2.14081	0.00550608	0.659175	-0.303155	0.733919	0.850565	0.00550608	2.14081	XLOC_046803	Unannotated_TU
XLOC_044473	Chr9	22189468	22200096	1147	gene:ENSSSCG00000014914|transcript:ENSSSCT00000016270	ENSSSCG00000014914	0.225484	0.0375022	0.152351	0.0247308	0.0561928	0.029774	0.904417	0.580126	2.12747	0.659952	1.69701	1.29439	2.12747	77.3406	0.368465	0.0794185	0.282967	0.0515007	0.1232	0.0596871	1.75749	1.30236	3.99152	1.04888	2.89685	2.74413	-1.15593	0.108353	NA	0.0346593	0.958852	0.997984	2.14307	0.00314062	0.492202	4.45095	1.9e-09	2.21e-06	1.9e-09	4.45095	ENSSSCG00000014914
XLOC_011607	Chr13	126226528	126263883	531	-	.	0	0.162015	0	0.213682	0	0	2.66401	1.00249	0.0851016	0	0	0	2.66401	35.166	0	0.3431	0	0.444982	0	0	5.17678	2.25055	0.159667	0	0	0	0.0336263	0.94633	NA	-2.42615	0.00257365	NA	2.15424	0.00599768	0.689306	-0.490459	0.479348	NA	0.00257365	2.42615	XLOC_011607	Unannotated_TU
XLOC_050114	GL894753.2	629	917	289	-	.	0.149152	0	0	0	0.446042	0	1.79475	0	5.31635	0	0	0	5.31635	48.6959	0.243731	0	0	0	0.977923	0	3.48761	0	9.97446	0	0	0	0.0865823	0.863214	NA	-2.22761	0.00550452	NA	2.15583	0.00608641	0.694738	-0.505378	0.469461	NA	0.00550452	2.22761	XLOC_050114	Unannotated_TU
XLOC_043589	Chr8	20585960	20587528	1569	-	.	0	0.0274156	0	0.0723167	0.184856	0.0435319	0.150265	0.84819	0.0576023	0	0.0590751	0.834929	0.84819	23.8911	0	0.058058	0	0.150596	0.405286	0.0872672	0.291998	1.90414	0.108073	0	0.100843	1.77006	0.930715	0.175432	NA	-0.188214	0.813732	NA	2.16837	0.00576148	NA	1.04004	0.249945	NA	0.00576148	2.16837	XLOC_043589	Unannotated_TU
XLOC_004347	Chr1	255001718	255002517	800	-	.	0	0	0	0.141831	0.0805664	0.213442	0.47153	1.05356	0.0564862	0	0.231722	0.16375	1.05356	15.131	0	0	0	0.295357	0.176637	0.427882	0.91629	2.36519	0.105979	0	0.395558	0.347153	0.930904	0.146236	NA	-0.865556	0.280283	NA	2.16902	0.00569308	NA	0.271857	0.769365	NA	0.00569308	2.16902	XLOC_004347	Unannotated_TU
XLOC_036216	Chr6	150992868	151065007	5303	-	.	0.00812842	0.0811145	0.0411905	0.545608	0.498317	0.173877	0.133376	0.401527	0.340856	0.274505	0.410746	1.23515	1.23515	112.423	0.0132827	0.171776	0.0765045	1.1362	1.09253	0.348567	0.259181	0.901408	0.639509	0.436277	0.701158	2.61854	2.19188	0.00043188	0.158693	0.904818	0.12212	0.990567	2.17053	0.00150811	0.322299	0.929644	0.0997036	0.335758	0.00043188	2.19188	.
XLOC_028724	Chr3	24931976	24934781	2806	-	.	0.0460852	0	0.015569	0	0	0	0.302478	0.727218	0.0644176	0.290518	0.0165162	0.0155619	0.727218	36.633	0.0753081	0	0.0289169	0	0	0	0.587784	1.63257	0.12086	0.461726	0.0281937	0.0329915	-0.745514	0.198778	NA	-0.635454	0.419685	0.990567	2.17078	0.00428685	0.576029	2.92637	0.00184783	NA	0.00184783	2.92637	XLOC_028724	Unannotated_TU
XLOC_022585	Chr2	26919639	27068675	6622	-	.	0.0260375	0.422226	0.065972	0.0514036	0.102198	0.0722004	0.306188	1.8958	1.29657	1.13431	0.447907	0.263768	1.8958	279.743	0.042548	0.894148	0.122532	0.107046	0.224064	0.144738	0.594994	4.25597	2.43261	1.80279	0.764593	0.559192	-0.978631	0.138387	0.918862	-0.353103	0.60171	0.990567	2.17387	0.00172445	0.35391	3.2988	1.2e-06	0.000407579	1.2e-06	3.2988	XLOC_022585	Unannotated_TU
XLOC_032982	Chr5	62862699	62864348	773	-	.	0	0.166941	0.508641	54.127	0.583663	0.530155	0.183	1.43468	4.55982	0.527292	0.059954	0.22596	54.127	791.516	0	0.35353	0.944717	112.717	1.27965	1.06279	0.355611	3.22079	8.55507	0.838036	0.102344	0.479038	1.27435	NA	NA	-1.77229	0.0221402	0.635058	2.18027	0.00435338	0.576029	-2.24058	NA	NA	NA	2.24058	XLOC_032982	Unannotated_TU
XLOC_050496	GL895198.1	6169	8229	2005	-	.	0	0.0858155	0.0435777	0.198069	0.0482193	0.54505	0.564425	0.530996	0.157767	0.0871243	0	0.0871157	0.564425	28.1328	0	0.181732	0.0809383	0.412468	0.105718	1.09265	1.09681	1.19206	0.296	0.138469	0	0.184687	1.27211	0.0760615	0.918862	-1.74546	0.0213758	NA	2.18283	0.00312816	0.492202	-1.09582	0.216691	NA	0.00312816	2.18283	XLOC_050496	Unannotated_TU
XLOC_041281	Chr7	2595568	2596648	1081	-	.	0	0	0	0	0.119247	0.0631837	0.0436198	1.02591	0.209015	0.053865	0.171487	0	1.02591	19.9092	0	0	0	0	0.261443	0.126663	0.0847632	2.30312	0.392151	0.0856089	0.292735	0	0.47062	0.36132	NA	-0.899384	0.26376	NA	2.18775	0.00528827	NA	0.541075	0.563509	NA	0.00528827	2.18775	XLOC_041281	Unannotated_TU
XLOC_052475	JH118518.1	30057	150710	1233	-	.	0.104878	0.383751	0.0708623	0.437112	0.0784101	0.138487	2.86819	1.33117	0.403146	0.755595	2.10486	0.106245	2.86819	88.9239	0.171382	0.812671	0.131615	0.910264	0.17191	0.27762	5.57354	2.98841	0.756377	1.20088	3.59306	0.225241	-0.0710429	0.920217	0.988042	-0.0747978	0.920196	0.996632	2.19127	0.00176452	0.356475	2.26623	0.00611128	0.107072	0.00176452	2.26623	XLOC_052475	Unannotated_TU
XLOC_001753	Chr1	63999269	64063115	3394	GABRR1|transcript:ENSSSCT00000004771	ENSSSCG00000004315	0.457213	0.532302	1.50599	0.192229	1.01598	2.66646	4.98761	5.79011	3.43511	9.23002	0.996801	1.50531	9.23002	1166.68	0.747134	1.12726	2.79713	0.400307	2.22748	5.34537	9.69205	12.9985	6.4449	14.6695	1.70157	3.19127	0.209131	0.739435	0.959919	0.1725	NA	NA	2.20591	4.68e-05	0.0318709	1.93371	NA	NA	NA	2.20591	ENSSSCG00000004315	gamma-aminobutyric acid type A receptor rho1 subunit [Source:HGNC SymbolAcc:HGNC:4090]
XLOC_031930	Chr4	95787296	95788906	1611	-	.	0.0267567	0	0	0	0	0	0.146347	0.192751	0.476854	0.0361441	0.0863024	0.216843	0.476854	24.348	0.0437232	0	0	0	0	0	0.284386	0.432717	0.894668	0.0574445	0.147321	0.45971	-0.325806	0.443184	NA	-0.916628	0.233478	NA	2.21584	0.00462663	0.5982	2.42026	0.0101162	NA	0.00462663	2.42026	XLOC_031930	Unannotated_TU
XLOC_034906	Chr5	96185078	96186588	1424	-	.	1.78595	2.83948	4.17232	2.49001	2.5573	2.13442	11.9869	16.8532	18.1517	3.10768	3.12434	11.1313	18.1517	819.237	2.91843	6.01316	7.74939	5.18534	5.60675	4.27882	23.2933	37.8346	34.0561	4.9391	5.33336	23.5986	-0.59562	0.18338	0.918862	-1.36602	0.00647525	0.31955	2.21757	2.59e-05	0.0225964	1.55973	0.000383758	0.0249174	2.59e-05	2.21757	XLOC_034906	Unannotated_TU
XLOC_029242	Chr3	71413168	71415611	1697	-	.	0.0508015	0.126738	0.102974	0.551612	0.759612	0.965962	0.444578	2.43106	0.159772	0.0343124	0.163858	1.18366	2.43106	74.0623	0.0830149	0.268394	0.191257	1.14871	1.66541	1.93644	0.863915	5.45761	0.299763	0.0545334	0.279711	2.50938	1.98264	0.0013368	0.284272	-0.769597	0.30592	0.990567	2.22009	0.00194909	0.373345	-0.456338	0.532462	0.714587	0.0013368	2.22009	XLOC_029242	Unannotated_TU
XLOC_038704	Chr6	83300995	83303087	2073	-	.	0.0415871	0.269752	0	0.957857	2.50288	0.576593	0.932597	1.88312	0.326982	0.674131	0.0894248	2.92797	2.92797	104.179	0.0679577	0.571254	0	1.99469	5.48743	1.15588	1.81225	4.22751	0.61348	1.07141	0.152651	6.20734	2.23399	0.000903512	0.235742	0.144845	0.835338	0.992086	2.22132	0.00222729	0.39754	0.0669232	0.927377	0.960071	0.000903512	2.23399	XLOC_038704	Unannotated_TU
XLOC_020264	Chr17	34684700	34685200	501	SYNDIG1|transcript:ENSSSCT00000007802	ENSSSCG00000007130	0	0.0858584	0	0.0566192	0	0.0681653	0.564707	0.177087	1.89415	0	0	0.348637	1.89415	30.0769	0	0.181822	0	0.117907	0	0.136649	1.09735	0.397552	3.55378	0	0	0.739115	0.0384793	0.932894	NA	-1.61048	0.0453742	NA	2.24028	0.00433897	0.576029	0.389477	0.636639	NA	0.00433897	2.24028	ENSSSCG00000007130	synapse differentiation inducing 1 [Source:HGNC SymbolAcc:HGNC:15885]
XLOC_027422	Chr3	6330975	6364373	1719	KPNA7|transcript:ENSSSCT00000008347	ENSSSCG00000007607	0	0.0250233	0.050828	0.181518	0	0.0794667	0.521179	0.335477	0.210304	0.169366	0.188721	0.330232	0.521179	22.2718	0	0.0529919	0.0944045	0.378002	0	0.159304	1.01277	0.753129	0.394569	0.269177	0.322153	0.700095	0.518508	0.448353	NA	-0.383147	0.57679	0.990567	2.32181	0.00220815	0.39754	1.36484	0.110957	NA	0.00220815	2.32181	ENSSSCG00000007607	karyopherin subunit alpha 7 [Source:HGNC SymbolAcc:HGNC:21839]
XLOC_018426	Chr15	141507975	141508224	250	-	.	0	0	0	5.10592	13.6641	0	1.32028	8.87207	0	0	0	10.3054	13.6641	63.9645	0	0	0	10.6328	29.9577	0	2.56561	19.9174	0	0	0	21.8475	0.651383	0.244742	0.918862	-0.0271387	0.964955	0.998175	2.32531	0.0030519	0.489378	-0.210311	0.786591	0.879975	0.0030519	2.32531	XLOC_018426	Unannotated_TU
XLOC_043738	Chr8	46328885	46330513	1629	-	.	0	0	0.0268181	0.0174133	0.0989151	0	0.057892	0.217853	0.638027	0.285957	0.398294	0.294865	0.638027	32.9414	0	0	0.0498101	0.0362623	0.216866	0	0.112497	0.489069	1.19706	0.454478	0.679903	0.625117	0.317404	0.571896	NA	0.11608	0.877136	0.9944	2.33739	0.00288242	0.473697	2.66915	0.00151631	0.0543423	0.00151631	2.66915	XLOC_043738	Unannotated_TU
XLOC_006068	Chr10	53686550	53686779	230	-	.	0.187413	0	0	0	0.560462	0	1.02507	3.85742	1.96474	1.01266	2.01497	1.13913	3.85742	15.9274	0.306253	0	0	0	1.22878	0	1.99193	8.65972	3.68621	1.60945	3.43963	2.41498	0.0865823	0.863214	NA	-0.268604	0.712327	NA	2.33823	0.00266498	0.447491	2.17041	0.0172766	NA	0.00266498	2.33823	XLOC_006068	Unannotated_TU
XLOC_041798	Chr7	67375096	67375598	503	-	.	0	0	0	0	0	0.47526	0	3.61585	0.898389	0.810331	0.829224	1.04175	3.61585	32.6511	0	0	0	0	0	0.952739	0	8.11741	1.68555	1.28788	1.41551	2.20853	0.419621	0.392266	NA	-0.220081	0.777215	0.990999	2.35622	0.00269511	0.449631	1.99391	0.0266167	NA	0.00269511	2.35622	XLOC_041798	Unannotated_TU
XLOC_016535	Chr15	87612596	87617586	2734	DLX1|transcript:ENSSSCT00000017370	ENSSSCG00000015953	0.0788315	0.0629335	0.0639161	0.487642	0.48328	0.137403	0.707123	0.730144	0.380156	0.149084	0.271218	0.431237	0.730144	48.0602	0.128819	0.133274	0.118714	1.01549	1.05957	0.275447	1.3741	1.63914	0.713243	0.236943	0.462979	0.914229	1.36076	0.0366018	0.918862	-0.811823	0.163482	0.990567	2.3752	0.000223461	0.0963079	0.117962	0.856404	0.919735	0.000223461	2.3752	ENSSSCG00000015953	distal-less homeobox 1 [Source:HGNC SymbolAcc:HGNC:2914]
XLOC_003893	Chr1	165937767	165938900	1134	-	.	0.26608	0.493118	1.04016	0.125072	0.0852554	2.68027	1.49692	3.83361	7.3721	7.65078	3.8416	2.2334	7.65078	323.114	0.434803	1.04428	1.93192	0.260456	0.186918	5.37305	2.90886	8.60626	13.8314	12.1596	6.55775	4.73483	0.225508	NA	NA	0.294819	0.663084	0.990567	2.38645	0.000291127	0.119496	2.29071	0.00550893	0.103028	NA	2.38645	XLOC_003893	Unannotated_TU
XLOC_027646	Chr3	26171646	26260679	3876	ACSM5|transcript:ENSSSCT00000027749	ENSSSCG00000026453;ENSSSCG00000007860;ENSSSCG00000007859	0.244662	2.25285	0.597366	4.41301	1.83748	1.11898	14.2213	2.07152	6.31899	1.29195	2.75006	3.03054	14.2213	1370.3	0.399804	4.77087	1.10951	9.18989	4.02857	2.24318	27.6353	4.65047	11.8556	2.05333	4.69444	6.42478	0.799712	0.17957	0.918862	-1.3198	0.0355278	0.803988	2.39532	0.000383911	0.137883	0.477585	0.39877	0.615004	0.000383911	2.39532	ENSSSCG00000007859	uromodulin [Source:HGNC SymbolAcc:HGNC:12559]
XLOC_027646	Chr3	26171646	26260679	3876	ACSM5|transcript:ENSSSCT00000027749	ENSSSCG00000026453;ENSSSCG00000007860;ENSSSCG00000007859	0.244662	2.25285	0.597366	4.41301	1.83748	1.11898	14.2213	2.07152	6.31899	1.29195	2.75006	3.03054	14.2213	1370.3	0.399804	4.77087	1.10951	9.18989	4.02857	2.24318	27.6353	4.65047	11.8556	2.05333	4.69444	6.42478	0.799712	0.17957	0.918862	-1.3198	0.0355278	0.803988	2.39532	0.000383911	0.137883	0.477585	0.39877	0.615004	0.000383911	2.39532	ENSSSCG00000026453	acyl-CoA synthetase medium-chain family member 5 [Source:HGNC SymbolAcc:HGNC:26060]
XLOC_027646	Chr3	26171646	26260679	3876	ACSM5|transcript:ENSSSCT00000027749	ENSSSCG00000026453;ENSSSCG00000007860;ENSSSCG00000007859	0.244662	2.25285	0.597366	4.41301	1.83748	1.11898	14.2213	2.07152	6.31899	1.29195	2.75006	3.03054	14.2213	1370.3	0.399804	4.77087	1.10951	9.18989	4.02857	2.24318	27.6353	4.65047	11.8556	2.05333	4.69444	6.42478	0.799712	0.17957	0.918862	-1.3198	0.0355278	0.803988	2.39532	0.000383911	0.137883	0.477585	0.39877	0.615004	0.000383911	2.39532	ENSSSCG00000007860	\protein disulfide isomerase like, testis expressed [Source:HGNC SymbolAcc:HGNC:27338]\""
XLOC_012720	Chr13	94693622	94693868	247	-	.	0	0.17415	0.176869	0.574215	0.652359	0.276525	0.763612	2.15516	3.84198	1.41445	2.06392	1.76789	3.84198	30.0769	0	0.368798	0.328505	1.19578	1.43026	0.554341	1.48387	4.83822	7.20827	2.24801	3.52319	3.74794	0.642728	0.355597	NA	-0.183095	0.801132	0.991212	2.39664	0.00193628	0.373345	1.91644	0.0133984	0.145698	0.00193628	2.39664	XLOC_012720	Unannotated_TU
XLOC_012140	Chr13	24008879	24009423	545	-	.	0	0	0	0	0	0	0.519116	1.30232	0.414578	0.213681	0.170071	0.881348	1.30232	12.7419	0	0	0	0	0	0	1.00876	2.92365	0.777825	0.339608	0.290318	1.86847	NA	NA	NA	-0.512126	0.499913	NA	2.40406	0.00222152	NA	2.69048	0.00424281	NA	NA	NA	XLOC_012140	Unannotated_TU
XLOC_029412	Chr3	96983731	96984770	1040	-	.	0.0414472	0.0827212	0	0.0545505	0.309871	0.164187	0.589413	0.469196	0.869019	0.615874	0.311934	0.671796	0.869019	28.6447	0.067729	0.175179	0	0.113599	0.679374	0.32914	1.14536	1.05332	1.63044	0.978822	0.532481	1.42422	0.662068	0.353261	NA	-0.156215	0.818566	0.99205	2.40962	0.00143805	0.312492	1.74104	0.0228742	0.18256	0.00143805	2.40962	XLOC_029412	Unannotated_TU
XLOC_026027	Chr2	125377585	125380856	3272	-	.	0.0263478	0.065732	0.0534066	0.0433469	0.84703	0.219183	0.172933	1.01682	0.317649	0.195755	0.254951	0.240221	1.01682	59.7277	0.0430551	0.139201	0.099194	0.090268	1.85707	0.43939	0.336048	2.2827	0.595968	0.311117	0.43521	0.509271	1.6044	0.020314	0.835283	-0.599008	0.356533	0.990567	2.41352	0.000429444	0.147154	-0.0126636	0.986937	0.992345	0.000429444	2.41352	XLOC_026027	Unannotated_TU
XLOC_049785	GL894441.2	18173	19882	1247	-	.	0.172835	0.586412	0.350334	0.227476	3.17872	6.32625	5.70979	0.320163	3.69629	2.42812	1.59808	8.05402	8.05402	177.002	0.28243	1.24185	0.650687	0.473708	6.96917	12.682	11.0954	0.71875	6.93493	3.85906	2.72798	17.0746	1.93581	0.0034104	0.405272	0.0586273	0.933031	0.997558	2.42061	0.000623533	0.184844	0.542273	0.460228	0.66127	0.000623533	2.42061	XLOC_049785	Unannotated_TU
XLOC_048679	GL893573.1	41404	42706	1216	-	.	0.0708964	1.52109	0.71853	0.209948	0.821565	0.589775	7.52277	16.5622	0.706078	1.05347	0.571683	6.49974	16.5622	361.552	0.115852	3.22122	1.33455	0.437206	1.80124	1.18231	14.6184	37.1812	1.32473	1.6743	0.975882	13.7795	-0.497469	0.450822	0.921764	-1.19901	0.0843606	0.990567	2.42453	0.000574482	0.174771	2.1312	0.00177491	0.0590802	0.000574482	2.42453	XLOC_048679	Unannotated_TU
XLOC_029678	Chr3	134206720	134207096	377	-	.	0	0	0	0	0.0854816	0	2.00119	2.118	0.119865	0	0	3.35898	3.35898	21.7352	0	0	0	0	0.187414	0	3.88876	4.75481	0.224888	0	0	7.12109	0.192591	0.624552	NA	-0.312361	0.69788	NA	2.44533	0.00186305	0.36648	1.77089	NA	NA	NA	2.44533	XLOC_029678	Unannotated_TU
XLOC_032313	Chr4	126004951	126007606	1280	-	.	0	0.268844	0.409562	0.709156	0	0.85377	1.80508	1.69817	1.97702	0.68236	0.10862	1.67162	1.97702	80.205	0	0.569331	0.760694	1.47678	0	1.71153	3.50767	3.81231	3.70925	1.08449	0.185418	3.54385	0.529849	0.462279	0.924442	-1.00985	0.121131	0.990567	2.45944	0.000285078	0.1189	0.713329	0.406322	0.621266	0.000285078	2.45944	XLOC_032313	Unannotated_TU
XLOC_040218	Chr7	4426595	4428402	599	-	.	0.143923	0.215434	0.0729326	0	0.161402	0	0	3.70287	5.35629	0	0.0773696	1.67669	5.35629	101.689	0.235186	0.456225	0.13546	0	0.353864	0	0	8.31275	10.0494	0	0.132073	3.5546	-0.572599	0.390827	NA	-1.47537	0.0662427	0.990567	2.46675	0.00139697	0.306137	1.4833	0.11419	NA	0.00139697	2.46675	XLOC_040218	Unannotated_TU
XLOC_015018	Chr14	118081765	118296197	8188	SLIT1|transcript:ENSSSCT00000011502	ENSSSCG00000010512	1.74779	0.0840548	0.581564	0.214791	3.03846	1.89356	10.2334	26.1839	4.91736	0.0853367	0.447143	9.03947	26.1839	3848.85	2.85607	0.178003	1.08016	0.447292	6.66165	3.79596	19.8858	58.7815	9.22589	0.135628	0.763289	19.1638	0.147553	0.83002	0.975829	-1.66107	0.0237524	0.660039	2.48323	0.000474245	0.153294	0.632699	0.44433	0.649931	0.000474245	2.48323	ENSSSCG00000010512	slit guidance ligand 1 [Source:HGNC SymbolAcc:HGNC:11085]
XLOC_041276	Chr7	2341612	2342437	826	-	.	0	0	0	0	0	0.165379	0.57086	0.805575	0.218833	0.211482	0.056107	0.687249	0.805575	11.9455	0	0	0	0	0	0.331531	1.10931	1.80848	0.410571	0.336113	0.0957767	1.45698	0.32992	0.463463	NA	-0.478523	0.529605	NA	2.50051	0.00145577	NA	1.50141	0.109568	NA	0.00145577	2.50051	XLOC_041276	Unannotated_TU
XLOC_035253	Chr6	40229998	40243498	2561	\DMKN|transcript:ENSSSCT00000003185,DMKN|transcript:ENSSSCT00000028781\""	ENSSSCG00000002883	0.0168313	0.151166	0.22176	3.37825	0.402675	0.520063	3.36939	0.155893	0.811672	0.613884	0.0180962	0.187557	3.37825	214.512	0.0275042	0.320124	0.411882	7.03505	0.882842	1.04255	6.54748	0.349973	1.52285	0.97566	0.0308909	0.397624	2.22402	NA	NA	-1.34112	0.0824982	0.990567	2.5112	0.000597685	0.179715	-1.1617	NA	NA	NA	2.5112	ENSSSCG00000002883	dermokine [Source:HGNC SymbolAcc:HGNC:25063]
XLOC_010071	Chr13	27103066	27106541	710	RPL14|transcript:ENSSSCT00000012340	ENSSSCG00000011272	0.0607113	0	0	0.878954	0.0453895	0.0961994	0	1.56198	3.11868	2.78839	2.80677	0.553522	3.11868	73.7308	0.0992086	0	0	1.83038	0.099514	0.192848	0	3.50658	5.85122	4.43164	4.79126	1.17348	1.01939	0.143419	NA	0.421507	0.590131	0.990567	2.51164	0.00137353	0.306137	2.53963	0.00214471	0.0660481	0.00137353	2.53963	ENSSSCG00000011272
XLOC_004442	Chr1	268997549	268999970	2422	-	.	0	0.0177601	0.126262	0.117119	0.119752	0.0846015	0.681402	2.91218	0.0186577	0.072124	0.0382695	0.667081	2.91218	126.623	0	0.0376107	0.234511	0.243895	0.262549	0.169598	1.32412	6.53769	0.0350053	0.114628	0.0653274	1.41422	0.483293	0.502456	NA	-1.37211	0.0765437	0.990567	2.52128	0.00106174	0.260968	1.10061	0.168515	0.415223	0.00106174	2.52128	XLOC_004442	Unannotated_TU
XLOC_017673	Chr15	14140618	14141219	602	-	.	0.0716031	0.142907	0.145138	0.04712	0.0535325	0.113458	1.25324	4.27392	0.450388	0.0967244	0.153968	0.725362	4.27392	46.1894	0.117007	0.302635	0.26957	0.0981252	0.117367	0.227446	2.43532	9.59474	0.845013	0.153726	0.262829	1.53778	-0.416353	0.550043	NA	-1.71001	0.0206622	0.612924	2.53205	0.000532685	0.166709	1.49595	0.104294	NA	0.000532685	2.53205	XLOC_017673	Unannotated_TU
XLOC_009765	Chr12	54062289	54062559	271	-	.	0	0	0.322411	0.104672	2.85401	0.252035	4.34991	7.36611	0.166749	0	0.171013	4.18943	7.36611	35.8366	0	0	0.598824	0.217975	6.25726	0.505248	8.45286	16.5365	0.312852	0	0.291924	8.88165	1.03703	0.139199	NA	-0.912358	0.252693	0.990567	2.54405	0.00106562	0.260968	0.2583	0.7816	NA	0.00106562	2.54405	XLOC_009765	Unannotated_TU
XLOC_032617	Chr5	9948733	10394717	2722	-	.	0	0	0.0320989	0.0208422	0.118393	0.0627311	0.242521	1.12449	0.0166014	0.149742	0	0.0802108	1.12449	54.9495	0	0	0.0596184	0.0434029	0.25957	0.125755	0.471273	2.52443	0.0311473	0.237988	0	0.170048	0.827142	0.236446	NA	-1.15807	0.145124	0.990567	2.54921	0.00106975	0.260968	0.541815	0.550209	NA	0.00106975	2.54921	.
XLOC_004494	Chr1	276835584	276837364	1743	-	.	0	0	0	1.87155	0.129424	0.215524	0.459898	0.0763517	0.25926	0.0334068	0.4786	1.02716	1.87155	61.7114	0	0	0	3.89742	0.283755	0.432055	0.893685	0.171406	0.48642	0.0530942	0.816987	2.17759	2.86798	NA	NA	0.512238	0.498051	0.990567	2.57051	0.00106483	0.260968	-0.138609	0.867617	0.925807	NA	2.86798	XLOC_004494	Unannotated_TU
XLOC_017672	Chr15	13108536	13110033	1481	-	.	0.0582107	0.348535	0.0589961	0	0.34816	0.161415	0.986998	1.5276	1.92229	0.511117	0.250341	0.707632	1.92229	90.2307	0.0951224	0.738093	0.109576	0	0.763321	0.323584	1.91796	3.42939	3.60657	0.81233	0.427341	1.50019	-0.0905188	0.900077	0.984227	-1.27727	0.0363288	0.815805	2.57808	0.000139835	0.0682262	1.53434	0.0640976	0.279923	0.000139835	2.57808	XLOC_017672	Unannotated_TU
XLOC_044919	Chr9	97441087	97446252	3269	-	.	0	0	0	1.38838	0	0.647706	0.10097	1.13988	0	0	0	0	1.38838	85.8594	0	0	0	2.89123	0	1.29844	0.196208	2.55897	0	0	0	0	0.610038	0.265572	0.918862	-2.38882	0.00297006	0.196215	2.58034	0.00102698	0.260968	-1.03485	0.213402	0.457188	0.00102698	2.58034	XLOC_044919	Unannotated_TU
XLOC_030631	Chr4	15363805	15401393	1229	-	.	0	0	0	0	0	0	0.306936	0.108284	0.772147	0.0473784	0.188545	0.390834	0.772147	30.0769	0	0	0	0	0	0	0.596446	0.243092	1.44869	0.0752996	0.321853	0.828573	NA	NA	NA	-0.735793	0.341116	NA	2.6335	0.000796837	0.219207	2.86949	0.0022391	NA	NA	NA	XLOC_030631	Unannotated_TU
XLOC_021673	Chr18	54801425	54803619	780	-	.	0.0552629	0	0.112017	0	0	0.0437831	0.120905	0.909955	3.47607	0.52256	0.356495	0.335898	3.47607	85.934	0.0903053	0	0.208053	0	0	0.0877706	0.234946	2.04281	6.52176	0.830516	0.60855	0.712109	-0.39475	0.476738	NA	-1.19216	0.119966	0.990567	2.64137	0.000629039	0.184844	3.09785	0.000623887	NA	0.000623887	3.09785	XLOC_021673	Unannotated_TU
XLOC_021672	Chr18	54754615	54777419	8575	-	.	0	0.0250817	0.0101893	0.0297721	0.0601312	0.0238956	0.0439912	0.522495	0.0843176	0.0814853	0.054046	0.45831	0.522495	80.4333	0	0.0531155	0.0189249	0.0619991	0.131834	0.0479028	0.0854848	1.17298	0.158196	0.129506	0.0922583	0.971624	0.790739	0.270477	NA	-0.0554577	0.937208	0.997984	2.65365	0.000334828	0.128888	2.20926	0.00130237	0.051684	0.000334828	2.65365	XLOC_021672	Unannotated_TU
XLOC_048946	GL893783.2	1549	2486	892	-	.	0	0	0	0	0	0	0.951518	1.29301	0.0506603	0.0652781	0	0	1.29301	21.0996	0	0	0	0	0	0	1.84902	2.90275	0.0950481	0.103748	0	0	NA	NA	NA	-2.05718	0.0104654	NA	2.65784	0.000709877	0.201722	0.568541	0.403816	NA	NA	NA	XLOC_048946	Unannotated_TU
XLOC_039915	Chr7	92865618	92867364	745	-	.	0	0	0.175919	0.114226	0.129771	0.87096	0.443049	1.36951	2.18363	2.34475	1.7418	0.234452	2.34475	65.0566	0	0	0.326741	0.237871	0.284516	1.74599	0.860944	3.07449	4.09689	3.72657	2.97332	0.497042	0.941697	0.185149	NA	0.33312	0.653507	0.990567	2.7161	0.000365207	0.134913	2.11232	0.010864	0.134111	0.000365207	2.7161	.
XLOC_008552	Chr12	22822383	22837059	1771	gene:ENSSSCG00000017490|transcript:ENSSSCT00000019043	ENSSSCG00000017490	0	0.0242886	0.0493356	4.83716	0.163771	0.0964167	0.239626	0.0250482	2.34748	0.0986359	0	0.123283	4.83716	162.06	0	0.0514359	0.0916326	10.0732	0.359059	0.193284	0.465647	0.0562319	4.40431	0.156764	0	0.261361	2.75092	NA	NA	-2.01239	0.0117682	0.446319	2.7462	0.000428822	0.147154	-2.5589	NA	NA	NA	2.75092	ENSSSCG00000017490
XLOC_032355	Chr4	131481858	131482062	205	-	.	0	0	0	0	0	0	5.06032	12.5507	0	0	0	0	12.5507	46.1894	0	0	0	0	0	0	9.83336	28.1758	0	0	0	0	NA	NA	NA	-2.54657	0.00155526	0.130007	2.75312	0.000455501	0.149336	NA	NA	NA	NA	NA	XLOC_032355	Unannotated_TU
XLOC_031460	Chr4	1761934	1765123	3190	-	.	0	0	0	0	0	0.0107056	0.221723	1.11248	0	0	0	0.0410659	1.11248	63.7095	0	0	0	0	0	0.0214612	0.430857	2.49747	0	0	0	0.0870603	0.198494	0.615998	NA	-2.17235	0.00693258	0.337243	2.76437	0.000432489	0.147154	0.327735	0.64659	NA	0.000432489	2.76437	XLOC_031460	Unannotated_TU
XLOC_000632	Chr1	147287596	147295539	6143	gene:ENSSSCG00000030198|transcript:ENSSSCT00000032071	ENSSSCG00000030198	0.0912202	0.0210069	0.718273	0.785001	0.120659	0.778302	1.95735	1.06153	9.56302	2.55927	2.51978	1.33638	9.56302	1861.9	0.149063	0.0444863	1.33407	1.63473	0.264539	1.56024	3.80358	2.38308	17.942	4.0675	4.30136	2.83313	0.499749	0.462129	0.924442	-0.665061	0.342333	0.990567	2.79869	0.00017457	0.0778311	2.34224	0.000405004	0.0256741	0.00017457	2.79869	ENSSSCG00000030198
XLOC_011980	Chr13	213445801	213492736	2085	IGSF5|transcript:ENSSSCT00000013203	ENSSSCG00000012071	0	0.0206307	0.104764	2.29923	0.0463691	0.311206	1.35692	0.468071	0.346774	0.97745	0.533461	0.146603	2.29923	90.689	0	0.0436897	0.194582	4.78804	0.101662	0.623866	2.63681	1.0508	0.650613	1.55348	0.910636	0.310801	2.17748	0.00231442	0.355994	0.0459726	0.948711	0.997984	2.80673	0.000121854	0.0617846	0.166687	0.844286	0.912602	0.000121854	2.80673	ENSSSCG00000012071	immunoglobulin superfamily member 5 [Source:HGNC SymbolAcc:HGNC:5952]
XLOC_033144	Chr5	84105579	84269879	2495	-	ENSSSCG00000000853	0	0	0	0.0113692	0.348744	0.205315	0.151192	1.1379	0.0181118	0.933516	0.427223	0.332533	1.1379	86.7421	0	0	0	0.0236759	0.764602	0.41159	0.2938	2.55453	0.0339811	1.48366	0.729285	0.704974	1.91818	0.0073625	NA	0.733749	0.329524	0.990567	2.80999	0.00034033	0.128888	1.85339	0.0190182	0.168224	0.00034033	2.80999	ENSSSCG00000000853
XLOC_001296	Chr1	301056413	301069699	2506	-	.	0.0172007	0.0858241	0.156895	0.215067	0.244335	0.62687	0.583298	0.619558	1.82126	0.325296	1.88632	1.58566	1.88632	161.969	0.0281078	0.18175	0.291407	0.447867	0.535692	1.25667	1.13348	1.39088	3.41703	0.517001	3.22002	3.36163	1.24386	0.0600336	0.918862	0.230931	0.730815	0.990567	2.8255	4.62e-05	0.0318709	2.05733	0.0017054	0.0576952	4.62e-05	2.8255	XLOC_001296	Unannotated_TU
XLOC_030308	Chr4	106423937	106429815	2890	LINGO4|transcript:ENSSSCT00000027984	ENSSSCG00000026259	0	0.0595364	0.0151165	0.0981531	0.10036	0.212704	0.652637	1.04377	0.0781816	0.584295	0.20847	0.725261	1.04377	62.888	0	0.12608	0.0280764	0.204399	0.220033	0.426401	1.26822	2.34322	0.146683	0.928634	0.355865	1.53756	1.18815	0.0973654	NA	0.0734347	0.913004	0.99639	2.86956	0.000103674	0.0576847	2.12267	0.000893714	0.0412325	0.000103674	2.86956	ENSSSCG00000026259	leucine rich repeat and Ig domain containing 4 [Source:HGNC SymbolAcc:HGNC:31814]
XLOC_014071	Chr14	109700941	109734529	3774	LIPM|transcript:ENSSSCT00000011429	ENSSSCG00000010444	0	0	0.0231514	2.18722	0.0085391	0	0.137436	0.152805	0.419082	0.108001	0	0.0115704	2.18722	156.157	0	0	0.0429998	4.55479	0.0187215	0	0.267069	0.343039	0.786275	0.171649	0	0.0245295	0.470307	NA	NA	-1.35419	0.0862789	0.990567	2.87998	0.00015964	0.0737165	-0.738422	NA	NA	NA	2.87998	ENSSSCG00000010444	lipase family member M [Source:HGNC SymbolAcc:HGNC:23455]
XLOC_049424	GL894091.2	46911	48943	2033	-	.	0	0	0	0.0976703	0.253628	0.0503947	0.48707	0.283662	0.133366	0.0859244	0.0683882	1.35318	1.35318	47.2178	0	0	0	0.203394	0.556064	0.101025	0.946488	0.636807	0.25022	0.136561	0.116741	2.86875	1.6006	0.0234479	NA	0.305989	0.681845	0.990567	2.93176	0.000169532	0.076911	1.4798	0.0719956	0.293147	0.000169532	2.93176	XLOC_049424	Unannotated_TU
XLOC_019972	Chr17	48370454	48406693	1343	-	.	0.0320961	0.0320291	0	0	0	0.152572	0.0351102	2.27912	1.27862	3.38182	6.86712	0	6.86712	315.997	0.0524483	0.067828	0	0	0	0.305858	0.0682271	5.11652	2.39892	5.37481	11.7224	0	0.135662	0.818911	NA	0.685368	0.369941	0.990567	2.94183	0.000129762	0.0645293	0.852885	0.283966	0.52043	0.000129762	2.94183	XLOC_019972	Unannotated_TU
XLOC_034808	Chr5	84271594	84273140	1311	-	.	0.0328795	0.0984326	0	0.0216371	0.344143	0	1.04305	1.92871	0.37916	0.755055	0.81306	0.732776	1.92871	45.393	0.0537286	0.208451	0	0.0450582	0.754515	0	2.02688	4.32986	0.711375	1.20003	1.38792	1.55349	0.341026	0.615578	NA	-0.115565	0.853031	0.992086	2.977	3.89e-05	0.028762	2.40716	0.0041077	0.0906443	3.89e-05	2.977	XLOC_034808	Unannotated_TU
XLOC_048745	GL893648.1	33267	34555	878	-	.	0.0490946	0	0.049757	0	0	0.350065	2.20191	1.76835	0.25734	1.3927	2.53363	2.28778	2.53363	76.2205	0.0802257	0	0.0924154	0	0	0.701765	4.2788	3.96986	0.482819	2.21345	4.325	4.85013	0.280426	0.649142	NA	0.697887	0.281987	0.990567	3.02448	5.45e-05	0.0361484	3.51737	1.67e-05	0.0028577	1.67e-05	3.51737	XLOC_048745	Unannotated_TU
XLOC_037793	Chr6	12612015	12612244	230	-	.	0.187413	0.374044	0.189942	0	1.96162	1.03937	3.0752	4.82177	8.44837	2.02532	0.201497	3.22754	8.44837	61.586	0.306253	0.792113	0.352786	0	4.30073	2.0836	5.9758	10.8246	15.8507	3.21889	0.343963	6.84244	0.651353	0.361285	NA	-1.21643	0.0895105	0.990567	3.03933	2.5e-05	0.0225964	0.86175	0.336005	0.563959	2.5e-05	3.03933	XLOC_037793	Unannotated_TU
XLOC_027302	Chr3	132674214	132699526	1525	-	.	0.0282656	0	0	0.0186008	0.0211322	0.0447879	1.63876	0.639952	0.118528	0.0763647	0.425457	0.887652	1.63876	62.1266	0.0461889	0	0	0.0387353	0.0463311	0.0897851	3.18448	1.43666	0.222381	0.121368	0.72627	1.88184	0.146444	0.803041	NA	-0.545864	0.456385	0.990567	3.05839	6.53e-05	0.0421939	3.1781	0.000119366	0.0114572	6.53e-05	3.1781	XLOC_027302	Unannotated_TU
XLOC_004013	Chr1	192958564	192958840	277	-	.	0	0	0.157713	0	0	0	6.97933	10.8899	0.163137	33.2131	36.8078	7.09388	36.8078	349.344	0	0	0.292927	0	0	0	13.5624	24.4473	0.306076	52.7864	62.8323	15.0391	-0.292285	0.469673	NA	1.93268	0.00857012	0.381557	3.16039	4.22e-05	0.0302998	7.12962	4.48e-19	3.64e-15	4.48e-19	7.12962	XLOC_004013	Unannotated_TU
XLOC_016978	Chr15	12842871	12959232	1409	-	.	0	0	0	0.0201322	0.205847	0.0484752	0.334656	0.661155	0.57729	0.206629	0.0657834	0.216939	0.661155	25.7802	0	0	0	0.0419243	0.451309	0.0971769	0.650312	1.48426	1.0831	0.3284	0.112295	0.459914	0.927958	0.146106	NA	-1.13995	0.109752	0.990567	3.26092	2.35e-05	0.0225964	0.947443	0.28411	NA	2.35e-05	3.26092	.
XLOC_031121	Chr4	105815758	105837356	470	-	.	0	0	0	0	0.411403	0.653951	1.40456	0.283151	5.57651	1.2389	0.295815	0.557448	5.57651	83.0695	0	0	0	0	0.901978	1.31096	2.72937	0.63566	10.4626	1.969	0.504967	1.1818	0.943549	0.138745	NA	-1.13455	0.141232	0.990567	3.26788	2.69e-05	0.0225964	1.14312	0.198166	NA	2.69e-05	3.26788	XLOC_031121	Unannotated_TU
XLOC_030943	Chr4	95432168	95441271	1334	-	.	0.0646252	0.0967355	0.163743	0.021264	0.0724735	1.04961	1.90874	1.69593	2.06636	0.436492	0.277927	0.0982011	2.06636	87.3662	0.105604	0.204857	0.304126	0.0442814	0.158894	2.10413	3.70912	3.80729	3.87688	0.693727	0.474432	0.208188	0.746123	0.300049	0.918862	-1.91193	0.0043391	0.248921	3.28802	3.05e-07	0.000563534	0.247846	0.781096	0.876623	3.05e-07	3.28802	XLOC_030943	Unannotated_TU
XLOC_005383	Chr10	28240394	28276509	1755	PKP1|transcript:ENSSSCT00000029374	ENSSSCG00000030694	0	0.04902	0.0248927	15.7429	0	0.116755	1.23592	0.0252765	3.93955	0	0	0.0497627	15.7429	522.669	0	0.10381	0.046234	32.7838	0	0.234055	2.40167	0.0567446	7.39133	0	0	0.105498	0.749657	NA	NA	-3.29422	3.36e-05	0.00865991	3.30046	1.92e-05	0.019866	-0.865626	NA	NA	NA	3.30046	ENSSSCG00000030694	plakophilin 1 [Source:HGNC SymbolAcc:HGNC:9023]
XLOC_051710	GL896312.2	98600	106586	1503	gene:ENSSSCG00000026162|transcript:ENSSSCT00000023046	ENSSSCG00000026162	0.114717	0.171717	0.0581326	0.0377462	0.278739	0.477157	5.64707	0.885436	7.81712	9.45286	7.92449	0.522955	9.45286	529.127	0.18746	0.363645	0.107972	0.0786046	0.61112	0.956542	10.9735	1.98776	14.6664	15.0236	13.5274	1.10867	0.423871	0.54956	0.93483	0.423647	0.570648	0.990567	3.90148	2.47e-08	7.1e-05	4.07825	3.66e-07	0.000156529	2.47e-08	4.07825	ENSSSCG00000026162
XLOC_031458	Chr4	1752084	1758436	6336	-	.	0	0	0	0	0	0.0592896	0.543272	3.13659	0.0071321	0.174611	0.226748	0.165404	3.13659	356.773	0	0	0	0	0	0.118856	1.0557	7.04149	0.0133811	0.277513	0.387067	0.35066	0.583124	0.289202	NA	-1.36114	0.0740119	0.990567	3.92237	3.72e-07	0.00064212	2.74817	0.00138641	0.0530654	3.72e-07	3.92237	XLOC_031458	Unannotated_TU
XLOC_049165	GL893964.1	17158	21656	1841	gene:ENSSSCG00000024422|transcript:ENSSSCT00000024149	ENSSSCG00000024422	0.374623	0.514031	0.237298	0.107856	0.175049	0.296802	4.45661	12.843	14.7275	13.7584	6.09199	10.0332	14.7275	943.32	0.612173	1.08856	0.440742	0.224606	0.383786	0.594991	8.66021	28.832	27.6316	21.8665	10.3992	21.2704	-1.0758	0.0880922	0.918862	0.0902109	0.879265	0.994446	3.92609	1.51e-10	9.77e-07	5.70494	6.23e-23	1.52e-18	6.23e-23	5.70494	ENSSSCG00000024422
XLOC_050657	GL895405.2	11550	11784	235	-	.	0	0	0	0	0	0.145323	4.21367	13.78	2.69211	7.18559	0	8.54754	13.78	62.888	0	0	0	0	0	0.291324	8.18812	30.9355	5.0509	11.4202	0	18.1209	0.198494	0.615998	NA	-0.0855698	0.910055	0.99639	3.97111	1.21e-07	0.000294692	3.87058	1.84e-05	0.00298929	1.21e-07	3.97111	XLOC_050657	Unannotated_TU
XLOC_037971	Chr6	39891339	39891560	222	-	.	0	0	0	3.44995	0.145165	0.153832	9.13324	12.1891	6.92083	4.72119	7.72407	2.95046	12.1891	58.7533	0	0	0	7.18435	0.318265	0.308383	17.748	27.3639	12.9848	7.5035	13.1853	6.25501	1.34462	NA	NA	-0.397035	0.522241	0.990567	4.57419	2.8e-10	1.45e-06	2.04163	0.0149336	0.152989	NA	4.57419	XLOC_037971	Unannotated_TU
