# Supplementary material for: Distinct Patterns of PPARγ Promoter Usage, Lipid Degradation Activity, and Gene Expression in Subcutaneous Adipose Tissue of Lean and Obese Swine
Source: Int J Mol Sci. 2018 Dec 5;19(12):3892. doi: 10.3390/ijms19123892 (PMC6321263; doi:10.3390/ijms19123892)
Supplement: Supplementary file 1 [file ijms-19-03892-s001.zip › Supplemental Table 7. Differentically expressed genes between Min and DL at the 16-week stage.xlsx]

## Sheet: NormalizedFPKM.DiffExpGenes.Min
Supplemental Table 5. Differentically expressed genes between Min and DL at the 16-week stage
TrackID	Chromosome	Start_AssambledTU	End_AssambledTU	MaxIsoformLength	CuffAssignedIDlist	OverlappedAnnotatedGene	NormalizedFPKM_Min4W_r1	NormalizedFPKM_Min4W_r2	NormalizedFPKM_Min4W_r3	NormalizedFPKM_Min16W_r1	NormalizedFPKM_Min16W_r2	NormalizedFPKM_Min16W_r3	NormalizedFPKM_DL4W_r1	NormalizedFPKM_DL4W_r2	NormalizedFPKM_DL4W_r3	NormalizedFPKM_DL16W_r1	NormalizedFPKM_DL16W_r2	NormalizedFPKM_DL16W_r3	MaxFPKM	Maxcount	Normalized_TPM_Min4W_r1	Normalized_TPM_Min4W_r2	Normalized_TPM_Min4W_r3	Normalized_TPM_Min16W_r1	Normalized_TPM_Min16W_r2	Normalized_TPM_Min16W_r3	Normalized_TPM_DL4W_r1	Normalized_TPM_DL4W_r2	Normalized_TPM_DL4W_r3	Normalized_TPM_DL16W_r1	Normalized_TPM_DL16W_r2	Normalized_TPM_DL16W_r3	Log2Foldchange_Min4W_vs_Min16W	Pvalue_Min4W_vs_Min16W	adjPvalue_Min4W_vs_Min16W	Log2Foldchange_DL4W_vs_DL16W	Pvalue_DL4W_vs_DL16W	adjPvalue_DL4W_vs_DL16W	Log2Foldchange_Min4W_vs_DL4W	Pvalue_Min4W_vs_DL4W	adjPvalue_Min4W_vs_DL4W	Log2Foldchange_Min16W_vs_DL16W	Pvalue_Min16W_vs_DL16W	adjPvalue_Min16W_vs_DL16W	MinPvalue	MaxFoldChange	GeneAnnoatedID	Annotation
XLOC_039102	Chr6	152691135	152691582	448	-	.	21.0714	20.0673	14.7247	20.5149	47.4047	24.3934	0.105252	0	0	0	0	0	47.4047	397.666	34.4329	42.4965	27.3488	42.7212	103.932	48.9008	0.204529	0	0	0	0	0	0.143694	0.77921	0.968127	-0.289768	0.552547	NA	-5.75518	1.74e-17	2.25e-13	-6.97421	4.14e-20	5.06e-16	4.14e-20	6.97421	XLOC_039102	Unannotated_TU
XLOC_046327	Chr9	10398819	10405535	6521	-	.	0.118983	0.197892	0.656539	1.37894	0.948857	1.02122	0.0361547	0	0.0207893	0.0178586	0.00710695	0.0133927	1.37894	170.109	0.194431	0.419075	1.21941	2.87159	2.08032	2.04722	0.0702569	0	0.0390046	0.0283831	0.0121318	0.0283926	1.24873	0.0188377	0.812699	-0.216133	0.786424	NA	-2.5832	0.000343913	0.128888	-5.02475	3.09e-15	1.51e-11	3.09e-15	5.02475	XLOC_046327	Unannotated_TU
XLOC_023617	Chr2	2730111	2731280	1126	-	.	0	0	0	2.16652	2.69032	0.940208	0.0418766	0	0	0	0	0	2.69032	56.7233	0	0	0	4.51167	5.89837	1.88481	0.0813757	0	0	0	0	0	4.06567	2.32e-09	3.24e-05	-0.289768	0.552547	NA	0.307827	0.512016	NA	-4.74534	2.05e-08	1.61e-05	2.32e-09	4.74534	XLOC_023617	Unannotated_TU
XLOC_041666	Chr7	54604460	54606056	1596	-	.	0.0540163	0.700746	0.875922	0.675387	1.23172	1.58343	0	0.0555894	0	0	0	0.0273601	1.58343	47.2034	0.0882683	1.48397	1.62688	1.40646	2.70047	3.17426	0	0.124795	0	0	0	0.0580039	0.682421	0.264625	0.918862	-0.123718	0.816496	NA	-2.49514	0.00128308	0.295936	-4.23506	2.41e-07	0.000112976	2.41e-07	4.23506	XLOC_041666	Unannotated_TU
XLOC_015512	Chr14	45245710	45245966	257	-	.	0.838619	0.836868	5.77955	4.63573	5.1412	4.91665	0	2.93434	0	0	0	0	5.77955	30.2417	1.37039	1.77224	10.7346	9.65368	11.2718	9.85627	0	6.58745	0	0	0	0	0.51271	0.413547	0.919869	-0.831517	NA	NA	-0.833779	0.288193	0.999976	-4.19292	1.3e-06	0.000428041	NA	4.19292	XLOC_015512	Unannotated_TU
XLOC_034470	Chr5	38327043	38329194	2140	-	.	0.181283	0.562814	0.857401	2.55826	2.28899	1.21283	0.0440682	0.310937	1.2881	0.0816281	0.0216563	0.020405	2.55826	103.568	0.296235	1.19187	1.59248	5.32746	5.01848	2.43133	0.0856346	0.698038	2.41671	0.129733	0.036968	0.043259	1.3694	0.0094617	0.643333	-2.07296	0.00849955	0.380451	0.327546	0.657422	0.999976	-4.10089	3.09e-09	3.27e-06	3.09e-09	4.10089	XLOC_034470	Unannotated_TU
XLOC_014263	Chr14	143242538	143281473	869	-	.	5.85316	4.80145	2.56389	4.04766	4.1164	3.22251	0	0.153143	0.0520011	0.201017	0	0	5.85316	175.422	9.56467	10.168	4.762	8.42905	9.02497	6.46008	0	0.343798	0.0975638	0.319482	0	0	-0.685168	0.203478	0.918862	0.154875	0.825737	NA	-4.29203	5.08e-10	1.88e-06	-4.02231	6.95e-08	4.42e-05	5.08e-10	4.29203	XLOC_014263	Unannotated_TU
XLOC_009705	Chr12	49913004	49915554	2273	-	.	0.0379279	0.492033	0	1.02333	0.708899	0.751227	0.0414897	0.117097	0	0	0	0.0384221	1.02333	44.0029	0.0619781	1.04198	0	2.13104	1.55422	1.50596	0.0806239	0.262878	0	0	0	0.0814555	1.28724	0.0607183	0.918862	-0.507363	0.471726	NA	-0.816319	0.297585	NA	-4.01751	3.23e-07	0.000140686	3.23e-07	4.01751	XLOC_009705	Unannotated_TU
XLOC_033154	Chr5	85480080	85485057	3814	-	.	0.12432	0.43985	0.607077	1.06355	0.599918	0.644693	0.0494526	0.0697855	0.0710891	0	0	0.0572454	1.06355	76.7368	0.203151	0.93147	1.12754	2.21479	1.31529	1.2924	0.0960975	0.156665	0.133376	0	0	0.121361	0.591189	0.262532	0.918862	-0.934998	0.24425	NA	-1.86003	0.00496641	0.617435	-3.9344	9.43e-08	5.21e-05	9.43e-08	3.9344	XLOC_033154	Unannotated_TU
XLOC_030615	Chr4	7571121	7575438	837	-	.	1.39049	0.102784	0	5.79525	0.269517	0.693624	0	0.0529992	0	0	0	0	5.79525	91.7622	2.2722	0.217666	0	12.0683	0.590901	1.39049	0	0.118981	0	0	0	0	0.614142	0.393985	0.919869	-0.253008	0.595845	NA	-1.83135	NA	NA	-3.88904	1.74e-05	0.00289482	NA	3.88904	XLOC_030615	Unannotated_TU
XLOC_011122	Chr13	32925179	32944670	2538	gene:ENSSSCG00000022834|transcript:ENSSSCT00000024475	ENSSSCG00000022834	0.288726	0.5254	0.309834	0.882952	0.355533	0.861171	0.46447	0.0349569	0	0	0	0.0344104	0.882952	42.3931	0.471808	1.11264	0.575466	1.83871	0.779487	1.72636	0.902571	0.0784766	0	0	0	0.0729505	0.395294	0.477371	0.926002	-1.38019	NA	NA	-0.720983	0.345224	0.999976	-3.86286	1.76e-06	0.000524628	NA	3.86286	ENSSSCG00000022834
XLOC_013074	Chr13	154218180	154219862	1683	-	.	0.0512241	0.17891	0.0519152	1.70231	0.382966	0.568165	0.0280172	0.0263579	0.0537005	0	0	0.0259458	1.70231	54.1987	0.0837054	0.378878	0.0964239	3.54498	0.839631	1.13898	0.0544439	0.0591722	0.100752	0	0	0.0550054	1.99027	0.00246583	0.359528	-0.515214	0.453846	NA	-0.576804	0.462941	NA	-3.7987	9.4e-06	0.0018647	9.4e-06	3.7987	XLOC_013074	Unannotated_TU
XLOC_014255	Chr14	141831969	141983156	1209	PLPP4|transcript:ENSSSCT00000011692	ENSSSCG00000010691	0	0.569264	0.903363	2.86243	2.1591	0.225977	0.0780033	0.0366918	0.0747543	0	0	0.0722362	2.86243	65.4678	0	1.20553	1.67785	5.96088	4.7337	0.45301	0.151578	0.0823712	0.140253	0	0	0.153142	1.06891	0.121805	0.918862	-0.476715	0.510987	NA	-1.394	0.0742925	0.999976	-3.75609	1.13e-05	0.00212111	1.13e-05	3.75609	ENSSSCG00000010691	phospholipid phosphatase 4 [Source:HGNC SymbolAcc:HGNC:23531]
XLOC_040703	Chr7	58866689	58876740	1650	-	.	2.89979	5.21394	5.03058	1.08307	0.253906	11.5492	0.0285776	0	0	0.105869	0.0280875	0	11.5492	355.939	4.73857	11.0416	9.34347	2.25545	0.556675	23.1523	0.0555327	0	0	0.16826	0.0479464	0	-0.280913	0.676194	0.948213	0.592429	0.395513	NA	-5.69692	9.66e-18	2.25e-13	-3.67282	2.41e-05	0.00358157	9.66e-18	5.69692	XLOC_040703	Unannotated_TU
XLOC_000404	Chr1	109422791	109423393	467	-	.	0	1.19742	0.935474	2.91559	1.51817	4.24143	0.10097	0	0	0	0.0992386	0	4.24143	36.9973	0	2.53578	1.73749	6.07157	3.3285	8.50266	0.196208	0	0	0	0.169404	0	1.28658	0.0504414	0.918862	0.051532	0.923365	NA	-1.41982	0.0668934	NA	-3.66244	1.31e-05	0.00233597	1.31e-05	3.66244	XLOC_000404	Unannotated_TU
XLOC_032009	Chr4	101957025	101958447	1342	-	.	0.03212	0.512847	0	1.01459	1.29675	0.152686	0	0.132222	0	0	0	0	1.29675	32.5857	0.0524874	1.08606	0	2.11284	2.84304	0.306085	0	0.296831	0	0	0	0	1.10753	0.119671	0.918862	-0.408474	0.449793	NA	-0.73726	0.326974	NA	-3.66114	5.07e-05	0.00615881	5.07e-05	3.66114	XLOC_032009	Unannotated_TU
XLOC_047524	GL892419.1	8697	12256	1285	HSPB7|transcript:ENSSSCT00000024081	ENSSSCG00000021071	0.670896	58.2126	16.7607	60.8605	4.71486	0.930177	66.9683	10.2875	0.210999	0.271882	0.216394	1.22335	66.9683	2139.26	1.09631	123.277	31.1302	126.739	10.3371	1.8647	130.135	23.0948	0.395874	0.432108	0.369392	2.59352	-0.12739	0.857185	0.97895	-3.3906	1.03e-05	0.00377398	0.160107	0.836252	0.999976	-3.64583	8.28e-06	0.00177992	8.28e-06	3.64583	ENSSSCG00000021071	\Sus scrofa heat shock 27kDa protein family, member 7 (cardiovascular) (HSPB7), mRNA. [Source:RefSeq mRNAAcc:NM_001243388]\""
XLOC_004568	Chr1	285001135	285003451	2287	-	.	0.0376957	0.639489	0.26743	1.1287	0.803198	0.447977	0.123707	0.407331	0	0	0.0202643	0.0381869	1.1287	48.8325	0.0615987	1.35425	0.496707	2.35046	1.76097	0.898047	0.240391	0.914439	0	0	0.0345918	0.0809569	0.845949	0.173408	0.918862	-1.21197	0.130269	NA	-0.551541	0.471586	0.999976	-3.61831	3.01e-06	0.000798174	3.01e-06	3.61831	XLOC_004568	Unannotated_TU
XLOC_033153	Chr5	85478309	85479643	1241	-	.	0.0694682	0.103985	0.422433	0.822872	0.753078	0.4403	0.037996	0	0	0	0	0	0.822872	19.3184	0.113518	0.220209	0.7846	1.71359	1.65108	0.882657	0.0738348	0	0	0	0	0	1.02637	0.116247	0.918862	-0.289768	0.552547	NA	-1.42931	0.0669444	NA	-3.61246	5.61e-05	0.00648866	5.61e-05	3.61246	XLOC_033153	Unannotated_TU
XLOC_011800	Chr13	157419578	157429959	1807	gene:ENSSSCG00000028279|transcript:ENSSSCT00000022609	ENSSSCG00000028279	0.286254	0.071414	0.072529	0.722107	0.535029	0.548076	0.0782839	0	0.150046	0	0	0.0241653	0.722107	24.6846	0.467768	0.151234	0.134711	1.50375	1.17302	1.09871	0.152123	0	0.281515	0	0	0.0512309	0.938791	0.153659	0.918862	-0.926788	0.212522	NA	-0.491531	0.531065	0.999976	-3.6095	2.04e-05	0.00317583	2.04e-05	3.6095	ENSSSCG00000028279
XLOC_037376	Chr6	107631894	107828624	832	-	ENSSSCG00000003726	11.1907	0.517008	0.105016	5.79599	0.193669	1.92919	0.113349	0.266588	2.66137	0.0699857	0	0	11.1907	321.112	18.2868	1.09487	0.19505	12.0699	0.424609	3.86739	0.220262	0.598478	4.99323	0.11123	0	0	-0.551924	0.423965	0.919869	-2.30506	NA	NA	-1.10987	NA	NA	-3.59498	4.48e-05	0.00572558	NA	3.59498	ENSSSCG00000003726
XLOC_042770	Chr8	130155910	130242783	1836	\ADH7|transcript:ENSSSCT00000010055,ADH7|transcript:ENSSSCT00000028911,gene:ENSSSCG00000030522|transcript:ENSSSCT00000028508\""	ENSSSCG00000009182;ENSSSCG00000030522;ENSSSCG00000009181	31.2958	88.4432	29.6003	24.3801	80.8648	52.2864	1.56663	0.120807	96.3588	1.0783	1.13589	5.99348	96.3588	5607.19	51.1405	187.296	54.9777	50.7705	177.292	104.817	3.04432	0.271206	180.787	1.71376	1.93901	12.7063	-0.257846	0.623133	0.941187	-1.38361	NA	NA	-0.0484639	0.950525	0.999976	-3.59363	1.34e-10	2.18e-07	NA	3.59363	ENSSSCG00000009182	\alcohol dehydrogenase 7 (class IV), mu or sigma polypeptide [Source:HGNC SymbolAcc:HGNC:256]\""
XLOC_042770	Chr8	130155910	130242783	1836	\ADH7|transcript:ENSSSCT00000010055,ADH7|transcript:ENSSSCT00000028911,gene:ENSSSCG00000030522|transcript:ENSSSCT00000028508\""	ENSSSCG00000009182;ENSSSCG00000030522;ENSSSCG00000009181	31.2958	88.4432	29.6003	24.3801	80.8648	52.2864	1.56663	0.120807	96.3588	1.0783	1.13589	5.99348	96.3588	5607.19	51.1405	187.296	54.9777	50.7705	177.292	104.817	3.04432	0.271206	180.787	1.71376	1.93901	12.7063	-0.257846	0.623133	0.941187	-1.38361	NA	NA	-0.0484639	0.950525	0.999976	-3.59363	1.34e-10	2.18e-07	NA	3.59363	ENSSSCG00000030522
XLOC_042770	Chr8	130155910	130242783	1836	\ADH7|transcript:ENSSSCT00000010055,ADH7|transcript:ENSSSCT00000028911,gene:ENSSSCG00000030522|transcript:ENSSSCT00000028508\""	ENSSSCG00000009182;ENSSSCG00000030522;ENSSSCG00000009181	31.2958	88.4432	29.6003	24.3801	80.8648	52.2864	1.56663	0.120807	96.3588	1.0783	1.13589	5.99348	96.3588	5607.19	51.1405	187.296	54.9777	50.7705	177.292	104.817	3.04432	0.271206	180.787	1.71376	1.93901	12.7063	-0.257846	0.623133	0.941187	-1.38361	NA	NA	-0.0484639	0.950525	0.999976	-3.59363	1.34e-10	2.18e-07	NA	3.59363	ENSSSCG00000009181
XLOC_024820	Chr2	155004687	155016247	3899	gene:ENSSSCG00000027499|transcript:ENSSSCT00000026609	ENSSSCG00000027499	0	0	0.235296	0.647498	0.884391	0.00875886	0.108843	0.125151	0.0231798	0	0	0.0111995	0.884391	64.568	0	0	0.437023	1.34838	1.93898	0.0175586	0.211506	0.280958	0.0434896	0	0	0.0237431	0.552187	0.370908	0.919869	-1.74096	0.030277	NA	0.114167	0.884466	0.999976	-3.56369	7.92e-05	0.00826566	7.92e-05	3.56369	ENSSSCG00000027499
XLOC_009629	Chr12	45018484	45020196	1713	-	.	0.0251635	0.175777	0.127515	0.115916	1.18521	0.518342	0	0	0	0	0	0	1.18521	38.0167	0.0411198	0.372242	0.236838	0.241389	2.59852	1.03911	0	0	0	0	0	0	1.42327	0.0371207	0.918862	NA	NA	NA	-1.44163	0.0563617	NA	-3.54919	9.42e-05	0.0094646	NA	NA	XLOC_009629	Unannotated_TU
XLOC_014982	Chr14	111714878	111724113	1972	ANKRD1|transcript:ENSSSCT00000011447	ENSSSCG00000010461	0.109293	31.7814	3.58886	6.68879	1.58518	0.346357	25.8959	2.87937	0	0	0.0235012	0.243577	31.7814	1271.18	0.178596	67.3035	6.66572	13.9291	3.47542	0.694332	50.3216	6.46405	0	0	0.0401174	0.516387	-1.26298	0.0747484	0.918862	-1.0049	NA	NA	-0.0109726	0.987597	0.999976	-3.51571	1.81e-05	0.00297087	NA	3.51571	ENSSSCG00000010461	ankyrin repeat domain 1 [Source:HGNC SymbolAcc:HGNC:15819]
XLOC_002473	Chr1	241958790	241973411	735	MLANA|transcript:ENSSSCT00000005738	ENSSSCG00000005206	0.821048	0	0	4.59263	0.131537	0.743419	0	0	0	0	0	0	4.59263	63.8579	1.34168	0	0	9.56393	0.288387	1.49031	0	0	0	0	0	0	0.381204	0.534417	0.933955	NA	NA	NA	-1.21934	NA	NA	-3.4827	0.000151098	0.013313	NA	NA	ENSSSCG00000005206	melan-A [Source:HGNC SymbolAcc:HGNC:7124]
XLOC_017861	Chr15	58146176	58148955	2635	-	.	0.0327173	0.065298	0.132635	0.688971	1.1741	0.103684	0	0.016835	0	0	0.017588	0.0165718	1.1741	57.9301	0.0534635	0.138282	0.246347	1.43475	2.57414	0.207852	0	0.0377938	0	0	0.0300234	0.0351325	1.87718	0.00476477	0.480364	0.191853	0.7293	NA	-1.37545	0.0764036	NA	-3.47118	4.29e-05	0.00560017	4.29e-05	3.47118	XLOC_017861	Unannotated_TU
XLOC_007185	Chr11	21449299	21452397	2075	-	.	0	0.352412	0.294753	0.669853	0.636766	0.477288	0.295417	0.406191	0	0	0	0.0420885	0.669853	26.2944	0	0.746304	0.547455	1.39494	1.39607	0.956806	0.574061	0.911879	0	0	0	0.0892281	0.913395	0.160782	0.918862	-1.54175	0.0537053	NA	0.083936	0.914551	0.999976	-3.46594	2.3e-05	0.00345935	2.3e-05	3.46594	XLOC_007185	Unannotated_TU
XLOC_002998	Chr1	8620693	8622738	1947	-	.	0.132835	0.331395	1.25652	0.291384	0.794491	0.473586	0.121091	0.0455679	0.0464191	0	0	0.0224277	1.25652	49.8099	0.217067	0.701795	2.33378	0.606794	1.74188	0.949384	0.235308	0.102298	0.0870909	0	0	0.0475471	-0.295907	0.636012	0.943243	-1.01565	0.185966	NA	-1.89241	0.00952318	0.823592	-3.43805	6.98e-05	0.00750978	6.98e-05	3.43805	XLOC_002998	Unannotated_TU
XLOC_008538	Chr12	22056907	22061178	1468	\gene:ENSSSCG00000017465|transcript:ENSSSCT00000019013,gene:ENSSSCG00000017465|transcript:ENSSSCT00000030999\""	ENSSSCG00000017465	0.38172	0.0586036	0.208315	0.386461	1.16349	0.53506	0	0.0906546	0.0307827	0	0	0.0297458	1.16349	31.9823	0.623771	0.124105	0.386911	0.804787	2.55089	1.07262	0	0.203515	0.057754	0	0	0.0630614	0.677482	0.310248	0.918862	-0.352272	0.568443	NA	-1.41404	0.0712973	NA	-3.42128	8.07e-05	0.00838285	8.07e-05	3.42128	ENSSSCG00000017465
XLOC_004912	Chr10	15391862	15396265	3943	-	.	0.120252	0.109092	0.121875	0.129493	0.228847	0.181884	0	0	0.0114606	0	0	0	0.228847	16.8963	0.196505	0.231025	0.226363	0.269664	0.501734	0.364617	0	0	0.0215021	0	0	0	0.0991066	0.869965	0.980424	-0.309901	0.531242	NA	-2.30005	0.00312094	0.492202	-3.41263	0.000164348	NA	0.000164348	3.41263	XLOC_004912	Unannotated_TU
XLOC_002967	Chr1	2989919	2992523	2605	-	.	0.215112	0	0	0.446455	0.643294	0.209755	0.018101	0	0	0	0.0177906	0	0.643294	31.3788	0.351515	0	0	0.929722	1.41039	0.42049	0.0351743	0	0	0	0.0303691	0	0.833627	0.246479	0.918862	0.051532	0.923365	NA	-1.03504	0.158425	NA	-3.41096	6.63e-05	0.007189	6.63e-05	3.41096	XLOC_002967	Unannotated_TU
XLOC_042796	Chr8	140063873	140069762	401	-	.	2.57985	0.858155	0.653665	1.98069	2.0895	1.1923	0	0	0.112691	0	0	0	2.57985	35.6791	4.21575	1.81732	1.21408	4.12468	4.58112	2.39016	0	0	0.211429	0	0	0	-0.265012	0.685918	0.948324	-0.309901	0.531242	NA	-2.44097	0.00173841	0.353965	-3.3983	0.000177325	NA	0.000177325	3.3983	XLOC_042796	Unannotated_TU
XLOC_014348	Chr14	2823373	2839311	3569	gene:ENSSSCG00000028560|transcript:ENSSSCT00000030359	ENSSSCG00000028560	0.422717	0	0.42842	0.818639	0.740425	0.947304	0.0396355	0	0	0.0326299	0	0.0856451	0.947304	63.1505	0.690763	0	0.79572	1.70478	1.62334	1.89903	0.0770207	0	0	0.0518594	0	0.181569	0.5969	0.381304	0.919869	0.424349	0.565315	NA	-2.04037	0.00942204	0.823592	-3.38037	4.3e-07	0.000175098	4.3e-07	3.38037	ENSSSCG00000028560
XLOC_012384	Chr13	51101665	51104334	2670	-	.	0	0	0	0.138113	1.87083	0.6779	0.0353206	0.0332287	0.0169247	0	0.0347149	0.0327092	1.87083	93.533	0	0	0	0.287613	4.10169	1.35897	0.068636	0.0745968	0.0317539	0	0.0592596	0.0693439	3.66418	1.77e-07	0.0010631	-0.0687123	0.929601	NA	0.837839	0.210104	NA	-3.35922	4.68e-05	0.00589364	1.77e-07	3.66418	XLOC_012384	Unannotated_TU
XLOC_018416	Chr15	140262317	140262601	285	-	.	1.20997	0.60372	0.919719	12.0432	8.70682	10.1853	0.496348	0.778251	0.158558	0	0.162612	1.37895	12.0432	64.9312	1.97721	1.2785	1.70822	25.0794	19.0892	20.4182	0.964516	1.74714	0.297484	0	0.277584	2.92339	2.36463	3.42e-05	0.0353565	-0.0136079	0.986436	NA	-0.71176	0.353677	NA	-3.32705	1.39e-06	0.000451066	1.39e-06	3.32705	XLOC_018416	Unannotated_TU
XLOC_042586	Chr8	79246673	79413600	8952	DCHS2|transcript:ENSSSCT00000009857	ENSSSCG00000009000	2.16681	0.34116	0.424568	0.301027	0.608388	0.537898	0.0316039	0.0445982	0.0908625	0.00650448	0.00517699	0.0682903	2.16681	668.983	3.54079	0.722476	0.788566	0.626874	1.33386	1.07831	0.0614135	0.100121	0.170475	0.0103377	0.0088373	0.144776	-1.37901	NA	NA	-0.89149	0.249779	NA	-3.03306	NA	NA	-3.30069	6.89e-07	0.000262599	NA	3.30069	ENSSSCG00000009000	dachsous cadherin-related 2 [Source:HGNC SymbolAcc:HGNC:23111]
XLOC_006971	Chr11	1066787	1067015	229	-	.	3.76463	6.95003	5.15083	1.85805	8.72509	7.30738	0.205908	0.387426	0	0.254271	0	0.190685	8.72509	37.4132	6.1518	14.7181	9.56681	3.8693	19.1293	14.6489	0.400127	0.869753	0	0.404119	0	0.404254	-0.190405	0.744323	0.960402	-0.0164536	0.980784	NA	-3.16225	1.06e-05	0.0137547	-3.29471	7.69e-05	0.00812062	1.06e-05	3.29471	XLOC_006971	Unannotated_TU
XLOC_032404	Chr4	137171034	137171936	903	-	.	0	0.428721	0.483794	1.19371	0.463948	0.567289	0.365527	0.098251	0	0	0	0	1.19371	20.3916	0	0.907904	0.898568	2.48584	1.01718	1.13723	0.710302	0.220569	0	0	0	0	0.716697	0.296092	0.918862	-0.880453	0.204622	NA	-0.372006	0.635387	NA	-3.2771	0.000332397	NA	0.000332397	3.2771	.
XLOC_048562	GL893451.1	7163	27485	3740	CRLF2|transcript:ENSSSCT00000025377	ENSSSCG00000026324	14.0725	0.667078	1.34331	0.394397	2.56778	9.32298	0.416056	0.367693	0.712874	0.031138	0.16109	0.338593	14.0725	1815.17	22.996	1.41267	2.49497	0.821313	5.62972	18.6895	0.808491	0.825452	1.33748	0.0494883	0.274987	0.717821	-0.8191	0.245198	0.918862	-1.28428	0.0537686	0.942783	-2.45596	NA	NA	-3.26939	1.72e-05	0.00288796	NA	3.26939	ENSSSCG00000026324	cytokine receptor-like factor 2 [Source:HGNC SymbolAcc:HGNC:14281]
XLOC_037432	Chr6	128034359	128061966	2744	LHX8|transcript:ENSSSCT00000004181	ENSSSCG00000003778	0.094253	0.376225	8.48578	1.59198	2.26666	4.40575	1.13415	0.905313	0.0823414	0.0848806	0.135115	0.238703	8.48578	474.083	0.154019	0.796732	15.7609	3.31523	4.96953	8.83208	2.2039	2.03238	0.154488	0.134903	0.230646	0.506054	-0.171828	0.803049	0.971632	-1.49226	0.0327205	0.767729	-1.22986	0.105224	0.999976	-3.26658	1.31e-08	1.14e-05	1.31e-08	3.26658	ENSSSCG00000003778	LIM homeobox 8 [Source:HGNC SymbolAcc:HGNC:28838]
XLOC_022897	Chr2	67760897	67761823	906	-	.	0	6.26709	6.02741	3.47533	8.78583	2.71397	0.156136	0.391703	0.947672	0.321347	0.0511528	0.337381	8.78583	149.049	0	13.2718	11.1949	7.23722	19.2624	5.44062	0.303407	0.879353	1.77801	0.510724	0.0873196	0.715253	0.0940517	0.891005	0.982305	-0.701448	0.366635	NA	-1.52663	0.0464509	0.999976	-3.25387	1.56e-06	0.000488675	1.56e-06	3.25387	XLOC_022897	Unannotated_TU
XLOC_052646	JH118618.1	624	3770	1823	-	.	0	0.94383	0.215677	0.886931	0.636399	0.2248	0	0.0243337	0	0.0319408	0	0	0.94383	34.8986	0	1.99875	0.400585	1.84699	1.39527	0.450649	0	0.054628	0	0.0507642	0	0	0.280915	0.685557	0.948324	0.142704	0.79015	NA	-2.07754	0.00817585	0.783035	-3.22472	0.00019009	0.0155682	0.00019009	3.22472	XLOC_052646	Unannotated_TU
XLOC_039248	Chr7	12251461	12265889	1133	-	.	0	0.683381	0.501259	0.450655	1.19463	1.05497	0.291325	0.313224	0.0797687	0	0	0.0770817	1.19463	25.3444	0	1.4472	0.931005	0.938468	2.61916	2.11486	0.56611	0.703172	0.149661	0	0	0.163414	0.687582	0.305614	0.918862	-1.30735	0.102305	NA	-0.385762	0.616294	0.999976	-3.14687	0.00021156	0.0168187	0.00021156	3.14687	.
XLOC_007187	Chr11	21457330	21460418	2822	-	.	0	0.381069	1.17654	0.743835	1.33611	1.40379	0.501272	0.251511	0.0800655	0.0206336	0	0.185684	1.40379	73.9945	0	0.80699	2.18522	1.549	2.92935	2.81413	0.974086	0.564631	0.150218	0.0327935	0	0.393653	0.689444	0.304478	0.918862	-1.3539	0.0832075	NA	-0.439901	0.562241	0.999976	-3.1395	1.01e-05	0.00195079	1.01e-05	3.1395	XLOC_007187	Unannotated_TU
XLOC_031619	Chr4	39369510	39373692	2522	-	.	0.153824	0.119391	0.450378	0.629861	0.971141	1.01559	0.149573	0.404555	0	0.0230881	0	0.1212	1.01559	47.8413	0.251365	0.252836	0.836502	1.31166	2.12917	2.03592	0.290655	0.908206	0	0.0366944	0	0.256947	1.17749	0.039681	0.918862	-0.876541	0.275571	NA	-0.396659	0.598952	0.999976	-3.1198	1.37e-05	0.00241038	1.37e-05	3.1198	XLOC_031619	Unannotated_TU
XLOC_020307	Chr17	37595387	37603266	3917	-	.	0.110046	1.83393	0.0892247	6.88698	0.164547	1.22932	0.67413	0.0679505	0.13844	0.0445964	0.059158	0.289848	6.88698	510.327	0.179827	3.88372	0.16572	14.3418	0.36076	2.46439	1.30999	0.152545	0.259738	0.0708781	0.100985	0.614483	1.11992	0.110586	0.918862	-0.932839	0.208221	0.990567	-0.594738	0.42783	0.999976	-3.11552	8.86e-05	0.00908297	8.86e-05	3.11552	XLOC_020307	Unannotated_TU
XLOC_041665	Chr7	54603182	54604314	1133	-	.	0	0.455587	0.809726	0.225328	0.995525	1.44681	0	0.117459	0	0	0.0409042	0	1.44681	30.6184	0	0.964798	1.50393	0.469234	2.18263	2.90038	0	0.26369	0	0	0.0698248	0	0.579456	0.401914	0.919869	-0.0938368	0.86477	NA	-1.43897	0.0660997	NA	-3.11254	0.000411596	0.0257679	0.000411596	3.11254	XLOC_041665	Unannotated_TU
XLOC_047197	Chr9	131335182	131336309	1091	-	.	0	0	0.640684	1.14401	0.118154	0.657348	0	0.0406602	0	0	0	0	1.14401	23.6113	0	0	1.18996	2.38235	0.259046	1.31777	0	0.0912803	0	0	0	0	0.703034	0.329445	0.918862	-0.253008	0.595845	NA	-0.935332	NA	NA	-3.1083	0.000769842	NA	NA	3.1083	XLOC_047197	Unannotated_TU
XLOC_043721	Chr8	44345301	44346232	928	-	.	0.0464494	0.0463524	0.282457	0.550207	0.45145	0.809609	0	0.0478021	0.048695	0	0	0	0.809609	14.0334	0.0759032	0.0981606	0.524617	1.14578	0.989778	1.623	0	0.107313	0.0913609	0	0	0	1.22021	0.0782993	0.918862	-0.368873	0.480201	NA	-0.636009	0.402038	NA	-3.10332	0.000732754	NA	0.000732754	3.10332	XLOC_043721	Unannotated_TU
XLOC_005678	Chr10	2338090	2339386	1297	-	.	0	0.232155	0.47156	0.349931	0.869645	0.552943	0.0727109	0.376225	0.0348411	0	0	0.0336675	0.869645	21.1204	0	0.491635	0.875844	0.728714	1.90665	1.10847	0.141294	0.844606	0.0653685	0	0	0.0713756	0.750439	0.271226	0.918862	-1.15182	0.138128	NA	-0.293058	0.70862	NA	-3.09926	0.000439358	NA	0.000439358	3.09926	XLOC_005678	Unannotated_TU
XLOC_027329	Chr3	138738320	138790559	1319	-	.	0	0.0652237	0	1.22583	0.0732977	0.440154	0	0.168159	0	0	0	0	1.22583	30.5874	0	0.138124	0	2.55274	0.160701	0.882365	0	0.377509	0	0	0	0	2.04403	0.00450057	0.467416	-0.426436	0.436401	NA	0.217522	0.72079	NA	-3.09641	0.000832571	NA	0.000832571	3.09641	.
XLOC_022275	Chr2	1621019	1651965	1231	ANO1|transcript:ENSSSCT00000014065	ENSSSCG00000029868	0.210098	1.43267	0.390376	1.15216	0.680658	0.332908	0.459656	0.108108	0.0734183	0	0.0376478	0	1.43267	35.7711	0.343322	3.03397	0.725059	2.39932	1.49231	0.667371	0.893215	0.242697	0.137746	0	0.0642661	0	-0.131168	0.835671	0.976593	-1.35613	0.0890842	NA	-1.01131	0.169061	0.999976	-3.07882	0.000428773	0.0264873	0.000428773	3.07882	ENSSSCG00000029868
XLOC_016934	Chr15	155311038	155521236	1170	gene:ENSSSCG00000016384|transcript:ENSSSCT00000017839	ENSSSCG00000016384;ENSSSCG00000021922	0	1.4706	0.037339	0.800073	0.550881	2.42266	0	0.0379148	0	0	0	0.149288	2.42266	52.9443	0	3.11429	0.069351	1.66612	1.20778	4.85664	0	0.0851169	0	0	0	0.316493	0.674745	0.344011	0.919869	0.237767	0.665385	NA	-1.69645	NA	NA	-3.06798	0.000238306	0.0183473	NA	3.06798	ENSSSCG00000021922
XLOC_016934	Chr15	155311038	155521236	1170	gene:ENSSSCG00000016384|transcript:ENSSSCT00000017839	ENSSSCG00000016384;ENSSSCG00000021922	0	1.4706	0.037339	0.800073	0.550881	2.42266	0	0.0379148	0	0	0	0.149288	2.42266	52.9443	0	3.11429	0.069351	1.66612	1.20778	4.85664	0	0.0851169	0	0	0	0.316493	0.674745	0.344011	0.919869	0.237767	0.665385	NA	-1.69645	NA	NA	-3.06798	0.000238306	0.0183473	NA	3.06798	ENSSSCG00000016384
XLOC_044407	Chr9	10098409	10269214	8449	-	.	0.153054	0.13237	0.341261	0.127579	0.492038	0.355695	0.0223236	0.0105007	0.0160453	0.0137834	0	0.0413462	0.492038	77.8436	0.250106	0.280319	0.633837	0.265678	1.07876	0.713052	0.0433798	0.0235736	0.030104	0.0219063	0	0.0876545	0.174113	0.758975	0.963545	-0.0038849	0.996147	NA	-2.68065	6.79e-05	0.0428332	-3.03723	3.82e-05	0.00517651	3.82e-05	3.03723	.
XLOC_019433	Chr16	49378652	49383097	3306	-	.	0.0651921	0.130112	1.30822	0	0.692101	0.402868	0	0	0.0273375	0	0	0	1.30822	88.0567	0.106531	0.275538	2.4298	0	1.51739	0.807617	0	0	0.0512903	0	0	0	-0.372678	0.602337	0.939805	-0.389653	0.46409	NA	-2.71178	NA	NA	-3.00791	0.00130499	0.0517038	NA	3.00791	XLOC_019433	Unannotated_TU
XLOC_048553	GL893450.2	42774	49851	1303	-	.	0.0330814	2.54195	0.30175	8.42497	1.0635	0.288303	4.59588	0.64685	0.0346807	0	0.0355675	0.40215	8.42497	207.672	0.0540584	5.38309	0.56045	17.5446	2.33167	0.577953	8.93084	1.45215	0.0650675	0	0.0607149	0.852563	0.956843	0.176562	0.918862	-2.10373	0.00821007	0.374392	0.638881	0.410938	0.999976	-2.99654	0.000459241	0.0275387	0.000459241	2.99654	XLOC_048553	Unannotated_TU
XLOC_003478	Chr1	95398066	95405008	1847	-	.	0.0466757	1.02472	0.165569	1.16721	1.04688	0	0.0255295	0.0240175	0	0	0	0.023642	1.16721	40.7832	0.076273	2.17006	0.307517	2.43066	2.29523	0	0.0496096	0.0539181	0	0	0	0.0501214	0.364157	0.610873	0.940123	-0.15371	0.774928	NA	-2.26532	0.00363517	0.531758	-2.98027	0.00129101	0.0514004	0.00129101	2.98027	XLOC_003478	Unannotated_TU
XLOC_036132	Chr6	133865007	133867494	1728	DIRAS3|transcript:ENSSSCT00000004202	ENSSSCG00000003797	4.7645	1.36911	37.5685	4.94111	7.4412	11.7196	4.14772	3.51699	1.15065	0.640239	0.241377	0.808644	37.5685	1321.74	7.7857	2.89937	69.7772	10.2896	16.3144	23.4939	8.05996	7.89548	2.15882	1.01755	0.412039	1.71434	-0.815792	0.20597	0.918862	-1.8356	0.00178923	0.142029	-1.62361	0.0204937	0.999976	-2.98014	3.85e-08	2.69e-05	3.85e-08	2.98014	ENSSSCG00000003797	\DIRAS family, GTP-binding RAS-like 3 [Source:HGNC SymbolAcc:HGNC:687]\""
XLOC_037220	Chr6	82187520	82212479	3507	\SPOCD1|transcript:ENSSSCT00000004001,SPOCD1|transcript:ENSSSCT00000023384\""	ENSSSCG00000003606	0.245823	0.0981238	0.0622849	0.0404423	0.431893	0.243447	0	0	0.0128854	0	0	0.0124513	0.431893	29.7326	0.4017	0.207797	0.115684	0.0842192	0.946901	0.488032	0	0	0.0241753	0	0	0.026397	0.0555767	0.935299	0.989932	-0.0804848	0.878524	NA	-2.29257	0.00336063	0.505986	-2.97998	0.000975581	0.0437616	0.000975581	2.97998	ENSSSCG00000003606	SPOC domain containing 1 [Source:HGNC SymbolAcc:HGNC:26338]
XLOC_020889	Chr17	47158698	47160966	2269	-	.	0.0189974	1.87681	0.115522	1.26267	1.06522	0.255868	0.103907	0.234607	0.0199158	0	0	0.134715	1.87681	86.3741	0.0310437	3.97453	0.214563	2.62944	2.33544	0.51293	0.201915	0.526682	0.0373658	0	0	0.285597	0.13398	0.847655	0.978048	-0.673756	0.398612	NA	-1.42658	NA	NA	-2.96865	0.000278462	0.0201666	NA	2.96865	XLOC_020889	Unannotated_TU
XLOC_036215	Chr6	150982923	150990617	3040	-	.	0.0708964	0.382041	0.876607	0.578522	0.137811	0.752666	0.0155109	0.0583688	0	0.019154	0.0152449	0.0287281	0.876607	54.2572	0.115852	0.80905	1.62815	1.20474	0.302143	1.50885	0.0301411	0.131035	0	0.0304418	0.0260235	0.0609041	-0.0481847	0.939656	0.99015	0.0538875	0.944123	NA	-2.60293	0.000483294	0.15429	-2.9658	0.000196033	0.0158423	0.000196033	2.9658	XLOC_036215	Unannotated_TU
XLOC_033255	Chr5	109046354	109047907	990	-	.	0	0.0868991	0.22064	0.659014	1.72526	0.0344958	0	0.179234	0.0456454	0	0	0	1.72526	31.9823	0	0.184026	0.409801	1.37236	3.78254	0.0691526	0	0.402371	0.0856393	0	0	0	1.42791	0.0468435	0.918862	-0.503779	0.387461	NA	-0.143352	0.848561	NA	-2.96391	0.00148362	0.0538026	0.00148362	2.96391	XLOC_033255	Unannotated_TU
XLOC_035782	Chr6	69529632	69545560	1570	FAM131C|transcript:ENSSSCT00000003856	ENSSSCG00000003470	0.521653	1.72608	0.528692	6.28755	1.7037	3.6326	0.961081	0.310805	1.29523	0.111264	0.177112	0.556265	6.28755	186.744	0.852436	3.65533	0.981957	13.0935	3.73526	7.28217	1.8676	0.697742	2.43008	0.176834	0.302337	1.17929	1.38617	0.0143612	0.754486	-1.35347	0.0528363	0.94	0.130694	0.846061	0.999976	-2.95628	1.7e-06	0.000519267	1.7e-06	2.95628	ENSSSCG00000003470	family with sequence similarity 131 member C [Source:HGNC SymbolAcc:HGNC:26717]
XLOC_032449	Chr4	139940916	139942628	1713	-	.	0.0251635	0.652884	0.280533	0.480222	0.940647	0.199362	0.165159	0.0258963	0.02638	0	0	0.0509828	0.940647	30.172	0.0411198	1.38261	0.521044	1.00004	2.06232	0.399656	0.320942	0.0581359	0.0494938	0	0	0.108084	0.381057	0.569299	0.935917	-0.714792	0.342932	NA	-1.08399	0.16188	0.999976	-2.94774	0.000718474	0.0360804	0.000718474	2.94774	XLOC_032449	Unannotated_TU
XLOC_012654	Chr13	87014108	87015303	960	-	.	0.0898022	0.268844	0.59159	0.32503	1.04065	0.320164	0	0.0924173	0.753149	0	0	0	1.04065	22.9157	0.146746	0.569331	1.09878	0.676859	2.28157	0.641823	0	0.207472	1.41305	0	0	0	0.363084	0.590562	0.938938	-1.44218	0.0607817	NA	0.180734	0.817681	0.999976	-2.94071	0.00151474	NA	0.00151474	2.94071	XLOC_012654	Unannotated_TU
XLOC_020305	Chr17	37571323	37578770	1057	-	.	0.570928	18.3943	0.454639	45.971	0.396353	8.8204	5.39784	0.503618	0.213761	0.826321	0.131536	1.52854	45.971	919.232	0.932955	38.9537	0.844416	95.7325	0.868982	17.682	10.4892	1.1306	0.401055	1.31329	0.224536	3.24053	0.505943	0.469687	0.924958	-0.860221	NA	NA	-0.840269	NA	NA	-2.92867	0.000420468	0.0261451	NA	2.92867	XLOC_020305	Unannotated_TU
XLOC_014626	Chr14	47744853	47749360	1152	-	.	0	0.298716	0	0.344729	0.559489	0.355737	0.368383	0	0	0	0	0	0.559489	12.0688	0	0.63259	0	0.717881	1.22665	0.713137	0.715852	0	0	0	0	0	0.969356	0.177972	0.918862	-0.684936	0.286036	NA	0.167814	0.813886	NA	-2.91968	0.00161319	NA	0.00161319	2.91968	XLOC_014626	Unannotated_TU
XLOC_048096	GL893076.2	65730	67130	1382	-	.	0.0623807	1.24501	0.916724	1.29311	0.839476	0.766045	1.09182	0.995058	0	0	0	0.157984	1.29311	37.5104	0.101937	2.63656	1.70266	2.69283	1.8405	1.53567	2.12166	2.23386	0	0	0	0.334928	0.145756	0.813962	0.973415	-1.76204	0.0285704	NA	-0.022712	0.976183	0.999976	-2.90981	0.000267344	0.0196488	0.000267344	2.90981	XLOC_048096	Unannotated_TU
XLOC_045153	Chr9	144987393	145014657	4160	-	.	0.103618	1.04436	0.892636	0.518229	0.929612	0.771677	0.079344	0.18128	0	0.0139971	0.0334214	0.115465	1.04436	88.119	0.169322	2.21163	1.65792	1.07919	2.03812	1.54696	0.154183	0.406965	0	0.022246	0.0570516	0.244787	-0.0707798	0.899848	0.984227	-0.290667	0.716659	NA	-2.0913	0.00352914	0.524483	-2.90872	4.1e-06	0.000999718	4.1e-06	2.90872	XLOC_045153	Unannotated_TU
XLOC_040039	Chr7	115141634	115148304	179	-	.	3.61215	12.9766	4.39307	0	4.50092	14.4998	0	0	0	0	0	0	14.4998	48.4792	5.90264	27.4806	8.1594	0	9.86801	29.0673	0	0	0	0	0	0	-0.291689	0.678783	0.948324	NA	NA	NA	-3.70844	9.91e-07	0.00142364	-2.90295	0.00196173	0.0628876	NA	NA	XLOC_040039	Unannotated_TU
XLOC_021557	Chr18	23399140	23405560	1229	-	.	0.701465	0.21	0.391011	0.0461615	0.419548	1.91734	0	0.0721893	0	0	0	0.0355303	1.91734	44.014	1.14627	0.444718	0.726239	0.0961291	0.919836	3.84363	0	0.162061	0	0	0	0.0753248	0.118388	0.865933	0.979998	-0.123718	0.816496	NA	-2.33503	0.00266353	0.447491	-2.8945	0.00164685	0.0569306	0.00164685	2.8945	XLOC_021557	Unannotated_TU
XLOC_018129	Chr15	94605431	94607745	1512	-	.	0	0.426736	0.0577866	1.21945	0.191825	0.045173	1.15388	0.176033	0	0	0	0	1.21945	43.3714	0	0.903701	0.107329	2.53944	0.420565	0.090557	2.24224	0.395186	0	0	0	0	0.742279	0.302598	0.918862	-2.02927	0.0110611	NA	0.82289	0.295106	0.999976	-2.8944	0.00194312	NA	0.00194312	2.8944	XLOC_018129	Unannotated_TU
XLOC_040213	Chr7	3551976	3560754	4899	-	.	0.0967862	0.913159	0.231854	0.868532	0.282862	0.0975936	0.202126	0.153935	0.0276724	0	0.0189199	0.044567	0.913159	90.7364	0.158159	1.9338	0.43063	1.80868	0.62016	0.195643	0.392776	0.345576	0.0519185	0	0.032297	0.0944827	-0.157636	0.807583	0.972175	-1.52444	0.0513467	NA	-1.18197	0.0873324	0.999976	-2.88648	0.000332364	0.0228934	0.000332364	2.88648	XLOC_040213	Unannotated_TU
XLOC_032316	Chr4	126582095	126583919	1825	-	.	0	0.0471398	0.167565	0.761614	0.247217	0.149702	0.0775118	0.0972281	0.0247611	0	0	0.023927	0.761614	26.2944	0	0.099828	0.311225	1.58603	0.54201	0.300103	0.150623	0.218272	0.0464564	0	0	0.0507256	1.30816	0.0638414	0.918862	-0.852838	0.254926	NA	0.00347989	0.996456	NA	-2.87171	0.00146803	NA	0.00146803	2.87171	XLOC_032316	Unannotated_TU
XLOC_044374	Chr9	7188105	7194604	3342	CHRNA10|transcript:ENSSSCT00000016147	ENSSSCG00000014796	0	0.154453	0.013072	0.696	0.0192858	0.255467	0.649024	0	0	0	0.0138673	0	0.696	53.9212	0	0.327084	0.0242791	1.44939	0.042283	0.512127	1.2612	0	0	0	0.0236719	0	1.24953	0.0819253	0.918862	-0.485738	NA	NA	0.32619	NA	NA	-2.86768	0.00163557	0.0569198	NA	2.86768	ENSSSCG00000014796	cholinergic receptor nicotinic alpha 10 subunit [Source:HGNC SymbolAcc:HGNC:13800]
XLOC_012725	Chr13	96981034	96984724	3191	-	.	0.0270166	0.175241	0.342264	0.284462	0.191885	0.331769	0.0295538	0.208526	0.0424841	0.0182476	0	0.0136844	0.342264	22.2365	0.044148	0.371109	0.6357	0.59238	0.420697	0.665088	0.0574297	0.46813	0.0797082	0.0290013	0	0.029011	0.253126	0.688154	0.948704	-1.24655	0.121077	NA	-0.623595	0.403549	0.999976	-2.86138	0.000620775	0.0327936	0.000620775	2.86138	XLOC_012725	Unannotated_TU
XLOC_009341	Chr12	19210104	19211040	937	-	.	0.0920065	0.826329	0.745983	0.968751	0.997407	1.12986	0.30194	0.994202	0.0482273	0	0.0494604	0.0932055	1.12986	19.7744	0.150348	1.74992	1.38554	2.01738	2.18676	2.26499	0.586739	2.23193	0.0904834	0	0.0844307	0.197597	0.500364	0.412567	0.919869	-1.41603	0.0784376	NA	-0.242894	0.74499	0.999976	-2.86116	0.000380522	0.0248982	0.000380522	2.86116	XLOC_009341	Unannotated_TU
XLOC_013984	Chr14	87715264	87736220	2402	-	.	0.143564	0.393976	0.436503	0.472377	0.898909	0.696665	0.412245	0.738723	0	0.0242415	0	0.109076	0.898909	40.4304	0.234598	0.834324	0.810731	0.983703	1.97081	1.39658	0.801086	1.6584	0	0.0385275	0	0.231243	0.62656	0.249696	0.918862	-1.54153	0.0549382	NA	0.067316	0.927405	0.999976	-2.857	0.000128531	0.01192	0.000128531	2.857	XLOC_013984	Unannotated_TU
XLOC_041667	Chr7	54606159	54607706	1494	-	.	0.0865563	1.23805	0.760276	0.208855	1.40209	1.12007	0	0.089077	0	0.0389746	0	0.0876843	1.40209	39.2235	0.141442	2.62182	1.41209	0.43493	3.07401	2.24538	0	0.199973	0	0.0619432	0	0.185892	0.130263	0.841143	0.977368	0.171548	0.796791	NA	-2.5253	0.00100601	0.260968	-2.85593	0.00056826	0.0312364	0.00056826	2.85593	XLOC_041667	Unannotated_TU
XLOC_025407	Chr2	57770385	57772648	2264	-	.	0.0761573	0.303993	0.0771849	0.814402	0.441265	0.301685	0.0208273	0	0	0	0.0204701	0.0578623	0.814402	34.8804	0.124449	0.643767	0.143358	1.69595	0.967448	0.60478	0.0404722	0	0	0	0.0349433	0.122669	1.05461	0.0951402	0.918862	0.312498	0.618651	NA	-1.82385	0.020314	NA	-2.85565	0.000360103	0.0242289	0.000360103	2.85565	XLOC_025407	Unannotated_TU
XLOC_017912	Chr15	66417646	66419834	2189	-	.	0	0.157204	0.239488	0.311005	0.220831	0.296421	0.150786	0.425567	0	0	0	0.0199483	0.425567	16.7238	0	0.332912	0.44481	0.647653	0.484159	0.594226	0.293012	0.955378	0	0	0	0.0422906	0.574697	0.399758	0.919869	-1.53727	0.052468	NA	0.260238	0.740255	0.999976	-2.84597	0.00141573	NA	0.00141573	2.84597	XLOC_017912	Unannotated_TU
XLOC_003483	Chr1	95475920	95477551	1632	-	.	0	0.263573	0	0.712632	0.454173	0.29296	0.0577856	0.135908	0.0276893	0	0	0.0535132	0.712632	22.0015	0	0.558168	0	1.48402	0.995749	0.587289	0.11229	0.305107	0.0519503	0	0	0.113449	1.26646	0.0759752	0.918862	-0.649609	0.387028	NA	-0.0604024	0.937289	NA	-2.8455	0.00101323	0.0440095	0.00101323	2.8455	XLOC_003483	Unannotated_TU
XLOC_010495	Chr13	103222845	103227592	4740	-	.	0	0.154273	0.00921659	0.867744	0.0135977	0.0864577	1.76078	0.29012	0.00953354	0.0122844	0	0.0092124	1.76078	207.479	0	0.326705	0.0171183	1.80704	0.0298122	0.173319	3.42159	0.651306	0.0178867	0.0195239	0	0.0195304	1.20593	0.0942162	0.918862	-3.1564	6.54e-05	0.013672	2.02867	0.00938971	0.823592	-2.84067	0.00170369	0.0576952	6.54e-05	3.1564	XLOC_010495	Unannotated_TU
XLOC_016074	Chr14	122503732	122503958	227	-	.	0	0	0.769809	1.49954	1.41967	3.30977	0	0	0	0	0	0	3.30977	14.0334	0	0	1.42979	3.12271	3.11255	6.635	0	0	0	0	0	0	1.38432	0.054407	0.918862	NA	NA	NA	-0.413403	0.431859	NA	-2.84063	0.00223643	NA	NA	NA	XLOC_016074	Unannotated_TU
XLOC_028681	Chr3	18934266	18935229	957	-	.	0	2.02265	0.136949	2.46019	0.0336746	0.214112	3.94174	0.185414	0	0	0	0	3.94174	93.7759	0	4.28337	0.25436	5.12322	0.0738296	0.429223	7.65969	0.416246	0	0	0	0	0.097493	0.892394	0.982305	-0.650441	NA	NA	0.293794	NA	NA	-2.83587	0.00248149	0.0707004	NA	2.83587	XLOC_028681	Unannotated_TU
XLOC_041482	Chr7	31601201	31603093	1893	-	.	0	0	0.34617	0	0.885251	0.64946	0	0	0	0	0	0	0.885251	31.3788	0	0	0.642953	0	1.94086	1.30195	0	0	0	0	0	0	0.294594	0.578815	0.938186	NA	NA	NA	-0.97392	NA	NA	-2.83133	0.0025452	0.0711547	NA	NA	XLOC_041482	Unannotated_TU
XLOC_052890	JH118746.1	6328	6593	266	-	.	1.94459	7.76211	3.28471	0	2.5442	9.37221	0	0.166768	0.169883	0	0	0	9.37221	46.5655	3.17766	16.4378	6.1008	0	5.57802	18.7882	0	0.374386	0.318733	0	0	0	-0.264836	0.707202	0.953337	-0.368873	0.480201	NA	-3.09064	2.88e-05	0.023271	-2.82973	0.00257425	0.0713948	2.88e-05	3.09064	XLOC_052890	Unannotated_TU
XLOC_034739	Chr5	72715538	72715753	216	-	.	1.39692	2.58887	1.41577	0.525301	5.37109	1.89727	0	0	0	0	0	0	5.37109	21.7238	2.28272	5.48245	2.62956	1.09391	11.7758	3.80339	0	0	0	0	0	0	0.0631907	0.925573	0.988551	NA	NA	NA	-2.42011	0.00207093	NA	-2.82779	0.00243322	NA	NA	NA	XLOC_034739	Unannotated_TU
XLOC_038998	Chr6	139900707	139901557	851	-	.	0.354566	0.0505465	0.667363	0.266663	1.85558	0.120391	0	0.364891	0.318606	0	0	0	1.85558	29.5685	0.579397	0.107042	1.23952	0.555312	4.06826	0.241343	0	0.819163	0.597765	0	0	0	0.324529	0.647938	0.945197	-1.16453	0.116463	NA	-0.366026	0.64003	0.999976	-2.81638	0.00259049	NA	0.00259049	2.81638	XLOC_038998	Unannotated_TU
XLOC_013699	Chr14	45936740	45944960	3611	-	.	0.0358114	0.297806	0	1.53182	0.151717	0.0283723	0.483152	0.122848	0	0	0	0.0604635	1.53182	104.641	0.0585196	0.630663	0	3.18995	0.332632	0.0568771	0.938874	0.275787	0	0	0	0.128184	1.10082	0.125789	0.918862	-1.52616	0.0573292	NA	0.483035	0.538808	0.999976	-2.81592	0.00182179	0.0599225	0.00182179	2.81592	XLOC_013699	Unannotated_TU
XLOC_012663	Chr13	88594683	88595125	443	-	.	0	0	0	1.72887	0.800208	0.616719	0	0.901226	0	0	0	0	1.72887	14.4888	0	0	0	3.60029	1.75441	1.23632	0	2.02321	0	0	0	0	2.232	0.00195976	NA	-0.534417	0.366659	NA	0.659182	0.285507	NA	-2.80847	0.00254432	NA	0.00195976	2.80847	XLOC_012663	Unannotated_TU
XLOC_032710	Chr5	19265908	19410596	1179	-	ENSSSCG00000028481;ENSSSCG00000026548	0	0.145937	0.852241	3.60894	0.136669	0.666216	0.0799882	0	0.153313	0	0.0393082	0.148148	3.60894	80.4932	0	0.309052	1.5829	7.51544	0.299639	1.33554	0.155435	0	0.287644	0	0.0671005	0.314077	1.12697	0.113848	0.918862	-0.242525	0.751013	NA	-0.717175	0.360325	NA	-2.7965	0.00128413	0.0513777	0.00128413	2.7965	ENSSSCG00000026548
XLOC_032710	Chr5	19265908	19410596	1179	-	ENSSSCG00000028481;ENSSSCG00000026548	0	0.145937	0.852241	3.60894	0.136669	0.666216	0.0799882	0	0.153313	0	0.0393082	0.148148	3.60894	80.4932	0	0.309052	1.5829	7.51544	0.299639	1.33554	0.155435	0	0.287644	0	0.0671005	0.314077	1.12697	0.113848	0.918862	-0.242525	0.751013	NA	-0.717175	0.360325	NA	-2.7965	0.00128413	0.0513777	0.00128413	2.7965	ENSSSCG00000028481	calcium binding and coiled-coil domain 1 [Source:HGNC SymbolAcc:HGNC:29306]
XLOC_048252	GL893207.1	107	20936	3171	gene:ENSSSCG00000023745|transcript:ENSSSCT00000022578	ENSSSCG00000023745	0.149529	0.0813908	0.0413308	0.277311	0.111792	0.0646183	0	0	0	0	0	0	0.277311	16.6353	0.244345	0.172361	0.0767651	0.577487	0.245097	0.129539	0	0	0	0	0	0	0.0575673	0.93319	0.989642	NA	NA	NA	-2.11636	0.00696189	NA	-2.78758	0.00278212	NA	NA	NA	ENSSSCG00000023745
XLOC_012383	Chr13	51099601	51101237	1637	-	.	0	0	0.026687	0.0346564	1.37804	0.22948	0	0.0541971	0	0	0	0.0266749	1.37804	42.2407	0	0	0.0495667	0.0721703	3.02129	0.460032	0	0.12167	0	0	0	0.0565511	2.2085	0.00218444	0.352617	-0.123718	0.816496	NA	0.105486	0.838647	NA	-2.78696	0.00254842	0.0711632	0.00218444	2.78696	XLOC_012383	Unannotated_TU
XLOC_048984	GL893815.1	4695	9820	552	-	.	0.312355	0.389629	0.31657	0.924986	0.40867	1.11361	0	0.0803629	0.40932	0	0	0	1.11361	11.4819	0.510421	0.825118	0.587976	1.92624	0.895986	2.23243	0	0.180411	0.767961	0	0	0	0.549105	0.416146	0.919869	-0.735698	0.264728	NA	-0.398076	0.61252	NA	-2.78169	0.00281391	NA	0.00281391	2.78169	XLOC_048984	Unannotated_TU
XLOC_004129	Chr1	208692815	208693565	751	-	.	0.0573969	0.286385	0	0.415484	1.24443	0.272843	0	0	0	0	0	0	1.24443	17.4997	0.0937925	0.606478	0	0.865226	2.72835	0.54696	0	0	0	0	0	0	1.13968	0.111984	0.918862	NA	NA	NA	-0.704312	0.266695	NA	-2.77488	0.00292744	NA	NA	NA	XLOC_004129	Unannotated_TU
XLOC_007696	Chr12	19530840	19585246	2369	MPP3|transcript:ENSSSCT00000018911	ENSSSCG00000017372;ENSSSCG00000020744	0.564059	1.07129	1.45684	2.87374	3.29203	0.922605	1.79138	1.04862	0.247977	0.0737375	0.0978143	0.442382	3.29203	146.032	0.921732	2.26867	2.70583	5.98443	7.2176	1.84952	3.48105	2.3541	0.46525	0.117193	0.166972	0.937856	0.70642	0.180789	0.918862	-1.80352	0.00782548	0.362938	-0.00343331	0.995568	0.999976	-2.76578	1.24e-05	0.00222088	1.24e-05	2.76578	ENSSSCG00000017372	membrane palmitoylated protein 3 [Source:HGNC SymbolAcc:HGNC:7221]
XLOC_007696	Chr12	19530840	19585246	2369	MPP3|transcript:ENSSSCT00000018911	ENSSSCG00000017372;ENSSSCG00000020744	0.564059	1.07129	1.45684	2.87374	3.29203	0.922605	1.79138	1.04862	0.247977	0.0737375	0.0978143	0.442382	3.29203	146.032	0.921732	2.26867	2.70583	5.98443	7.2176	1.84952	3.48105	2.3541	0.46525	0.117193	0.166972	0.937856	0.70642	0.180789	0.918862	-1.80352	0.00782548	0.362938	-0.00343331	0.995568	0.999976	-2.76578	1.24e-05	0.00222088	1.24e-05	2.76578	ENSSSCG00000020744	dual specificity phosphatase 3 [Source:HGNC SymbolAcc:HGNC:3069]
XLOC_009402	Chr12	21513418	21515000	1583	-	.	0.0544599	0.0543462	0	0.698852	0.305368	0.539337	0	0	0	0.0367834	0	0.0275848	0.698852	20.9282	0.0889932	0.115089	0	1.45533	0.669503	1.08119	0	0	0	0.0584606	0	0.0584802	1.99563	0.00389693	0.431848	0.406656	0.443544	NA	-0.612566	0.312798	NA	-2.76255	0.00109418	0.0469326	0.00109418	2.76255	XLOC_009402	Unannotated_TU
XLOC_003341	Chr1	63150971	63151608	638	-	.	0	0.337108	0.0684743	0.311228	1.56587	0.428223	0	0	0.0708291	0	0	0	1.56587	18.7066	0	0.713895	0.12718	0.648118	3.43308	0.858446	0	0	0.132889	0	0	0	1.20796	0.0921981	0.918862	-0.309901	0.531242	NA	-0.428409	0.524449	NA	-2.7582	0.00312967	NA	0.00312967	2.7582	XLOC_003341	Unannotated_TU
XLOC_030861	Chr4	78926282	78930664	2481	-	.	5.22959	0	0.105651	0.0114334	0.233808	1.37649	0	0	0.018214	0.0234696	0	0	5.22959	447.475	8.5457	0	0.196229	0.0238095	0.512611	2.75942	0	0	0.0341729	0.0373008	0	0	-0.556077	NA	NA	0.0642088	0.906058	NA	-0.608978	NA	NA	-2.75668	0.00277339	0.0738138	NA	2.75668	XLOC_030861	Unannotated_TU
XLOC_032311	Chr4	124536705	124536933	229	-	.	4.1411	8.07706	0	8.54703	0	3.28086	0	0	0	0	0	0	8.54703	37.516	6.76698	17.1048	0	17.7988	0	6.57705	0	0	0	0	0	0	-0.138012	0.825604	0.975068	NA	NA	NA	-2.61516	0.000876419	0.236076	-2.75667	0.00333479	0.0822296	NA	NA	XLOC_032311	Unannotated_TU
XLOC_044756	Chr9	63555675	63774898	4985	transcript:ENSSSCT00000016620|transcript:ENSSSCT00000016620	.	0	1.39788	2.51516	1.82659	1.15072	2.89785	0.46349	0.622913	0.0634549	0.0467226	0.0929677	0.420462	2.89785	269.825	0	2.96029	4.67149	3.80379	2.52288	5.80924	0.900666	1.39841	0.119053	0.0742573	0.158699	0.891386	0.29341	0.671118	0.947261	-0.777712	0.258506	0.990567	-1.03727	0.173551	0.999976	-2.75629	2.71e-06	0.00072597	2.71e-06	2.75629	XLOC_044756	Unannotated_TU
XLOC_029690	Chr3	136112755	136113989	1235	-	.	0	0.10449	0	0.344529	0.313133	0.359482	0	0	0	0	0	0	0.359482	8.29249	0	0.221279	0	0.717466	0.686526	0.720643	0	0	0	0	0	0	1.48091	0.0396355	NA	NA	NA	NA	-0.388129	0.450839	NA	-2.75566	0.00307798	NA	NA	NA	XLOC_029690	Unannotated_TU
XLOC_003159	Chr1	30417545	30418361	817	-	.	0.211041	0.05265	0.26736	0.76384	0.355005	0.459803	0.0577148	0.108593	0.276554	0	0	0	0.76384	11.8057	0.344862	0.111497	0.496577	1.59066	0.778328	0.921753	0.112153	0.243786	0.518867	0	0	0	0.664799	0.338878	0.919869	-1.09142	0.137711	NA	-0.0923646	0.906358	NA	-2.74918	0.00317379	NA	0.00317379	2.74918	XLOC_003159	Unannotated_TU
XLOC_022681	Chr2	48081935	48088666	3107	-	.	0	0.0969119	0	0.200855	0.124467	0.0879325	0.0758819	0	0	0	0	0	0.200855	11.8057	0	0.20523	0	0.418272	0.272887	0.176276	0.147456	0	0	0	0	0	0.944296	0.190095	0.918862	-0.450319	0.418968	NA	-0.0196333	0.977126	NA	-2.73946	0.00329449	NA	0.00329449	2.73946	XLOC_022681	Unannotated_TU
XLOC_009126	Chr12	4280806	4282172	1367	-	.	0	0.220267	0.031958	0.249009	0.424344	0.249823	0	0	0.033057	0	0	0	0.424344	10.8619	0	0.46646	0.0593568	0.518549	0.93035	0.500813	0	0	0.0620212	0	0	0	0.920861	0.197554	0.918862	-0.309901	0.531242	NA	-0.566263	0.417106	NA	-2.73635	0.00332319	NA	0.00332319	2.73635	XLOC_009126	Unannotated_TU
XLOC_034756	Chr5	77704235	77705126	892	-	.	0	0.530454	0.48976	0.699616	0.505798	0.650856	0	0.298388	0.0506603	0	0	0.0489538	0.699616	11.8057	0	1.12334	0.909649	1.45692	1.10893	1.30475	0	0.669866	0.0950481	0	0	0.103783	0.443883	0.516493	0.930638	-0.559609	0.407793	NA	-0.695334	0.374975	NA	-2.73172	0.00235023	NA	0.00235023	2.73172	XLOC_034756	Unannotated_TU
XLOC_050588	GL895308.2	26782	31640	1534	-	.	0.0280998	0.364534	0.0284789	0.832126	0.105041	1.09087	0	0	0	0	0	0.0853979	1.09087	31.2563	0.0459179	0.771975	0.0528948	1.73286	0.230296	2.18683	0	0	0	0	0	0.181045	1.22473	0.081071	0.918862	0.398695	0.449122	NA	-1.42103	0.0588328	NA	-2.73156	0.00194122	0.0625818	0.00194122	2.73156	XLOC_050588	Unannotated_TU
XLOC_050322	GL894984.1	4278	5149	872	-	.	0	0.0493292	0	0.520482	0.554356	0.352474	0.216298	0	0	0	0	0	0.554356	9.05159	0	0.104464	0	1.08388	1.21539	0.706594	0.420317	0	0	0	0	0	1.9142	0.0078893	NA	-0.434321	0.430606	NA	0.378667	0.531188	NA	-2.73039	0.00339377	NA	0.00339377	2.73039	XLOC_050322	Unannotated_TU
XLOC_034005	Chr5	94783433	94786503	2478	-	.	0	0.104153	0	0.446442	0.0780304	0.0826896	0.114172	0.0716067	0	0	0	0	0.446442	20.9282	0	0.220564	0	0.929694	0.171077	0.165765	0.221862	0.160753	0	0	0	0	1.11224	0.122839	0.918862	-0.935334	0.184871	NA	0.327964	0.661336	NA	-2.72619	0.00354955	NA	0.00354955	2.72619	XLOC_034005	Unannotated_TU
XLOC_015297	Chr14	13543760	13545425	1666	-	.	0.103493	0.180735	0.419559	0.851328	0.328842	0.512467	0.113213	0.266268	0.216994	0.0349508	0	0.0524211	0.851328	26.8311	0.169119	0.382744	0.779262	1.77285	0.720969	1.02733	0.219998	0.59776	0.407121	0.0555481	0	0.111133	0.706059	0.258192	0.918862	-1.42025	0.0763607	NA	-0.0867286	0.904191	0.999976	-2.71944	0.000978529	0.0437616	0.000978529	2.71944	XLOC_015297	Unannotated_TU
XLOC_015421	Chr14	33542032	33544915	2151	-	.	0	0.0799908	0.10155	0.0395624	0.764088	0.476301	0.0219214	0.0412462	0	0.0270702	0	0	0.764088	30.7754	0	0.169397	0.188612	0.0823868	1.67522	0.954827	0.0425983	0.0925958	0	0.0430233	0	0	1.49461	0.0348746	0.918862	-0.101155	0.870309	NA	-0.520565	0.489435	NA	-2.716	0.00273649	0.0737975	0.00273649	2.716	XLOC_015421	Unannotated_TU
XLOC_004569	Chr1	285003591	285010366	4422	-	.	0.107226	0.515558	0.365537	0.981464	0.750641	0.478822	0.117296	0.120381	0.0102191	0.0131678	0	0.177748	0.981464	82.103	0.175219	1.0918	0.678925	2.04385	1.64574	0.95988	0.227933	0.270249	0.019173	0.0209279	0	0.376828	0.742645	0.158879	0.918862	-0.300455	0.708491	NA	-1.47558	0.0309566	0.999976	-2.715	0.000234005	0.0181883	0.000234005	2.715	XLOC_004569	Unannotated_TU
XLOC_044491	Chr9	25164818	25214280	1888	TYR|transcript:ENSSSCT00000029628	ENSSSCG00000026409	0	0.113917	0	4.59749	0.119484	0.524562	0.0749254	0.140976	0.0239348	0.0308411	0	0.254414	4.59749	164.206	0	0.241242	0	9.57406	0.261962	1.05157	0.145597	0.316483	0.0449062	0.0490165	0	0.539362	2.66503	0.000187755	0.0970971	0.0599299	0.940473	NA	0.443592	0.56296	NA	-2.70804	0.00186631	0.0605708	0.000187755	2.70804	ENSSSCG00000026409	tyrosinase precursor [Source:RefSeq peptideAcc:NP_001020383]
XLOC_007431	Chr11	86366108	86366885	778	-	.	0	0.165868	0.112305	2.04179	0.911291	0.219478	0.121216	0	0	0	0	0.112254	2.04179	30.0508	0	0.351258	0.208588	4.25192	1.99795	0.439981	0.23555	0	0	0	0	0.23798	1.86296	0.0083259	0.630106	-0.0694184	0.899574	NA	-0.229428	0.734226	NA	-2.70514	0.00250978	0.0707317	0.00250978	2.70514	XLOC_007431	Unannotated_TU
XLOC_015522	Chr14	47742164	47743031	868	-	.	0	0.297339	0	0.45752	0.259892	0.74754	0.325943	0	0.052061	0	0	0	0.74754	12.1198	0	0.629675	0	0.952764	0.569798	1.49857	0.63338	0	0.0976762	0	0	0	1.02989	0.153045	0.918862	-0.766112	0.251021	NA	0.211231	0.772376	NA	-2.70233	0.00379249	NA	0.00379249	2.70233	XLOC_015522	Unannotated_TU
XLOC_009654	Chr12	46879639	46881069	1431	-	.	0	0.120238	0.0610575	0.059468	1.68902	1.50349	0.197707	0.0929986	0.0315786	0	0	0.152574	1.68902	45.2579	0	0.254628	0.113404	0.123839	3.70309	3.01401	0.384189	0.208777	0.0592473	0	0	0.32346	2.21923	0.00165595	0.30847	-0.512635	0.511221	NA	0.458947	0.558137	NA	-2.69631	0.00238029	0.069573	0.00165595	2.69631	XLOC_009654	Unannotated_TU
XLOC_051698	GL896307.1	3794	3954	161	-	.	0	6.67935	1.08538	6.51895	2.40198	1.90905	0.878628	0.82659	0	0	0	0.271222	6.67935	21.8116	0	14.1449	2.01592	13.5754	5.2662	3.82702	1.70737	1.85565	0	0	0	0.574995	0.19281	0.785337	0.968958	-0.544313	0.420547	NA	-0.966728	0.218321	NA	-2.69604	0.0029599	NA	0.0029599	2.69604	.
XLOC_004064	Chr1	201002997	201003927	931	-	.	0	0.646843	0.281547	0.274217	0.89999	0.660273	0	0	0	0	0	0.0469031	0.89999	15.6894	0	1.36982	0.522926	0.571044	1.97318	1.32363	0	0	0	0	0	0.0994352	0.49617	0.4768	0.926002	0.287543	0.540703	NA	-1.51616	0.0454892	NA	-2.69437	0.00291824	NA	0.00291824	2.69437	XLOC_004064	Unannotated_TU
XLOC_045389	Chr9	10314777	10401545	10729	-	ENSSSCG00000021702	0.032141	0.0400923	0.0977239	0.195647	0.132162	0.120955	0.0307644	0.0248077	0.00842371	0.0108543	0.00863909	0.0122099	0.195647	39.71	0.0525217	0.0849036	0.181506	0.407427	0.289758	0.242476	0.0597822	0.0556921	0.0158044	0.017251	0.0147472	0.0258852	0.839698	0.138498	0.918862	-0.447093	0.573585	NA	-0.994976	0.162964	0.999976	-2.6911	0.000115074	0.0112791	0.000115074	2.6911	ENSSSCG00000021702
XLOC_005748	Chr10	13475940	13478545	1683	-	.	0.0512241	0.306703	0.493194	0.758456	1.01486	0.588457	0.392241	0.316295	0.0268502	0.0345978	0.0275368	0.103783	1.01486	31.9823	0.0837054	0.649505	0.916027	1.57945	2.22502	1.17966	0.762214	0.710066	0.0503761	0.054987	0.0470063	0.220022	0.939863	0.12064	0.918862	-1.13476	0.153893	NA	-0.104066	0.888946	0.999976	-2.6907	0.000254041	0.0191362	0.000254041	2.6907	XLOC_005748	Unannotated_TU
XLOC_047303	Chr9	143893554	143898537	4341	-	.	0.079438	0.247725	0.623951	1.07166	0.764648	1.01485	0.043449	0.316786	0	0.0134135	0.021352	0.24142	1.07166	88.0059	0.12981	0.524609	1.15889	2.23168	1.67645	2.03444	0.0844312	0.71117	0	0.0213184	0.0364485	0.511813	1.09598	0.0457841	0.918862	-0.183116	0.819606	NA	-1.01799	0.17535	0.999976	-2.68874	4.69e-05	0.00589364	4.69e-05	2.68874	XLOC_047303	Unannotated_TU
XLOC_049707	GL894332.1	3041	3906	765	-	.	0.0563465	0.224915	0.685281	0.407881	0.589767	1.20532	0.30819	0.231949	0.413494	0	0	0.0570807	1.20532	17.2229	0.092076	0.476303	1.2728	0.849392	1.29303	2.41627	0.598882	0.520715	0.775792	0	0	0.121012	0.612766	0.370167	0.919869	-1.5877	0.0475014	NA	0.162337	0.831836	0.999976	-2.68298	0.00304457	NA	0.00304457	2.68298	XLOC_049707	Unannotated_TU
XLOC_014729	Chr14	57482598	57485826	1101	-	.	0.0391508	0.0781381	0.039679	0.257641	0.321973	0.527306	0	0.120873	0	0	0	0	0.527306	10.844	0.0639765	0.165473	0.0736973	0.536525	0.705907	1.05707	0	0.271354	0	0	0	0	1.36046	0.0550942	NA	-0.383055	0.469167	NA	-0.192324	0.784755	NA	-2.68175	0.00407358	NA	0.00407358	2.68175	XLOC_014729	Unannotated_TU
XLOC_045927	Chr9	106064812	106066009	1198	gene:ENSSSCG00000009129|transcript:ENSSSCT00000009997	ENSSSCG00000009129	1.54718	1.36442	0	1.42068	3.30874	0.228052	0	0.0370287	0.0377203	0.145813	0.0386848	0	3.30874	74.223	2.52825	2.88943	0	2.9585	7.25422	0.457169	0	0.0831275	0.0707704	0.231744	0.0660363	0	0.0428779	0.951827	0.992309	0.496569	0.500534	NA	-2.51904	0.00127895	0.295936	-2.68046	0.00167242	0.0574081	0.00127895	2.68046	ENSSSCG00000009129
XLOC_041257	Chr7	32627	34159	1533	-	.	0.0281181	0.0561188	0.199482	0.074015	0.252263	0.601482	0	0.0578739	0	0	0	0	0.601482	17.2229	0.0459479	0.118843	0.370505	0.154133	0.553072	1.20577	0	0.129924	0	0	0	0	0.825962	0.243795	0.918862	-0.343577	0.500299	NA	-0.824381	0.275405	NA	-2.67889	0.00420135	NA	0.00420135	2.67889	XLOC_041257	Unannotated_TU
XLOC_021772	Chr18	5582421	5582755	335	-	.	0.257344	8.98822	6.25958	12.8707	9.81226	7.23793	6.47474	9.799	0.404677	0.34763	0.138342	2.34627	12.8707	81.5664	0.420526	19.0344	11.6261	26.8025	21.5128	14.5097	12.5819	21.9983	0.75925	0.552497	0.236154	4.97413	0.59236	0.337989	0.919869	-1.71366	0.0228086	0.649205	0.0947441	0.896953	0.999976	-2.66313	5.81e-05	0.00662887	5.81e-05	2.66313	.
XLOC_032007	Chr4	101954058	101955167	1110	-	.	0	0.465027	0	0.511103	0.958087	0.0307665	0.0424802	0	0	0	0	0	0.958087	19.9135	0	0.984789	0	1.06435	2.10055	0.0616767	0.0825487	0	0	0	0	0	0.686104	0.33974	0.919869	-0.289768	0.552547	NA	-0.696317	0.313808	NA	-2.65873	0.0045916	NA	0.0045916	2.65873	XLOC_032007	Unannotated_TU
XLOC_041292	Chr7	3559220	3563220	1673	-	.	0.128826	0.719917	0.417804	1.03427	0.192627	0.183716	0.197293	0.424247	0	0	0	0.0522018	1.03427	32.7339	0.210514	1.52457	0.776002	2.15383	0.422325	0.36829	0.383385	0.952414	0	0	0	0.110668	-0.0745675	0.909789	0.986701	-1.22958	0.118168	NA	-0.731699	0.327266	0.999976	-2.65185	0.00313406	0.0790183	0.00313406	2.65185	XLOC_041292	Unannotated_TU
XLOC_048554	GL893450.2	54407	55100	606	-	.	0	1.41964	0.0720902	3.18301	0.850866	0	1.16715	0.0732019	0	0	0	0	3.18301	36.4902	0	3.00637	0.133896	6.62847	1.86548	0	2.26804	0.164335	0	0	0	0	0.585075	0.415408	0.919869	-1.21222	0.10411	NA	-0.00171461	0.99824	0.999976	-2.64327	0.00494552	0.0978299	0.00494552	2.64327	XLOC_048554	Unannotated_TU
XLOC_000832	Chr1	201004364	201016964	4900	-	.	0.131954	0.4916	0.258554	0.376287	1.32852	0.264843	0.163592	0.0452656	0.00922224	0	0.0378322	0.124762	1.32852	121.895	0.215627	1.04106	0.48022	0.7836	2.91271	0.530923	0.317897	0.101619	0.0173026	0	0.0645808	0.264498	0.653947	0.268722	0.918862	-0.298784	0.709247	NA	-1.3894	0.0493928	0.999976	-2.61662	0.000497672	0.0286466	0.000497672	2.61662	.
XLOC_002999	Chr1	8623064	8624605	1542	-	.	0.027954	0.418434	0.708279	0.349519	0.856867	0.15503	0.0917374	0	0	0.0377614	0	0	0.856867	24.741	0.0456797	0.886119	1.31551	0.727857	1.87863	0.310783	0.178267	0	0	0.060015	0	0	0.0246078	0.971036	0.995468	-0.123441	0.83199	NA	-1.64863	0.0357508	0.999976	-2.61362	0.00363979	NA	0.00363979	2.61362	XLOC_002999	Unannotated_TU
XLOC_030016	Chr4	71106301	71264599	8992	SLCO5A1|transcript:ENSSSCT00000006791	ENSSSCG00000006196	0.191748	1.30117	0.782201	4.30289	0.817132	0.288641	3.77035	0.621597	0.231171	0.0777065	0.108233	0.257378	4.30289	842.811	0.313337	2.75548	1.45281	8.96056	1.79152	0.57863	7.32665	1.39546	0.433721	0.123501	0.184758	0.545644	0.744792	0.243621	0.918862	-2.52691	NA	NA	0.876621	0.206851	0.999976	-2.61166	0.00023655	0.0183082	NA	2.61166	ENSSSCG00000006196	solute carrier organic anion transporter family member 5A1 [Source:HGNC SymbolAcc:HGNC:19046]
XLOC_050152	GL894800.1	67371	70115	2566	-	.	0.0503956	0.150871	0.221327	0.198984	0.40189	0.212943	0.0183761	0.0345755	0	0	0.018061	0.0170174	0.40189	19.31	0.0823517	0.3195	0.411079	0.414374	0.881121	0.426881	0.0357089	0.0776202	0	0	0.0308307	0.0360772	0.470163	0.456656	0.922341	-0.0618422	0.926705	NA	-1.58494	0.0424816	NA	-2.61118	0.00236341	NA	0.00236341	2.61118	XLOC_050152	Unannotated_TU
XLOC_028549	Chr3	10341547	10344608	3062	-	.	0	0.168576	0.114139	0.500254	0.33679	0.156143	0.0923965	0.202823	0.029516	0.0190164	0	0.0427826	0.500254	28.9775	0	0.356994	0.211994	1.04175	0.738392	0.313016	0.179547	0.455328	0.0553775	0.0302231	0	0.0906997	1.09651	0.103102	0.918862	-1.14023	0.156134	NA	0.154535	0.841464	0.999976	-2.60848	0.00141777	0.053199	0.00141777	2.60848	.
XLOC_050325	GL894984.1	13325	14318	994	-	.	0	0.0432747	0.0439503	0.570749	0.129684	0.549711	0.142313	0.0446281	0	0	0	0	0.570749	10.7324	0	0.0916429	0.0816305	1.18856	0.284326	1.10199	0.276546	0.100188	0	0	0	0	1.66853	0.020489	NA	-0.468435	0.409504	NA	0.312075	0.652305	NA	-2.60682	0.00538059	NA	0.00538059	2.60682	XLOC_050325	Unannotated_TU
XLOC_052249	GL896540.1	9845	10187	340	-	.	0.12678	0.25303	0	0.834301	1.70611	2.00887	0	0	0	0	0	0.128432	2.00887	12.7577	0.207171	0.535841	0	1.73739	3.74055	4.02712	0	0	0	0	0	0.272277	1.68646	0.0177963	0.792341	0.287543	0.540703	NA	-0.446127	0.410949	NA	-2.60403	0.0041142	NA	0.0041142	2.60403	XLOC_052249	Unannotated_TU
XLOC_037620	Chr6	156962367	156970468	3157	-	.	0	0.340632	0.401303	0.745771	0.173535	0.0432699	0.29872	0.0562057	0	0	0	0.0414952	0.745771	44.5396	0	0.721357	0.745353	1.55303	0.380467	0.086742	0.580482	0.126179	0	0	0	0.0879704	0.138185	0.845276	0.977828	-1.20637	0.126419	NA	-0.447804	0.568171	0.999976	-2.60245	0.00380123	0.0871925	0.00380123	2.60245	XLOC_037620	Unannotated_TU
XLOC_011498	Chr13	97390596	97455583	6401	\transcript:ENSSSCT00000012809|transcript:ENSSSCT00000012809,CP|transcript:ENSSSCT00000034342,transcript:ENSSSCT00000012809|transcript:ENSSSCT00000012809,CP|transcript:ENSSSCT00000033091,CP|transcript:ENSSSCT00000035369,transcript:ENSSSCT00000012809|transcript:ENSSSCT00000012809,transcript:ENSSSCT00000012809|transcript:ENSSSCT00000012809,transcript:ENSSSCT00000012809|transcript:ENSSSCT00000012809…	ENSSSCG00000011700	0.0202023	0.107521	0.320774	0.159535	0.06545	0.0586875	0.029466	0.0693022	0	0	0.00724018	0	0.320774	41.8047	0.0330127	0.227697	0.595784	0.332224	0.143495	0.117649	0.0572592	0.15558	0	0	0.0123592	0	-0.615608	0.346565	0.919869	-0.86708	0.251001	NA	-1.38863	0.0667515	0.999976	-2.59857	0.0038124	NA	0.0038124	2.59857	ENSSSCG00000011700	ceruloplasmin [Source:HGNC SymbolAcc:HGNC:2295]
XLOC_004460	Chr1	270454659	270457230	1488	-	.	0	0.260172	0.704623	1.33443	0.82299	1.3541	0.0316889	0.238496	0.0607379	0.0391318	0	0.264114	1.3541	37.6351	0	0.550966	1.30872	2.77889	1.80436	2.71452	0.0615786	0.535413	0.113956	0.062193	0	0.559924	1.19177	0.0687756	0.918862	-0.0924207	0.908158	NA	-0.797929	0.307493	0.999976	-2.59729	0.000461308	0.0275948	0.000461308	2.59729	.
XLOC_043647	Chr8	32672240	32673719	1363	-	.	0	0.0315591	0	0.374609	0.520165	0.2255	0.034595	0.0650922	0	0	0	0.0320372	0.520165	13.2757	0	0.0668327	0	0.780106	1.14043	0.452054	0.067226	0.146129	0	0	0	0.0679194	2.12233	0.00313877	0.389735	-0.245026	0.67083	NA	0.26617	0.652888	NA	-2.59675	0.0042211	NA	0.00313877	2.59675	XLOC_043647	Unannotated_TU
XLOC_029398	Chr3	90869300	90872433	1976	-	.	0.0436286	0.087075	0.243195	1.40683	0.945921	0.466635	0.0477257	0.0448991	0	0	0.0703609	0.15469	1.40683	52.5889	0.0712937	0.184399	0.451694	2.92965	2.07388	0.93545	0.0927419	0.100796	0	0	0.120109	0.327945	1.94492	0.00172127	0.30847	0.500886	0.520813	NA	-0.996897	0.204621	NA	-2.59606	0.000386595	0.0250271	0.000386595	2.59606	XLOC_029398	Unannotated_TU
XLOC_042930	Chr8	12491799	12560020	3446	-	.	0.0125087	0	0	0.378656	0.233797	0.0991027	0.0136834	0.064365	0.0262269	0	0	0.0380152	0.378656	24.6846	0.0204405	0	0	0.788532	0.512586	0.198668	0.02659	0.144496	0.0492066	0	0	0.0805927	2.49946	0.000425018	0.158693	-0.533817	0.481164	NA	0.798035	0.284943	NA	-2.58904	0.00285511	0.0755769	0.000425018	2.58904	XLOC_042930	Unannotated_TU
XLOC_033267	Chr5	110661092	110662602	1408	-	.	0.0306144	1.95523	1.02391	2.33699	1.53351	0.727645	0.770255	1.16572	0	0	0.0329151	0.37216	2.33699	62.2481	0.0500271	4.14059	1.90173	4.86667	3.36213	1.45869	1.49678	2.61698	0	0	0.0561872	0.788984	0.323637	0.620196	0.940617	-1.20538	0.133681	NA	-0.369481	0.630744	0.999976	-2.58854	0.000674078	0.034676	0.000674078	2.58854	XLOC_033267	Unannotated_TU
XLOC_013127	Chr13	161260311	161262371	1968	-	.	0.0876119	0.24043	0.266382	0.446826	0.491258	0.242943	0.0239599	0.0225408	0	0	0	0.0665652	0.491258	18.1032	0.143167	0.509158	0.49476	0.930494	1.07706	0.48702	0.0465595	0.050603	0	0	0	0.141119	0.50342	0.412141	0.919869	0.0474671	0.936753	NA	-1.88012	0.0159271	NA	-2.58328	0.00257048	0.0713948	0.00257048	2.58328	XLOC_013127	Unannotated_TU
XLOC_000573	Chr1	143048365	143073905	2630	TGM5|transcript:ENSSSCT00000005205	ENSSSCG00000004713	0.131118	0.0981332	0.132887	1.07856	1.18858	0.129851	0.0358578	0.0337341	0.223368	0	0.0881072	0.04981	1.18858	58.5336	0.21426	0.207817	0.246816	2.24606	2.6059	0.260308	0.0696799	0.0757314	0.419079	0	0.150402	0.105598	1.58345	0.014271	0.754486	-0.567915	0.480372	NA	-0.0566649	0.940758	0.999976	-2.58121	0.00141481	0.053199	0.00141481	2.58121	ENSSSCG00000004713	transglutaminase 5 [Source:HGNC SymbolAcc:HGNC:11781]
XLOC_046184	Chr9	471081	472370	1290	-	.	0	0.300105	0.338656	0.417797	0.5496	0.211788	0	0.309491	0	0	0	0.0338502	0.5496	13.2757	0	0.635533	0.628998	0.870043	1.20497	0.424565	0	0.694791	0	0	0	0.0717629	0.439103	0.527053	0.932653	-0.509474	0.427531	NA	-0.472077	0.540398	NA	-2.58086	0.00452929	NA	0.00452929	2.58086	.
XLOC_029833	Chr4	16905667	16922897	1368	-	.	0	0.0943312	0.351281	0.228091	0.63605	0.674029	0	0.0648543	0	0	0.0338775	0.0319202	0.674029	17.2229	0	0.199765	0.652447	0.474989	1.3945	1.35121	0	0.145595	0	0	0.0578301	0.0676712	0.984738	0.157553	0.918862	0.075066	0.89844	NA	-0.899094	0.230307	NA	-2.58061	0.00287953	NA	0.00287953	2.58061	.
XLOC_052899	JH118751.1	7490	18877	402	PERP|transcript:ENSSSCT00000004591	ENSSSCG00000004153	0.428906	6.52716	4.23826	41.9143	1.04215	4.07771	7.38965	0	31.4749	0.579384	0.691708	1.95523	41.9143	401.025	0.700877	13.8226	7.87186	87.2845	2.28486	8.17446	14.3598	0	59.0528	0.920828	1.18077	4.14511	1.20504	0.0814882	0.918862	-2.23489	0.0046393	0.259598	1.35723	0.0809682	0.999976	-2.57459	0.00143936	0.053469	0.00143936	2.57459	ENSSSCG00000004153
XLOC_034308	Chr5	20183112	20187443	3416	-	.	0	0.0503689	0.0383665	0.481628	0.009434	0.0499865	0.0138036	0.0909023	0.0132286	0	0	0	0.481628	31.124	0	0.106666	0.0712594	1.00297	0.0206835	0.100207	0.0268235	0.204071	0.0248194	0	0	0	1.16572	0.105866	0.918862	-0.964901	0.176607	NA	0.182715	0.814754	NA	-2.57312	0.00621143	NA	0.00621143	2.57312	XLOC_034308	Unannotated_TU
XLOC_029442	Chr3	100118978	100120180	1203	-	.	0	0.0357565	0.217888	0.0943183	0.267885	0.709701	0	0	0	0	0	0	0.709701	15.9471	0	0.0757215	0.404692	0.196413	0.587323	1.42272	0	0	0	0	0	0	0.958681	0.182903	0.918862	NA	NA	NA	-0.739924	0.250251	NA	-2.57273	0.00608745	NA	NA	NA	XLOC_029442	Unannotated_TU
XLOC_052950	JH118785.1	171913	173095	1183	-	.	0.109311	0.399971	0.406216	1.00709	0.0272414	1.21245	0.0797177	1.01245	0.26739	0	0	0.0738238	1.21245	26.7911	0.178626	0.847019	0.754478	2.09721	0.0597252	2.43057	0.15491	2.2729	0.501674	0	0	0.156507	0.635008	0.361277	0.919869	-1.90065	0.0181326	NA	0.355421	0.628441	0.999976	-2.5722	0.00503558	0.0987112	0.00503558	2.5722	XLOC_052950	Unannotated_TU
XLOC_024987	Chr2	2748178	2749330	1035	-	.	0.0416474	0.0831208	0.0844186	0.794803	0.0622735	0.923886	0.0455585	0.171441	0.0436608	0	0	0.0421901	0.923886	17.8607	0.0680562	0.176025	0.156794	1.65514	0.136531	1.85209	0.0885304	0.384876	0.0819159	0	0	0.0894436	1.51073	0.0336758	0.918862	-0.629979	0.375786	NA	0.104216	0.893619	NA	-2.57144	0.0053081	NA	0.0053081	2.57144	XLOC_024987	Unannotated_TU
XLOC_003382	Chr1	75081020	75081984	965	-	.	0.0893369	0.222876	0.633796	1.08762	0.534326	1.52175	0	0.735508	0	0	0.0960506	0.0905011	1.52175	27.429	0.145986	0.471985	1.17717	2.26491	1.17148	3.0506	0	1.65118	0	0	0.163962	0.191864	1.0452	0.104893	0.918862	-0.466861	0.535211	NA	-0.291393	0.710578	NA	-2.57004	0.0014719	0.0537633	0.0014719	2.57004	.
XLOC_025808	Chr2	83254010	83255332	1323	-	.	0.26065	0.227593	0.0990627	1.35077	0.414098	0.41301	0.213846	0.368831	0.102469	0	0	0.132023	1.35077	33.8071	0.42593	0.481974	0.183992	2.81292	0.907886	0.82795	0.415551	0.828008	0.192252	0	0	0.279892	0.931211	0.157748	0.918862	-1.15675	0.150299	NA	-0.00597975	0.993578	0.999976	-2.56895	0.00275936	0.0738138	0.00275936	2.56895	XLOC_025808	Unannotated_TU
XLOC_041350	Chr7	14555603	14557010	1408	-	.	0.183686	0.274954	0.434384	0.68498	0.297546	0.266803	0.0669787	0.0630118	0	0	0.0329151	0	0.68498	18.2451	0.300163	0.582271	0.806797	1.42644	0.652354	0.534852	0.130155	0.141458	0	0	0.0561872	0	0.084421	0.893947	0.982347	-0.260792	0.684651	NA	-1.64138	0.0330184	NA	-2.56818	0.0042814	NA	0.0042814	2.56818	XLOC_041350	Unannotated_TU
XLOC_026393	Chr3	1959887	2045874	4095	GNA12|transcript:ENSSSCT00000030629	ENSSSCG00000023433	0.0105263	0.483197	0.512078	0.595726	0.495793	0.850643	0.552709	0.129994	0.0220703	0	0	0.181278	0.850643	65.0641	0.017201	1.02327	0.9511	1.24057	1.087	1.70526	1.07404	0.291829	0.041408	0	0	0.384313	0.584181	0.354445	0.919869	-1.21423	0.130693	0.990567	-0.191387	0.800126	0.999976	-2.56542	0.00107897	0.0463614	0.00107897	2.56542	ENSSSCG00000023433	G protein subunit alpha 12 [Source:HGNC SymbolAcc:HGNC:4380]
XLOC_042057	Chr7	113521930	113522149	220	-	.	0	1.36866	3.17721	2.19194	3.66211	1.86277	0.214332	0	0	0	0.210656	0	3.66211	15.086	0	2.89841	5.90114	4.5646	8.02897	3.73424	0.416495	0	0	0	0.359598	0	0.368832	0.593839	0.93956	0.051532	0.923365	NA	-1.41203	0.0681419	NA	-2.56445	0.00422059	NA	0.00422059	2.56445	XLOC_042057	Unannotated_TU
XLOC_003303	Chr1	58772491	58773449	959	-	.	0	0.269124	0.136663	2.18884	0.302439	0.85466	0.491689	0.370055	0.0942419	0.0607175	0	0.136601	2.18884	39.71	0	0.569925	0.253829	4.55817	0.663081	1.71331	0.955464	0.830755	0.176815	0.0964997	0	0.289596	1.75501	0.0113405	0.688028	-1.12525	0.161684	NA	0.765472	0.326285	NA	-2.5523	0.00257426	0.0713948	0.00257426	2.5523	XLOC_003303	Unannotated_TU
XLOC_031697	Chr4	52215513	52215929	417	-	.	0.620216	0.722075	0	1.63259	1.39107	0.573275	0	0	0	0	0	0.104716	1.63259	12.8789	1.0135	1.52914	0	3.39979	3.04985	1.14923	0	0	0	0	0	0.222	0.499895	0.479495	0.926188	0.287543	0.540703	NA	-1.36734	0.0667396	NA	-2.55166	0.00511609	NA	0.00511609	2.55166	XLOC_031697	Unannotated_TU
XLOC_050226	GL894875.2	6588	40089	2554	gene:ENSSSCG00000029599|transcript:ENSSSCT00000032170	ENSSSCG00000029599	0.0168775	0.168422	0	0.621969	0.0630904	0.0133715	0.793884	0.0347379	0	0	0	0	0.793884	50.4046	0.0275795	0.356668	0	1.29522	0.138322	0.0268054	1.5427	0.0779849	0	0	0	0	0.775814	0.281337	0.918862	-1.91778	NA	NA	1.04274	NA	NA	-2.54846	0.00673565	NA	NA	2.54846	ENSSSCG00000029599
XLOC_043706	Chr8	42821254	42822308	1055	-	.	0	0.0407725	0.0828183	0.376424	0.733116	0.291334	0.178779	0.0420477	0.0856663	0	0	0.0413903	0.733116	14.4825	0	0.0863441	0.153821	0.783885	1.60732	0.584028	0.347409	0.094395	0.160726	0	0	0.087748	1.71721	0.0160361	0.78906	-0.838663	0.260822	NA	0.607927	0.428978	NA	-2.54117	0.00529436	NA	0.00529436	2.54117	XLOC_043706	Unannotated_TU
XLOC_049490	GL894166.1	288	1247	960	-	.	0	0.0448073	0.136521	0.0886445	0.805664	0.426885	0.0491177	0	0	0	0	0	0.805664	14.4825	0	0.0948886	0.253565	0.184598	1.76637	0.855764	0.0954469	0	0	0	0	0	1.29013	0.0732495	NA	-0.289768	0.552547	NA	-0.310435	0.621481	NA	-2.53775	0.00686009	NA	0.00686009	2.53775	XLOC_049490	Unannotated_TU
XLOC_039355	Chr7	24621966	24623869	1509	-	.	0	0.0570113	0.0289507	1.35346	1.15324	0.135788	0	0	0	0	0.030712	0.144688	1.35346	38.6367	0	0.120733	0.0537712	2.81851	2.52841	0.272211	0	0	0	0	0.0524265	0.30674	2.6242	0.000172476	0.0926262	0.589918	0.331337	NA	-0.389088	0.450109	NA	-2.53766	0.00250632	0.0707317	0.000172476	2.6242	XLOC_039355	Unannotated_TU
XLOC_026207	Chr2	147594683	147596015	1333	-	.	0	0.0645387	0	0.61712	0.314287	0.051239	0	0.0332786	0	0	0	0	0.61712	15.562	0	0.136674	0	1.28512	0.689058	0.102717	0	0.0747087	0	0	0	0	1.54182	0.032301	NA	-0.253008	0.595845	NA	-0.128637	0.803942	NA	-2.53614	0.00691587	NA	0.00691587	2.53614	XLOC_026207	Unannotated_TU
XLOC_013628	Chr14	37338516	37618100	11302	NOS1|transcript:ENSSSCT00000010803	ENSSSCG00000009856	0.00762786	0.928656	0.429058	1.62638	0.119759	0.271949	0.972098	0.325775	0.00799663	0.015456	0.0246033	0.146818	1.62638	347.73	0.0124647	1.96662	0.796905	3.38686	0.262565	0.545169	1.88901	0.731349	0.0150032	0.0245646	0.0419987	0.311256	0.276717	0.689928	0.949132	-1.9191	0.0115765	0.443981	0.0771767	0.919905	0.999976	-2.53337	0.000852872	0.0399674	0.000852872	2.53337	ENSSSCG00000009856	nitric oxide synthase 1 [Source:HGNC SymbolAcc:HGNC:7872]
XLOC_034083	Chr5	1302690	1303167	478	-	.	0	0.719917	2.55905	1.3649	1.82033	0.714452	0.0986465	0.371216	0.0945376	0	0	0.182706	2.55905	24.9049	0	1.52457	4.75301	2.84235	3.99097	1.43224	0.191692	0.833362	0.17737	0	0	0.38734	0.0502465	0.942412	0.991089	-0.471562	0.513798	NA	-1.25776	0.108654	0.999976	-2.53204	0.00423359	NA	0.00423359	2.53204	.
XLOC_038634	Chr6	77948987	77949464	478	-	.	0.0901779	1.43983	0.731157	1.95834	2.7642	1.50035	0.394586	2.2273	0.0945376	0	0	0.456765	2.7642	24.741	0.14736	3.04914	1.358	4.07815	6.06036	3.00771	0.76677	5.00017	0.17737	0	0	0.968349	0.893395	0.162765	0.918862	-1.14849	0.152463	NA	0.108771	0.887212	0.999976	-2.5216	0.00229982	0.0687859	0.00229982	2.5216	.
XLOC_052634	JH118612.1	189772	192832	3045	-	.	0.410524	0.0423793	0.071735	3.71696	0.40217	0	0.588445	0.0291365	3.07196	0.038245	0.0304397	0.129064	3.71696	296.472	0.670839	0.0897468	0.133236	7.74038	0.881736	0	1.14348	0.06541	5.76357	0.0607837	0.0519616	0.273618	0.574355	0.381979	0.919869	-2.74323	0.000406148	0.053664	1.59054	0.0401009	0.999976	-2.51699	0.00495237	0.0978299	0.000406148	2.74323	XLOC_052634	Unannotated_TU
XLOC_029244	Chr3	71418211	71419065	855	-	.	0	0.10062	0.102191	0.298592	0.565378	0.838791	0.110299	0.311301	0.0528526	0	0	0.0510722	0.838791	13.3956	0	0.213083	0.189803	0.621804	1.23956	1.6815	0.214337	0.698854	0.0991613	0	0	0.108274	1.55574	0.0286015	0.918862	-0.884831	0.239364	NA	0.523505	0.50012	NA	-2.51691	0.00581618	NA	0.00581618	2.51691	XLOC_029244	Unannotated_TU
XLOC_044180	Chr8	139935960	139937062	1103	-	.	0	0.311986	0.27725	0.257174	0.642778	0.402503	0.0427498	0.160872	0	0	0	0.0395891	0.642778	13.2757	0	0.660693	0.514945	0.535552	1.40925	0.806885	0.0830725	0.361149	0	0	0	0.0839294	0.586421	0.400598	0.919869	-0.405909	0.522227	NA	-0.64995	0.403083	NA	-2.5119	0.00589471	NA	0.00589471	2.5119	XLOC_044180	Unannotated_TU
XLOC_013335	Chr13	213152584	213153843	1260	-	.	0.102631	0.0341389	0.416063	0.0900516	0.281343	0.56918	0.037423	0.387273	0.107593	0	0	0	0.56918	13.3956	0.16771	0.072296	0.772768	0.187528	0.616829	1.14102	0.0727214	0.869408	0.201864	0	0	0	0.23706	0.737769	0.959706	-1.41006	0.0675823	NA	-0.0847292	0.913468	NA	-2.51039	0.00749104	NA	0.00749104	2.51039	XLOC_013335	Unannotated_TU
XLOC_018623	Chr15	157405752	157406445	694	-	.	0	0.0619813	0.881287	0.57223	1.1609	0.0984173	0.543551	0.703118	0	0	0	0	1.1609	15.086	0	0.131258	1.63684	1.19164	2.54521	0.197294	1.05624	1.57846	0	0	0	0	0.391497	0.587015	0.938728	-1.37715	0.0719752	NA	0.197234	0.801313	NA	-2.50457	0.00767567	NA	0.00767567	2.50457	.
XLOC_000986	Chr1	239697128	239700258	2006	gene:ENSSSCG00000022796|transcript:ENSSSCT00000028207	ENSSSCG00000022796	4.42654	2.14432	2.1778	1.6686	2.21698	2.33233	1.41036	1.68065	2.43291	0.29027	0.115514	0.10884	4.42654	306.245	7.23343	4.54103	4.0449	3.47479	4.86061	4.67556	2.74065	3.77298	4.56459	0.461332	0.197187	0.230743	-0.957121	0.0817548	0.918862	-2.52218	0.000103808	0.0193272	-0.607806	0.329727	0.999976	-2.50308	6.15e-05	0.00681649	6.15e-05	2.52218	ENSSSCG00000022796
XLOC_032984	Chr5	63017644	63055824	2493	-	.	2.28234	0.258815	0.0525712	0.0682701	0.60756	1.43836	0.0756567	0.213527	0.326274	0.0700699	0.0185898	0.0175158	2.28234	196.235	3.72958	0.548093	0.0976422	0.142169	1.33204	2.88344	0.147018	0.479359	0.612151	0.111364	0.0317335	0.0371336	-0.730274	0.304743	0.918862	-1.38299	0.0779004	NA	-1.47524	NA	NA	-2.50017	0.00307297	0.0785328	NA	2.50017	XLOC_032984	Unannotated_TU
XLOC_015420	Chr14	33539969	33541924	1839	-	.	0	0.0467809	0.0475113	0.0308496	0.998865	0.371406	0.0256406	0.048244	0	0	0.0252009	0.0237448	0.998865	34.396	0	0.099068	0.0882444	0.0642429	2.18996	0.744547	0.0498255	0.108305	0	0	0.0430188	0.0503394	1.86487	0.00923834	0.643333	-0.0618422	0.926705	NA	-0.0960465	0.891402	NA	-2.49607	0.00579196	0.104478	0.00579196	2.49607	XLOC_015420	Unannotated_TU
XLOC_039304	Chr7	22411109	22417792	3203	-	.	2.66463	0.120866	2.68694	0.239116	1.91166	3.37989	0.633025	0.263143	0.0987583	0.0545377	0.0144691	0.463525	3.37989	294.352	4.35428	0.255959	4.99054	0.497948	4.19121	6.77558	1.23011	0.590743	0.185289	0.086678	0.0246992	0.982679	-0.423515	0.535815	0.933955	-0.771145	0.305498	0.990567	-1.85072	0.0107608	0.864171	-2.49249	0.0014916	0.053852	0.0014916	2.49249	XLOC_039304	Unannotated_TU
XLOC_050423	GL895092.1	31058	33267	2142	-	.	0.0603712	0.381553	0.571067	1.65536	0.496488	1.02038	0.242149	0.476325	0.0210966	0.027184	0.021636	0.265018	1.65536	67.0776	0.0986528	0.808015	1.06066	3.44721	1.08852	2.04552	0.47055	1.06933	0.0395812	0.0432041	0.0369335	0.561841	1.09406	0.0697805	0.918862	-0.732798	0.354058	NA	-0.333083	0.648875	0.999976	-2.4911	0.000616051	0.0326167	0.000616051	2.4911	XLOC_050423	Unannotated_TU
XLOC_003340	Chr1	63148513	63150516	2004	-	.	0.0215095	0.193181	0.0435994	0.0141548	0.820137	0.426033	0	0	0.0225494	0	0	0.0435796	0.820137	30.7754	0.0351488	0.4091	0.0809787	0.0294767	1.7981	0.854056	0	0	0.0423069	0	0	0.0923894	1.12369	0.115414	0.918862	0.0339196	0.949973	NA	-1.0056	0.186921	NA	-2.48878	0.00691169	0.112563	0.00691169	2.48878	XLOC_003340	Unannotated_TU
XLOC_039072	Chr6	151196959	151198029	1071	-	.	0.0402475	0.401634	0.326324	0.238372	0.120361	0.733397	0	0.165678	0.0421932	0	0	0	0.733397	14.6713	0.0657686	0.850542	0.606093	0.496398	0.263884	1.47022	0	0.371939	0.0791624	0	0	0	0.168041	0.81013	0.972927	-0.503779	0.387461	NA	-0.912005	0.245899	NA	-2.48132	0.00825033	NA	0.00825033	2.48132	XLOC_039072	Unannotated_TU
XLOC_007335	Chr11	75241182	75242921	1363	-	.	0.189751	0.473386	0.0961555	0.0208116	0.827534	0.526168	0	0	0.033154	0	0	0.0320372	0.827534	21.1204	0.310072	1.00249	0.178593	0.0433392	1.81432	1.05479	0	0	0.0622032	0	0	0.0679194	0.260494	0.711593	0.954066	-0.0804848	0.878524	NA	-1.80916	0.0213411	NA	-2.46939	0.0079337	NA	0.0079337	2.46939	XLOC_007335	Unannotated_TU
XLOC_038000	Chr6	41189381	41190431	1051	-	.	0.328107	0.286494	0.1247	0.836683	0.582592	0.35743	0.269189	0.717531	0.0429962	0	0.0440955	0.0415478	0.836683	16.6353	0.536161	0.606709	0.23161	1.74235	1.2773	0.716529	0.523096	1.61082	0.0806688	0	0.0752726	0.088082	0.495223	0.452702	0.921764	-1.43307	0.074908	NA	0.0766192	0.919465	0.999976	-2.46786	0.00447763	NA	0.00447763	2.46786	XLOC_038000	Unannotated_TU
XLOC_048983	GL893815.1	3077	4575	1476	-	.	0.204428	1.22401	0.88794	1.11466	0.480342	0.971771	0.415304	0.480871	0.0306158	0	0.125595	0	1.22401	36.6435	0.334056	2.59208	1.6492	2.32123	1.05312	1.94808	0.807031	1.07953	0.057441	0	0.214394	0	-0.084913	0.883267	0.981111	-1.03328	0.19869	NA	-0.951092	0.175958	0.999976	-2.46595	0.00329221	0.0813255	0.00329221	2.46595	XLOC_048983	Unannotated_TU
XLOC_004797	Chr1	308403121	308403744	624	-	.	0	0.206803	0.980149	0.0909174	1.34277	0.602017	0	0.0710903	0.0724182	0	0	0	1.34277	15.6894	0	0.437947	1.82046	0.189331	2.94395	1.20685	0	0.159594	0.13587	0	0	0	0.312798	0.663705	0.946864	-0.368873	0.480201	NA	-1.02854	0.182907	NA	-2.46558	0.00872711	NA	0.00872711	2.46558	XLOC_004797	Unannotated_TU
XLOC_026128	Chr2	140488629	140489630	1002	-	.	0	0.0858584	0	0.424644	0.964867	0.136331	0.470589	0.48699	0.225494	0	0	0.0435796	0.964867	18.1032	0	0.181822	0	0.884302	2.11542	0.273298	0.914461	1.09327	0.423069	0	0	0.0923894	1.74641	0.0153731	0.786206	-2.04458	0.0110022	NA	1.90669	0.0148698	NA	-2.46426	0.00748312	NA	0.00748312	2.46426	.
XLOC_013201	Chr13	178721179	178722399	741	-	.	0.0581714	0.40635	1.00226	1.03359	0.521888	0.921749	0.127269	0.538789	0.0609838	0	0.0625431	0.0589295	1.03359	15.1208	0.0950582	0.860528	1.86153	2.1524	1.14421	1.8478	0.247312	1.20956	0.114417	0	0.106763	0.124931	0.36638	0.582956	0.938253	-0.845352	0.284389	NA	-0.601491	0.437205	0.999976	-2.45754	0.00459008	NA	0.00459008	2.45754	XLOC_013201	Unannotated_TU
XLOC_013337	Chr13	213641882	213643877	1996	-	.	0	0.0431012	0.0437742	0.127904	0.43593	0.804152	0.0472475	0.0444492	0	0	0	0.0875086	0.804152	29.9805	0	0.0912756	0.0813033	0.266354	0.955753	1.61206	0.0918126	0.0997863	0	0	0	0.185519	2.15698	0.00203402	0.332175	-0.0682945	0.919016	NA	0.0425016	0.953141	NA	-2.45539	0.00490693	0.0976546	0.00203402	2.45539	XLOC_013337	Unannotated_TU
XLOC_036590	Chr6	40782928	40787208	1192	SYNE4|transcript:ENSSSCT00000003235	ENSSSCG00000002929	0	0.252605	0.183249	1.04708	1.02736	0.60165	0.356021	0.22329	0.113731	0	0.0388795	0.183166	1.04708	23.6113	0	0.534942	0.340355	2.18049	2.25242	1.20611	0.69183	0.501276	0.21338	0	0.0663687	0.388314	1.66238	0.0114677	0.688701	-0.908183	0.258408	NA	0.497822	0.521489	NA	-2.45476	0.00172733	0.0580257	0.00172733	2.45476	ENSSSCG00000002929	spectrin repeat containing nuclear envelope family member 4 [Source:HGNC SymbolAcc:HGNC:26703]
XLOC_050419	GL895092.1	21233	21967	735	-	.	0	0.117048	0.356626	1.7753	0.263074	0.604028	0.705691	0.784604	0	0	0	0.118821	1.7753	24.6846	0	0.247872	0.662373	3.69698	0.576775	1.21088	1.37132	1.7614	0	0	0	0.251902	1.29793	0.0675681	0.918862	-1.31445	0.0967194	NA	0.81378	0.300443	NA	-2.45268	0.0066651	NA	0.0066651	2.45268	XLOC_050419	Unannotated_TU
XLOC_027493	Chr3	10914212	10946467	2031	-	ENSSSCG00000025858	6.13361	37.1272	239.083	39.9865	62.1999	111.112	67.6301	55.9582	23.1396	1.97821	7.94084	14.2976	239.083	9886.37	10.023	78.6244	444.056	83.27	136.37	222.743	131.421	125.623	43.4142	3.14401	13.5553	30.3111	-0.40879	0.526049	0.93249	-2.19516	8.43e-05	0.0162364	-0.557195	0.422186	0.999976	-2.45236	1.33e-05	0.00235691	1.33e-05	2.45236	ENSSSCG00000025858
XLOC_005578	Chr10	61014918	61230030	3236	-	.	2.69073	0.292438	0.472507	0.0788925	0.169299	0.358816	0.0145714	0.0411251	0.0139645	0	0.0143215	0.0134941	2.69073	300.299	4.39694	0.619297	0.877603	0.16429	0.371178	0.719307	0.0283155	0.0923239	0.0261999	0	0.0244473	0.0286076	-2.27295	NA	NA	-0.336882	0.652231	NA	-3.77365	NA	NA	-2.44582	0.00543069	NA	NA	3.77365	XLOC_005578	Unannotated_TU
XLOC_013466	Chr14	10087370	10093095	3700	NEFL|transcript:ENSSSCT00000010578	ENSSSCG00000009649	0.0699001	0.16276	0.519517	0.229997	0.313556	0.775315	0.0892084	0.0839249	0.0122132	0	0	0.118018	0.775315	53.5822	0.114224	0.344676	0.964916	0.478957	0.687453	1.55425	0.173352	0.188407	0.0229143	0	0	0.2502	0.412455	0.504593	0.92892	-0.399024	0.616736	NA	-1.36645	0.058967	0.999976	-2.44514	0.00296239	0.0774042	0.00296239	2.44514	ENSSSCG00000009649	\neurofilament, light polypeptide [Source:HGNC SymbolAcc:HGNC:7739]\""
XLOC_031026	Chr4	101354616	101355107	199	-	.	12.5633	0	0.439062	3.5636	1.78137	6.34965	0	0	0	0	0.465773	0	12.5633	86.2245	20.5297	0	0.815484	7.42102	3.90555	12.7289	0	0	0	0	0.795091	0	-0.614161	0.393515	0.919869	0.417198	0.43624	NA	-0.527688	NA	NA	-2.44177	0.00544037	0.102452	NA	2.44177	XLOC_031026	Unannotated_TU
XLOC_046217	Chr9	2342295	2347782	3076	-	.	0	0.545379	0.497085	2.51755	0.523839	0.0999211	1.65557	0.274007	0.0146908	0	0	0.241331	2.51755	146.498	0	1.15495	0.923252	5.24268	1.14849	0.200309	3.21714	0.615133	0.0275627	0	0	0.511626	0.877494	0.212772	0.918862	-1.71546	0.0327259	0.767729	0.645053	0.406791	0.999976	-2.44101	0.00559055	0.103838	0.00559055	2.44101	XLOC_046217	Unannotated_TU
XLOC_052633	JH118612.1	153533	188200	2546	DSC3|transcript:ENSSSCT00000029720	ENSSSCG00000028847	0.203166	0.0337903	0.0686357	4.14464	0.405047	0.0134135	0.129643	0.0522706	1.8459	0.0457408	0.0364057	0.205814	4.14464	199.623	0.331994	0.0715578	0.127479	8.63101	0.888043	0.0268897	0.251926	0.117345	3.46325	0.0726969	0.0621457	0.436328	1.66378	0.0202062	0.8335	-1.94245	NA	NA	1.62594	NA	NA	-2.43927	0.00538655	0.10209	NA	2.43927	ENSSSCG00000028847	desmocollin 3 [Source:HGNC SymbolAcc:HGNC:3037]
XLOC_050417	GL895092.1	18047	21034	2956	-	.	0.0145822	0.276484	0.517264	1.47781	0.381573	0.427463	0.287129	0.585268	0	0.0196983	0.0156781	0.192039	1.47781	82.6397	0.0238289	0.58551	0.960732	3.07747	0.836577	0.856922	0.557957	1.3139	0	0.0313069	0.026763	0.407126	0.940617	0.149838	0.918862	-1.07075	0.17972	NA	0.0489111	0.94929	0.999976	-2.43915	0.00122794	0.0503683	0.00122794	2.43915	XLOC_050417	Unannotated_TU
XLOC_046251	Chr9	6170286	6171721	910	-	.	0.0947363	0.330885	0.144022	0.18703	0.849931	1.01327	0	0.0487476	0	0	0	0.0959709	1.01327	17.2229	0.154809	0.700716	0.267497	0.389481	1.86343	2.03126	0	0.109436	0	0	0	0.20346	0.971334	0.156185	0.918862	0.117762	0.824987	NA	-1.23754	0.107773	NA	-2.43805	0.00680227	NA	0.00680227	2.43805	XLOC_046251	Unannotated_TU
XLOC_050770	GL895592.1	12	9483	1094	\gene:ENSSSCG00000029532|transcript:ENSSSCT00000031389,gene:ENSSSCG00000022605|transcript:ENSSSCT00000024577\""	ENSSSCG00000029532;ENSSSCG00000022605	0	0.39319	0.399329	0.337076	0.765896	0.187299	0.0431015	0.162195	0	0	0	0.0399148	0.765896	15.6894	0	0.83266	0.741688	0.701945	1.67918	0.375472	0.083756	0.36412	0	0	0	0.0846199	0.314282	0.654625	0.946139	-0.405909	0.522227	NA	-0.867404	0.267819	NA	-2.43415	0.00809538	NA	0.00809538	2.43415	ENSSSCG00000029532
XLOC_050770	GL895592.1	12	9483	1094	\gene:ENSSSCG00000029532|transcript:ENSSSCT00000031389,gene:ENSSSCG00000022605|transcript:ENSSSCT00000024577\""	ENSSSCG00000029532;ENSSSCG00000022605	0	0.39319	0.399329	0.337076	0.765896	0.187299	0.0431015	0.162195	0	0	0	0.0399148	0.765896	15.6894	0	0.83266	0.741688	0.701945	1.67918	0.375472	0.083756	0.36412	0	0	0	0.0846199	0.314282	0.654625	0.946139	-0.405909	0.522227	NA	-0.867404	0.267819	NA	-2.43415	0.00809538	NA	0.00809538	2.43415	ENSSSCG00000022605
XLOC_032008	Chr4	101955246	101956922	1677	-	.	0.0257037	0.4104	0	0.524361	0.691804	0.0407284	0	0	0.107785	0.0347216	0	0	0.691804	21.7238	0.0420025	0.869105	0	1.09196	1.51674	0.0816471	0	0	0.202225	0.0551838	0	0	0.679507	0.345063	0.919869	-0.264378	0.673137	NA	-0.481529	0.521701	NA	-2.43329	0.00789923	NA	0.00789923	2.43329	XLOC_032008	Unannotated_TU
XLOC_009853	Chr12	58896857	58898103	1247	-	.	0.103701	0	0.0350334	0.272971	0.361806	0.164318	0	0	0.181191	0	0	0	0.361806	8.44815	0.169458	0	0.0650687	0.568449	0.793239	0.329404	0	0	0.339948	0	0	0	0.910597	0.206004	NA	-0.51986	0.375407	NA	0.135673	0.85096	NA	-2.43254	0.00959704	NA	0.00959704	2.43254	XLOC_009853	Unannotated_TU
XLOC_001096	Chr1	266041236	266042391	971	-	.	0	0.0442997	0.179966	0.321348	0.630592	0.140683	0.145684	0.593908	0	0	0	0	0.630592	11.4653	0	0.0938136	0.334256	0.669191	1.38254	0.282023	0.283097	1.33329	0	0	0	0	1.03665	0.149973	NA	-1.14517	0.121192	NA	0.667797	0.389367	NA	-2.43022	0.00970571	NA	0.00970571	2.43022	XLOC_001096	Unannotated_TU
XLOC_050837	GL895783.1	113338	156691	2526	gene:ENSSSCG00000022103|transcript:ENSSSCT00000030599	ENSSSCG00000022103	0.0682582	0.30652	0.259422	0.224594	0.127579	0.283914	0.149337	0.0878075	0.0536686	0.0230515	0	0	0.30652	15.7044	0.111541	0.649119	0.481833	0.467707	0.279711	0.569154	0.290195	0.197123	0.100692	0.0366363	0	0	-0.210598	0.736714	0.959706	-1.29653	0.105235	NA	-0.699523	0.330258	0.999976	-2.42202	0.00707635	NA	0.00707635	2.42202	ENSSSCG00000022103
XLOC_002853	Chr1	308404374	308406185	1391	-	.	0	0.618476	0.565319	0.0203927	0.764541	0.491025	0	0.031891	0	0	0	0.0313924	0.764541	19.9135	0	1.30975	1.04999	0.0424668	1.67621	0.984344	0	0.0715936	0	0	0	0.0665522	-0.0313576	0.96506	0.994669	-0.000649211	0.998992	NA	-1.94653	0.0131526	0.967952	-2.41903	0.0093858	NA	0.0093858	2.41903	XLOC_002853	Unannotated_TU
XLOC_046684	Chr9	50253621	50256823	1314	-	.	0.0656089	0.392831	0.232729	2.39624	1.42248	1.16955	0.14354	0.371357	0.0343904	0.0443136	0.0352697	0.465247	2.39624	59.5649	0.107212	0.8319	0.432256	4.99005	3.11871	2.34456	0.278932	0.833679	0.0645228	0.0704286	0.0602066	0.98633	2.00573	0.000651651	0.195711	-0.0239044	0.976186	NA	-0.238323	0.754396	0.999976	-2.41699	0.000630593	0.0329433	0.000630593	2.41699	XLOC_046684	Unannotated_TU
XLOC_046951	Chr9	82202934	82204254	1156	-	.	0	0.148841	0.982571	0.171768	0.724819	0.649929	0	0.076748	0	0	0	0.075548	0.982571	23.126	0	0.315201	1.82496	0.357699	1.58912	1.30289	0	0.172295	0	0	0	0.160163	0.16327	0.817857	0.973697	-0.00650724	0.990463	NA	-1.45473	0.0615463	NA	-2.41583	0.00720445	NA	0.00720445	2.41583	XLOC_046951	Unannotated_TU
XLOC_004063	Chr1	200997373	201000832	1946	-	.	0.110753	0.353669	0.538787	0.378994	0.943943	0.666871	0	0.0227956	0.0232215	0	0	0.179514	0.943943	34.396	0.180982	0.748966	1.00071	0.789237	2.06954	1.33686	0	0.0511751	0.0435678	0	0	0.380572	0.545628	0.353681	0.919869	0.347342	0.61249	NA	-2.37152	0.00194546	0.373345	-2.41572	0.00312423	0.0790155	0.00194546	2.41572	XLOC_004063	Unannotated_TU
XLOC_002309	Chr1	195211133	195218370	7214	-	.	0	0.0238509	0.0302791	0.0589816	0.0446722	0.0757434	0.019609	0.0553428	0	0	0	0.00605306	0.0757434	10.2061	0	0.050509	0.0562383	0.122826	0.0979414	0.151841	0.0381047	0.124242	0	0	0	0.0128326	0.908248	0.196658	0.918862	-0.889455	0.229016	NA	0.189016	0.80861	NA	-2.41367	0.00834678	NA	0.00834678	2.41367	.
XLOC_006131	Chr10	62379679	62381770	1991	-	.	0	0.496909	0.10971	0.470159	0.113303	0.0343052	0.378929	0.0891217	0	0	0	0	0.496909	20.0667	0	1.05231	0.203769	0.979083	0.24841	0.0687706	0.736346	0.200074	0	0	0	0	-0.0656859	0.927191	0.988839	-1.44938	0.0600475	NA	-0.0828441	0.916054	0.999976	-2.41118	0.01038	NA	0.01038	2.41118	XLOC_006131	Unannotated_TU
XLOC_019664	Chr17	30648	33345	1568	-	.	0.0274905	0.274331	0.390059	0.126635	2.01416	0.871194	0.57137	0.0848731	0.0864585	0	0.0591128	0.167092	2.01416	59.137	0.0449223	0.58095	0.72447	0.263711	4.41593	1.74646	1.1103	0.190536	0.162212	0	0.100908	0.354238	1.24861	0.0665556	0.918862	-0.983181	0.219871	NA	0.204837	0.788053	0.999976	-2.40954	0.00397402	0.0891587	0.00397402	2.40954	XLOC_019664	Unannotated_TU
XLOC_033926	Chr5	81694663	81702322	5624	ASB8|transcript:ENSSSCT00000024909	ENSSSCG00000021024	0.015329	0.19886	0.0776789	0.216883	0.148985	0.176098	0.0754582	0.189304	0.01607	0	0.00824047	0.0388218	0.216883	23.0747	0.0250491	0.421127	0.144276	0.451648	0.326641	0.353018	0.146632	0.424979	0.0301504	0	0.0140668	0.0823028	0.495311	0.429531	0.919869	-1.37784	0.0839584	NA	-0.0502411	0.945622	0.999976	-2.40812	0.00206213	0.0644273	0.00206213	2.40812	ENSSSCG00000021024	ankyrin repeat and SOCS box containing 8 [Source:HGNC SymbolAcc:HGNC:17183]
XLOC_004128	Chr1	208690689	208691667	979	-	.	0.0880593	0.351502	0	0.724368	1.05337	0	0	0	0	0	0	0	1.05337	19.31	0.143898	0.744376	0	1.50846	2.30946	0	0	0	0	0	0	0	0.764808	0.288193	0.918862	NA	NA	NA	-1.03882	0.140706	NA	-2.40801	0.0105383	NA	NA	NA	XLOC_004128	Unannotated_TU
XLOC_051707	GL896310.1	11855	13461	1354	-	.	0.127341	0.349457	0.258119	0.398049	0.547423	0.605332	0.174125	0.0655249	0.0333744	0	0.0684555	0	0.605332	15.3092	0.208089	0.740047	0.479413	0.828919	1.20019	1.21349	0.338364	0.1471	0.0626167	0	0.116856	0	0.547403	0.375769	0.919869	-0.501107	0.511224	NA	-0.836977	0.273074	NA	-2.40456	0.00571607	NA	0.00571607	2.40456	XLOC_051707	Unannotated_TU
XLOC_005202	Chr10	72091036	72106952	1166	\gene:ENSSSCG00000030447|transcript:ENSSSCT00000012203,gene:ENSSSCG00000030447|transcript:ENSSSCT00000012213\""	ENSSSCG00000030447	0	1.91834	0.26227	4.23304	0.0276386	0.585777	5.2572	1.36962	0.0775111	0	0	0.26215	5.2572	152.386	0	4.06247	0.487122	8.81511	0.060596	1.17429	10.2159	3.07472	0.145425	0	0	0.555763	0.526857	0.464653	0.924442	-2.66286	0.000767926	0.0851399	1.0498	0.176392	0.999976	-2.40422	0.00871952	0.123082	0.000767926	2.66286	ENSSSCG00000030447
XLOC_021553	Chr18	22165210	22166739	1530	-	.	0	0.0843432	0.0856601	0.0927001	0.252757	0.312491	0.246552	0.231949	0.118141	0	0	0	0.312491	9.37759	0	0.178614	0.159099	0.193044	0.554156	0.626441	0.479106	0.520715	0.221655	0	0	0	0.920187	0.19975	NA	-1.94501	0.0151228	NA	1.10766	0.154173	NA	-2.39892	0.0107046	NA	0.0107046	2.39892	XLOC_021553	Unannotated_TU
XLOC_052248	GL896540.1	9373	9720	348	-	.	0.24773	0.370819	1.63197	1.79327	1.29647	1.57015	0.270994	0	0	0	0	0.250958	1.79327	11.8057	0.404817	0.785285	3.03112	3.7344	2.84244	3.14764	0.526603	0	0	0	0	0.532035	0.513365	0.443838	0.920779	-0.0694184	0.899574	NA	-1.19855	0.125269	NA	-2.39737	0.00695568	NA	0.00695568	2.39737	XLOC_052248	Unannotated_TU
XLOC_050146	GL894786.1	185	20050	4477	CES3|transcript:ENSSSCT00000023639	ENSSSCG00000024476	0.55843	1.50846	2.0687	2.45837	7.91087	1.98329	0.747792	0.971032	0.272527	0.234109	0.207033	1.07289	7.91087	663.179	0.912533	3.19446	3.84227	5.11943	17.3441	3.97585	1.45313	2.17992	0.511311	0.372074	0.353413	2.27455	1.054	0.0519308	0.918862	-0.337764	0.560808	0.990567	-0.890352	0.105361	0.999976	-2.39704	7.66e-05	0.00812062	7.66e-05	2.39704	ENSSSCG00000024476	carboxylesterase 3 precursor [Source:RefSeq peptideAcc:NP_001230554]
XLOC_026140	Chr2	141171203	141171983	780	-	.	0	0	1.79227	0.436404	4.42082	0.0437831	0	0	0	0	0	0.223932	4.42082	64.568	0	0	3.32885	0.90879	9.69241	0.0877706	0	0	0	0	0	0.474739	0.269922	0.648799	0.945495	0.422599	0.432532	NA	-1.41371	NA	NA	-2.39578	0.00941864	0.127212	NA	2.39578	XLOC_026140	Unannotated_TU
XLOC_009835	Chr12	56816016	56817280	1265	-	.	0.0340751	0.068008	0.276279	0.448478	0.509511	0.32396	0.1491	0.385742	0	0	0	0.0690384	0.509511	12.0688	0.0556823	0.144021	0.513143	0.933934	1.11707	0.649433	0.289736	0.865972	0	0	0	0.146362	0.953244	0.164149	0.918862	-0.894138	0.240128	NA	0.192508	0.806501	NA	-2.39195	0.00715541	NA	0.00715541	2.39195	XLOC_009835	Unannotated_TU
XLOC_000709	Chr1	167190973	167199122	3629	CBLN2|transcript:ENSSSCT00000026784	ENSSSCG00000020859	0	0	0.108344	0.0234496	0.248648	0.141158	0.0259868	0.0122238	0.0249044	0	0	0.0120327	0.248648	16.8963	0	0	0.201231	0.0488328	0.545147	0.282975	0.0504982	0.0274419	0.0467252	0	0	0.0255096	0.817806	0.256362	0.918862	-0.6377	0.372137	NA	-0.162706	0.82999	NA	-2.39143	0.00982431	NA	0.00982431	2.39143	ENSSSCG00000020859	cerebellin 2 precursor [Source:HGNC SymbolAcc:HGNC:1544]
XLOC_006046	Chr10	48215643	48216525	883	-	.	0.0488166	0.0487146	0.197901	0.642497	0.401463	0.812193	0.0534009	0.200953	0	0	0	0.0989055	0.812193	13.3956	0.0797714	0.103163	0.367568	1.33797	0.880186	1.62818	0.10377	0.451129	0	0	0	0.209681	1.4139	0.0419332	0.918862	-0.285034	0.661331	NA	-0.152444	0.841706	NA	-2.38955	0.00734147	NA	0.00734147	2.38955	XLOC_006046	Unannotated_TU
XLOC_051760	GL896334.1	5046	6352	1302	-	.	0.0331068	0.495565	0.201321	0.610027	0.346522	2.70164	0.905396	0.511064	0	0.044722	0.0355948	0.234768	2.70164	65.702	0.0540999	1.04946	0.37392	1.27035	0.75973	5.41589	1.75939	1.14731	0	0.0710777	0.0607615	0.497711	1.40494	0.0375077	0.918862	-1.16362	0.146175	NA	0.603727	0.435759	0.999976	-2.38086	0.00310543	0.0788023	0.00310543	2.38086	XLOC_051760	Unannotated_TU
XLOC_046617	Chr9	44371545	44372999	1455	-	.	0	0.118254	0.570478	0.116974	0.332233	0.469427	0.0972227	0.33537	0.186346	0	0	0.0300115	0.570478	16.8998	0	0.250428	1.05957	0.243593	0.728401	0.941046	0.188926	0.75289	0.34962	0	0	0.0636249	0.136843	0.847347	0.978048	-1.70155	0.0341628	NA	0.0206598	0.978765	0.999976	-2.37577	0.00989815	NA	0.00989815	2.37577	XLOC_046617	Unannotated_TU
XLOC_034939	Chr5	106234516	106235400	885	-	.	0.38965	0.0486046	0.0493634	0.897463	0.43697	0.192942	0.0532803	0.0501247	0	0	0	0.049341	0.897463	15.0254	0.636729	0.10293	0.0916844	1.86892	0.958033	0.386786	0.103536	0.112527	0	0	0	0.104604	0.467064	0.513274	0.929853	-0.15371	0.774928	NA	-1.03951	0.17944	NA	-2.37408	0.0100528	NA	0.0100528	2.37408	XLOC_034939	Unannotated_TU
XLOC_046599	Chr9	43366189	43366461	273	-	.	0	0	0.800121	3.32498	1.65264	1.12585	0	0	0	0	0	0.319903	3.32498	17.1719	0	0	1.48609	6.92411	3.62333	2.25696	0	0	0	0	0	0.678199	1.3982	0.0515533	0.918862	0.360886	0.476383	NA	-0.451038	0.405992	NA	-2.374	0.00813356	NA	0.00813356	2.374	XLOC_046599	Unannotated_TU
XLOC_004463	Chr1	270461640	270462754	1053	-	.	0	0.28595	0.37339	0.808155	0.459068	0.648638	0.0895594	0.16851	0	0	0.0440118	0.0829378	0.808155	16.0986	0	0.605557	0.69351	1.68294	1.00648	1.30031	0.174034	0.378297	0	0	0.0751297	0.175829	0.887823	0.191446	0.918862	-0.248512	0.736651	NA	-0.590134	0.450363	NA	-2.37333	0.00486665	NA	0.00486665	2.37333	.
XLOC_005630	Chr10	72841461	72850122	2171	-	.	1.70752	0.0396269	0.744544	0.378913	0.920335	0.865174	0.130317	0.122599	0.104074	0.0536417	0.0640411	0.0804547	1.70752	127.85	2.79027	0.083918	1.38287	0.789069	2.01778	1.73439	0.253235	0.275228	0.195262	0.085254	0.10932	0.170565	-0.674751	0.323231	0.918862	-0.434631	0.576245	NA	-2.00223	0.00736389	0.769732	-2.37088	0.00073802	0.0365322	0.00073802	2.37088	XLOC_005630	Unannotated_TU
XLOC_015708	Chr14	64170894	64171549	656	-	.	0	0.131143	0.266382	0.821583	0.294755	0.364414	0.143759	0.0676224	0	0	0	0	0.821583	10.1958	0	0.277723	0.49476	1.71091	0.646234	0.73053	0.279357	0.151809	0	0	0	0	0.887822	0.21659	NA	-0.402655	0.454184	NA	-0.247117	0.735451	NA	-2.36909	0.0117513	NA	0.0117513	2.36909	XLOC_015708	Unannotated_TU
XLOC_034609	Chr5	64329312	64331172	1861	-	.	0.0231623	0.0462279	0	0.106697	0.43292	0.0550523	0	0.0238368	0	0	0	0	0.43292	15.086	0.0378496	0.0978969	0	0.222192	0.949153	0.110362	0	0.0535125	0	0	0	0	1.21609	0.091613	NA	-0.253008	0.595845	NA	-0.320786	0.597731	NA	-2.36785	0.0118501	NA	0.0118501	2.36785	XLOC_034609	Unannotated_TU
XLOC_028740	Chr3	26751476	26757311	5358	-	.	0.0482699	1.23634	0.578901	0.772951	0.89017	0.254952	0.343219	0.745134	0.0590375	0.0108675	0.0345983	0.179296	1.23634	134.36	0.0788781	2.6182	1.07521	1.60963	1.95165	0.511094	0.666952	1.67279	0.110765	0.017272	0.0590605	0.38011	-0.0966787	0.8775	0.980732	-1.65971	0.0213981	0.620581	-0.493822	0.481967	0.999976	-2.36456	0.000594488	0.0318181	0.000594488	2.36456	XLOC_028740	Unannotated_TU
XLOC_041792	Chr7	66550193	66551967	1317	-	.	0.621865	3.20082	2.81956	3.44616	4.08643	2.67087	1.25312	3.36829	3.08808	0.176851	0.211136	0.895218	4.08643	128.901	1.01619	6.77837	5.23687	7.17647	8.95928	5.35421	2.43509	7.56164	5.79382	0.281073	0.360417	1.89788	0.309518	0.537634	0.933955	-2.18524	0.000439493	0.0569672	0.353817	0.558422	0.999976	-2.36263	1.98e-05	0.00312402	1.98e-05	2.36263	XLOC_041792	Unannotated_TU
XLOC_049383	GL894073.2	36947	38004	1057	-	.	0.326244	0.97669	0.661292	1.6907	2.13421	1.87393	0.267661	0.46165	0.0427521	0.110176	0.0438452	0.495744	2.13421	42.2407	0.533117	2.06834	1.22824	3.52081	4.67913	3.75662	0.520127	1.03638	0.0802109	0.175105	0.0748453	1.05098	1.00206	0.0572663	0.918862	-0.122818	0.877129	NA	-1.0154	0.15236	0.999976	-2.36248	0.000388838	0.0250395	0.000388838	2.36248	XLOC_049383	Unannotated_TU
XLOC_021787	Chr18	6228099	6229247	1149	-	.	0.0750305	0.598991	0.380214	0.938135	0.729234	0.356666	0.0820766	0.231647	0.0786579	0	0	0.152017	0.938135	20.3916	0.122608	1.26848	0.706185	1.95362	1.59881	0.714998	0.159493	0.520035	0.147577	0	0	0.322277	0.49999	0.435225	0.919869	-0.574955	0.460245	NA	-0.851148	0.261073	0.999976	-2.35937	0.00604809	0.1065	0.00604809	2.35937	XLOC_021787	Unannotated_TU
XLOC_040292	Chr7	22078147	22080124	1905	HIST1H3E|transcript:ENSSSCT00000030653	ENSSSCG00000028829	1.85544	0.15806	1.69701	0.71474	1.96235	2.09745	0.247522	0.139718	0	0.183395	0.0486555	0.275066	2.09745	121.904	3.03198	0.334725	3.15192	1.48841	4.30235	4.2047	0.480992	0.313659	0	0.291475	0.0830567	0.583144	-0.218681	0.734869	0.959548	0.324174	0.683658	NA	-2.28691	0.00218915	0.39754	-2.351	0.000332998	0.0228934	0.000332998	2.351	ENSSSCG00000028829	histone H3.1 [Source:RefSeq peptideAcc:NP_001274345]
XLOC_038600	Chr6	75274797	75279884	2795	-	.	0	0.1539	0.109412	0.263872	1.77563	0.0610927	0.134964	0.174584	0	0	0	0.156232	1.77563	92.9296	0	0.325914	0.203215	0.549501	3.89297	0.122471	0.262265	0.391934	0	0	0	0.331213	1.64359	0.0198705	0.828216	-0.465083	0.553283	NA	0.13958	0.859017	NA	-2.34917	0.00860277	0.121928	0.00860277	2.34917	XLOC_038600	Unannotated_TU
XLOC_030533	Chr4	137174388	137182461	1767	-	ENSSSCG00000006912	0	0.243435	0.469749	0.834773	0.711282	0.328559	0.160112	0.301259	0	0	0.0262277	0.148274	0.834773	27.9043	0	0.515524	0.872481	1.73838	1.55945	0.658652	0.311134	0.676311	0	0	0.0447717	0.314343	0.828779	0.216318	0.918862	-0.596389	0.454814	NA	-0.327818	0.676205	0.999976	-2.34577	0.00304253	0.0783709	0.00304253	2.34577	ENSSSCG00000006912	\HFM1, ATP dependent DNA helicase homolog [Source:HGNC SymbolAcc:HGNC:20193]\""
XLOC_050421	GL895092.1	26474	28620	2147	-	.	0.0401537	0.140245	0.325564	1.13624	0.330221	0.572626	0.175698	0.289262	0.0210475	0	0.0215857	0.183047	1.13624	46.1494	0.0656154	0.296996	0.604681	2.36616	0.723991	1.14793	0.341422	0.649378	0.039489	0	0.0368475	0.388061	1.28721	0.0418504	0.918862	-0.682211	0.396214	NA	-0.0559766	0.940747	0.999976	-2.3446	0.00288089	0.0759298	0.00288089	2.3446	XLOC_050421	Unannotated_TU
XLOC_003647	Chr1	128133538	128137163	3548	-	.	0.0242982	0.351589	0.110817	1.65496	0.0908302	0.231009	0.770822	0.400093	0.0127365	0	0.0130621	0.159997	1.65496	111.081	0.0397058	0.74456	0.205825	3.44638	0.19914	0.463097	1.49788	0.89819	0.023896	0	0.0222975	0.339195	1.17111	0.0889603	0.918862	-1.69914	0.031957	0.760129	0.889787	0.235839	0.999976	-2.3434	0.00638933	0.109226	0.00638933	2.3434	XLOC_003647	Unannotated_TU
XLOC_036110	Chr6	125463255	125557673	14054	\FUBP1|transcript:ENSSSCT00000004169,FUBP1|transcript:ENSSSCT00000004173\""	ENSSSCG00000003771	0.0061342	0.303009	0.0279764	0.577255	0.0687916	0.116639	0.496559	0.205167	0.00321538	0.0124295	0.00659519	0.0621414	0.577255	173.486	0.0100239	0.641683	0.0519614	1.20211	0.150822	0.233822	0.964928	0.460591	0.00603266	0.0197545	0.0112582	0.131741	0.656835	0.342548	0.919869	-2.02158	0.00851377	0.380451	0.729776	0.343815	0.999976	-2.33993	0.00196347	0.0628876	0.00196347	2.33993	ENSSSCG00000003771	far upstream element binding protein 1 [Source:HGNC SymbolAcc:HGNC:4004]
XLOC_017860	Chr15	58144767	58145414	616	-	.	0	0	0.425519	1.24333	1.36021	0	0	0	0	0	0	0	1.36021	15.6894	0	0	0.790331	2.58917	2.98219	0	0	0	0	0	0	0	0.956454	0.178858	0.918862	NA	NA	NA	-0.52109	0.362106	NA	-2.33884	0.0129834	NA	NA	NA	XLOC_017860	Unannotated_TU
XLOC_004034	Chr1	200083521	200084094	574	-	.	0	0.449635	0.0761091	0.840115	1.01059	0.832946	0	0.309131	0	0	0	0.152149	1.01059	10.8619	0	0.952192	0.14136	1.7495	2.21566	1.66978	0	0.693984	0	0	0	0.322558	1.2351	0.080833	0.918862	-0.145524	0.795542	NA	-0.246067	0.727231	NA	-2.33559	0.00881368	NA	0.00881368	2.33559	XLOC_004034	Unannotated_TU
XLOC_012152	Chr13	25512763	25515834	3043	-	.	0.254976	0.607837	0.574257	0.689813	1.11199	1.12227	0.340903	0.408179	0.0297003	0.0574053	0.0152298	0.286998	1.12227	63.7884	0.416657	1.28722	1.06659	1.4365	2.43798	2.24979	0.662451	0.916342	0.0557233	0.0912355	0.0259979	0.60844	0.583057	0.233834	0.918862	-0.740421	0.333262	0.990567	-0.746076	0.259987	0.999976	-2.33497	0.000408437	0.0257579	0.000408437	2.33497	XLOC_012152	Unannotated_TU
XLOC_028779	Chr3	32567096	32570168	3073	-	.	0.014027	0.223964	0.127947	0.0369232	1.19552	0.322282	0.0153443	0.028871	0.088231	0.0378966	0.0301623	0.0284196	1.19552	68.792	0.0229216	0.474288	0.23764	0.0768908	2.62111	0.64607	0.0298174	0.064814	0.165538	0.0602299	0.0514881	0.06025	1.16245	0.0950984	0.918862	-0.191088	0.812321	NA	-0.60542	0.435379	0.999976	-2.33363	0.00593264	0.105341	0.00593264	2.33363	XLOC_028779	Unannotated_TU
XLOC_018464	Chr15	145384909	145386442	1534	-	.	0	0	0.142395	0.055475	0.567221	0.111313	0	0	0	0	0	0	0.567221	16.2929	0	0	0.264474	0.115524	1.2436	0.223146	0	0	0	0	0	0	0.921246	0.199024	NA	NA	NA	NA	-0.451038	0.405992	NA	-2.33349	0.0131716	NA	NA	NA	XLOC_018464	Unannotated_TU
XLOC_015419	Chr14	33538395	33539811	1417	-	.	0	0	0	0	0.841484	0.361512	0	0	0.0637812	0	0	0	0.841484	22.3272	0	0	0	0	1.84491	0.724712	0	0	0.119665	0	0	0	1.79511	0.0114434	0.688701	-0.389653	0.46409	NA	0.397823	0.441922	NA	-2.33323	0.013195	NA	0.0114434	2.33323	XLOC_015419	Unannotated_TU
XLOC_039212	Chr7	4129561	4155529	233	-	.	2.59	4.06151	11.0623	1.70441	2.48961	0.29314	0	0	0	0	0	0	11.0623	52.4782	4.23233	8.60106	20.5464	3.54935	5.45832	0.587649	0	0	0	0	0	0	-1.67688	0.00855633	0.639014	NA	NA	NA	-3.79544	5.05e-07	0.000767864	-2.33132	0.0132406	NA	NA	NA	XLOC_039212	Unannotated_TU
XLOC_050292	GL894935.1	1	659	608	-	.	0.0708964	0.42449	1.00594	0.74648	0.795063	1.6289	0.54288	0.510727	0	0	0	0.215461	1.6289	18.4986	0.115852	0.898944	1.86837	1.55451	1.74313	3.26541	1.05494	1.14656	0	0	0	0.45678	0.573756	0.391155	0.919869	-0.78614	0.304269	NA	-0.269064	0.730568	NA	-2.33126	0.00779404	NA	0.00779404	2.33126	XLOC_050292	Unannotated_TU
XLOC_014443	Chr14	23815733	23820005	2395	-	.	0.575934	0.933938	0.182408	0.272411	0.430584	0.242406	0.0590643	0.0185221	0	0	0.0193505	0.0546974	0.933938	47.5721	0.941136	1.9778	0.338792	0.567282	0.944032	0.485945	0.114775	0.0415811	0	0	0.033032	0.115959	-1.03423	0.0889155	0.918862	-0.0311146	0.965872	NA	-2.86672	0.000103587	0.0576847	-2.32701	0.00478173	0.0963917	0.000103587	2.86672	XLOC_014443	Unannotated_TU
XLOC_021569	Chr18	27228163	27238130	1089	WNT16|transcript:ENSSSCT00000018091	ENSSSCG00000016617	0.0395822	0.276497	0	0.677247	0.147964	0.125439	0.0432994	0.0407349	0	0	0	0	0.677247	13.9521	0.0646815	0.585538	0	1.41034	0.324403	0.251464	0.0841405	0.0914479	0	0	0	0	0.641102	0.373826	NA	-0.359135	0.487874	NA	-0.581744	0.427683	NA	-2.32693	0.0134168	NA	0.0134168	2.32693	ENSSSCG00000016617	Wnt family member 16 [Source:HGNC SymbolAcc:HGNC:16267]
XLOC_010977	Chr13	2604024	2681936	2750	COLQ|transcript:ENSSSCT00000024153	ENSSSCG00000028911	0.109722	0.422329	0.285949	0.732365	0.140625	0.173859	1.28599	0.193572	0.0164324	0	0.0168525	0.0635153	1.28599	87.915	0.179297	0.894368	0.531103	1.52511	0.308312	0.348529	2.49897	0.43456	0.0308302	0	0.0287678	0.134653	0.0439439	0.944992	0.991437	-2.2719	0.00430371	0.248921	0.630451	0.399234	0.999976	-2.32624	0.00610101	0.107072	0.00430371	2.32624	ENSSSCG00000028911	collagen like tail subunit of asymmetric acetylcholinesterase [Source:HGNC SymbolAcc:HGNC:2226]
XLOC_022172	Chr18	54887519	54893753	2644	-	.	0.016303	0.292841	0.198275	1.98478	1.54795	0.452072	0.766861	0.872442	1.07674	0.0880909	0.105169	0.247731	1.98478	99.2749	0.0266407	0.620149	0.368263	4.13321	3.39379	0.906255	1.49018	1.95859	2.02017	0.140005	0.179527	0.525194	2.06055	0.000913044	0.235742	-2.16994	0.000357708	0.0488391	2.08484	0.00154022	0.323808	-2.32493	0.000312349	0.0219263	0.000312349	2.32493	XLOC_022172	Unannotated_TU
XLOC_009628	Chr12	45018054	45018321	268	-	.	0	0	0.16301	0.423377	2.88596	0.637142	0	0	0	0	0	0	2.88596	14.4825	0	0	0.302764	0.881662	6.32731	1.27726	0	0	0	0	0	0	1.56843	0.0288312	NA	NA	NA	NA	-0.279317	0.543102	NA	-2.32433	0.0135276	NA	NA	NA	XLOC_009628	Unannotated_TU
XLOC_013505	Chr14	16249336	16251216	1639	-	.	1.76207	0.0262447	0.0799633	0.121149	0.0196623	0.645927	0.0287694	0.0270655	0	0	0	0	1.76207	99.6041	2.87941	0.0555784	0.148519	0.252288	0.0431086	1.29487	0.0559054	0.0607607	0	0	0	0	-1.12636	NA	NA	-0.359135	0.487874	NA	-2.48581	NA	NA	-2.32356	0.0135887	NA	NA	2.48581	XLOC_013505	Unannotated_TU
XLOC_032012	Chr4	102283121	102284441	1268	-	.	0.169973	0.678471	0.137813	0.559271	0.609966	0.403992	0.260308	0.349845	0.106914	0.0459212	0	0.068875	0.678471	17.4493	0.277753	1.4368	0.255964	1.16466	1.33732	0.809871	0.505838	0.785385	0.200591	0.0729836	0	0.146016	0.238414	0.710474	0.954003	-1.26224	0.116309	NA	-0.314746	0.667599	0.999976	-2.32098	0.00580973	NA	0.00580973	2.32098	XLOC_032012	Unannotated_TU
XLOC_012792	Chr13	108256216	108257298	900	-	.	0.0478945	0.669123	0.145622	0.945541	0.608724	1.02452	0.209569	0.0492892	0.05021	0.0646979	0	0.145556	1.02452	17.2229	0.0782646	1.417	0.270469	1.96905	1.33459	2.05383	0.40724	0.110652	0.0942033	0.102826	0	0.308581	0.9122	0.172489	0.918862	-0.23587	0.761842	NA	-0.653603	0.405173	NA	-2.32037	0.00472906	0.095782	0.00472906	2.32037	XLOC_012792	Unannotated_TU
XLOC_030267	Chr4	103689518	103881306	9573	KCNN3|transcript:ENSSSCT00000007166	ENSSSCG00000006542	3.84086	1.85576	0.985722	6.63746	1.2624	0.923959	1.5762	0.912878	0.349314	0.139898	0.198487	0.729832	6.63746	1268.09	6.27637	3.92995	1.83081	13.8222	2.76774	1.85223	3.06291	2.04937	0.655378	0.222343	0.338825	1.54725	-0.240108	0.70791	0.9536	-1.22943	0.0345588	0.789916	-1.21327	0.0618279	0.999976	-2.32018	0.000472598	0.0279055	0.000472598	2.32018	ENSSSCG00000006542	potassium calcium-activated channel subfamily N member 3 [Source:HGNC SymbolAcc:HGNC:6292]
XLOC_034418	Chr5	32344824	32345696	873	-	.	0.0493758	0	0	1.00728	0.406062	0.35207	0	0.609764	0.0517629	0.0666988	0	0	1.00728	16.6353	0.0806851	0	0	2.09761	0.890268	0.705785	0	1.36889	0.0971168	0.106006	0	0	1.97803	0.00594366	0.531996	-0.67539	0.358281	NA	0.836679	0.254092	NA	-2.3179	0.0106494	NA	0.00594366	2.3179	XLOC_034418	Unannotated_TU
XLOC_026632	Chr3	25784628	25827210	2097	gene:ENSSSCG00000021955|transcript:ENSSSCT00000024054	ENSSSCG00000021955	0.226111	0.553842	1.08331	3.48998	2.50497	2.96397	0.224859	0.0846167	0.603382	0.194371	0.287304	0.66635	3.48998	138.448	0.369489	1.17287	2.01207	7.26772	5.49201	5.94178	0.436953	0.18996	1.13206	0.308919	0.490439	1.41267	1.68856	0.000789351	0.216112	0.0880918	0.902989	0.99639	-0.446029	0.528963	0.999976	-2.31737	1.84e-06	0.000540296	1.84e-06	2.31737	ENSSSCG00000021955
XLOC_018182	Chr15	103720820	103725033	2109	-	.	0	0.856629	0.372859	1.54676	1.28356	0.761066	0.044716	0.0841353	0	0.0276093	0.0219746	0.393394	1.54676	61.7114	0	1.81409	0.692524	3.22106	2.81414	1.52569	0.0868933	0.18888	0	0.0438801	0.0375114	0.834001	0.9797	0.136126	0.918862	0.788948	0.326253	NA	-1.66145	0.0336955	0.999976	-2.31671	0.00113736	0.0480104	0.00113736	2.31671	XLOC_018182	Unannotated_TU
XLOC_047648	GL892608.1	41403	41791	389	-	.	0.11081	0.110578	0.67383	1.16673	0.828446	2.0192	0	0	0	0	0	0.224508	2.0192	14.6713	0.181075	0.234172	1.25153	2.42967	1.81632	4.04783	0	0	0	0	0	0.47596	1.12846	0.106374	0.918862	0.360886	0.476383	NA	-1.03526	0.143332	NA	-2.31245	0.0100093	NA	0.0100093	2.31245	XLOC_047648	Unannotated_TU
XLOC_015422	Chr14	33546012	33548025	2014	-	.	0	0	0.0216915	0.0985917	0.38403	0.322177	0	0	0	0	0	0.0433632	0.38403	14.4825	0	0	0.0402883	0.205313	0.841965	0.645859	0	0	0	0	0	0.0919306	2.1174	0.00323779	0.389735	0.360886	0.476383	NA	-0.279317	0.543102	NA	-2.31012	0.0105414	NA	0.00323779	2.31012	XLOC_015422	Unannotated_TU
XLOC_053100	JH118878.1	51	44751	1357	-	.	0.12706	2.12381	0.45071	0.898857	1.25866	1.10732	0.243236	0.13076	0.0666013	0	0.0683042	0.28961	2.12381	58.4552	0.207629	4.49759	0.837118	1.87183	2.75955	2.21981	0.472663	0.29355	0.124956	0	0.116598	0.613977	0.0497726	0.936668	0.989932	-0.230452	0.7745	NA	-1.622	0.0270486	0.999976	-2.30992	0.00141887	0.053199	0.00141887	2.30992	XLOC_053100	Unannotated_TU
XLOC_004462	Chr1	270460552	270461340	789	-	.	0.0546325	0.218074	0.221478	0.754995	0.163379	0.302986	0.179289	0.0562235	0	0	0	0	0.754995	11.269	0.0892752	0.461815	0.41136	1.57224	0.3582	0.607386	0.348399	0.126219	0	0	0	0	0.589116	0.406726	NA	-0.468435	0.409504	NA	-0.422536	0.586558	NA	-2.30627	0.0142609	NA	0.0142609	2.30627	.
XLOC_013916	Chr14	76064668	76236914	2322	LRRTM3|transcript:ENSSSCT00000011198	ENSSSCG00000010232	0	0	0.903083	0.0366489	0.069394	0.367687	0.0203071	0	0.0194612	0	0	0	0.903083	42.6942	0	0	1.67733	0.0763196	0.152142	0.737092	0.0394612	0	0.0365129	0	0	0	-0.484998	NA	NA	-0.381601	0.470291	NA	-1.40608	NA	NA	-2.30551	0.0143232	NA	NA	2.30551	ENSSSCG00000010232	leucine rich repeat transmembrane neuronal 3 [Source:HGNC SymbolAcc:HGNC:19410]
XLOC_020750	Chr17	36502886	36503577	692	-	.	0	0.248642	0.063131	1.35273	0.605412	0.0987017	0.817682	0.0641045	0	0	0	0.0631023	1.35273	17.7085	0	0.526549	0.117255	2.81699	1.32733	0.197864	1.58894	0.143912	0	0	0	0.133778	1.24856	0.0829704	0.918862	-1.01327	0.17664	NA	0.660671	0.390133	NA	-2.30468	0.013242	NA	0.013242	2.30468	XLOC_020750	Unannotated_TU
XLOC_038948	Chr6	134660540	134661474	935	-	.	0	0.0460054	0.140171	0.364059	0.413603	0.474824	0.050431	0.189777	0.0966609	0	0	0.0467024	0.474824	8.29249	0	0.0974257	0.260344	0.758135	0.906801	0.951866	0.0979989	0.42604	0.181354	0	0	0.0990098	1.33391	0.0623337	NA	-0.768254	0.297073	NA	0.393343	0.609208	NA	-2.30184	0.0123165	NA	0.0123165	2.30184	XLOC_038948	Unannotated_TU
XLOC_006107	Chr10	59029461	59031017	1071	-	.	0	0.281144	0.897391	0.450258	0.932795	0.382642	0.132081	0.579874	0.0421932	0	0	0.122316	0.932795	19.5682	0	0.595379	1.66676	0.937641	2.0451	0.767071	0.256664	1.30179	0.0791624	0	0	0.259311	0.255642	0.712899	0.954066	-1.02677	0.195416	NA	-0.364874	0.640587	0.999976	-2.30168	0.00887144	NA	0.00887144	2.30168	XLOC_006107	Unannotated_TU
XLOC_031762	Chr4	67847039	67849285	2247	-	.	0.0383667	0.28715	0.252749	0.656451	0.387235	0.273571	0.146894	0.19742	0	0.0259137	0	0.0971668	0.656451	27.9043	0.0626953	0.608098	0.469439	1.36703	0.848991	0.54842	0.285449	0.443199	0	0.0411852	0	0.205995	0.701164	0.262294	0.918862	-0.61029	0.443842	NA	-0.464744	0.544821	0.999976	-2.29829	0.00417187	0.0913992	0.00417187	2.29829	XLOC_031762	Unannotated_TU
XLOC_005280	Chr10	12384312	12391845	2174	-	.	0.039655	0.0197861	0.180855	0.57411	0.296472	0.596932	0.0650686	0.163239	0.0415722	0.0535677	0.0213176	0.0602577	0.596932	24.2396	0.0648005	0.0419011	0.335909	1.19556	0.649999	1.19665	0.126443	0.366465	0.0779972	0.0851363	0.0363898	0.127747	1.55745	0.018646	0.809811	-0.397319	0.620445	NA	0.0638723	0.934737	NA	-2.29199	0.00238836	0.0696421	0.00238836	2.29199	XLOC_005280	Unannotated_TU
XLOC_037457	Chr6	134924977	134940273	1414	-	.	0	0.152104	0	1.00305	0.410239	1.06268	0	0.125489	0.0319583	0	0.0327754	0.216172	1.06268	28.0669	0	0.322111	0	2.0888	0.899426	2.13033	0	0.281716	0.0599596	0	0.0559488	0.458288	2.25597	0.0011645	0.264389	0.196624	0.795284	NA	0.0306792	0.965086	NA	-2.29181	0.00369293	0.0857561	0.0011645	2.29181	XLOC_037457	Unannotated_TU
XLOC_031621	Chr4	39375348	39378837	3490	-	.	0.0494041	0.456033	0.287906	0.479544	1.13578	1.05682	0.162131	0.305057	0.0258963	0.0166843	0.119513	0.162656	1.13578	74.223	0.0807314	0.965743	0.534738	0.998627	2.49013	2.11857	0.315057	0.684837	0.0485862	0.0265167	0.204013	0.344832	1.21008	0.0358027	0.918862	-0.320039	0.673006	NA	-0.494708	0.485117	0.999976	-2.29078	0.000377565	0.0248128	0.000377565	2.29078	XLOC_031621	Unannotated_TU
XLOC_023435	Chr2	147266057	147546602	5806	\PSD2|transcript:ENSSSCT00000015688,gene:ENSSSCG00000029541|transcript:ENSSSCT00000030535\""	ENSSSCG00000014359;ENSSSCG00000014357	0.0445453	0.170401	0.105342	0.72308	0.0721573	0.123522	0.154307	0.0458426	0.00778315	0.0100289	0	0.0752097	0.72308	79.4199	0.0727917	0.360858	0.195654	1.50578	0.158201	0.24762	0.299854	0.102914	0.0146026	0.0159392	0	0.159446	0.859654	0.190382	0.918862	-0.768931	0.339012	NA	-0.374666	0.610705	0.999976	-2.28765	0.00682393	0.112454	0.00682393	2.28765	ENSSSCG00000014359
XLOC_023435	Chr2	147266057	147546602	5806	\PSD2|transcript:ENSSSCT00000015688,gene:ENSSSCG00000029541|transcript:ENSSSCT00000030535\""	ENSSSCG00000014359;ENSSSCG00000014357	0.0445453	0.170401	0.105342	0.72308	0.0721573	0.123522	0.154307	0.0458426	0.00778315	0.0100289	0	0.0752097	0.72308	79.4199	0.0727917	0.360858	0.195654	1.50578	0.158201	0.24762	0.299854	0.102914	0.0146026	0.0159392	0	0.159446	0.859654	0.190382	0.918862	-0.768931	0.339012	NA	-0.374666	0.610705	0.999976	-2.28765	0.00682393	0.112454	0.00682393	2.28765	ENSSSCG00000014357	CXXC finger protein 5 [Source:HGNC SymbolAcc:HGNC:26943]
XLOC_013527	Chr14	23777828	23785313	1050	ANHX|transcript:ENSSSCT00000010662	ENSSSCG00000009724	1.97052	2.0893	0.416063	0.783449	0.429687	0.975737	0.179631	0.126744	0	0.0554553	0	0.124762	2.0893	71.3582	3.22003	4.42452	0.772768	1.63149	0.942066	1.95603	0.349063	0.284534	0	0.0881363	0	0.264498	-1.21998	0.0503232	0.918862	-0.237683	0.755245	NA	-2.71041	0.000206906	0.0906843	-2.2864	0.0058263	0.104633	0.000206906	2.71041	ENSSSCG00000009724
XLOC_012070	Chr13	6997126	6997361	236	-	.	0	6.56162	0	0	6.28145	5.35415	0	0.187967	0.191479	0.246729	0	0	6.56162	31.4087	0	13.8955	0	0	13.7717	10.7333	0	0.421978	0.35925	0.392132	0	0	0.0988717	0.844944	0.977828	-0.0350335	0.953377	NA	-1.27147	NA	NA	-2.28467	0.0145308	0.151232	NA	2.28467	XLOC_012070	Unannotated_TU
XLOC_014470	Chr14	27858176	27873071	2474	gene:ENSSSCG00000030375|transcript:ENSSSCT00000027094	ENSSSCG00000030375	0.592389	0.591152	0.317849	0.61915	0.0130261	0.0690194	0.0381189	0	0.0730622	0	0	0.0176503	0.61915	50.5454	0.968026	1.25188	0.590353	1.28935	0.028559	0.138361	0.0740736	0	0.137078	0	0	0.0374188	-1.04464	0.131604	0.918862	-0.678779	0.334864	NA	-2.39477	0.00105142	0.260968	-2.2832	0.0148435	NA	0.00105142	2.39477	ENSSSCG00000030375
XLOC_051921	GL896393.1	26395	27654	1260	-	.	0	0.819334	0.90147	0.810464	0.460379	0.271038	0.224538	1.54909	0.143457	0	0.0367813	0.0693123	1.54909	35.0402	0	1.73511	1.67433	1.68775	1.00936	0.543342	0.436329	3.47763	0.269152	0	0.0627869	0.146943	-0.204755	0.765635	0.965505	-2.10043	0.00801587	NA	0.0822463	0.913952	0.999976	-2.28263	0.00782779	NA	0.00782779	2.28263	XLOC_051921	Unannotated_TU
XLOC_020578	Chr17	33881	35704	1217	-	.	0	0.247416	0.215382	0	0.609047	1.01021	0.813651	0.145802	0	0	0	0.0358807	1.01021	24.6162	0	0.523953	0.400036	0	1.3353	2.02514	1.58111	0.327319	0	0	0	0.0760675	0.796989	0.268916	0.918862	-1.52905	0.0530904	NA	0.614521	0.434282	0.999976	-2.28263	0.01508	NA	0.01508	2.28263	XLOC_020578	Unannotated_TU
XLOC_050418	GL895092.1	29910	30021	112	SNORA16|transcript:ENSSSCT00000021752	.	0	1.15219	1.9503	6.07848	1.15095	1.52459	2.52605	1.5843	0	0	0	0	6.07848	12.8789	0	2.43999	3.62235	12.6581	2.52339	3.0563	4.9087	3.55667	0	0	0	0	0.678992	0.345448	NA	-0.935334	0.184871	NA	0.215547	0.781725	NA	-2.28051	0.0154098	NA	0.0154098	2.28051	XLOC_050418	Unannotated_TU
XLOC_001649	Chr1	36387704	36458404	3461	TMEM200A|transcript:ENSSSCT00000004642	ENSSSCG00000004201	0.435908	0.24857	0.542769	0.565522	0.307274	0.138142	0.0817446	0.256344	0.130566	0.0168241	0.0401714	0.0252336	0.565522	52.032	0.712319	0.526397	1.0081	1.17767	0.673682	0.27693	0.158848	0.57548	0.244967	0.0267389	0.068574	0.0534956	-0.621856	0.297547	0.918862	-1.42064	0.0635274	NA	-1.19383	0.0641519	0.999976	-2.28011	0.00352612	0.0837144	0.00352612	2.28011	ENSSSCG00000004201	transmembrane protein 200A [Source:HGNC SymbolAcc:HGNC:21075]
XLOC_017530	Chr15	147333701	147378445	2781	NGEF|transcript:ENSSSCT00000017744	ENSSSCG00000016295	0.821491	0.216545	0.251343	1.3974	0.892285	0.638562	0.305198	0.0159512	0.178741	0.0209378	0.149982	0.141316	1.3974	78.7913	1.3424	0.458577	0.466829	2.91002	1.95628	1.28011	0.593068	0.0358097	0.335351	0.0332769	0.256024	0.299593	0.315126	0.613248	0.940123	-0.422864	0.589558	NA	-0.991045	0.18288	0.999976	-2.27929	0.000480386	0.0281336	0.000480386	2.27929	ENSSSCG00000016295	neuronal guanine nucleotide exchange factor [Source:HGNC SymbolAcc:HGNC:7807]
XLOC_015014	Chr14	117451253	117598227	4020	TLL2|transcript:ENSSSCT00000011497	ENSSSCG00000010507	0.804198	0.0963023	0.0217346	0.232857	1.20248	0.305828	0.0234592	0.0551745	0	0.0289692	0.0230569	0.141211	1.20248	111.497	1.31414	0.20394	0.0403685	0.484914	2.63638	0.613085	0.0455866	0.123864	0	0.0460414	0.039359	0.299369	-0.0308257	0.965015	0.994669	0.705761	0.380465	NA	-2.27489	NA	NA	-2.27724	0.00206433	0.0644273	NA	2.27724	ENSSSCG00000010507	tolloid like 2 [Source:HGNC SymbolAcc:HGNC:11844]
XLOC_049833	GL894491.2	54707	55396	690	-	.	0.0624711	1.87022	0.886395	4.23438	2.24185	1.03937	0.956728	0	0	0.0843885	0.0671658	0.696137	4.23438	55.272	0.102084	3.96057	1.64633	8.8179	4.91512	2.0836	1.85914	0	0	0.134121	0.114654	1.47582	0.878358	0.176557	0.918862	-0.168086	0.831382	NA	-0.635651	0.418626	0.999976	-2.27175	0.00254323	0.0711547	0.00254323	2.27175	XLOC_049833	Unannotated_TU
XLOC_051750	GL896332.1	29071	29772	696	-	.	0	1.42147	0.69045	1.87478	1.62059	1.03041	1.15173	1.78461	0	0.083661	0	0.376438	1.87478	24.6846	0	3.01026	1.2824	3.90414	3.55305	2.06564	2.23806	4.00636	0	0.132964	0	0.798053	0.637557	0.340107	0.919869	-1.29486	0.107522	NA	0.277242	0.722803	0.999976	-2.27025	0.00384165	0.0877897	0.00384165	2.27025	XLOC_051750	Unannotated_TU
XLOC_009864	Chr12	59893503	59894599	1097	-	.	0.117881	0.196058	0.31859	0.543018	0.411278	0.0311311	0.0859672	0.202189	0.0411932	0	0	0	0.543018	11.269	0.192629	0.415192	0.591728	1.13081	0.901704	0.0624076	0.167054	0.453905	0.0772862	0	0	0	0.170775	0.808614	0.972555	-0.958017	0.179417	NA	-0.587491	0.448258	NA	-2.26985	0.0159137	NA	0.0159137	2.26985	XLOC_009864	Unannotated_TU
XLOC_006045	Chr10	48213239	48214728	1490	-	.	0	0.0866075	0.146599	0.704397	0.194657	0.36672	0	0.29772	0	0	0	0.0879197	0.704397	19.855	0	0.183409	0.272284	1.46687	0.426775	0.735153	0	0.668368	0	0	0	0.186391	1.34912	0.0537173	0.918862	-0.370142	0.579339	NA	0.0667863	0.928648	NA	-2.26961	0.0104718	NA	0.0104718	2.26961	XLOC_006045	Unannotated_TU
XLOC_043393	Chr8	140479429	140483241	1346	-	.	0.128098	0.0319577	0.0649133	0.273968	0.622504	0.202976	0	0	0.0335728	0.0432601	0	0	0.622504	15.6894	0.209326	0.0676768	0.120566	0.570526	1.36481	0.406901	0	0	0.0629888	0.0687542	0	0	0.999344	0.154604	0.918862	0.0642088	0.906058	NA	-0.809415	0.278317	NA	-2.26471	0.0128199	NA	0.0128199	2.26471	XLOC_043393	Unannotated_TU
XLOC_040021	Chr7	106737228	106752988	1491	\ISM2|transcript:ENSSSCT00000028140,ISM2|transcript:ENSSSCT00000002674\""	ENSSSCG00000002405	0	0.144249	0	0.19025	0.151298	0.229046	0.0316251	0.178512	0	0	0	0	0.229046	6.37884	0	0.305476	0	0.396186	0.331713	0.459162	0.0614547	0.400752	0	0	0	0	0.803265	0.264179	NA	-0.614814	0.324256	NA	0.136471	0.848228	NA	-2.26424	0.0161307	NA	0.0161307	2.26424	ENSSSCG00000002405	isthmin 2 [Source:HGNC SymbolAcc:HGNC:23176]
XLOC_032243	Chr4	117664134	117664359	226	-	.	0	0	0	1.7572	1.14076	0.906658	0.208642	7.26253	0	0	0	0	7.26253	29.4657	0	0	0	3.65929	2.50106	1.81755	0.405438	16.304	0	0	0	0	1.73881	0.0147291	NA	-1.57309	NA	NA	1.76677	NA	NA	-2.26309	0.016191	NA	NA	2.26309	XLOC_032243	Unannotated_TU
XLOC_003588	Chr1	118411612	118412341	730	-	.	0	0.0589247	0	0.0777157	0.838773	0.467819	0	0	0.0619027	0	0	0	0.838773	11.4653	0	0.124785	0	0.161839	1.83896	0.937823	0	0	0.116141	0	0	0	1.52231	0.0335615	NA	-0.309901	0.531242	NA	0.0792644	0.877263	NA	-2.26067	0.0163411	NA	0.0163411	2.26067	XLOC_003588	Unannotated_TU
XLOC_027390	Chr3	2029349	2059932	2023	AMZ1|transcript:ENSSSCT00000008296	ENSSSCG00000007564	0.0639225	0.361471	0.496684	0.588919	0.398252	1.21545	0.256393	0.21928	0	0	0	0.237437	1.21545	45.9276	0.104456	0.765488	0.922509	1.22639	0.873145	2.43658	0.49823	0.492273	0	0	0	0.503369	0.77124	0.207345	0.918862	-0.502579	0.523835	NA	-0.592379	0.433556	0.999976	-2.25785	0.00623187	0.107945	0.00623187	2.25785	ENSSSCG00000007564	archaelysin family metallopeptidase 1 [Source:HGNC SymbolAcc:HGNC:22231]
XLOC_052415	JH118484.1	38997	40323	1327	-	.	0	0	0.263371	0.0427524	0.607132	0.154412	0	0	0	0	0	0	0.607132	15.086	0	0	0.489168	0.0890299	1.3311	0.309545	0	0	0	0	0	0	0.605633	0.397273	NA	NA	NA	NA	-0.646381	0.293005	NA	-2.25537	0.0165985	NA	NA	NA	XLOC_052415	Unannotated_TU
XLOC_012329	Chr13	38458719	38459607	889	-	.	0.193948	0.241929	0	0.191448	0.580005	0.230489	0.106081	0.399193	0	0	0	0	0.580005	9.65502	0.316932	0.512334	0	0.398682	1.27163	0.462055	0.20614	0.896169	0	0	0	0	0.339072	0.63703	0.943564	-0.833003	0.223186	NA	-0.0870348	0.910897	NA	-2.25418	0.0166332	NA	0.0166332	2.25418	XLOC_012329	Unannotated_TU
XLOC_023218	Chr2	90502042	90747422	3330	gene:ENSSSCG00000014117|transcript:ENSSSCT00000015421	ENSSSCG00000014119;ENSSSCG00000014117	28.2577	45.831	126.153	20.0778	22.3747	33.9867	42.7068	26.7894	5.99806	2.71032	2.018	5.80912	126.153	8553.06	46.1761	97.0565	234.309	41.8112	49.0553	68.1322	82.9889	60.1408	11.2535	4.30756	3.4448	12.3154	-1.46425	0.00299191	0.383266	-2.29846	6.33e-05	0.0136571	-1.11899	0.0687686	0.999976	-2.25104	7.77e-08	4.62e-05	7.77e-08	2.29846	ENSSSCG00000014119
XLOC_023218	Chr2	90502042	90747422	3330	gene:ENSSSCG00000014117|transcript:ENSSSCT00000015421	ENSSSCG00000014119;ENSSSCG00000014117	28.2577	45.831	126.153	20.0778	22.3747	33.9867	42.7068	26.7894	5.99806	2.71032	2.018	5.80912	126.153	8553.06	46.1761	97.0565	234.309	41.8112	49.0553	68.1322	82.9889	60.1408	11.2535	4.30756	3.4448	12.3154	-1.46425	0.00299191	0.383266	-2.29846	6.33e-05	0.0136571	-1.11899	0.0687686	0.999976	-2.25104	7.77e-08	4.62e-05	7.77e-08	2.29846	ENSSSCG00000014117
XLOC_041305	Chr7	4890313	4891132	820	-	.	0	0.314744	0.266382	0.622674	0.196503	0.62471	0.115007	0	0	0	0	0.0532522	0.62471	9.65918	0	0.666534	0.49476	1.29669	0.430823	1.25234	0.223485	0	0	0	0	0.112895	0.649333	0.360358	0.919869	-0.180073	0.739422	NA	-0.641092	0.385148	NA	-2.24928	0.0150827	NA	0.0150827	2.24928	XLOC_041305	Unannotated_TU
XLOC_047649	GL892608.1	41916	42850	851	-	.	0.0506522	0.252732	0.154007	0.399994	0.227214	0.762474	0.055409	0	0	0	0	0.0513123	0.762474	12.1198	0.082771	0.535212	0.286042	0.832969	0.498155	1.52851	0.107672	0	0	0	0	0.108783	0.791392	0.259051	0.918862	-0.0504049	0.923063	NA	-0.888364	0.235511	NA	-2.24885	0.0150846	NA	0.0150846	2.24885	XLOC_047649	Unannotated_TU
XLOC_047302	Chr9	143885275	143893206	4245	-	.	0.253858	0.972778	1.307	2.21851	2.20917	1.5044	0.388776	0.762851	0.117097	0.0548674	0.131009	0.689205	2.21851	178.158	0.41483	2.06005	2.42753	4.61995	4.84348	3.01584	0.755481	1.71256	0.219697	0.087202	0.223637	1.46112	0.834276	0.088313	0.918862	-0.433715	0.521589	0.990567	-0.829487	0.17456	0.999976	-2.24502	0.000128939	0.01192	0.000128939	2.24502	XLOC_047302	Unannotated_TU
XLOC_026125	Chr2	140481904	140482527	624	-	.	0	0.344672	0.420064	1.09101	1.39442	0.437831	0.302263	0.497632	0	0	0	0.209936	1.39442	16.2929	0	0.729912	0.780199	2.27198	3.05718	0.877706	0.587365	1.11716	0	0	0	0.445068	1.07656	0.121156	0.918862	-0.601383	0.419083	NA	0.03507	0.964257	NA	-2.24281	0.0113559	NA	0.0113559	2.24281	.
XLOC_028004	Chr3	69841168	69843777	734	-	.	0	0	0.0595186	0.193231	0.834202	0.232635	0.0642412	0	0.0615654	0	0	0	0.834202	11.4653	0	0	0.110546	0.402393	1.82894	0.466356	0.124835	0	0.115508	0	0	0	1.49207	0.037353	NA	-0.381601	0.470291	NA	0.232349	0.691132	NA	-2.24211	0.0172393	NA	0.0172393	2.24211	XLOC_028004	Unannotated_TU
XLOC_034896	Chr5	94788535	94792178	3617	-	.	0.035752	0.380559	0.84547	1.45086	0.72169	0.405995	0.26073	0.331139	0	0.112689	0.0128129	0.169017	1.45086	99.2749	0.0584226	0.80591	1.57032	3.02134	1.58226	0.813887	0.506657	0.74339	0	0.179099	0.0218721	0.358319	0.631456	0.315462	0.918862	-0.453969	0.566204	0.990567	-0.684515	0.365021	0.999976	-2.22825	0.00129401	0.0514358	0.00129401	2.22825	XLOC_034896	Unannotated_TU
XLOC_039015	Chr6	143495004	143495227	224	-	.	0	1.34422	0	3.29251	0.287737	0.914753	2.31555	0.792149	0	0	0	0	3.29251	13.9521	0	2.84666	0	6.8565	0.630847	1.83378	4.49964	1.77834	0	0	0	0	0.672897	0.347125	NA	-1.23435	0.0998574	NA	0.518616	0.497435	NA	-2.22772	0.0179754	NA	0.0179754	2.22772	XLOC_039015	Unannotated_TU
XLOC_032448	Chr4	139938434	139940412	1219	-	.	0.035361	0.176436	0.609248	0.605022	1.74483	0.476262	0.0773634	0.109172	0	0	0.0380184	0.250753	1.74483	39.827	0.0577835	0.373638	1.13158	1.25993	3.82545	0.954749	0.150335	0.245086	0	0	0.0648987	0.531599	1.0605	0.111647	0.918862	0.193201	0.799955	NA	-1.07083	0.17273	NA	-2.22726	0.00610993	0.107072	0.00610993	2.22726	XLOC_032448	Unannotated_TU
XLOC_021142	Chr18	14307481	14321340	1939	FAM180A|transcript:ENSSSCT00000026748	ENSSSCG00000027601	0	0.598972	0.090122	1.00942	1.22989	0.915854	0	0.343169	0.233053	0.0300299	0.0956048	0.270243	1.22989	44.6545	0	1.26844	0.167387	2.10208	2.69647	1.83599	0	0.770398	0.437251	0.0477273	0.163201	0.572919	1.38432	0.038088	0.918862	-0.325576	0.683563	NA	-0.000175515	0.999822	0.999976	-2.22681	0.000482594	0.0281519	0.000482594	2.22681	ENSSSCG00000027601	family with sequence similarity 180 member A [Source:HGNC SymbolAcc:HGNC:33773]
XLOC_004105	Chr1	204976150	204977599	1450	-	.	0.148638	0.0593311	0.0301287	0.0391259	0.622306	0.541702	0	0.0611867	0.155824	0	0	0.06023	0.622306	16.8963	0.24289	0.125646	0.0559591	0.0814777	1.36437	1.08593	0	0.137361	0.292355	0	0	0.127688	0.91573	0.199535	0.918862	-0.592241	0.410554	NA	-0.078616	0.919993	NA	-2.22667	0.0156672	NA	0.0156672	2.22667	XLOC_004105	Unannotated_TU
XLOC_048302	GL893251.1	31155	36814	750	ACR|transcript:ENSSSCT00000023369	ENSSSCG00000021265	0	0.0573534	0	1.28594	0.644531	0	0	0	0	0	0	0	1.28594	18.2451	0	0.121457	0	2.6779	1.4131	0	0	0	0	0	0	0	1.56136	0.0282875	0.918862	NA	NA	NA	-0.275741	0.547048	NA	-2.22595	0.0179923	NA	NA	NA	ENSSSCG00000021265
XLOC_006364	Chr11	9310820	9392507	4559	KL|transcript:ENSSSCT00000010244	ENSSSCG00000009347	0.0472747	0.0849167	0.105408	0.155551	0.303957	0.486905	0	0.107033	0.0297361	0.0255442	0.0406619	0.0191563	0.486905	41.4624	0.0772517	0.179828	0.195777	0.323927	0.66641	0.976085	0	0.240284	0.0557905	0.040598	0.0694113	0.0406116	1.25336	0.0367756	0.918862	-0.0966658	0.904391	NA	-0.543645	0.479849	0.999976	-2.22154	0.00271364	0.0735062	0.00271364	2.22154	ENSSSCG00000009347	klotho [Source:HGNC SymbolAcc:HGNC:6344]
XLOC_018175	Chr15	102294864	102295122	259	-	.	0	0.830406	0.674697	1.42379	0.622134	1.18671	0.91029	3.93933	0.174475	0	0	0	3.93933	18.3165	0	1.75855	1.25314	2.96497	1.36399	2.37896	1.7689	8.84361	0.327347	0	0	0	0.493578	0.491109	NA	-1.92274	0.0160492	NA	0.915034	0.241762	NA	-2.22018	0.0183552	NA	0.0160492	2.22018	XLOC_018175	Unannotated_TU
XLOC_023802	Chr2	10854399	10878726	3834	MS4A7|transcript:ENSSSCT00000014322	ENSSSCG00000013102	0.775756	1.50339	0.25068	1.93104	0.991845	0.596793	0.627231	3.14711	0.141437	0.0455619	0.205492	0.113894	3.14711	216.612	1.26767	3.18374	0.465596	4.02129	2.17456	1.19637	1.21885	7.0651	0.265361	0.0724125	0.350781	0.241456	0.000767197	0.998969	0.9998	-2.08175	0.00357597	0.219839	0.204632	0.768946	0.999976	-2.21914	0.00074037	0.0365322	0.00074037	2.21914	ENSSSCG00000013102	membrane spanning 4-domains A7 [Source:HGNC SymbolAcc:HGNC:13378]
XLOC_049215	GL894002.2	30095	30797	703	-	.	0.0613158	0.0611878	0.0621431	1.89646	0.275049	0.242893	0.067074	1.45133	0	0	0	0.12423	1.89646	25.2212	0.100196	0.129578	0.115421	3.94929	0.603029	0.486921	0.13034	3.25817	0	0	0	0.263369	1.66285	0.0203602	0.835283	-1.07305	NA	NA	1.09966	0.159437	NA	-2.21652	0.0160825	NA	NA	2.21652	XLOC_049215	Unannotated_TU
XLOC_012222	Chr13	32718964	32720419	1456	-	.	0.0296051	0.413606	0.0900137	2.63011	0.531207	0.234552	0.582936	0.33514	0	0	0.0636599	0.269918	2.63011	72.4439	0.0483778	0.875894	0.167185	5.47708	1.16464	0.4702	1.13278	0.752373	0	0	0.10867	0.57223	1.55298	0.024254	0.886241	-0.754477	0.348519	NA	0.475989	0.542004	0.999976	-2.21377	0.00799615	0.118515	0.00799615	2.21377	XLOC_012222	Unannotated_TU
XLOC_042244	Chr7	134408075	134410045	1971	-	.	0	0.152768	0.177318	0.259052	0.114453	0.190593	0	0.090026	0.0229269	0	0	0.0221546	0.259052	9.65918	0	0.323517	0.329338	0.539464	0.250931	0.382076	0	0.202104	0.0430152	0	0	0.0469681	0.351286	0.618351	0.940395	-0.427236	0.505252	NA	-0.619541	0.425511	NA	-2.21305	0.0167423	NA	0.0167423	2.21305	.
XLOC_034776	Chr5	81093789	81095570	1782	-	.	0	0.120693	0	0.525301	0.0180845	0.0958215	0.105843	0	0.0253586	0	0	0	0.525301	17.7085	0	0.255592	0	1.09391	0.0396492	0.192091	0.205677	0	0.0475774	0	0	0	0.898021	0.207785	NA	-0.6092	0.327349	NA	0.133522	0.851117	NA	-2.21223	0.0187664	NA	0.0187664	2.21223	XLOC_034776	Unannotated_TU
XLOC_049677	GL894272.1	17754	18479	726	-	.	0	0.355496	0.481395	0.742367	0.443892	0.0940793	0.779389	1.16095	0.0622438	0	0	0	1.16095	15.131	0	0.752835	0.894112	1.54594	0.973208	0.188598	1.51453	2.60627	0.116781	0	0	0	0.235092	0.74329	0.96034	-2.13905	0.00774387	NA	0.750696	0.332345	0.999976	-2.2118	0.0188137	NA	0.00774387	2.2118	XLOC_049677	Unannotated_TU
XLOC_029453	Chr3	101833835	101834739	905	-	.	0.0476299	0.332713	0.241363	0.595534	0.356095	0.0754714	0.468925	0	0	0	0	0	0.595534	10.5498	0.0778322	0.704587	0.448291	1.24017	0.780717	0.151295	0.911228	0	0	0	0	0	0.272178	0.701433	0.952417	-0.684936	0.286036	NA	-0.0953505	0.902463	NA	-2.2118	0.0188137	NA	0.0188137	2.2118	XLOC_029453	Unannotated_TU
XLOC_047699	GL892673.2	10779	11252	424	-	.	0	2.02901	0.618207	0.669015	1.67213	1.04708	0	0.104623	0	0	0	0.205975	2.02901	17.4493	0	4.29684	1.14822	1.39319	3.66606	2.09904	0	0.234874	0	0	0	0.436671	0.110283	0.875034	0.980732	0.117762	0.824987	NA	-1.56505	0.0438814	NA	-2.21058	0.0144424	NA	0.0144424	2.21058	XLOC_047699	Unannotated_TU
XLOC_004032	Chr1	200078304	200079468	1165	-	.	0	0.406151	0.374993	0.535672	0.885193	1.40707	0.242848	0.45693	0	0	0	0.299858	1.40707	30.6184	0	0.860106	0.696487	1.11551	1.94074	2.82072	0.471909	1.02579	0	0	0	0.635702	1.14807	0.0836164	0.918862	-0.518108	0.506599	NA	-0.0792077	0.919691	0.999976	-2.20876	0.00801611	0.118515	0.00801611	2.20876	XLOC_004032	Unannotated_TU
XLOC_050844	GL895788.1	32903	33543	641	-	.	0	0.134212	0.613385	0.265519	1.55854	0.586051	0.294247	0.13841	0.0704976	0	0	0.136246	1.55854	18.7066	0	0.284222	1.13926	0.55293	3.41701	1.17484	0.571788	0.310723	0.132267	0	0	0.288843	0.82975	0.245342	0.918862	-0.62986	0.399784	NA	-0.170613	0.827566	NA	-2.2035	0.0158577	NA	0.0158577	2.2035	XLOC_050844	Unannotated_TU
XLOC_050168	GL894800.1	70378	72233	1856	-	.	0.0464494	0.393995	0.164766	0.51964	0.399359	0.809609	0.330274	0.549724	0.146085	0	0.02497	0.164691	0.809609	28.0669	0.0759032	0.834365	0.306026	1.08213	0.875573	1.623	0.641798	1.2341	0.274083	0	0.0426247	0.349148	0.929536	0.138967	0.918862	-1.53422	0.0482428	NA	0.580717	0.411555	0.999976	-2.20284	0.00502096	0.0987112	0.00502096	2.20284	XLOC_050168	Unannotated_TU
XLOC_009865	Chr12	59894874	59898796	1136	-	.	0	0.113596	0.269196	0.399525	0.340421	0.0601246	0	0.117149	0.159116	0	0	0	0.399525	8.58594	0	0.240563	0.499987	0.831991	0.746355	0.12053	0	0.262993	0.298531	0	0	0	0.454857	0.527432	NA	-0.785034	0.243326	NA	-0.0535568	0.944957	NA	-2.19978	0.0194681	NA	0.0194681	2.19978	XLOC_009865	Unannotated_TU
XLOC_027494	Chr3	10929442	10935871	1464	gene:ENSSSCG00000025858|transcript:ENSSSCT00000032354	ENSSSCG00000025858	57.7089	364.247	2056.11	358.259	538.012	943.579	666.584	485.782	237.211	28.3186	80.4063	150.179	2056.11	61286.6	94.3024	771.366	3818.88	746.058	1179.56	1891.57	1295.32	1090.56	445.053	45.0073	137.256	318.382	-0.433676	0.496507	0.92731	-2.09198	7.3e-05	0.0149532	-0.466999	0.497369	0.999976	-2.19842	2.54e-05	0.00369132	2.54e-05	2.19842	ENSSSCG00000025858
XLOC_021823	Chr18	7569160	7570934	1707	-	.	0	0.176394	0.409482	0.714557	0.20767	0.160051	0.08287	0.0259873	0	0	0	0.076743	0.714557	23.0747	0	0.373551	0.760545	1.48803	0.455304	0.320849	0.161035	0.0583402	0	0	0	0.162696	0.436819	0.534237	0.933955	-0.173742	0.7927	NA	-0.988916	0.20677	NA	-2.19814	0.0143494	NA	0.0143494	2.19814	.
XLOC_041660	Chr7	53982921	53984393	1473	-	.	0	0.146012	0.118633	0.558466	0.568833	0.115923	0.0320116	0	0.122713	0	0	0.0889344	0.568833	15.6894	0	0.309209	0.220341	1.16298	1.24713	0.232387	0.0622057	0	0.230232	0	0	0.188542	1.20517	0.0866558	0.918862	-0.35296	0.613336	NA	-0.0847308	0.911922	NA	-2.19383	0.014458	NA	0.014458	2.19383	XLOC_041660	Unannotated_TU
XLOC_038732	Chr6	84872484	84876869	4374	-	.	1.20229	0.590055	0.539341	1.65372	1.05359	1.35854	0.258727	0.182553	0	0.0931862	0.0317863	0.479196	1.65372	181.369	1.96467	1.24956	1.00174	3.4438	2.30993	2.72342	0.502765	0.409822	0	0.148103	0.0542603	1.0159	0.106525	0.848472	0.978048	0.240166	0.758286	0.990999	-1.91732	0.0077842	0.778556	-2.19323	0.000378201	0.0248128	0.000378201	2.19323	XLOC_038732	Unannotated_TU
XLOC_029423	Chr3	99392053	99392668	616	-	.	0.0699757	0.418978	0.567359	0.138147	1.36021	0.166319	0.0765471	0.0720135	0	0	0	0	1.36021	15.6894	0.114348	0.88727	1.05378	0.287685	2.98219	0.333414	0.148748	0.161667	0	0	0	0	0.220527	0.757754	0.963091	-0.359135	0.487874	NA	-1.17196	0.134408	NA	-2.19274	0.0198448	NA	0.0198448	2.19274	XLOC_029423	Unannotated_TU
XLOC_017034	Chr15	37786239	37825833	1520	-	.	0.226869	0.0848981	0.402377	0.205282	1.2721	1.16832	0.0620434	0.116738	0.118918	0	0.152449	0.0287281	1.2721	36.2063	0.370727	0.179789	0.747348	0.42749	2.78901	2.34209	0.120564	0.26207	0.223113	0	0.260235	0.0609041	0.985717	0.134148	0.918862	-0.183604	0.818999	NA	-0.797297	0.29157	0.999976	-2.19051	0.0092317	0.126367	0.0092317	2.19051	XLOC_017034	Unannotated_TU
XLOC_015943	Chr14	100008596	100010651	1476	-	.	0	0.641146	0.710352	2.59447	0.611344	0.740397	1.08618	0.510925	0	0.0394499	0.0313986	0.414183	2.59447	72.4439	0	1.35776	1.31936	5.40287	1.34034	1.48425	2.1107	1.147	0	0.0626986	0.0535986	0.878075	0.938694	0.164024	0.918862	-1.02244	0.201084	NA	0.214739	0.783512	0.999976	-2.18603	0.00445904	0.0942229	0.00445904	2.18603	.
XLOC_039274	Chr7	19263238	19379722	743	-	.	0.290074	1.04209	0.0587976	0.305424	2.16868	0.551561	0.126926	2.08965	0.425737	0	0.124749	0.0587709	2.16868	30.172	0.474012	2.20683	0.109207	0.636031	4.75471	1.1057	0.246646	4.69117	0.798763	0	0.212952	0.124595	0.458173	0.511392	0.929782	-1.76104	0.0275776	NA	0.477684	0.530756	0.999976	-2.18462	0.0130781	0.144036	0.0130781	2.18462	XLOC_039274	Unannotated_TU
XLOC_018043	Chr15	88654241	88654889	649	-	.	0.0664176	0.397674	0.0673138	0.874152	0.645524	0.420965	0	0.478463	0.0696286	0	0.0714089	0	0.874152	10.7324	0.108533	0.842154	0.125024	1.82038	1.41528	0.843897	0	1.07413	0.130636	0	0.121898	0	0.928782	0.18731	0.918862	-0.501471	0.471226	NA	-0.0316864	0.967432	NA	-2.18451	0.0170158	NA	0.0170158	2.18451	.
XLOC_030397	Chr4	113357740	113550093	2367	VTCN1|transcript:ENSSSCT00000007374	.	0.0182108	0.508839	0.867457	1.15047	0.149764	0.47612	0.19921	0.843352	0.897288	0	0.0978969	0.0368963	1.15047	67.315	0.0297584	1.07757	1.61116	2.3958	0.32835	0.954464	0.38711	1.89328	1.68348	0	0.167114	0.0782207	0.128507	0.849281	0.978048	-2.39313	0.00139552	0.121662	0.557945	0.439289	0.999976	-2.18345	0.00849382	0.121159	0.00139552	2.39313	XLOC_030397	Unannotated_TU
XLOC_036291	Chr6	155741560	155757742	718	-	.	0	0	0.0608449	0.750639	0.134651	0.332946	0.0656727	0	0	0	0	0	0.750639	10.1958	0	0	0.113009	1.56317	0.295216	0.667448	0.127617	0	0	0	0	0	1.44622	0.0432155	NA	-0.289768	0.552547	NA	0.0374342	0.941344	NA	-2.18008	0.0205838	NA	0.0205838	2.18008	XLOC_036291	Unannotated_TU
XLOC_028417	Chr3	1176841	1178071	1231	-	.	0	0.0698863	0.0354887	0.576081	0.0785375	0.110969	0.153219	0.396396	0.0734183	0	0	0	0.576081	13.4155	0	0.147998	0.0659144	1.19966	0.172189	0.222457	0.297738	0.88989	0.137746	0	0	0	1.16488	0.105692	NA	-1.6087	0.0408238	NA	1.21644	0.121692	NA	-2.18005	0.0205762	NA	0.0205762	2.18005	XLOC_028417	Unannotated_TU
XLOC_051699	GL896307.1	4298	4895	598	-	.	0.432492	10.8617	3.65273	14.3254	4.68848	2.34144	2.91749	3.9316	0.680102	0.0973714	0.697491	1.89856	14.3254	162.06	0.706737	23.0017	6.78434	29.832	10.2792	4.69382	5.66935	8.82625	1.276	0.154754	1.19064	4.02496	0.250207	0.699607	0.951872	-1.07001	0.126652	0.990567	-0.658525	0.340689	0.999976	-2.1795	0.00241108	0.0700534	0.00241108	2.1795	.
XLOC_015436	Chr14	35175409	35178320	2912	-	.	0	0.132945	0	0.526022	0	0.0469104	0.599128	0.0457009	0	0	0	0	0.599128	43.3714	0	0.281537	0	1.09542	0	0.09404	1.16424	0.102596	0	0	0	0	0.72874	0.299629	0.918862	-1.89864	NA	NA	1.03586	NA	NA	-2.1787	0.0204245	NA	NA	2.1787	XLOC_015436	Unannotated_TU
XLOC_044298	Chr9	3853233	3867356	8963	-	.	0	0.0287951	0.00487411	0.0696259	0.0719102	0.110496	0.0105217	0.0148478	0	0	0	0.0243595	0.110496	18.4986	0	0.0609794	0.00905285	0.144993	0.157659	0.221508	0.0204461	0.0333326	0	0	0	0.0516424	1.64539	0.0177178	0.792341	-0.0661461	0.924489	NA	-0.127761	0.864578	NA	-2.17772	0.0104902	0.132162	0.0104902	2.17772	.
XLOC_003381	Chr1	75078587	75080219	1433	-	.	0.0300803	0.36021	0.0304861	0.217745	0.0674666	0.309812	0.0329051	0.24765	0.0315345	0	0	0	0.36021	10.4696	0.0491543	0.762817	0.0566229	0.453444	0.147917	0.621071	0.0639421	0.555962	0.0591647	0	0	0	0.138633	0.84668	0.977855	-1.02371	0.157437	NA	-0.23951	0.760571	NA	-2.17612	0.0208157	NA	0.0208157	2.17612	.
XLOC_052478	JH118519.1	31923	106646	1833	gene:ENSSSCG00000011574|transcript:ENSSSCT00000012666	ENSSSCG00000011574	0.141097	1.22028	0.476668	2.42962	0.298882	0.50304	2.00651	0.677626	0.690284	0.0317665	0.0505667	0.285871	2.42962	91.4315	0.230567	2.5842	0.885332	5.05958	0.655283	1.00843	3.89911	1.52124	1.2951	0.0504873	0.0863192	0.60605	0.417418	0.522197	0.931798	-2.47113	0.000383084	0.0516156	0.845872	0.2015	0.999976	-2.17603	0.00576322	0.10435	0.000383084	2.47113	ENSSSCG00000011574
XLOC_048955	GL893791.1	2	434	431	-	.	2.10025	1.09783	1.8245	2.30352	2.76655	1.7432	0.984634	1.54386	1.67755	0.1351	0.107528	0.506575	2.76655	31.2192	3.43202	2.32488	3.38871	4.79698	6.0655	3.49453	1.91337	3.4659	3.14739	0.214717	0.183553	1.07395	-0.0970644	0.869506	0.980424	-1.67841	0.0262138	NA	-0.239047	0.721077	0.999976	-2.176	0.00389275	0.0883782	0.00389275	2.176	XLOC_048955	Unannotated_TU
XLOC_021576	Chr18	30602675	30641151	969	ASZ1|transcript:ENSSSCT00000018103	ENSSSCG00000016627	0	0.0887823	0.405758	0.204916	0.465606	0.176217	0	0	0	0	0	0	0.465606	8.44815	0	0.188014	0.753629	0.426728	1.02081	0.353256	0	0	0	0	0	0	0.302852	0.673823	NA	NA	NA	NA	-1.03338	0.14227	NA	-2.17514	0.0208733	NA	NA	NA	ENSSSCG00000016627
XLOC_003215	Chr1	40967777	40968922	1146	-	.	0	0.0375349	0.0762419	0.247524	0.393693	0.5662	0.0822915	0.193544	0.0394319	0	0	0.0762073	0.5662	12.1198	0	0.0794878	0.141607	0.515457	0.863149	1.13504	0.159911	0.434497	0.0739816	0	0	0.16156	1.65764	0.0202615	0.834546	-0.649609	0.387028	NA	0.582969	0.447972	NA	-2.17172	0.0164094	NA	0.0164094	2.17172	XLOC_003215	Unannotated_TU
XLOC_049913	GL894536.1	5452	6673	1193	-	.	0	0.28845	0.659145	0.618208	0.675326	0.42939	0.434772	0.409022	0.0378784	0.0488081	0	0.109807	0.675326	16.0103	0	0.61085	1.22425	1.28739	1.48061	0.860785	0.844861	0.918235	0.071067	0.0775718	0	0.232793	0.449102	0.510394	0.929782	-1.17576	0.143891	NA	-0.00330689	0.9966	0.999976	-2.1702	0.00901922	NA	0.00901922	2.1702	XLOC_049913	Unannotated_TU
XLOC_046235	Chr9	3899856	3903266	1833	-	.	0.0235161	0.492807	0.143	0.711864	0.703253	0.204942	0.128623	0.26621	0.024653	0	0	0.166758	0.711864	24.6846	0.0384278	1.04362	0.2656	1.48242	1.54184	0.410841	0.249943	0.597629	0.0462537	0	0	0.353529	0.742802	0.266362	0.918862	-0.638243	0.423389	NA	-0.382428	0.618315	0.999976	-2.17008	0.0108956	0.134281	0.0108956	2.17008	XLOC_046235	Unannotated_TU
XLOC_034084	Chr5	1303371	1304317	947	-	.	0.0455175	1.86232	1.8914	1.37787	1.42927	0.360621	0.24896	0.655802	0	0	0	0.322774	1.8914	36.4679	0.0743803	3.94384	3.51295	2.86936	3.13359	0.722926	0.483786	1.47224	0	0	0	0.684286	-0.296919	0.655378	0.946139	-0.595188	0.445263	NA	-1.26658	0.0978762	0.999976	-2.17006	0.0112229	0.135929	0.0112229	2.17006	.
XLOC_038334	Chr6	52479620	52480458	839	-	.	0.0513767	0.153808	0.416559	0.371905	0.307285	0.854787	0.168604	0.687347	0	0	0.0552377	0	0.854787	13.3956	0.0839549	0.32572	0.77369	0.774475	0.673706	1.71357	0.327637	1.54306	0	0	0.0942927	0	0.640267	0.357712	0.919869	-0.919653	0.226082	NA	0.162191	0.836464	NA	-2.16887	0.0181621	NA	0.0181621	2.16887	XLOC_038334	Unannotated_TU
XLOC_030675	Chr4	22786350	22823977	1110	\transcript:ENSSSCT00000035755|transcript:ENSSSCT00000035755,SLC30A8|transcript:ENSSSCT00000006597,transcript:ENSSSCT00000035755|transcript:ENSSSCT00000035755,transcript:ENSSSCT00000035755|transcript:ENSSSCT00000035755,transcript:ENSSSCT00000035755|transcript:ENSSSCT00000035755,transcript:ENSSSCT00000035755|transcript:ENSSSCT00000035755,transcript:ENSSSCT00000035755|transcript:ENSSSCT00000035755,…	ENSSSCG00000006011	0.0388334	0	0.157429	0.306662	0.319362	0.61533	0.169921	0.0399643	0	0	0	0.0786789	0.61533	12.7577	0.0634578	0	0.292399	0.638609	0.700184	1.23353	0.330195	0.0897178	0	0	0	0.1668	1.25573	0.0784823	0.918862	-0.362142	0.589226	NA	0.0310091	0.966636	NA	-2.16762	0.0166305	NA	0.0166305	2.16762	ENSSSCG00000006011	solute carrier family 30 member 8 [Source:HGNC SymbolAcc:HGNC:20303]
XLOC_031035	Chr4	101948156	101953974	1171	-	.	0	0.0734672	0	0.557151	0.577931	0	0	0.0378824	0.0385901	0	0	0	0.577931	12.6722	0	0.155582	0	1.16024	1.26708	0	0	0.0850442	0.0724022	0	0	0	1.31533	0.0640397	NA	-0.368873	0.480201	NA	0.062051	0.917955	NA	-2.16609	0.0212571	NA	0.0212571	2.16609	XLOC_031035	Unannotated_TU
XLOC_032248	Chr4	117966022	117967475	1323	-	.	0.0325813	0.325133	0.36323	0.75043	0.682043	0.309758	0.427692	0.804722	0.307408	0	0.0350298	0.132023	0.804722	19.1129	0.0532412	0.688534	0.674639	1.56273	1.49534	0.620962	0.831102	1.80656	0.576755	0	0.0597971	0.279892	0.733916	0.26147	0.918862	-1.97315	0.010316	NA	0.856459	0.224999	0.999976	-2.16586	0.00875601	0.123383	0.00875601	2.16586	XLOC_032248	Unannotated_TU
XLOC_041317	Chr7	8540122	8540956	835	-	.	0.36136	0	0.156958	0.237801	0.964867	0.0408992	0.282353	0	0	0	0	0	0.964867	15.086	0.590499	0	0.291523	0.495209	2.11542	0.0819893	0.548677	0	0	0	0	0	0.230358	0.749202	0.960956	-0.450319	0.418968	NA	-0.41865	0.578525	NA	-2.1647	0.0214462	NA	0.0214462	2.1647	XLOC_041317	Unannotated_TU
XLOC_015247	Chr14	6824854	6826021	1121	-	.	0	1.15116	0.584567	2.53044	0.373725	0.182787	1.38809	0.94973	0.241868	0	0.041342	0.23372	2.53044	53.6621	0	2.43782	1.08574	5.26952	0.81937	0.366429	2.69737	2.1321	0.453789	0	0.0705723	0.495491	0.407091	0.565708	0.935917	-2.08554	0.00637075	0.315152	0.493996	0.507028	0.999976	-2.16088	0.0133265	0.145264	0.00637075	2.16088	.
XLOC_039750	Chr7	66528605	66606332	3984	CLEC14A|transcript:ENSSSCT00000025386	ENSSSCG00000023760	0.389503	2.1162	2.02862	2.13601	3.32458	1.57725	1.00603	2.11558	0.884724	0.0876929	0.0930611	0.942606	3.32458	248.013	0.636489	4.48148	3.76783	4.44814	7.28895	3.16186	1.95494	4.74937	1.65991	0.139372	0.158859	1.99834	0.330857	0.517406	0.930826	-1.62153	0.010061	0.416261	-0.0696167	0.90129	0.999976	-2.15986	0.000608636	0.0323625	0.000608636	2.15986	ENSSSCG00000023760	C-type lectin domain family 14 member A [Source:HGNC SymbolAcc:HGNC:19832]
XLOC_031869	Chr4	87854209	87856175	1967	-	.	0	0.0874734	0.177678	0.447053	0.278521	0.260428	0.023972	0.29318	0	0	0	0.0887987	0.447053	16.6353	0	0.185243	0.330008	0.930967	0.610642	0.522072	0.0465831	0.658174	0	0	0	0.188255	1.08557	0.114078	0.918862	-0.553011	0.457698	NA	0.0586686	0.939968	NA	-2.15959	0.0127659	NA	0.0127659	2.15959	XLOC_031869	Unannotated_TU
XLOC_009919	Chr12	62439107	62440196	1090	-	.	0	0.315707	0.120238	0.754698	0.916535	0.469965	0.0432597	0.32558	0	0.0534202	0	0.160245	0.916535	18.7066	0	0.668573	0.223323	1.57162	2.00945	0.942125	0.0840633	0.730912	0	0.084902	0	0.339722	1.35395	0.0471747	0.918862	-0.203435	0.789858	NA	-0.133095	0.863279	NA	-2.15698	0.00843935	0.121088	0.00843935	2.15698	.
XLOC_045113	Chr9	139553084	139569788	1264	-	.	0.920756	2.04185	5.6682	6.91203	4.00282	6.51135	4.21542	2.73743	1.53728	0.414599	0.549973	1.62369	6.91203	165.279	1.50461	4.32404	10.5277	14.394	8.77597	13.0531	8.19152	6.14539	2.88423	0.658931	0.938824	3.44224	0.624593	0.239131	0.918862	-1.45493	0.0108153	0.431174	0.0863247	0.886693	0.999976	-2.15483	1.55e-05	0.00267853	1.55e-05	2.15483	XLOC_045113	Unannotated_TU
XLOC_038681	Chr6	82548227	82549979	1629	-	.	0	0.712956	0.750906	0.504985	0.514359	0.335428	0.057892	0.762486	0.0277403	0	0	0.134029	0.762486	24.9049	0	1.50983	1.39468	1.05161	1.1277	0.672423	0.112497	1.71174	0.052046	0	0	0.284144	-0.182713	0.786938	0.969046	-1.13152	0.1575	NA	-0.492385	0.527324	0.999976	-2.15292	0.0115238	0.137397	0.0115238	2.15292	XLOC_038681	Unannotated_TU
XLOC_039011	Chr6	141541998	141542842	845	-	.	0	0.814486	0.413601	2.01417	1.106	0.404151	0.390617	1.20744	0	0.068909	0.109691	0.15503	2.01417	32.1973	0	1.72484	0.768196	4.19442	2.42484	0.810191	0.759057	2.71065	0	0.109519	0.187246	0.328666	0.875552	0.202018	0.918862	-0.958038	0.23323	NA	0.179189	0.819374	0.999976	-2.15135	0.00688851	0.112563	0.00688851	2.15135	.
XLOC_043503	Chr8	4268872	4272625	2415	-	.	0.0178489	2.68955	0.470332	7.74052	1.5346	0.76362	3.47546	1.24907	0.0374236	0.048222	0.0191902	1.2657	7.74052	353.633	0.0291669	5.69567	0.873564	16.1193	3.36452	1.53081	6.75361	2.8041	0.0702136	0.0766403	0.0327584	2.68331	0.963599	0.165353	0.918862	-1.30043	0.0984913	0.990567	0.462633	0.548269	0.999976	-2.14968	0.00897053	0.124834	0.00897053	2.14968	.
XLOC_009208	Chr12	11288702	11289875	1174	-	.	0.220298	0.183199	0.111635	0.507403	0.0549004	0.203625	0.240986	0.151143	0	0	0	0	0.507403	11.269	0.35999	0.38796	0.207344	1.05664	0.120366	0.408201	0.468291	0.339308	0	0	0	0	0.018038	0.979652	0.997262	-0.935334	0.184871	NA	-0.34289	0.661383	NA	-2.14913	0.0224277	NA	0.0224277	2.14913	XLOC_009208	Unannotated_TU
XLOC_018871	Chr16	77536980	77542653	3510	-	.	0.245613	5.78436	0.485407	0.509138	0.817141	5.66261	0.174641	0.556084	0.244613	0.165892	0.118832	0.597152	5.78436	411.804	0.401357	12.2495	0.901563	1.06026	1.79153	11.3517	0.339367	1.24838	0.458939	0.263656	0.20285	1.26597	-0.0434086	NA	NA	-0.10103	0.873416	0.993555	-1.83614	NA	NA	-2.14636	0.00319036	0.0796156	NA	2.14636	XLOC_018871	Unannotated_TU
XLOC_019380	Chr16	41421158	41422078	921	-	.	0.0468024	0	0.142302	0.800784	0.139963	0.296641	0.0511976	0.0481654	0.0981302	0	0	0.0474123	0.800784	13.9521	0.0764801	0	0.264302	1.6676	0.306862	0.594668	0.0994886	0.108129	0.184111	0	0	0.100515	1.13954	0.113707	NA	-0.515214	0.453846	NA	0.072312	0.923499	NA	-2.1462	0.0212598	NA	0.0212598	2.1462	XLOC_019380	Unannotated_TU
XLOC_041664	Chr7	54597624	54600535	2912	-	.	0.192433	0.930614	0.465071	0.496799	2.2355	1.40731	1.16587	0.396074	1.16386	0.0799836	0.111405	0.374886	2.2355	121.895	0.314456	1.97076	0.863792	1.03456	4.9012	2.8212	2.26555	0.889168	2.18363	0.12712	0.190172	0.794764	0.873262	0.127923	0.918862	-1.93189	0.00311263	0.203015	0.857026	0.181959	0.999976	-2.14521	0.000820638	0.0391947	0.000820638	2.14521	XLOC_041664	Unannotated_TU
XLOC_009426	Chr12	22578428	22580580	1362	-	.	0	0.410569	0.48113	0.978864	0.828142	0.175518	0.103861	0.19542	0	0	0	0.192365	0.978864	25.2212	0	0.869463	0.89362	2.03844	1.81565	0.351856	0.201826	0.438708	0	0	0	0.407816	0.63112	0.360094	0.919869	-0.247221	0.738829	NA	-0.781018	0.320276	NA	-2.14331	0.0139272	0.148471	0.0139272	2.14331	XLOC_009426	Unannotated_TU
XLOC_050499	GL895199.2	41351	42534	1184	-	.	0	0.326972	0.29518	0.0958319	0.32662	0.259592	0	0	0	0	0	0	0.326972	7.85219	0	0.69243	0.548248	0.199565	0.716097	0.520397	0	0	0	0	0	0	-0.03496	0.960938	0.993953	NA	NA	NA	-1.40171	0.0613532	NA	-2.14274	0.022849	NA	NA	NA	XLOC_050499	Unannotated_TU
XLOC_031143	Chr4	107486090	107496114	1544	ANXA9|transcript:ENSSSCT00000007279	ENSSSCG00000006643	0.0837533	0.55719	0.481006	0.551158	0.354826	0.353894	0.549711	0.287308	0.175605	0	0.0300158	0.0848448	0.55719	21.0996	0.136862	1.17996	0.893388	1.14776	0.777936	0.709442	1.06821	0.644992	0.329467	0	0.051238	0.179872	-0.0644627	0.91724	0.987732	-1.80876	0.021583	NA	0.00987868	0.988719	0.999976	-2.14218	0.0104453	NA	0.0104453	2.14218	ENSSSCG00000006643	annexin A9 [Source:HGNC SymbolAcc:HGNC:547]
XLOC_045103	Chr9	137659289	137665967	2041	-	.	0.0211196	0.843019	0.0642136	0.486437	0.900007	0.200789	0.323441	0.173877	0.0442812	0	0	0.171158	0.900007	34.8986	0.0345116	1.78526	0.119266	1.01298	1.97321	0.402515	0.628518	0.390345	0.0830798	0	0	0.362858	0.37474	0.589194	0.938751	-0.93818	0.243657	NA	-0.360706	0.639191	0.999976	-2.14087	0.0121036	0.139637	0.0121036	2.14087	XLOC_045103	Unannotated_TU
XLOC_009145	Chr12	5254902	5255166	265	-	.	0.162661	7.30444	4.45109	8.99156	9.36394	7.21677	1.60142	2.84576	0.170524	0	0	3.46039	9.36394	46.4648	0.265804	15.4686	8.26716	18.7245	20.5299	14.4673	3.11193	6.38858	0.319936	0	0	7.33607	0.696098	0.264778	0.918862	-0.313397	0.696657	NA	-0.859839	0.251096	0.999976	-2.14056	0.00787918	0.11803	0.00787918	2.14056	.
XLOC_024549	Chr2	90747286	90761759	1476	gene:ENSSSCG00000014118|transcript:ENSSSCT00000015422	ENSSSCG00000014118	71.024	99.4067	243.473	39.436	40.5015	65.849	82.4539	50.0106	14.2976	6.78538	2.82588	11.183	243.473	7316.71	116.061	210.514	452.211	82.1236	88.7973	132.006	160.227	112.271	26.825	10.7842	4.82387	23.708	-1.61457	0.00069052	0.200869	-2.26169	9.91e-05	0.0186183	-1.22799	0.0381481	0.999976	-2.14036	8.92e-06	0.0018647	8.92e-06	2.26169	ENSSSCG00000014118
XLOC_049024	GL893852.2	4565	75202	6692	\SLC10A5|transcript:ENSSSCT00000031288,ZFAND1|transcript:ENSSSCT00000025525\""	ENSSSCG00000029434;ENSSSCG00000025733;ENSSSCG00000024780	0.0193238	0.192835	0.0456973	0.0890154	0.313019	0.122477	0.0563694	0.0265154	0	0	0	0.058727	0.313019	39.2235	0.0315772	0.408367	0.0848752	0.18537	0.686278	0.245527	0.109539	0.0595259	0	0	0	0.124502	0.551745	0.395576	0.919869	-0.285297	0.710093	NA	-0.918326	0.233638	0.999976	-2.1399	0.0114017	0.136809	0.0114017	2.1399	ENSSSCG00000029434	solute carrier family 10 member 5 [Source:HGNC SymbolAcc:HGNC:22981]
XLOC_049024	GL893852.2	4565	75202	6692	\SLC10A5|transcript:ENSSSCT00000031288,ZFAND1|transcript:ENSSSCT00000025525\""	ENSSSCG00000029434;ENSSSCG00000025733;ENSSSCG00000024780	0.0193238	0.192835	0.0456973	0.0890154	0.313019	0.122477	0.0563694	0.0265154	0	0	0	0.058727	0.313019	39.2235	0.0315772	0.408367	0.0848752	0.18537	0.686278	0.245527	0.109539	0.0595259	0	0	0	0.124502	0.551745	0.395576	0.919869	-0.285297	0.710093	NA	-0.918326	0.233638	0.999976	-2.1399	0.0114017	0.136809	0.0114017	2.1399	ENSSSCG00000025733	inositol monophosphatase 1 [Source:HGNC SymbolAcc:HGNC:6050]
XLOC_049024	GL893852.2	4565	75202	6692	\SLC10A5|transcript:ENSSSCT00000031288,ZFAND1|transcript:ENSSSCT00000025525\""	ENSSSCG00000029434;ENSSSCG00000025733;ENSSSCG00000024780	0.0193238	0.192835	0.0456973	0.0890154	0.313019	0.122477	0.0563694	0.0265154	0	0	0	0.058727	0.313019	39.2235	0.0315772	0.408367	0.0848752	0.18537	0.686278	0.245527	0.109539	0.0595259	0	0	0	0.124502	0.551745	0.395576	0.919869	-0.285297	0.710093	NA	-0.918326	0.233638	0.999976	-2.1399	0.0114017	0.136809	0.0114017	2.1399	ENSSSCG00000024780	zinc finger AN1-type containing 1 [Source:HGNC SymbolAcc:HGNC:25858]
XLOC_026127	Chr2	140486578	140487977	1348	-	.	0.031977	0.0638205	0.129634	0.694426	0.62158	0.0253344	0.27984	1.05306	0.0670459	0	0.0343801	0.0323937	1.05306	25.4838	0.0522538	0.135153	0.240774	1.44611	1.36278	0.0507872	0.543792	2.36408	0.125791	0	0.0586881	0.0686752	1.24014	0.0823095	0.918862	-1.98088	0.0132949	NA	1.50263	0.0485141	0.999976	-2.13925	0.0194651	NA	0.0132949	2.13925	.
XLOC_031201	Chr4	110982314	111042791	10478	-	.	0.00411386	0.0533685	0.00833873	0.024365	0.0645884	0.0358521	0.0450019	0.00423366	0.0129382	0.00555717	0	0	0.0645884	12.6722	0.00672248	0.113019	0.0154878	0.0507389	0.141607	0.0718717	0.0874489	0.00950437	0.0242746	0.00883214	0	0	0.413282	0.554814	0.934961	-1.12091	0.155781	NA	0.101469	0.896812	NA	-2.13559	0.0195238	NA	0.0195238	2.13559	.
XLOC_006924	Chr11	86635251	86664688	4703	-	.	0.0183309	0.439022	0.130047	0.681562	0.32206	0.442951	0.160419	0.188647	0.0480427	0.0371431	0.0492711	0.102134	0.681562	60.6382	0.0299546	0.929718	0.241541	1.41932	0.706098	0.887971	0.31173	0.423503	0.0901371	0.0590324	0.0841075	0.216525	0.828048	0.187169	0.918862	-0.664707	0.350453	NA	-0.310551	0.665327	0.999976	-2.13541	0.000546944	0.0306867	0.000546944	2.13541	XLOC_006924	Unannotated_TU
XLOC_043614	Chr8	31200708	31204366	2892	-	.	0	0.193359	0.317227	0.79449	0.624027	0.165322	0.0652186	0.0613559	0	0	0.0480751	0.135892	0.79449	43.4663	0	0.409478	0.589196	1.65449	1.36814	0.331416	0.126734	0.137741	0	0	0.0820659	0.288094	0.984655	0.144521	0.918862	0.239927	0.763051	NA	-0.980452	0.211835	0.999976	-2.13536	0.00585493	0.104916	0.00585493	2.13536	XLOC_043614	Unannotated_TU
XLOC_024986	Chr2	2747495	2748103	609	-	.	0	0.141264	0.071735	0.884989	0.0529172	0.616845	0.077427	0	0	0	0	0	0.884989	10.1958	0	0.299156	0.133236	1.84295	0.116018	1.23657	0.150458	0	0	0	0	0	1.14482	0.111482	NA	-0.289768	0.552547	NA	-0.205625	0.730416	NA	-2.13469	0.0233131	NA	0.0233131	2.13469	XLOC_024986	Unannotated_TU
XLOC_005664	Chr10	735	2050	901	-	.	0	0.0954829	0.484868	1.13339	0.858421	0.379032	0.104668	0.393876	0.200617	0.064626	0.0514366	0.0969296	1.13339	19.3184	0	0.202204	0.900563	2.36023	1.88204	0.759835	0.203394	0.884233	0.376395	0.102712	0.0878041	0.205492	1.11937	0.109489	0.918862	-0.778528	0.332929	NA	0.225475	0.773969	NA	-2.13055	0.00957387	0.128158	0.00957387	2.13055	XLOC_005664	Unannotated_TU
XLOC_005153	Chr10	61427544	61493830	2393	-	.	0.018013	0.413433	0.602448	0.900892	0.525213	1.08461	0.197046	0.537589	0.113303	0	0.0193667	0.328459	1.08461	48.4792	0.0294351	0.875528	1.11895	1.87606	1.1515	2.17428	0.382904	1.20686	0.212577	0	0.0330596	0.696337	0.819688	0.190833	0.918862	-0.881602	0.261584	NA	-0.153138	0.83191	0.999976	-2.13042	0.00542059	0.102353	0.00542059	2.13042	.
XLOC_003501	Chr1	101267784	101270201	2418	-	.	0.0356535	0.551475	0.451681	0.480983	0.533111	0.564943	0.136506	0.550376	0.0373771	0	0	0.198649	0.564943	27.0464	0.0582615	1.16786	0.838924	1.00162	1.16882	1.13252	0.265262	1.23557	0.0701265	0	0	0.42114	0.305606	0.615292	0.940123	-1.0022	0.212904	NA	-0.381588	0.603048	0.999976	-2.1272	0.0086624	0.122488	0.0086624	2.1272	XLOC_003501	Unannotated_TU
XLOC_050324	GL894984.1	8530	10256	1406	-	.	0.0306579	0.214157	0.186429	0.645604	0.504256	0.485787	0.469518	0.315507	0.12856	0	0.0659238	0.0931723	0.645604	17.1719	0.0500982	0.453521	0.346262	1.34444	1.10555	0.973842	0.91238	0.708298	0.241203	0	0.112534	0.197527	1.1758	0.0695273	0.918862	-1.37986	0.0813113	NA	0.789822	0.28735	0.999976	-2.12693	0.00800418	0.118515	0.00800418	2.12693	XLOC_050324	Unannotated_TU
XLOC_003855	Chr1	157774612	157775365	754	-	.	0	0.228196	0.521458	0.112863	0.683853	0.31705	0.125074	0.1765	0	0	0	0	0.683853	9.65502	0	0.483252	0.968523	0.235032	1.49931	0.635581	0.243048	0.396234	0	0	0	0	0.19775	0.783319	NA	-0.520665	0.377467	NA	-0.525766	0.49784	NA	-2.12545	0.0239499	NA	0.0239499	2.12545	XLOC_003855	Unannotated_TU
XLOC_051757	GL896334.1	203	1209	1007	-	.	0	0.21358	0.043383	0.281691	0.224018	1.0174	0.280951	0.0881039	0	0	0.0460223	0.0433632	1.0174	19.1365	0	0.452299	0.0805767	0.586607	0.491146	2.03956	0.545952	0.197789	0	0	0.0785616	0.0919306	1.26065	0.0783794	0.918862	-0.569138	0.449977	NA	0.257068	0.735737	NA	-2.1223	0.0183418	NA	0.0183418	2.1223	XLOC_051757	Unannotated_TU
XLOC_052161	GL896503.1	9179	9892	703	-	.	0.613158	2.44751	2.17501	5.12448	4.3091	3.25477	2.41466	0.820319	1.2856	0.496968	0.329619	0.931723	5.12448	68.1509	1.00196	5.1831	4.03972	10.6715	9.44746	6.52474	4.69224	1.84158	2.41203	0.789842	0.562671	1.97527	0.839409	0.100975	0.918862	-1.04089	0.124387	0.990567	0.00611676	0.992415	0.999976	-2.11667	0.000166122	0.014276	0.000166122	2.11667	XLOC_052161	Unannotated_TU
XLOC_012151	Chr13	25505050	25512657	3177	-	.	0.0407035	0.622818	0.825054	1.25001	0.841928	0.902948	0.474944	0.544555	0.0142238	0.054984	0.0145875	0.38485	1.25001	75.127	0.0665138	1.31894	1.5324	2.60308	1.84588	1.81011	0.922924	1.2225	0.0266865	0.0873873	0.0249013	0.815888	0.644523	0.279504	0.918862	-0.793178	0.306789	0.990567	-0.327972	0.65602	0.999976	-2.11573	0.00180283	0.0593792	0.00180283	2.11573	XLOC_012151	Unannotated_TU
XLOC_046820	Chr9	67004330	67006401	2072	-	.	0.124822	0.332162	0.126506	1.38272	0.0466601	0.197785	0.364116	0.278323	0	0.0281024	0	0.105373	1.38272	54.1987	0.203971	0.703421	0.234963	2.87944	0.1023	0.396493	0.70756	0.62482	0	0.0446637	0	0.223393	0.696081	0.317112	0.918862	-1.05181	0.190927	NA	0.0246345	0.974123	0.999976	-2.11384	0.0178075	0.163814	0.0178075	2.11384	XLOC_046820	Unannotated_TU
XLOC_041997	Chr7	102734284	102735943	1660	-	.	0.207735	0.570079	0.157903	0.290498	0.931852	0.534892	0.0568109	0.454292	0.0544445	0.0350772	0.0279183	0.131526	0.931852	28.9651	0.339461	1.20726	0.29328	0.604948	2.04303	1.07228	0.110396	1.01986	0.102148	0.0557489	0.0476575	0.278838	0.383281	0.540563	0.933955	-0.720426	0.369005	NA	-0.609325	0.411808	0.999976	-2.11379	0.00686751	0.112563	0.00686751	2.11379	XLOC_041997	Unannotated_TU
XLOC_049056	GL893871.1	22297	23573	1255	-	.	0	0.548399	0	0.745885	0	0.29933	0.263005	0	0	0	0	0	0.745885	17.7085	0	1.16135	0	1.55327	0	0.600057	0.511078	0	0	0	0	0	0.310474	0.65956	0.946864	-0.573581	0.344247	NA	-0.23583	0.745187	NA	-2.11368	0.0244655	NA	0.0244655	2.11368	XLOC_049056	Unannotated_TU
XLOC_044636	Chr9	50918843	50924358	1922	gene:ENSSSCG00000028204|transcript:ENSSSCT00000027894	ENSSSCG00000028204	264.125	2.8423	2.56846	1.49063	5.90205	20.9134	0.711466	0.738569	2.79786	0.454433	1.06095	2.11291	264.125	17508	431.608	6.01915	4.7705	3.10417	12.9399	41.9244	1.38254	1.65805	5.24931	0.722241	1.81109	4.47939	-1.19123	NA	NA	-0.341933	0.605842	0.990567	-3.02355	NA	NA	-2.11329	0.00236693	0.0694463	NA	3.02355	ENSSSCG00000028204
XLOC_006223	Chr10	71235298	71236610	1313	-	.	0.229806	0.556935	0.399269	0.410479	1.03086	0.650244	0.107737	0.945993	0.10325	0	0.0352966	0.199543	1.03086	25.3444	0.375527	1.17942	0.741575	0.854803	2.2601	1.30352	0.209358	2.12371	0.193716	0	0.0602525	0.423035	0.348741	0.55839	0.935608	-1.18279	0.139999	NA	-0.157923	0.827184	0.999976	-2.11084	0.00887216	0.124159	0.00887216	2.11084	.
XLOC_018596	Chr15	155011005	155011923	919	-	.	0.187617	1.451	1.56873	0.802527	0.946808	0.854699	0.769636	0.772323	0.0491719	0	0	0.285093	1.56873	29.3522	0.306586	3.07278	2.91365	1.67122	2.07582	1.71339	1.49558	1.73383	0.0922557	0	0	0.604401	-0.415939	0.486004	0.927081	-1.27105	0.114266	NA	-0.678867	0.346042	0.999976	-2.11003	0.0121304	0.139714	0.0121304	2.11003	.
XLOC_013936	Chr14	78300654	78353321	4291	HKDC1|transcript:ENSSSCT00000011222	ENSSSCG00000010252	0.0200909	0.110269	0.0610859	0.0925489	0.232818	0.111422	0	0.062028	0.0737177	0	0.0216007	0.0101764	0.232818	18.7066	0.0328306	0.233517	0.113457	0.192729	0.510441	0.223364	0	0.13925	0.138308	0	0.0368732	0.021574	0.625641	0.341569	0.919869	-0.733076	0.352434	NA	-0.146138	0.851311	NA	-2.10949	0.0142672	NA	0.0142672	2.10949	ENSSSCG00000010252	hexokinase domain containing 1 [Source:HGNC SymbolAcc:HGNC:23302]
XLOC_028812	Chr3	38615003	38616136	1134	-	.	0	0.189661	0.269671	0.875501	0.341022	0.090346	0.166325	0.352066	0	0	0	0.0770137	0.875501	18.7817	0	0.401645	0.500868	1.82319	0.747671	0.181114	0.323206	0.790371	0	0	0	0.16327	0.746237	0.295787	0.918862	-0.810206	0.281539	NA	0.0754327	0.923371	NA	-2.10906	0.0221312	NA	0.0221312	2.10906	XLOC_028812	Unannotated_TU
XLOC_026500	Chr3	10925874	10931052	741	-	.	38.7422	303.311	1794.69	304.564	453.999	760.996	565.391	512.808	186.061	19.2522	68.7348	144.849	1794.69	27076.1	63.3088	642.323	3333.34	634.24	995.367	1525.55	1098.68	1151.23	349.086	30.5979	117.333	307.081	-0.466984	0.469986	0.924958	-2.08152	0.000174296	0.029021	-0.425757	0.541871	0.999976	-2.10828	0.000121116	0.0114572	0.000121116	2.10828	.
XLOC_020808	Chr17	41107227	41108687	1461	-	.	0.0295038	0.26498	0.508332	0.640716	0.220579	0.654498	0.193647	0.151815	0	0	0	0.149441	0.654498	17.8607	0.0482123	0.561148	0.944142	1.33426	0.483607	1.31205	0.3763	0.340817	0	0	0	0.316818	0.484369	0.466625	0.924773	-0.462999	0.539914	NA	-0.647523	0.406211	0.999976	-2.10818	0.015171	0.153981	0.015171	2.10818	XLOC_020808	Unannotated_TU
XLOC_020494	Chr17	54443519	54450628	1855	\gene:ENSSSCG00000007448|transcript:ENSSSCT00000022723,gene:ENSSSCG00000007448|transcript:ENSSSCT00000008152\""	ENSSSCG00000007448	2.60257	0	0.235507	0.25996	0.0694912	0.883686	0.127097	0.0717418	0.170524	0	0.0249835	0.0706201	2.60257	166.502	4.25287	0	0.437416	0.541355	0.152356	1.7715	0.246978	0.161057	0.319936	0	0.0426477	0.149716	-0.650345	NA	NA	-1.02804	0.201471	NA	-1.74493	NA	NA	-2.10706	0.0172552	0.16227	NA	2.10706	ENSSSCG00000007448
XLOC_008717	Chr12	41242362	41254673	974	-	.	0.0885114	0.574123	0.448528	0.232988	0.82717	0.631124	0.0484117	0.318811	0.0463952	0	0	0.134497	0.82717	15.086	0.144637	1.21582	0.833067	0.485186	1.81352	1.26519	0.094075	0.715716	0.0870461	0	0	0.285136	0.232933	0.724915	0.95625	-0.538953	0.474556	NA	-0.861219	0.26434	NA	-2.10692	0.018635	NA	0.018635	2.10692	.
XLOC_052259	GL896553.1	10902	11445	544	-	.	0	0.316287	0.0803063	0.365007	1.12556	0.43944	0	0.570813	0	0	0	0.0802698	1.12556	11.4653	0	0.669802	0.149156	0.760109	2.46773	0.880933	0	1.28145	0	0	0	0.170173	1.04574	0.146209	NA	-0.41003	0.502106	NA	0.109141	0.877849	NA	-2.10645	0.023625	NA	0.023625	2.10645	XLOC_052259	Unannotated_TU
XLOC_025503	Chr2	64157829	64158999	1134	-	.	0.076023	0.682778	0.0770487	0.425243	0.682043	0	0	0	0.0398492	0	0	0	0.682778	15.7044	0.12423	1.44592	0.143105	0.885549	1.49534	0	0	0	0.0747645	0	0	0	0.0750497	0.916972	0.987732	-0.309901	0.531242	NA	-1.51102	0.0535022	NA	-2.10526	0.0250462	NA	0.0250462	2.10526	XLOC_025503	Unannotated_TU
XLOC_050361	GL895017.1	6	1271	1266	-	.	0.0340482	0.407725	0.655645	0.627373	0.305465	0.323704	0.26072	0.140159	0	0	0	0.103476	0.655645	16.8998	0.0556383	0.863441	1.21775	1.30648	0.669715	0.64892	0.506637	0.31465	0	0	0	0.21937	-0.00782566	0.99064	0.999108	-0.653454	0.383797	NA	-0.764567	0.325761	0.999976	-2.10362	0.018115	NA	0.018115	2.10362	XLOC_050361	Unannotated_TU
XLOC_042744	Chr8	126512347	126568906	1942	TACR3|transcript:ENSSSCT00000010032	ENSSSCG00000009160	0	0.199349	0.0449914	0.160674	0.0165945	0.298951	0.121403	0	0.0232693	0	0	0	0.298951	10.844	0	0.422161	0.083564	0.334596	0.0363826	0.599299	0.235914	0	0.0436575	0	0	0	0.385221	0.593053	NA	-0.691342	0.285548	NA	-0.167651	0.827184	NA	-2.10268	0.0254235	NA	0.0254235	2.10268	ENSSSCG00000009160	tachykinin receptor 3 [Source:HGNC SymbolAcc:HGNC:11528]
XLOC_039115	Chr6	153991192	153993712	2521	-	.	0.0170984	0.221815	0.19062	0.562599	0.536896	0.284477	0.149633	0.246348	0.017925	0.0461944	0.0183833	0.103927	0.562599	26.8311	0.0279406	0.469738	0.354045	1.17159	1.17711	0.570283	0.29077	0.55304	0.0336307	0.0734178	0.031381	0.220327	1.07835	0.0864496	0.918862	-0.646607	0.415164	NA	-0.0257866	0.972872	0.999976	-2.09905	0.00401063	0.0893913	0.00401063	2.09905	XLOC_039115	Unannotated_TU
XLOC_030653	Chr4	17429474	17517473	88000	\ENSSSCG00000030871|gene:ENSSSCG00000030871,transcript:ENSSSCT00000033557|transcript:ENSSSCT00000033557\""	.	0.00097966	0.00733211	0.00645371	0.0148278	0.00878906	0.0135827	0.00696579	0.00504095	0	0	0.00105328	0.00347349	0.0148278	24.6846	0.00160087	0.0155272	0.0119867	0.0308782	0.0192695	0.0272288	0.0135361	0.0113167	0	0	0.00179799	0.00736385	0.825262	0.176527	0.918862	-0.670628	0.404316	NA	-0.158955	0.835766	0.999976	-2.09746	0.00563685	0.103926	0.00563685	2.09746	XLOC_030653	Unannotated_TU
XLOC_031689	Chr4	49425297	49426241	945	-	.	0	0.273111	0.0462292	0.21012	0.750248	0.180692	0.0997948	0.0938843	0.047819	0	0	0.0462082	0.750248	13.2757	0	0.578368	0.0858632	0.437566	1.64488	0.362228	0.193924	0.210766	0.0897174	0	0	0.0979621	0.826828	0.25099	NA	-0.588401	0.404135	NA	-0.0829781	0.914072	NA	-2.09547	0.0246662	NA	0.0246662	2.09547	XLOC_031689	Unannotated_TU
XLOC_005769	Chr10	14286713	14288530	1719	-	.	0.0250756	0.500466	0.12707	0.660064	0.806133	0.0397333	0.301735	0.4387	0	0	0.0269601	0.10161	0.806133	25.9479	0.0409762	1.05984	0.236011	1.37455	1.7674	0.0796522	0.58634	0.98486	0	0	0.0460218	0.215414	0.607597	0.38717	0.919869	-1.11259	0.166316	NA	0.103306	0.894289	0.999976	-2.09174	0.0178986	0.163996	0.0178986	2.09174	.
XLOC_025811	Chr2	83258924	83260984	1954	-	.	0.0220599	0.220138	0.156503	1.23395	0.37933	0.174774	0.482631	0.113512	0.0231264	0.0297994	0.0474354	0.111737	1.23395	45.6128	0.0360482	0.466187	0.290678	2.56963	0.83166	0.350364	0.937861	0.254828	0.0433894	0.0473609	0.0809739	0.236884	1.29749	0.053754	0.918862	-0.928987	0.243703	NA	0.470758	0.540935	0.999976	-2.0903	0.00901297	0.124993	0.00901297	2.0903	XLOC_025811	Unannotated_TU
XLOC_016080	Chr14	122718399	122720802	2137	-	.	0	0.16103	0.347531	0.730062	0.241284	0.351576	0.17652	0.518956	0.042292	0.0272476	0	0.122602	0.730062	29.5142	0	0.341013	0.64548	1.52032	0.529003	0.704794	0.343019	1.16503	0.0793476	0.0433052	0	0.259918	0.796589	0.24203	0.918862	-1.22807	0.123938	NA	0.325573	0.671815	0.999976	-2.08963	0.010412	0.131871	0.010412	2.08963	.
XLOC_004237	Chr1	225304011	225304323	313	-	.	0	0.274856	0.69787	1.54066	0.20592	1.85484	0	0	0	0	0	0.13951	1.85484	10.844	0	0.582064	1.29618	3.20835	0.451469	3.71833	0	0	0	0	0	0.295764	0.866536	0.228717	NA	0.287543	0.540703	NA	-0.758301	0.242375	NA	-2.08935	0.025407	NA	0.025407	2.08935	XLOC_004237	Unannotated_TU
XLOC_012761	Chr13	103248002	103250920	2918	-	.	0	0.103189	0.0299429	0.427729	0	0.0585175	0.985721	0.349653	0	0	0	0	0.985721	71.5042	0	0.218523	0.0556139	0.890726	0	0.117308	1.91548	0.784954	0	0	0	0	0.736978	0.303518	0.918862	-2.62975	0.00108401	0.103798	1.81882	0.0199405	0.999976	-2.0886	0.0260593	NA	0.00108401	2.62975	XLOC_012761	Unannotated_TU
XLOC_045359	Chr9	7570798	7574562	864	PHOX2A|transcript:ENSSSCT00000016164	ENSSSCG00000014813	0	0.149358	0.505632	0.361144	0.335693	0.43479	0.109151	0.154029	0.156906	0	0	0.0505402	0.505632	8.89462	0	0.316295	0.939128	0.752066	0.735989	0.871611	0.212104	0.345787	0.294385	0	0	0.107146	0.339478	0.633703	0.943005	-0.932481	0.220096	NA	-0.18583	0.813097	NA	-2.08539	0.0247443	NA	0.0247443	2.08539	ENSSSCG00000014813	paired like homeobox 2a [Source:HGNC SymbolAcc:HGNC:691]
XLOC_019560	Chr16	71820924	71822270	1347	-	.	0.0640015	0.0638679	0.0972976	0.800235	0.263172	0.760597	0	0.559856	0	0	0	0.194507	0.800235	20.3916	0.104585	0.135253	0.180714	1.66645	0.576989	1.52475	0	1.25685	0	0	0	0.412357	1.71967	0.010547	0.673993	-0.415527	0.563298	NA	0.377951	0.626246	NA	-2.08523	0.0154073	0.154844	0.010547	2.08523	.
XLOC_034386	Chr5	24390649	24391622	974	-	.	0.0442557	0.353306	0.493381	0.669839	0.926431	0.0350624	0.338882	0.500989	0	0	0	0.0896648	0.926431	16.8963	0.0723184	0.748197	0.916373	1.39491	2.03115	0.0702886	0.658525	1.1247	0	0	0	0.190091	0.381164	0.590001	0.938751	-1.06672	0.16976	NA	-0.0608598	0.937717	0.999976	-2.08355	0.0249072	NA	0.0249072	2.08355	XLOC_034386	Unannotated_TU
XLOC_001506	Chr1	8579367	8584701	1453	gene:ENSSSCG00000029556|transcript:ENSSSCT00000023291	ENSSSCG00000029556	0.296662	1.3618	1.17259	1.36658	2.37319	1.3162	0.259617	0.0915905	0.155502	0.0801488	0.22327	0.390687	2.37319	64.568	0.484777	2.88388	2.1779	2.84583	5.20308	2.63856	0.504496	0.205616	0.291751	0.127382	0.381129	0.828262	0.465742	0.381239	0.919869	0.286821	0.706525	NA	-1.68681	0.0128996	0.955787	-2.08294	0.000687417	0.0351721	0.000687417	2.08294	ENSSSCG00000029556
XLOC_008361	Chr12	6768108	6799278	1852	DNAI2|transcript:ENSSSCT00000030835	ENSSSCG00000024357;ENSSSCG00000021724	1.07064	0.162584	0.589722	0.168482	0.817845	0.12908	0.0509212	0.0479053	0.0488002	0	0	0.0943127	1.07064	68.3849	1.74954	0.344304	1.09531	0.350856	1.79308	0.258762	0.0989514	0.107545	0.0915583	0	0	0.199944	-0.970793	0.151361	0.918862	-0.326035	0.665344	NA	-2.49688	0.000692449	0.198956	-2.08013	0.0209027	NA	0.000692449	2.49688	ENSSSCG00000021724	kinesin family member 19 [Source:HGNC SymbolAcc:HGNC:26735]
XLOC_008361	Chr12	6768108	6799278	1852	DNAI2|transcript:ENSSSCT00000030835	ENSSSCG00000024357;ENSSSCG00000021724	1.07064	0.162584	0.589722	0.168482	0.817845	0.12908	0.0509212	0.0479053	0.0488002	0	0	0.0943127	1.07064	68.3849	1.74954	0.344304	1.09531	0.350856	1.79308	0.258762	0.0989514	0.107545	0.0915583	0	0	0.199944	-0.970793	0.151361	0.918862	-0.326035	0.665344	NA	-2.49688	0.000692449	0.198956	-2.08013	0.0209027	NA	0.000692449	2.49688	ENSSSCG00000024357	dynein axonemal intermediate chain 2 [Source:HGNC SymbolAcc:HGNC:18744]
XLOC_035572	Chr6	53579797	53586926	2932	-	.	13.1726	1.55511	2.01149	6.35628	3.12154	2.62071	0.65937	0.242075	1.40252	0.695083	0.316128	0.491475	13.1726	1332.02	21.5254	3.29327	3.73601	13.2367	6.84379	5.25367	1.28131	0.543448	2.63139	1.10471	0.539642	1.04193	-0.973129	NA	NA	-0.433762	0.525763	0.990567	-2.03622	NA	NA	-2.07628	0.000269398	0.0196488	NA	2.07628	XLOC_035572	Unannotated_TU
XLOC_030372	Chr4	110313844	110321695	864	-	.	0.0997802	2.4893	0.910138	6.5006	0.708686	1.06721	3.11079	1.38626	0.052302	0.202181	0.107279	0.707563	6.5006	106.251	0.163051	5.27159	1.69043	13.5372	1.55375	2.13941	6.04497	3.11209	0.0981284	0.32133	0.183129	1.50004	0.717984	0.288796	0.918862	-1.38142	0.0719323	0.990567	0.332383	0.658933	0.999976	-2.07584	0.00749231	0.115842	0.00749231	2.07584	XLOC_030372	Unannotated_TU
XLOC_026130	Chr2	140492395	140493828	1434	-	.	0	0.0599931	0.0913946	0.692342	0.404517	0.14289	0.0328822	0.278412	0	0.0406053	0	0.060902	0.692342	18.7817	0	0.127047	0.16975	1.44177	0.886882	0.286448	0.0638975	0.625022	0	0.064535	0	0.129113	1.58843	0.0248345	0.893723	-0.415635	0.583587	NA	0.340094	0.654078	NA	-2.07488	0.0178803	NA	0.0178803	2.07488	.
XLOC_048284	GL893226.1	69572	70250	679	-	.	0	0.0633506	0.128679	0.0417765	0.711927	1.05621	0.0694448	0.0653318	0	0	0	0.0643104	1.05621	13.3956	0	0.134158	0.239001	0.0869976	1.56086	2.11735	0.134947	0.146667	0	0	0	0.136339	1.33229	0.0644696	NA	-0.15371	0.774928	NA	-0.10331	0.875908	NA	-2.07388	0.0270127	NA	0.0270127	2.07388	XLOC_048284	Unannotated_TU
XLOC_009113	Chr12	3795704	3796594	878	-	.	0	0.146976	0.199028	1.48616	0	0.155584	1.71856	0.202097	0.0514681	0	0	0	1.71856	37.5104	0	0.311252	0.369661	3.09485	0	0.311896	3.33955	0.453698	0.0965637	0	0	0	0.882153	0.21806	0.918862	-2.187	NA	NA	1.42428	0.0688128	0.999976	-2.07361	0.0270739	NA	NA	2.187	XLOC_009113	Unannotated_TU
XLOC_009409	Chr12	21802623	21803121	499	-	.	0.0863828	0.0862025	0	0.397923	1.22706	0.752823	0	0.0888984	0.181118	0	0.0928746	0	1.22706	11.4653	0.141159	0.182551	0	0.828656	2.69027	1.50916	0	0.199573	0.339811	0	0.15854	0	1.5546	0.030723	NA	-0.22266	0.723556	NA	0.174695	0.800704	NA	-2.07304	0.0245635	NA	0.0245635	2.07304	XLOC_009409	Unannotated_TU
XLOC_012692	Chr13	90879452	90882238	2787	-	.	0.170131	0.200644	0.282153	0.600505	0.450964	0.367608	0.219946	0.191002	0	0.0208927	0.0166288	0.15668	0.600505	31.6606	0.278012	0.424905	0.524052	1.25052	0.988713	0.736933	0.427405	0.428791	0	0.0332053	0.0283859	0.332164	0.57125	0.304623	0.918862	-0.581913	0.469046	NA	-0.549325	0.457929	0.999976	-2.07157	0.00425073	0.0920851	0.00425073	2.07157	.
XLOC_004524	Chr1	281997827	281999708	1882	-	.	0	0.0914241	0.0696386	0.0150724	0.342471	0.290336	0.0501095	0.5657	0	0	0	0.0232023	0.5657	19.1129	0	0.193609	0.129342	0.0313875	0.750849	0.582029	0.0973741	1.26997	0	0	0	0.0491892	0.894482	0.21456	0.918862	-1.33677	0.0864446	NA	0.809649	0.301519	NA	-2.07107	0.0272123	NA	0.0272123	2.07107	XLOC_004524	Unannotated_TU
XLOC_006944	Chr11	123896	124550	655	-	.	0	0.459703	0	1.1693	0.787214	0.104277	0.143979	0.541806	0	0	0.0707548	0	1.1693	14.4888	0	0.973513	0	2.435	1.72592	0.209042	0.279783	1.21633	0	0	0.120781	0	0.909617	0.206498	0.918862	-0.629222	0.383401	NA	0.178418	0.81023	NA	-2.07082	0.0258326	NA	0.0258326	2.07082	.
XLOC_050843	GL895788.1	29334	31038	1705	-	.	0.176971	0.20183	0.538076	0.166371	1.39869	0.92137	0.525459	0.520356	0.397557	0	0.108726	0.153666	1.39869	44.6545	0.289189	0.427416	0.999387	0.34646	3.06655	1.84704	1.02109	1.16817	0.745891	0	0.185599	0.325774	0.768911	0.232861	0.918862	-1.66641	0.0235321	0.657487	0.563597	0.388958	0.999976	-2.06854	0.0104644	0.132162	0.0104644	2.06854	XLOC_050843	Unannotated_TU
XLOC_039046	Chr6	146857588	146859200	1613	-	.	0	0.480019	0.59585	0.369306	0.27971	0.656339	0.175399	0.0550035	0.0280155	0	0	0.135359	0.656339	19.7744	0	1.01654	1.10669	0.769063	0.613248	1.31574	0.340839	0.12348	0.0525623	0	0	0.286963	0.0755583	0.911768	0.986961	-0.455861	0.556108	NA	-1.00906	0.195558	0.999976	-2.06788	0.0168351	NA	0.0168351	2.06788	.
XLOC_049061	GL893871.1	39361	40720	1360	-	.	0	0.0632574	0	0.834301	0	0.150665	0.832112	0.163089	0	0	0	0	0.834301	28.1328	0	0.13396	0	1.73739	0	0.302034	1.61698	0.366128	0	0	0	0	1.25695	0.074692	NA	-1.73684	0.0276404	NA	1.56934	0.0445135	NA	-2.06682	0.0276187	NA	0.0276187	2.06682	XLOC_049061	Unannotated_TU
XLOC_013128	Chr13	161265611	161267461	1270	-	.	0.067882	0.812883	0.584782	0.558391	0.812008	0.134452	0	0.104788	0.142327	0.0458489	0.0364917	0.0343833	0.812883	20.9392	0.110926	1.72144	1.08614	1.16282	1.78028	0.269532	0	0.235244	0.267033	0.0728686	0.0622925	0.072893	-0.125655	0.850398	0.978069	-0.348283	0.656366	NA	-1.32613	0.0849715	0.999976	-2.06595	0.016732	NA	0.016732	2.06595	XLOC_013128	Unannotated_TU
XLOC_051842	GL896364.1	2490	3008	519	-	.	0	0.248642	0.252524	0.4919	1.24187	0.723813	0	0.0854727	0.348277	0	0	0.168273	1.24187	12.0688	0	0.526549	0.469021	1.02436	2.72273	1.45101	0	0.191882	0.653433	0	0	0.356741	1.16778	0.100269	0.918862	-0.431832	0.529388	NA	0.102149	0.892284	NA	-2.06592	0.0234598	NA	0.0234598	2.06592	XLOC_051842	Unannotated_TU
XLOC_046613	Chr9	44307400	44308610	1141	-	.	0	0.603191	0.459456	0.397774	1.72289	1.0775	0.165304	0.349906	0	0.0510325	0	0.344436	1.72289	36.8098	0	1.27738	0.853364	0.828345	3.77734	2.16003	0.321224	0.785522	0	0.0811071	0	0.730208	0.947818	0.159876	0.918862	-0.168135	0.832144	NA	-0.534775	0.495984	0.999976	-2.06439	0.0109291	0.134403	0.0109291	2.06439	XLOC_046613	Unannotated_TU
XLOC_002254	Chr1	180921713	180965961	4381	IGDCC3|transcript:ENSSSCT00000005442	ENSSSCG00000004932	0.147586	0.461472	0.448733	1.29497	2.03025	0.810701	0.27984	0.475904	0.041259	0.0664552	0.0317355	0.588071	2.03025	166.549	0.241171	0.977259	0.833447	2.69671	4.45121	1.62519	0.543792	1.06838	0.0774097	0.105619	0.0541736	1.24672	1.41229	0.00530483	0.502179	-0.212974	0.772423	0.990999	-0.380512	0.557864	0.999976	-2.06332	0.00220934	0.0674016	0.00220934	2.06332	ENSSSCG00000004932	immunoglobulin superfamily DCC subclass member 3 [Source:HGNC SymbolAcc:HGNC:9700]
XLOC_048097	GL893076.2	67236	69154	1903	-	.	0	1.22061	1.12488	1.2223	0.931403	0.861397	0.669013	0.62939	0	0.030598	0	0.413033	1.2223	47.1131	0	2.58488	2.08928	2.54538	2.04205	1.72682	1.30004	1.41295	0	0.0486301	0	0.875636	0.151095	0.820318	0.974013	-0.875878	0.276299	NA	-0.432264	0.579254	0.999976	-2.06285	0.00677412	0.112305	0.00677412	2.06285	XLOC_048097	Unannotated_TU
XLOC_048204	GL893171.1	1464	2428	965	-	.	0	0.0891503	0.905422	1.02883	0.267163	0.955514	0.195453	0.183877	0.0468279	0	0	0.226253	1.02883	18.7817	0	0.188794	1.68167	2.14248	0.58574	1.91549	0.379809	0.412795	0.087858	0	0	0.479659	0.591855	0.40406	0.919869	-0.423621	0.584733	NA	-0.539821	0.492188	NA	-2.06279	0.0185901	0.166499	0.0185901	2.06279	XLOC_048204	Unannotated_TU
XLOC_018400	Chr15	137279136	137279383	248	-	.	0	2.08137	0.528467	3.4314	1.29946	0.137705	0.190133	0	0	0	0	0.176076	3.4314	16.0986	0	4.40773	0.981541	7.14573	2.84899	0.276053	0.369472	0	0	0	0	0.373283	0.375934	0.601889	0.939805	-0.0504049	0.923063	NA	-1.03896	0.16625	NA	-2.0596	0.0281416	NA	0.0281416	2.0596	XLOC_018400	Unannotated_TU
XLOC_016921	Chr15	154746161	154807345	12568	-	.	0.0720247	0.386752	0.114709	0.173791	0.230776	0.0842357	0.0562775	0.116478	0.0143822	0.00463304	0	0.0660144	0.386752	98.5886	0.117696	0.819025	0.213052	0.361911	0.505963	0.168865	0.10936	0.261487	0.0269838	0.0073634	0	0.139951	-0.420266	0.461696	0.924442	-0.930185	0.237168	NA	-1.28539	0.0504937	0.999976	-2.05863	0.00847904	0.121159	0.00847904	2.05863	.
XLOC_040470	Chr7	30525284	30609643	7419	FAM83B|transcript:ENSSSCT00000001655	ENSSSCG00000001483	0.0232403	0.0463836	0.0353309	0.879396	0.082532	0.0184126	0.04449	0.0179379	0.755281	0.031394	0.0249869	0.0235432	0.879396	177.597	0.0379772	0.0982267	0.0656213	1.8313	0.180947	0.0369112	0.0864541	0.0402696	1.41705	0.0498952	0.0426535	0.0499119	1.73511	0.01286	0.725513	-2.03373	NA	NA	2.0495	NA	NA	-2.05799	0.0153171	0.154347	NA	2.05799	ENSSSCG00000001483	family with sequence similarity 83 member B [Source:HGNC SymbolAcc:HGNC:21357]
XLOC_016838	Chr15	146933374	146939423	1920	\PRSS56|transcript:ENSSSCT00000017734,PRSS56|transcript:ENSSSCT00000017735\""	ENSSSCG00000016286	0	0.112018	0.0227535	0.856897	0	0.0711475	0.171912	0	0.0941437	0	0	0.0227431	0.856897	31.124	0	0.237221	0.0422608	1.78445	0	0.142627	0.334064	0	0.176631	0	0	0.0482157	1.06797	0.135255	0.918862	-1.03053	0.172855	NA	0.566838	0.464657	NA	-2.05677	0.028922	NA	0.028922	2.05677	ENSSSCG00000016286	\protease, serine 56 [Source:HGNC SymbolAcc:HGNC:39433]\""
XLOC_043869	Chr8	74878603	74879377	775	-	.	0.222478	0.499529	0	0.439219	2.37021	0.440655	0	0	0.0583083	0	0.179398	0	2.37021	34.396	0.363552	1.05785	0	0.914653	5.19656	0.883369	0	0	0.109397	0	0.306238	0	0.999932	0.157292	0.918862	0.268367	0.653203	NA	-1.02216	0.175566	NA	-2.05672	0.0219958	0.179101	0.0219958	2.05672	XLOC_043869	Unannotated_TU
XLOC_051439	GL896236.1	16861	18066	1206	-	.	0	0.107003	0.362244	0.51746	0.454272	0.283174	0.0781974	0.331047	0	0	0	0.108624	0.51746	11.8057	0	0.2266	0.672808	1.07759	0.995965	0.567671	0.151955	0.743185	0	0	0	0.230284	0.74312	0.289548	0.918862	-0.553789	0.4514	NA	-0.117209	0.880615	NA	-2.05578	0.0210283	NA	0.0210283	2.05578	XLOC_051439	Unannotated_TU
XLOC_023334	Chr2	131819067	132011543	5589	PRDM6|transcript:ENSSSCT00000015558	ENSSSCG00000014238	0.00771248	0.0307855	0.171964	0.223316	0.109555	0.262745	0.101241	0.0396854	0	0.0104183	0.0165841	0.0468779	0.262745	27.429	0.012603	0.0651945	0.319394	0.465046	0.240194	0.526718	0.196734	0.0890918	0	0.0165581	0.0283097	0.0993818	0.883525	0.184867	0.918862	-0.436727	0.587349	NA	-0.253573	0.746063	0.999976	-2.05539	0.00535991	0.101801	0.00535991	2.05539	ENSSSCG00000014238	PR/SET domain 6 [Source:HGNC SymbolAcc:HGNC:9350]
XLOC_015701	Chr14	62699888	62700472	585	-	.	0	0	0.074678	0.0484893	0.330529	1.22593	0	0	0	0	0	0	1.22593	13.3956	0	0	0.138702	0.100977	0.724666	2.45758	0	0	0	0	0	0	1.3624	0.0546751	NA	NA	NA	NA	-0.279317	0.543102	NA	-2.05533	0.0287826	NA	NA	NA	XLOC_015701	Unannotated_TU
XLOC_013698	Chr14	45733757	45947653	10980	\CRYBB3|transcript:ENSSSCT00000010909,KIAA1671|transcript:ENSSSCT00000010906,KIAA1671|transcript:ENSSSCT00000010908,KIAA1671|transcript:ENSSSCT00000010907\""	ENSSSCG00000009953	0.0392578	0.125363	0.047745	0.155007	0.137946	0.0497644	0.0343556	0.0565614	0.00823114	0	0	0.0437463	0.155007	32.1973	0.0641513	0.265481	0.0886783	0.322794	0.302439	0.0997612	0.0667607	0.126978	0.0154432	0	0	0.0927428	0.261869	0.660891	0.946864	-0.681905	0.39672	NA	-0.858997	0.216262	0.999976	-2.05401	0.014265	0.149896	0.014265	2.05401	ENSSSCG00000009953	KIAA1671 [Source:HGNC SymbolAcc:HGNC:29345]
XLOC_037601	Chr6	155713962	155719608	1793	gene:ENSSSCG00000003963|transcript:ENSSSCT00000004383	ENSSSCG00000003963	0	0.0719716	0.194921	0.474616	0.341497	0.0571402	0.0525968	0.0247408	0.025203	0.0324752	0	0.024354	0.474616	16.0986	0	0.152414	0.362033	0.988366	0.748714	0.114547	0.102207	0.055542	0.0472855	0.0516136	0	0.0516309	0.854545	0.230992	0.918862	-0.227549	0.759944	NA	-0.478075	0.538988	NA	-2.05227	0.0231177	NA	0.0231177	2.05227	ENSSSCG00000003963
XLOC_049204	GL893994.1	8632	14364	741	-	.	0.0581714	0.1161	0.294782	0.344529	0.521888	0.829574	0.190903	0.179596	0	0	0	0.117859	0.829574	11.4819	0.0950582	0.245865	0.547508	0.717466	1.14421	1.66302	0.370968	0.403185	0	0	0	0.249863	0.936667	0.180589	0.918862	-0.412694	0.547904	NA	-0.166775	0.830711	NA	-2.05173	0.0244636	NA	0.0244636	2.05173	XLOC_049204	Unannotated_TU
XLOC_008531	Chr12	21792192	21800447	3014	KRT26|transcript:ENSSSCT00000019011	ENSSSCG00000017463	0.100111	0.114174	0.144946	3.45402	0.149692	0.385245	0.046934	0.0735905	0.284867	0.135234	0.0615055	0.246296	3.45402	196.94	0.163592	0.241786	0.269213	7.19283	0.328191	0.772289	0.0912034	0.165207	0.534464	0.214931	0.104992	0.52215	2.01037	0.00291379	0.380817	-0.0194093	0.979548	NA	0.28047	0.70483	0.999976	-2.05086	0.00987948	0.129425	0.00291379	2.05086	ENSSSCG00000017463	keratin 26 [Source:HGNC SymbolAcc:HGNC:30840]
XLOC_035549	Chr6	52463720	52469006	3204	-	.	0.430512	1.35597	0.777197	1.29259	1.3478	1.05522	0.470942	0.692265	0.0987275	0.0363471	0.216968	0.272577	1.35597	88.119	0.703502	2.87153	1.44351	2.69177	2.95498	2.11537	0.915146	1.5541	0.185231	0.0577673	0.370372	0.577866	0.166895	0.723245	0.95588	-0.77657	0.26358	0.990567	-0.888101	0.144743	0.999976	-2.05068	0.000399525	0.025479	0.000399525	2.05068	XLOC_035549	Unannotated_TU
XLOC_042115	Chr7	121917586	121920357	2772	-	.	0	0.481048	0.378239	0.808417	0.313895	0.307998	0.0850523	0.144027	0	0.0420116	0	0.141775	0.808417	42.3931	0	1.01872	0.702517	1.68349	0.688197	0.617434	0.165276	0.323334	0	0.06677	0	0.300565	0.395626	0.557003	0.934961	-0.114047	0.88662	NA	-1.02489	0.189462	0.999976	-2.0486	0.00837561	0.120577	0.00837561	2.0486	XLOC_042115	Unannotated_TU
XLOC_052230	GL896534.1	5867	6930	1064	-	.	0	0.363849	0.205294	0.37324	0.696627	0.0320966	0.221584	0.041692	0	0	0	0.0410402	0.696627	13.8791	0	0.770524	0.3813	0.777255	1.52731	0.0643431	0.430587	0.0935966	0	0	0	0.0870058	0.405218	0.573349	0.93672	-0.575666	0.397206	NA	-0.380894	0.623663	NA	-2.04806	0.0289926	NA	0.0289926	2.04806	XLOC_052230	Unannotated_TU
XLOC_032176	Chr4	110454295	110454974	680	-	.	0	0.506059	0.38547	1.16802	0.094784	1.00444	0.762769	0.260943	0	0	0.0681535	0.0642158	1.16802	15.0254	0	1.07168	0.715947	2.43235	0.207809	2.01356	1.48223	0.585804	0	0	0.11634	0.136138	0.659691	0.355607	0.919869	-0.986809	0.209678	NA	0.173478	0.825185	NA	-2.04687	0.0247937	NA	0.0247937	2.04687	XLOC_032176	Unannotated_TU
XLOC_009851	Chr12	58149715	58150975	1261	-	.	0	0.341118	0.0346444	1.28222	0.102225	0	1.57052	0.0351787	0	0	0	0.0346287	1.57052	49.2324	0	0.722387	0.0643463	2.67016	0.224123	0	3.05188	0.0789744	0	0	0	0.0734133	0.724308	0.310309	0.918862	-1.75743	NA	NA	1.02414	NA	NA	-2.04235	0.0300646	NA	NA	2.04235	XLOC_009851	Unannotated_TU
XLOC_000036	Chr1	6526042	6538153	7657	-	.	0.11259	0.640422	0.610483	1.25586	1.23738	1.10164	0.455704	0.515616	0.0649182	0.0608364	0.0726306	0.501851	1.25586	181.915	0.183984	1.35622	1.13387	2.61528	2.71288	2.20842	0.885536	1.15753	0.121799	0.0966887	0.123983	1.06393	0.997646	0.043534	0.918862	-0.593806	0.377045	0.990567	-0.294452	0.643906	0.999976	-2.04203	0.000282377	0.0202697	0.000282377	2.04203	XLOC_000036	Unannotated_TU
XLOC_018659	Chr16	20702546	20703635	1090	-	.	0	0	0	0.468433	0.20696	0.908599	0.0432597	0	0	0	0.0850356	0	0.908599	18.4986	0	0	0	0.97549	0.453747	1.82144	0.0840633	0	0	0	0.145159	0	2.42173	0.000775857	0.215264	0.183931	0.738899	NA	0.307827	0.512016	NA	-2.0393	0.0239009	NA	0.000775857	2.42173	XLOC_018659	Unannotated_TU
XLOC_013740	Chr14	51025142	51034353	3507	INPP5J|transcript:ENSSSCT00000024173	ENSSSCG00000030345	0.0245823	0.502885	0.274054	1.45592	0.34919	0.116855	1.16975	0.316227	0.0901975	0.0166034	0.0264297	0.211672	1.45592	101.981	0.04017	1.06496	0.509009	3.03189	0.765579	0.234255	2.27309	0.709914	0.169227	0.0263881	0.0451164	0.448748	0.732824	0.276556	0.918862	-1.89135	0.0114821	0.44119	0.811369	0.263034	0.999976	-2.03928	0.0110094	0.134617	0.0110094	2.03928	ENSSSCG00000030345	inositol polyphosphate-5-phosphatase J [Source:HGNC SymbolAcc:HGNC:8956]
XLOC_024551	Chr2	90775412	90779216	349	-	.	9.26326	14.5438	46.5657	3.8201	4.33997	13.2102	15.1322	12.3294	1.55378	1.1679	0	1.37632	46.5657	330.88	15.1371	30.7994	86.4881	7.95517	9.51513	26.4821	29.4053	27.6788	2.91517	1.85617	0	2.91781	-1.61578	0.00481454	0.48241	-2.31404	0.00153765	0.129062	-1.00591	0.120363	0.999976	-2.03824	0.00716763	0.114186	0.00153765	2.31404	XLOC_024551	Unannotated_TU
XLOC_035243	Chr6	40021794	40047318	5112	SCN1B|transcript:ENSSSCT00000026468	ENSSSCG00000023267	0.649274	13.5053	3.54655	19.1383	4.27418	3.25341	18.9922	3.8095	0.380111	0.501181	1.13323	2.27218	19.1383	2413.56	1.06098	28.6002	6.58713	39.8547	9.3709	6.52202	36.9061	8.55215	0.713159	0.796537	1.93446	4.81704	0.30828	0.630996	0.942947	-1.82463	0.0111463	0.435767	0.394992	0.593535	0.999976	-2.03566	0.001245	0.0507056	0.001245	2.03566	ENSSSCG00000023267	sodium voltage-gated channel beta subunit 1 [Source:HGNC SymbolAcc:HGNC:10586]
XLOC_035690	Chr6	59051195	59053020	990	-	.	0.261243	0.868991	0.573663	0.544403	0.618489	0.379453	0.142888	0.134425	0.182582	0.0588162	0.0468125	0	0.868991	17.4493	0.426898	1.84026	1.06548	1.13369	1.356	0.760679	0.277664	0.301778	0.342557	0.0934779	0.0799106	0	-0.363306	0.551502	0.934954	-0.737286	0.355124	NA	-1.18768	0.10062	0.999976	-2.03459	0.0203647	NA	0.0203647	2.03459	XLOC_035690	Unannotated_TU
XLOC_029005	Chr3	44160868	44161225	358	-	.	0	0.360461	0.12203	3.40712	0.180037	0.667753	1.58055	0.247823	0	0	0	0.243948	3.40712	23.0747	0	0.763349	0.22665	7.09516	0.39472	1.33862	3.07136	0.556351	0	0	0	0.517174	1.3857	0.0545553	0.918862	-0.938468	0.217952	NA	0.828143	0.284283	NA	-2.03447	0.0288183	NA	0.0288183	2.03447	XLOC_029005	Unannotated_TU
XLOC_030986	Chr4	98230902	98273614	4924	ATP1A4|transcript:ENSSSCT00000025246	ENSSSCG00000020953	0.0525244	2.04418	0.816241	4.29181	0.255247	0.672751	6.94272	0.9009	0.064241	0.0118254	0.188239	0.470012	6.94272	849.845	0.0858304	4.32895	1.51603	8.93748	0.559614	1.34864	13.4913	2.02248	0.120528	0.0187943	0.32133	0.996432	0.460038	0.500418	0.928099	-2.27577	0.00326595	0.205838	1.03777	0.173138	0.999976	-2.03253	0.0106908	0.13319	0.00326595	2.27577	ENSSSCG00000020953	ATPase Na+/K+ transporting subunit alpha 4 [Source:HGNC SymbolAcc:HGNC:14073]
XLOC_027104	Chr3	92062677	92088539	2968	ADGRF4|transcript:ENSSSCT00000023995	ENSSSCG00000022089	0.0435698	0.0144929	0.456296	1.15644	0	0.356696	0.190646	0.0149462	1.0201	0.0588559	0	0.0147125	1.15644	95.9596	0.0711976	0.0306917	0.847494	2.40823	0	0.715059	0.370468	0.0335535	1.9139	0.0935409	0	0.0311908	0.676412	0.347738	0.919869	-2.03971	0.0108493	0.431213	1.00727	0.195994	0.999976	-2.02761	0.0280783	0.199674	0.0108493	2.03971	ENSSSCG00000022089	adhesion G protein-coupled receptor F4 [Source:HGNC SymbolAcc:HGNC:19011]
XLOC_050235	GL894891.1	14974	16106	1049	-	.	0.0821831	0.123017	0.20823	0.757154	0.0307212	0.325556	0	0	0.0430781	0	0	0.041627	0.757154	15.0254	0.134296	0.260514	0.386753	1.57674	0.0673545	0.652632	0	0	0.0808226	0	0	0.0882499	0.599088	0.401962	0.919869	-0.0804848	0.878524	NA	-0.98459	0.197593	NA	-2.02754	0.0307667	NA	0.0307667	2.02754	XLOC_050235	Unannotated_TU
XLOC_041478	Chr7	29802355	29804035	1599	-	.	0	0.538024	0.245891	0.42576	0.62478	0.683443	0.0884672	0.0554851	0.0282608	0	0	0.21847	0.683443	20.4123	0	1.13937	0.456702	0.886624	1.3698	1.37008	0.171912	0.124561	0.0530225	0	0	0.46316	0.658884	0.326108	0.918862	-0.00558163	0.994189	NA	-1.02731	0.19002	NA	-2.02625	0.0152528	0.154081	0.0152528	2.02625	XLOC_041478	Unannotated_TU
XLOC_038992	Chr6	138386280	138388156	1877	-	.	0.160754	0.183335	0.186198	0.695177	0.154523	0.363887	0.251215	0.118168	0.0963004	0.0310219	0.0246907	0.0697924	0.695177	24.6846	0.262689	0.388249	0.345831	1.44767	0.338782	0.729474	0.488167	0.265282	0.180678	0.0493038	0.0421479	0.147961	0.538082	0.404486	0.919869	-1.03747	0.192132	NA	-0.135803	0.851318	0.999976	-2.02549	0.0139091	0.148427	0.0139091	2.02549	XLOC_038992	Unannotated_TU
XLOC_013368	Chr13	216731386	216731989	604	-	.	0	0.356085	0	0.187856	1.12046	0.395787	0.546475	0.807887	0	0	0	0.072296	1.12046	12.6722	0	0.754081	0	0.391201	2.45655	0.793423	1.06193	1.81367	0	0	0	0.153268	0.906015	0.207546	NA	-1.23161	0.112396	NA	0.742668	0.334136	NA	-2.02466	0.030409	NA	0.030409	2.02466	XLOC_013368	Unannotated_TU
XLOC_009312	Chr12	18323547	18324351	805	-	.	0.214187	0.213739	0.108538	0.563801	0.80066	0.0424233	0.175726	0.110212	0.224541	0	0	0.0542444	0.80066	12.0688	0.350003	0.452636	0.201592	1.17409	1.7554	0.0850449	0.341475	0.247421	0.421282	0	0	0.114999	0.487542	0.494454	0.92731	-1.05686	0.171175	NA	-0.0232104	0.976253	NA	-2.02391	0.0309741	NA	0.0309741	2.02391	XLOC_009312	Unannotated_TU
XLOC_025177	Chr2	16382149	16382915	767	-	.	0.0561995	0.448657	0.398705	1.18347	0.420164	0.222626	0.368863	0	0	0	0.060423	0.0569319	1.18347	17.1719	0.0918359	0.950123	0.740528	2.46452	0.921185	0.446291	0.716785	0	0	0	0.103144	0.120696	0.488211	0.481951	0.926248	-0.36555	0.598194	NA	-0.474376	0.54299	NA	-2.02323	0.0253602	NA	0.0253602	2.02323	XLOC_025177	Unannotated_TU
XLOC_040499	Chr7	34838671	34928071	3676	GRM4|transcript:ENSSSCT00000001696	ENSSSCG00000001523	0.0703564	0.538273	0.08319	0.810244	0.0964342	0.0185804	0.551572	0.49477	0.196688	0	0.0126073	0.0712733	0.810244	56.3452	0.11497	1.1399	0.154512	1.68729	0.211427	0.0372476	1.07183	1.11073	0.369023	0	0.0215211	0.1511	0.101493	0.885486	0.981146	-2.74373	0.000140087	0.0245212	0.713602	0.291172	0.999976	-2.02311	0.024554	0.188389	0.000140087	2.74373	ENSSSCG00000001523	glutamate metabotropic receptor 4 [Source:HGNC SymbolAcc:HGNC:4596]
XLOC_012091	Chr13	14306802	14307987	1186	-	.	0.0363449	0.398959	0.368353	0.813197	1.11407	0.633489	0.238548	0.44884	0.152408	0.147289	0.0390762	0.110456	1.11407	24.741	0.0593913	0.844876	0.684154	1.69345	2.44254	1.26994	0.463553	1.00762	0.285946	0.234089	0.0667045	0.234167	1.05295	0.0953247	0.918862	-0.747973	0.339732	NA	0.104028	0.888589	0.999976	-2.02279	0.00681962	0.112454	0.00681962	2.02279	XLOC_012091	Unannotated_TU
XLOC_012159	Chr13	26135067	26136409	1343	-	.	0	0.384349	0.130117	0.67589	0.0479919	0.127144	1.40441	0.627585	0	0	0	0.0325143	1.40441	46.888	0	0.813936	0.24167	1.40751	0.10522	0.254881	2.72908	1.4089	0	0	0	0.0689309	0.294911	0.682188	0.948324	-2.2781	0.0046464	NA	1.13709	0.146267	0.999976	-2.0221	0.0311805	NA	0.0046464	2.2781	.
XLOC_036328	Chr6	487986	503451	1519	DPEP1|transcript:ENSSSCT00000028144	ENSSSCG00000021971	0.652677	0.084954	0.172561	1.02709	0	0.0899297	0	0.0584073	0.148746	0	0	0.028747	1.02709	34.1925	1.06654	0.179907	0.320503	2.13886	0	0.180279	0	0.131121	0.279075	0	0	0.0609441	-0.264799	0.713328	0.95419	-0.731773	0.305332	NA	-1.23428	0.113865	0.999976	-2.02043	0.0318728	NA	0.0318728	2.02043	ENSSSCG00000021971	dipeptidase 1 (renal) [Source:HGNC SymbolAcc:HGNC:3002]
XLOC_011578	Chr13	117361177	117367212	832	-	.	0.310854	0	0.52508	0.750069	0.0774677	0.164187	0.0566743	0	0	0	0	0	0.750069	11.8057	0.507967	0	0.975249	1.56198	0.169844	0.32914	0.110131	0	0	0	0	0	-0.137679	0.848476	0.978048	-0.289768	0.552547	NA	-1.27991	0.09528	NA	-2.02006	0.0316253	NA	0.0316253	2.02006	XLOC_011578	Unannotated_TU
XLOC_043612	Chr8	31197635	31198556	922	-	.	0	0.23327	0.426442	1.01528	0.454387	0.14816	0.153426	0.0481132	0.0490119	0.0631541	0	0.0473609	1.01528	17.7085	0	0.493997	0.792046	2.11427	0.996219	0.297011	0.298142	0.108012	0.0919555	0.100372	0	0.100406	0.644855	0.363964	0.919869	-0.34571	0.647947	NA	-0.523912	0.503979	NA	-2.01687	0.0255433	NA	0.0255433	2.01687	XLOC_043612	Unannotated_TU
XLOC_002942	Chr1	1340149	1340951	803	-	.	0.2684	0.749951	0	0.388579	1.08358	0.170116	0	0.110486	0.11255	0	0	0.108759	1.08358	16.2929	0.438594	1.58817	0	0.809197	2.37569	0.341027	0	0.248037	0.211165	0	0	0.230571	0.14384	0.840555	0.9771	-0.285222	0.66302	NA	-0.91967	0.239845	NA	-2.0147	0.0289527	NA	0.0289527	2.0147	XLOC_002942	Unannotated_TU
XLOC_043912	Chr8	79413605	79414563	959	-	.	1.0338	0.0448541	0.0455544	0.118316	0.302439	0.320498	0	0	0	0	0	0	1.0338	34.1925	1.68934	0.0949875	0.0846097	0.246387	0.663081	0.642492	0	0	0	0	0	0	-0.83122	0.24756	0.918862	NA	NA	NA	-2.02795	NA	NA	-2.01453	0.0322173	NA	NA	NA	XLOC_043912	Unannotated_TU
XLOC_011226	Chr13	38201322	38208924	5807	-	.	0.0445377	1.17778	0.300924	1.46545	0.688151	0.329334	0.617122	0.34376	0.0155636	0.0200544	0.0239423	0.368464	1.46545	160.986	0.0727792	2.4942	0.558916	3.05173	1.50873	0.660207	1.19921	0.771725	0.0292003	0.031873	0.0408704	0.781149	0.390845	0.542148	0.933955	-0.94935	0.215936	0.990567	-0.342872	0.643173	0.999976	-2.01446	0.00593387	0.105341	0.00593387	2.01446	.
XLOC_011462	Chr13	87988026	88013150	717	RBP2|transcript:ENSSSCT00000012768	ENSSSCG00000011663	0	0	0.182789	0.98906	0.359571	0.381041	0.328822	0	0.441175	0	0	0.121804	0.98906	13.4155	0	0	0.339501	2.05967	0.788339	0.763862	0.638975	0	0.827727	0	0	0.258226	1.40591	0.0511218	NA	-0.965545	0.207774	NA	0.885624	0.244895	NA	-2.01409	0.028007	NA	0.028007	2.01409	ENSSSCG00000011663	retinol binding protein 2 [Source:HGNC SymbolAcc:HGNC:9920]
XLOC_040305	Chr7	22502825	22547649	2346	gene:ENSSSCG00000027958|transcript:ENSSSCT00000001251	ENSSSCG00000027958	2.20486	0.623406	1.24766	0.447379	1.34621	1.61583	0.060298	0.0189089	0.0385243	0.0496403	0.0395093	0.446719	2.20486	178.395	3.60297	1.32019	2.31732	0.931645	2.95148	3.23921	0.117173	0.0424496	0.0722787	0.0788944	0.0674438	0.94705	-0.735098	0.227707	0.918862	1.06055	0.183306	NA	-3.66772	1.45e-07	0.00031309	-2.01397	0.00459226	0.0950288	1.45e-07	3.66772	ENSSSCG00000027958
XLOC_012461	Chr13	67754144	67755902	1759	-	.	0	0.0489085	0.0248361	0.387032	0.18321	0.116489	0.0268067	0	0	0.0331029	0	0	0.387032	12.8789	0	0.103574	0.0461289	0.805976	0.401677	0.233523	0.0520915	0	0	0.0526112	0	0	1.48895	0.0382608	NA	0.0944688	0.861416	NA	-0.205625	0.730416	NA	-2.01138	0.0290265	NA	0.0290265	2.01138	XLOC_012461	Unannotated_TU
XLOC_004314	Chr1	245264792	245266866	2046	-	.	0.021068	0.420479	0.256227	0.277285	0.567036	0.684351	0.276557	0.0216815	0.044173	0.0284595	0.0226512	0.149398	0.684351	26.1532	0.0344272	0.89045	0.475898	0.577433	1.2432	1.3719	0.537414	0.0486739	0.0828768	0.0452313	0.0386664	0.316725	0.664068	0.302457	0.918862	-0.47527	0.554646	NA	-0.445516	0.564454	0.999976	-2.01083	0.00822473	0.119626	0.00822473	2.01083	XLOC_004314	Unannotated_TU
XLOC_035806	Chr6	72381440	72386111	4220	-	.	0.0102145	0	0.0207046	0.36298	0	0.0323704	0	0.0315358	0.0107083	0	0	0.0103476	0.36298	28.9775	0.0166915	0	0.0384553	0.755889	0	0.064892	0	0.0707963	0.0200907	0	0	0.021937	1.23983	0.0824946	0.918862	-0.352272	0.568443	NA	0.0780553	0.912722	NA	-2.008	0.0329381	NA	0.0329381	2.008	XLOC_035806	Unannotated_TU
XLOC_006016	Chr10	45688028	45689388	1361	-	.	0.0316716	0.316055	0.449385	0.18758	0.686679	0	0	0	0	0	0	0	0.686679	17.4997	0.0517547	0.669309	0.834658	0.390626	1.50551	0	0	0	0	0	0	0	-0.0459396	0.949066	0.992078	NA	NA	NA	-2.02471	0.00966476	NA	-2.00753	0.032227	NA	NA	NA	XLOC_006016	Unannotated_TU
XLOC_041357	Chr7	14885929	14886654	726	-	.	0	0	1.92558	1.75824	1.28729	2.68126	2.92271	4.27717	0	0.320816	0.191506	0	4.27717	55.7458	0	0	3.57645	3.66145	2.8223	5.37505	5.67948	9.60203	0	0.50988	0.326907	0	0.779651	0.276448	0.918862	-1.61492	0.0438495	0.878706	0.302155	0.609638	0.999976	-2.00735	0.0113258	0.136435	0.0113258	2.00735	XLOC_041357	Unannotated_TU
XLOC_029198	Chr3	61614846	61615872	1027	-	.	0.125915	0.376957	0.0425381	0.248584	0.345172	0.89783	0.13774	0.734299	0.220005	0	0	0.127556	0.89783	17.2229	0.205759	0.798284	0.0790075	0.517665	0.756771	1.79985	0.26766	1.64847	0.41277	0	0	0.270421	0.658511	0.344556	0.919869	-1.45351	0.0708947	NA	0.556348	0.466429	0.999976	-2.00676	0.02627	NA	0.02627	2.00676	XLOC_029198	Unannotated_TU
XLOC_041661	Chr7	53984675	53985451	777	-	.	0	0	0.281124	0.547611	0.331805	0.0879042	0	0.114184	0	0	0	0	0.547611	8.04932	0	0	0.522141	1.14037	0.727464	0.176219	0	0.256337	0	0	0	0	0.65272	0.359894	NA	-0.343577	0.500299	NA	-0.262753	0.670045	NA	-2.00632	0.0328434	NA	0.0328434	2.00632	XLOC_041661	Unannotated_TU
XLOC_050787	GL895648.1	11723	14543	2816	-	.	0	1.08454	0.139623	0.423076	0	0.109147	3.54987	0.787648	0	0	0	0.0155067	3.54987	248.506	0	2.29673	0.259327	0.881036	0	0.218803	6.89821	1.76823	0	0	0	0.0328743	-0.326792	0.602957	0.939805	-1.09863	0.127989	0.990567	0.488679	0.475583	0.999976	-2.00607	0.0331051	NA	0.0331051	2.00607	XLOC_050787	Unannotated_TU
XLOC_042121	Chr7	122210891	122212162	1272	-	.	0.0338876	0	0.309104	0.223005	0.152012	0.161089	0	0.0348745	0	0	0	0	0.309104	8.00515	0.0553759	0	0.574109	0.464397	0.333278	0.32293	0	0.0782915	0	0	0	0	0.179643	0.80321	NA	-0.253008	0.595845	NA	-0.853836	0.23518	NA	-2.00603	0.0329579	NA	0.0329579	2.00603	XLOC_042121	Unannotated_TU
XLOC_018597	Chr15	155012318	155014282	1464	-	.	0.26499	2.14488	2.059	0.988168	1.76101	0.909755	0.869625	1.66654	0	0	0	0.536886	2.14488	63.69	0.433021	4.54221	3.82425	2.05781	3.86092	1.82376	1.68988	3.74131	0	0	0	1.13821	-0.412901	0.467956	0.924958	-1.13652	0.157635	0.990567	-0.584981	0.428943	0.999976	-2.00579	0.0145267	0.151232	0.0145267	2.00579	.
XLOC_016127	Chr14	135750034	135750696	663	-	.	0	0.194638	0.0658924	1.19797	0.145822	0.257547	0	0.0669085	0.204475	0	0	0.0658624	1.19797	15.0254	0	0.412186	0.122384	2.49472	0.319706	0.516298	0	0.150206	0.383633	0	0	0.139629	1.12414	0.118875	NA	-0.451071	0.487049	NA	0.159724	0.826388	NA	-2.00432	0.0325099	NA	0.0325099	2.00432	XLOC_016127	Unannotated_TU
XLOC_010061	Chr13	26266657	26275406	2239	CCR8|transcript:ENSSSCT00000027587	ENSSSCG00000025846	0.269527	0.288176	0.312187	1.62165	0.762844	0.488086	0.694975	0.336814	0.060548	0	0.103494	0.312045	1.62165	68.6875	0.440435	0.61027	0.579835	3.37701	1.67249	0.978453	1.35049	0.75613	0.113599	0	0.176667	0.661539	1.00585	0.0811413	0.918862	-0.922443	0.234207	0.990567	0.160582	0.817013	0.999976	-2.00191	0.00628464	0.108655	0.00628464	2.00191	ENSSSCG00000025846	C-C motif chemokine receptor 8 [Source:HGNC SymbolAcc:HGNC:1609]
XLOC_032405	Chr4	137188758	137189338	581	-	.	0	0.222109	0	0.976463	0.0554674	0.411455	0	0.229055	0	0	0	0	0.976463	10.7324	0	0.47036	0	2.03344	0.121609	0.824833	0	0.514217	0	0	0	0	0.950987	0.180225	NA	-0.383055	0.469167	NA	-0.014794	0.979935	NA	-2.00189	0.0331002	NA	0.0331002	2.00189	XLOC_032405	Unannotated_TU
XLOC_052543	JH118544.1	48208	49746	1462	-	.	0.0294836	0.14711	0.62751	0.543266	0.859669	0.467179	0.225767	0.697871	0.061818	0.0796554	0	0.149339	0.859669	23.5341	0.0481793	0.311536	1.1655	1.13133	1.88478	0.93654	0.438716	1.56669	0.115982	0.126598	0	0.316601	0.689992	0.297568	0.918862	-1.06434	0.18189	NA	0.163813	0.829081	0.999976	-2.00175	0.0109584	0.13455	0.0109584	2.00175	.
XLOC_003544	Chr1	110478247	110479309	1063	-	.	0	0.364191	0.246585	0.507017	0.697282	0.481902	0.133075	0.208656	0.0425108	0.0547771	0	0.123236	0.697282	13.8791	0	0.771249	0.457991	1.05584	1.52875	0.966055	0.258596	0.468423	0.0797582	0.0870585	0	0.261263	0.823004	0.229115	0.918862	-0.427223	0.59022	NA	-0.287852	0.7141	NA	-1.99935	0.0176507	NA	0.0176507	1.99935	XLOC_003544	Unannotated_TU
XLOC_050080	GL894704.1	3119	4483	1305	-	.	0.0330307	0.593311	0.0669527	0.869463	0.666756	0.183184	0.325193	0.577874	0	0	0.0710259	0.100383	0.869463	21.4648	0.0539756	1.25646	0.124354	1.81062	1.46183	0.367224	0.631924	1.2973	0	0	0.121244	0.212814	0.684423	0.324924	0.918862	-0.979089	0.22322	NA	0.191022	0.807245	0.999976	-1.99917	0.0176167	0.163376	0.0176167	1.99917	XLOC_050080	Unannotated_TU
XLOC_003762	Chr1	143983667	143984517	851	-	.	0	0.353825	1.23206	2.83329	1.21181	1.08352	0.443272	0.886164	0	0	0	0.718372	2.83329	45.6128	0	0.749296	2.28834	5.90019	2.65682	2.17209	0.861377	1.98939	0	0	0	1.52296	1.02278	0.129898	0.918862	-0.441005	0.577362	NA	-0.138941	0.859489	0.999976	-1.9981	0.0165673	0.159882	0.0165673	1.9981	.
XLOC_013948	Chr14	80299987	80624254	9921	CDH23|transcript:ENSSSCT00000011250	ENSSSCG00000010278	0.603931	1.21835	1.48396	2.44177	3.20934	0.919087	0.480038	0.590219	0.18675	0.0704301	0.135469	0.985924	3.20934	596.198	0.986886	2.5801	2.75622	5.08486	7.03629	1.84247	0.932822	1.32501	0.350378	0.111936	0.23125	2.09017	0.547047	0.271756	0.918862	-0.199766	0.752868	0.990999	-1.2412	0.0155201	0.999976	-1.99585	0.00205034	0.0644273	0.00205034	1.99585	ENSSSCG00000010278
XLOC_034766	Chr5	79961018	79962076	1059	-	.	0.0814071	0.203093	0.247516	0.857148	0.0304311	0.709459	0.178104	0.167556	0	0.054984	0	0.041234	0.857148	17.1719	0.133028	0.43009	0.459721	1.78497	0.0667185	1.42223	0.346096	0.376154	0	0.0873873	0	0.0874166	0.750159	0.288413	0.918862	-0.487035	0.519188	NA	-0.353947	0.652164	NA	-1.99475	0.0297639	NA	0.0297639	1.99475	.
XLOC_035573	Chr6	53643752	53647045	1705	gene:ENSSSCG00000025687|transcript:ENSSSCT00000022265	ENSSSCG00000025687	0.0505631	0.0504575	0.128113	0.282831	0.0756048	0.200298	0	0	0	0	0	0.025611	0.282831	9.12256	0.0826254	0.106854	0.237949	0.588981	0.165759	0.401531	0	0	0	0	0	0.0542957	0.537975	0.446507	NA	0.287543	0.540703	NA	-1.22696	0.0950049	NA	-1.99449	0.0327947	NA	0.0327947	1.99449	ENSSSCG00000025687
XLOC_004795	Chr1	308399068	308399650	583	-	.	0.147873	0.516476	0.299737	0	1.65831	0.820088	0	0	0.310044	0	0	0.0749001	1.65831	18.1032	0.24164	1.09374	0.556711	0	3.63576	1.64401	0	0	0.581701	0	0	0.158789	0.543256	0.449941	0.921764	-0.401066	0.510286	NA	-0.488153	0.530396	NA	-1.99414	0.0341581	NA	0.0341581	1.99414	XLOC_004795	Unannotated_TU
XLOC_034451	Chr5	36646953	36647508	556	-	.	0.077527	0.309461	0.392865	1.88768	0.637576	0.307111	0.0848076	0.718063	0.0812751	0	0	0.235612	1.88768	19.855	0.126687	0.655345	0.729682	3.93101	1.39785	0.615657	0.1648	1.61202	0.152487	0	0	0.499501	0.966694	0.166835	0.918862	-0.64697	0.397249	NA	0.0417824	0.957581	NA	-1.99327	0.0286154	NA	0.0286154	1.99327	.
XLOC_031490	Chr4	7268551	7271106	2556	-	.	0.0337285	0.016829	0.205102	0.621483	0.13869	0.0400831	0.129136	0.0694215	0	0	0	0.0683361	0.621483	30.0508	0.0551159	0.0356389	0.380942	1.29421	0.30407	0.0803534	0.25094	0.155848	0	0	0	0.144873	0.770598	0.278937	0.918862	-0.558162	0.458662	NA	-0.185766	0.813159	NA	-1.99264	0.0293509	NA	0.0293509	1.99264	XLOC_031490	Unannotated_TU
XLOC_034857	Chr5	91626105	91626769	665	-	.	0	0.129369	0.131388	0.895776	0.096922	0.205418	0	0.0667073	0	0	0	0	0.895776	11.269	0	0.273964	0.244032	1.86541	0.212496	0.411796	0	0.149755	0	0	0	0	0.887694	0.217113	NA	-0.253008	0.595845	NA	-0.364668	0.557321	NA	-1.99169	0.0340167	NA	0.0340167	1.99169	XLOC_034857	Unannotated_TU
XLOC_042312	Chr8	4172651	4301272	13675	ABLIM2|transcript:ENSSSCT00000009541	ENSSSCG00000008721	0.643029	5.96391	1.4312	11.7821	2.22935	1.38601	15.2372	2.45563	0.393235	0.23419	0.504959	1.70516	15.2372	5179.95	1.05078	12.6298	2.65821	24.5357	4.88772	2.77849	29.6094	5.51277	0.737782	0.372203	0.861983	3.61496	0.528032	0.405402	0.919869	-2.14419	0.00292704	0.193999	0.921731	0.204789	0.999976	-1.99039	0.00341283	0.0825506	0.00292704	2.14419	ENSSSCG00000008721	actin binding LIM protein family member 2 [Source:HGNC SymbolAcc:HGNC:19195]
XLOC_007170	Chr11	19356682	19359866	3054	-	.	0.310514	0.35212	0.371923	1.45825	0.0633135	1.47607	0.694789	1.81566	0.147967	0.0762647	0.15175	0.0571929	1.81566	99.5462	0.507413	0.745686	0.690785	3.03674	0.138811	2.95903	1.35013	4.07608	0.277613	0.121209	0.259042	0.12125	0.761682	0.243599	0.918862	-1.95941	0.00540334	0.285944	0.860483	0.180414	0.999976	-1.98911	0.0127818	0.142739	0.00540334	1.98911	XLOC_007170	Unannotated_TU
XLOC_034871	Chr5	92500942	92502031	1090	-	.	0	0.749803	0.360715	0.858794	0.739141	1.15925	0.129779	0.529068	0	0.0534202	0.0425178	0.280429	1.15925	23.6017	0	1.58786	0.669969	1.7884	1.62053	2.32391	0.25219	1.18773	0	0.084902	0.0725794	0.594513	0.780735	0.241475	0.918862	-0.3051	0.704242	NA	-0.406821	0.604681	0.999976	-1.98696	0.00782226	0.117897	0.00782226	1.98696	.
XLOC_003985	Chr1	183555523	183555771	249	-	.	0.346225	3.28227	1.05269	3.18978	1.16482	0.137152	0.18937	0.712616	1.08889	0	0	0.175369	3.28227	16.5768	0.565768	6.95087	1.9552	6.64256	2.55379	0.274944	0.367988	1.59979	2.04296	0	0	0.371784	-0.175666	0.804041	0.971805	-1.16861	0.133732	NA	-0.568641	0.458642	0.999976	-1.98605	0.0344765	NA	0.0344765	1.98605	XLOC_003985	Unannotated_TU
XLOC_012135	Chr13	23789632	23790733	1102	-	.	0	0.117101	0.277501	0.0514814	0.175462	0.774746	0.0427886	0.0805088	0	0	0	0.039625	0.774746	15.9471	0	0.247985	0.515413	0.107208	0.384691	1.55311	0.0831479	0.180738	0	0	0	0.0840056	0.581101	0.420079	0.919869	-0.245026	0.67083	NA	-0.585227	0.439447	NA	-1.98597	0.034402	NA	0.034402	1.98597	XLOC_012135	Unannotated_TU
XLOC_003996	Chr1	185573670	185575364	1614	-	.	0.026707	0.0533024	0.0270673	0.193326	0.139768	0.338546	0.05843	0.0274847	0	0	0.028714	0	0.338546	10.2061	0.043642	0.112879	0.050273	0.402593	0.306434	0.678673	0.113543	0.0617018	0	0	0.0490158	0	1.23157	0.0842784	NA	-0.178883	0.771205	NA	-0.126661	0.863837	NA	-1.98354	0.0319574	NA	0.0319574	1.98354	XLOC_003996	Unannotated_TU
XLOC_052240	GL896538.1	29	760	716	-	.	0	1.32169	0.549134	2.49591	1.12523	0.238483	2.17325	0.557602	0	0	0	0.42691	2.49591	38.6826	0	2.79895	1.01992	5.19762	2.467	0.47808	4.22312	1.25179	0	0	0	0.905055	0.541756	0.440661	0.919869	-1.26791	0.113485	NA	0.39373	0.615777	0.999976	-1.98333	0.0254747	0.191831	0.0254747	1.98333	XLOC_052240	Unannotated_TU
XLOC_033838	Chr5	67262222	67277839	1431	ANO2|transcript:ENSSSCT00000000776	ENSSSCG00000000713	1.23502	1.41279	2.2286	0.336985	1.14854	5.32189	0.0988533	0.340995	0.0631572	0.0406905	0.421018	0.244119	5.32189	142.248	2.01814	2.99187	4.13925	0.701756	2.5181	10.6686	0.192094	0.765517	0.118495	0.0646703	0.718693	0.517535	0.041824	0.947714	0.991751	0.540521	0.489277	NA	-2.67743	2.71e-05	0.0225964	-1.98239	0.0133048	0.145157	2.71e-05	2.67743	ENSSSCG00000000713
XLOC_006943	Chr11	121217	122700	1484	-	.	0	0.34783	0.147192	0.516097	1.10752	0.276152	0.0953228	0.777202	0	0	0	0.2354	1.10752	30.7754	0	0.736601	0.273385	1.07475	2.42817	0.553594	0.185234	1.74478	0	0	0	0.499052	1.13091	0.0989356	0.918862	-0.746665	0.342678	NA	0.351136	0.655036	0.999976	-1.98153	0.0213436	0.176222	0.0213436	1.98153	.
XLOC_034067	Chr5	335050	335929	880	-	.	0.391864	0.0977614	0.0992878	0.612453	0.183105	0.271654	0	0	0.205404	0	0	0.0496213	0.612453	11.893	0.640347	0.20703	0.184411	1.2754	0.401448	0.544577	0	0	0.385377	0	0	0.105198	0.0822982	0.907642	0.986373	-0.401066	0.510286	NA	-0.589792	0.447509	NA	-1.98129	0.0340305	NA	0.0340305	1.98129	XLOC_034067	Unannotated_TU
XLOC_041418	Chr7	24620874	24621688	815	-	.	0	0	0	0.417662	0.949003	0	0	0	0	0	0	0	0.949003	14.4825	0	0	0	0.869762	2.08064	0	0	0	0	0	0	0	1.504	0.0307916	NA	NA	NA	NA	NA	NA	NA	-1.98039	0.0345554	NA	NA	NA	XLOC_041418	Unannotated_TU
XLOC_012924	Chr13	136088964	136089848	885	-	.	0	0.0486046	0.0987269	0.961568	0.0728284	0.192942	0.266401	0.0501247	0.051061	0	0	0.049341	0.961568	16.0986	0	0.10293	0.183369	2.00242	0.159672	0.386786	0.517678	0.112527	0.0957999	0	0	0.104604	1.25123	0.0823338	NA	-0.799238	0.278783	NA	0.571455	0.454364	NA	-1.97968	0.034994	NA	0.034994	1.97968	XLOC_012924	Unannotated_TU
XLOC_047866	GL892857.2	7000	8014	914	-	.	0	0.564749	0.286783	0.310353	0.810953	0.523098	0	0.436808	0.0494409	0	0.050705	0.0955509	0.810953	13.8791	0	1.19597	0.532652	0.646295	1.77797	1.04864	0	0.980614	0.0927603	0	0.0865553	0.202569	0.471458	0.499267	0.92777	-0.47368	0.531579	NA	-0.376771	0.63002	NA	-1.97924	0.0236353	NA	0.0236353	1.97924	XLOC_047866	Unannotated_TU
XLOC_021986	Chr18	23408988	23409828	841	-	.	0.205018	0	0.311676	0.134917	0.728067	0.60911	0	0.105494	0	0.0692367	0	0	0.728067	11.4653	0.335021	0	0.578887	0.280958	1.59625	1.22107	0	0.236829	0	0.110039	0	0	0.535534	0.454582	0.921764	0.0276673	0.959698	NA	-0.831471	0.26364	NA	-1.97838	0.0324699	NA	0.0324699	1.97838	XLOC_021986	Unannotated_TU
XLOC_008250	Chr12	5159	106157	16177	-	ENSSSCG00000028156;ENSSSCG00000017127	0.0186521	0.348332	0.386177	0.490978	0.322724	0.303994	0.0932742	0.178242	0.0419011	0	0.00286483	0.180854	0.490978	150.254	0.0304795	0.737664	0.71726	1.02244	0.707554	0.609408	0.181253	0.400145	0.0786143	0	0.00489037	0.383413	0.313731	0.59879	0.939805	-0.672416	0.389484	0.990567	-0.888194	0.184775	0.999976	-1.97802	0.0152218	0.153981	0.0152218	1.97802	ENSSSCG00000017127	chromosome 17 open reading frame 62 [Source:HGNC SymbolAcc:HGNC:28672]
XLOC_008250	Chr12	5159	106157	16177	-	ENSSSCG00000028156;ENSSSCG00000017127	0.0186521	0.348332	0.386177	0.490978	0.322724	0.303994	0.0932742	0.178242	0.0419011	0	0.00286483	0.180854	0.490978	150.254	0.0304795	0.737664	0.71726	1.02244	0.707554	0.609408	0.181253	0.400145	0.0786143	0	0.00489037	0.383413	0.313731	0.59879	0.939805	-0.672416	0.389484	0.990567	-0.888194	0.184775	0.999976	-1.97802	0.0152218	0.153981	0.0152218	1.97802	ENSSSCG00000028156	2-oxoglutarate and iron dependent oxygenase domain containing 3 [Source:HGNC SymbolAcc:HGNC:26174]
XLOC_011890	Chr13	184261246	184314086	2705	-	.	0.0159353	0.0318041	0.161503	0	0.107223	0.441877	0.0174318	0.0163994	0	0	0	0.016143	0.441877	22.3259	0.02604	0.0673516	0.299966	0	0.235081	0.885818	0.0338739	0.0368158	0	0	0	0.0342233	0.555572	0.440875	0.919869	-0.15371	0.774928	NA	-1.02304	0.187915	NA	-1.97599	0.0358396	NA	0.0358396	1.97599	XLOC_011890	Unannotated_TU
XLOC_021985	Chr18	23405718	23406559	842	-	.	0.0511936	0	0.207537	0	0.306191	1.0951	0	0	0	0	0	0	1.0951	17.2229	0.0836557	0	0.385466	0	0.671306	2.19531	0	0	0	0	0	0	0.834954	0.241469	NA	NA	NA	NA	-0.637994	0.299294	NA	-1.97537	0.0349124	NA	NA	NA	XLOC_021985	Unannotated_TU
XLOC_007166	Chr11	18964995	18966264	1270	-	.	0.067882	0.203221	0.240792	0.670069	0.380629	0.457137	0.0371284	0.174647	0.0355819	0	0	0.171916	0.670069	16.0986	0.110926	0.430361	0.447232	1.39539	0.834507	0.916408	0.0721488	0.392074	0.0667582	0	0	0.364465	0.883937	0.173727	0.918862	-0.22892	0.760706	NA	-0.600634	0.442311	NA	-1.97245	0.0229223	NA	0.0229223	1.97245	XLOC_007166	Unannotated_TU
XLOC_036350	Chr6	1766996	1855700	2807	JPH3|transcript:ENSSSCT00000002944	ENSSSCG00000002653	0.0767813	0.521023	0.0778173	0.545699	0.482193	0.583982	0.537548	0.0790173	0.24148	0.0414878	0.0330206	0.17112	0.583982	37.5104	0.125469	1.10337	0.144533	1.13639	1.05718	1.17069	1.04458	0.17739	0.453062	0.0659374	0.0563673	0.362777	0.731687	0.237397	0.918862	-1.32566	0.0772623	0.990567	0.416099	0.568898	0.999976	-1.97182	0.00292397	0.0767156	0.00292397	1.97182	ENSSSCG00000002653	junctophilin 3 [Source:HGNC SymbolAcc:HGNC:14203]
XLOC_046192	Chr9	581259	582204	946	-	.	0.318959	0.0454704	0.138541	0.569724	0.408794	0.252701	0.498446	0.422033	0.0955369	0	0	0.0923187	0.569724	11.722	0.521212	0.0962928	0.257317	1.18642	0.896257	0.506583	0.968594	0.947443	0.179245	0	0	0.195717	0.363326	0.605481	0.93983	-1.50707	0.0608034	NA	0.397575	0.606034	0.999976	-1.96975	0.0315112	NA	0.0315112	1.96975	XLOC_046192	Unannotated_TU
XLOC_011743	Chr13	147507155	147531686	1722	PARP15|transcript:ENSSSCT00000012989	ENSSSCG00000011875	0.475607	0	0.0253697	0.11531	0.093573	0.178488	0	0	0	0	0	0	0.475607	28.2459	0.777192	0	0.04712	0.240127	0.205154	0.357811	0	0	0	0	0	0	-0.662337	0.358208	0.919869	NA	NA	NA	-1.65791	NA	NA	-1.96951	0.0361751	NA	NA	NA	ENSSSCG00000011875	poly(ADP-ribose) polymerase family member 15 [Source:HGNC SymbolAcc:HGNC:26876]
XLOC_007131	Chr11	16036406	16041270	2984	-	.	0.577816	0.691931	1.43475	1.05518	1.60917	0.46923	0.442455	0.520312	0.272588	0.0585403	0.15531	0.248772	1.60917	89.9124	0.944211	1.4653	2.66481	2.19736	3.52801	0.940652	0.85979	1.16808	0.511425	0.0930394	0.265119	0.5274	-0.148208	0.783258	0.968708	-1.05161	0.0975338	0.990567	-0.951526	0.0920686	0.999976	-1.96764	0.00178165	0.0590802	0.00178165	1.96764	XLOC_007131	Unannotated_TU
XLOC_035652	Chr6	57744089	57750004	4041	-	.	0.309341	0.968663	1.14595	0.821294	1.587	0.819754	0.60677	1.33926	0.246018	0.0144093	0.137623	0.378208	1.587	120.084	0.505495	2.05134	2.12841	1.71031	3.47942	1.64334	1.17909	3.00658	0.461575	0.0229011	0.234927	0.801805	0.0986495	0.842679	0.977724	-1.53279	0.0229235	0.649342	-0.158346	0.785013	0.999976	-1.96745	0.00225327	0.0681453	0.00225327	1.96745	XLOC_035652	Unannotated_TU
XLOC_015339	Chr14	24909942	24910705	764	-	.	0.0564202	0.337814	0.972085	1.0396	1.05453	0.9834	0.123437	0.987075	0.118296	0.0762147	0.12132	0.171466	1.05453	15.1208	0.0921965	0.71539	1.80549	2.16492	2.31201	1.97139	0.239867	2.21594	0.221945	0.12113	0.207098	0.363511	0.664934	0.309108	0.918862	-0.744405	0.352753	NA	-0.123123	0.872924	0.999976	-1.96373	0.0102259	0.131217	0.0102259	1.96373	.
XLOC_019223	Chr16	81787115	81833820	2009	UBE2QL1|transcript:ENSSSCT00000018623	ENSSSCG00000017105	0.536399	2.14112	2.28327	3.44518	5.79083	4.45371	3.68493	2.16392	1.68699	0.347803	0.71512	1.17372	5.79083	217.841	0.876532	4.53425	4.2408	7.17442	12.6961	8.92823	7.16065	4.85789	3.16512	0.552772	1.22074	2.4883	1.03655	0.0312678	0.918862	-1.46233	0.00762409	0.358946	0.652365	0.251296	0.999976	-1.96325	3.91e-05	0.00523249	3.91e-05	1.96325	ENSSSCG00000017105	ubiquitin conjugating enzyme E2 Q family like 1 [Source:HGNC SymbolAcc:HGNC:37269]
XLOC_025538	Chr2	66900514	66904753	3190	-	.	0.0270251	0.364077	0.493015	1.12042	0.606142	0.802918	0.665168	0.625773	0.0991607	0.0365066	0.014528	0.383282	1.12042	67.6143	0.0441618	0.771007	0.915694	2.33323	1.32893	1.60959	1.29257	1.40483	0.186044	0.0580208	0.0247999	0.812563	1.02733	0.085739	0.918862	-1.26641	0.0877859	0.990567	0.543822	0.43624	0.999976	-1.95787	0.00575728	0.10435	0.00575728	1.95787	XLOC_025538	Unannotated_TU
XLOC_022253	Chr2	420939	425898	1878	-	.	0.0229526	0.251952	0.069787	0.694807	0.10296	0.0181847	0.200865	0	0.0240623	0	0	0.0465035	0.694807	24.6846	0.037507	0.533559	0.129618	1.4469	0.225735	0.0364543	0.390326	0	0.0451453	0	0	0.098588	0.545728	0.447406	0.9217	-0.685387	0.347436	NA	-0.177424	0.821219	NA	-1.95731	0.0365393	NA	0.0365393	1.95731	XLOC_022253	Unannotated_TU
XLOC_003342	Chr1	63151779	63154315	2537	-	.	0.0509717	0.474742	0.0516594	0.0782671	1.06702	0.309605	0.0185861	0.0699414	0.17812	0.0459031	0	0.120484	1.06702	50.6889	0.083293	1.00536	0.0959488	0.162988	2.33938	0.620656	0.0361171	0.157015	0.334186	0.0729548	0	0.255427	0.679104	0.32699	0.918862	-0.470456	0.55885	NA	-0.435041	0.572713	0.999976	-1.95521	0.0216072	0.177259	0.0216072	1.95521	XLOC_003342	Unannotated_TU
XLOC_030189	Chr4	99526939	99527934	996	\ENSSSCG00000006427|gene:ENSSSCG00000006427,transcript:ENSSSCT00000007041|transcript:ENSSSCT00000007041\""	.	0	0.172751	0.0438621	0.398722	0.355916	0.377167	0.18937	0.400846	0	0	0	0.0876843	0.400846	7.5127	0	0.365835	0.0814666	0.83032	0.780325	0.756097	0.367988	0.89988	0	0	0	0.185892	1.15944	0.105353	NA	-0.810206	0.281539	NA	0.574837	0.457312	NA	-1.95506	0.0324272	NA	0.0324272	1.95506	XLOC_030189	Unannotated_TU
XLOC_034329	Chr5	22154051	22154512	462	-	.	0.0933009	1.11727	0.18912	0.306994	2.3019	0	0	0	0	0	0	0	2.3019	19.9135	0.152463	2.36605	0.351258	0.6393	5.04678	0	0	0	0	0	0	0	0.309981	0.666956	0.946864	NA	NA	NA	-1.4819	0.0504779	NA	-1.95442	0.0367012	NA	NA	NA	XLOC_034329	Unannotated_TU
XLOC_018428	Chr15	141890985	141892119	1135	-	.	0	0	0	0.599815	0.340721	0	0.0415445	0	0	0	0	0	0.599815	12.8789	0	0	0	1.24909	0.747012	0	0.0807304	0	0	0	0	0	1.48588	0.0326054	NA	-0.289768	0.552547	NA	0.307827	0.512016	NA	-1.95391	0.0369265	NA	0.0326054	1.95391	XLOC_018428	Unannotated_TU
XLOC_029479	Chr3	106368673	106372629	2417	-	.	0.142673	0.177969	0.397644	0.692432	0.759997	0.324977	0.370669	0.367069	0.35523	0.024091	0.0575231	0.180665	0.759997	34.396	0.233142	0.376885	0.738558	1.44196	1.66625	0.651471	0.720294	0.824053	0.666477	0.0382884	0.0981939	0.383013	0.74111	0.203559	0.918862	-1.55818	0.0271887	0.707527	0.554497	0.388738	0.999976	-1.95335	0.00540613	0.102281	0.00540613	1.95335	XLOC_029479	Unannotated_TU
XLOC_053353	JH118995.1	15058	16140	1083	-	.	0	0.556058	0.0403385	0.628615	0.505865	0.0946005	0.217696	0.69633	0	0	0.0427926	0.0403202	0.69633	13.5383	0	1.17756	0.0749221	1.30906	1.10908	0.189643	0.423033	1.56323	0	0	0.0730485	0.0854794	0.458443	0.524133	0.931952	-1.15984	0.144497	NA	0.266734	0.733577	NA	-1.95237	0.0318121	NA	0.0318121	1.95237	XLOC_053353	Unannotated_TU
XLOC_019394	Chr16	42642980	42643490	472	-	.	0.182648	2.36947	2.40647	2.46402	3.61866	2.67708	1.29871	2.53756	0.382957	0	0.294562	1.01766	3.61866	31.9823	0.298467	5.01784	4.46961	5.1312	7.93371	5.36665	2.52368	5.6967	0.7185	0	0.502828	2.15745	0.468365	0.439188	0.919869	-1.04886	0.174682	NA	-0.138476	0.845082	0.999976	-1.95224	0.00691811	0.112563	0.00691811	1.95224	.
XLOC_006034	Chr10	47052577	47053715	1139	-	.	0.0378446	0.226594	0.613684	0.448281	0.594168	0.599663	0.124196	0.545254	0	0	0	0.191689	0.613684	14.2314	0.0618421	0.479858	1.13982	0.933524	1.30268	1.20213	0.241341	1.22407	0	0	0	0.406383	0.462249	0.486256	0.927081	-0.637969	0.406771	NA	-0.273109	0.72709	0.999976	-1.95222	0.0241188	NA	0.0241188	1.95222	XLOC_006034	Unannotated_TU
XLOC_041483	Chr7	31604230	31605251	1022	-	.	0	0	0.0854924	0	0.630657	0.434403	0	0.0434054	0	0	0	0	0.630657	12.0688	0	0	0.158788	0	1.38268	0.870836	0	0.097443	0	0	0	0	1.13727	0.105477	NA	-0.253008	0.595845	NA	-0.134657	0.795285	NA	-1.95124	0.0371449	NA	0.0371449	1.95124	XLOC_041483	Unannotated_TU
XLOC_040063	Chr7	120778766	120785505	984	-	.	0.525671	0.0437145	1.24312	1.67199	1.57203	3.12355	0.335438	0.946714	0.0459237	0.11835	0.188392	0.710029	3.12355	57.4095	0.859002	0.0925742	2.30888	3.48185	3.44658	6.26169	0.651832	2.12533	0.0861615	0.188096	0.321592	1.50527	0.962742	0.139858	0.918862	-0.151341	0.844806	NA	-0.450787	0.55481	0.999976	-1.95023	0.00245711	0.0706279	0.00245711	1.95023	.
XLOC_036719	Chr6	46130706	46335907	4367	CADM4|transcript:ENSSSCT00000003398	ENSSSCG00000030364;ENSSSCG00000003059;ENSSSCG00000030637;ENSSSCG00000003061;ENSSSCG00000003055	0.00987063	0.0689501	0.0800305	0.103929	0.16973	0.0625616	0	0.132055	0.0103478	0	0.0106124	0.0199985	0.16973	13.8791	0.0161296	0.146016	0.148643	0.216428	0.372123	0.125415	0	0.296457	0.0194145	0	0.0181158	0.0423971	0.546494	0.420553	0.919869	-0.657186	0.394321	NA	-0.144789	0.853841	NA	-1.95017	0.0261939	NA	0.0261939	1.95017	ENSSSCG00000003061	cell adhesion molecule 4 [Source:HGNC SymbolAcc:HGNC:30825]
XLOC_036719	Chr6	46130706	46335907	4367	CADM4|transcript:ENSSSCT00000003398	ENSSSCG00000030364;ENSSSCG00000003059;ENSSSCG00000030637;ENSSSCG00000003061;ENSSSCG00000003055	0.00987063	0.0689501	0.0800305	0.103929	0.16973	0.0625616	0	0.132055	0.0103478	0	0.0106124	0.0199985	0.16973	13.8791	0.0161296	0.146016	0.148643	0.216428	0.372123	0.125415	0	0.296457	0.0194145	0	0.0181158	0.0423971	0.546494	0.420553	0.919869	-0.657186	0.394321	NA	-0.144789	0.853841	NA	-1.95017	0.0261939	NA	0.0261939	1.95017	ENSSSCG00000003059	zinc finger protein 428 [Source:HGNC SymbolAcc:HGNC:20804]
XLOC_036719	Chr6	46130706	46335907	4367	CADM4|transcript:ENSSSCT00000003398	ENSSSCG00000030364;ENSSSCG00000003059;ENSSSCG00000030637;ENSSSCG00000003061;ENSSSCG00000003055	0.00987063	0.0689501	0.0800305	0.103929	0.16973	0.0625616	0	0.132055	0.0103478	0	0.0106124	0.0199985	0.16973	13.8791	0.0161296	0.146016	0.148643	0.216428	0.372123	0.125415	0	0.296457	0.0194145	0	0.0181158	0.0423971	0.546494	0.420553	0.919869	-0.657186	0.394321	NA	-0.144789	0.853841	NA	-1.95017	0.0261939	NA	0.0261939	1.95017	ENSSSCG00000030364
XLOC_036719	Chr6	46130706	46335907	4367	CADM4|transcript:ENSSSCT00000003398	ENSSSCG00000030364;ENSSSCG00000003059;ENSSSCG00000030637;ENSSSCG00000003061;ENSSSCG00000003055	0.00987063	0.0689501	0.0800305	0.103929	0.16973	0.0625616	0	0.132055	0.0103478	0	0.0106124	0.0199985	0.16973	13.8791	0.0161296	0.146016	0.148643	0.216428	0.372123	0.125415	0	0.296457	0.0194145	0	0.0181158	0.0423971	0.546494	0.420553	0.919869	-0.657186	0.394321	NA	-0.144789	0.853841	NA	-1.95017	0.0261939	NA	0.0261939	1.95017	ENSSSCG00000003055	X-ray repair cross complementing 1 [Source:HGNC SymbolAcc:HGNC:12828]
XLOC_036719	Chr6	46130706	46335907	4367	CADM4|transcript:ENSSSCT00000003398	ENSSSCG00000030364;ENSSSCG00000003059;ENSSSCG00000030637;ENSSSCG00000003061;ENSSSCG00000003055	0.00987063	0.0689501	0.0800305	0.103929	0.16973	0.0625616	0	0.132055	0.0103478	0	0.0106124	0.0199985	0.16973	13.8791	0.0161296	0.146016	0.148643	0.216428	0.372123	0.125415	0	0.296457	0.0194145	0	0.0181158	0.0423971	0.546494	0.420553	0.919869	-0.657186	0.394321	NA	-0.144789	0.853841	NA	-1.95017	0.0261939	NA	0.0261939	1.95017	ENSSSCG00000030637	immunity related GTPase Q [Source:HGNC SymbolAcc:HGNC:24868]
XLOC_026045	Chr2	130880347	130882132	1786	-	.	0	0	0	0.206473	0.4511	0.0764855	0	0.0248378	0	0	0.0259487	0.0244495	0.4511	15.086	0	0	0	0.429971	0.989011	0.153328	0	0.0557597	0	0	0.0442954	0.0518332	2.0713	0.00399903	NA	0.191853	0.7293	NA	0.274357	0.547315	NA	-1.94644	0.0321157	NA	0.00399903	2.0713	XLOC_026045	Unannotated_TU
XLOC_028882	Chr3	40955753	40957503	1716	-	.	0.100478	0.551475	0.585543	0.859583	0.882662	0.378127	0.35722	1.29255	0.0526678	0.0339324	0.0270072	0.254468	1.29255	39.8185	0.164191	1.16786	1.08755	1.79004	1.93519	0.758019	0.694159	2.90171	0.0988146	0.0539296	0.0461023	0.539476	0.403499	0.498506	0.927757	-1.44845	0.062023	NA	0.245401	0.732564	0.999976	-1.94367	0.00948528	0.127617	0.00948528	1.94367	XLOC_028882	Unannotated_TU
XLOC_032182	Chr4	111085472	111086459	988	-	.	0	0.0435375	0.221086	0.516794	0.032618	0.241959	0.0477257	0.0897982	0	0	0	0	0.516794	9.65918	0	0.0921994	0.410631	1.0762	0.0715131	0.485048	0.0927419	0.201593	0	0	0	0	0.620293	0.38777	NA	-0.393391	0.461228	NA	-0.283111	0.695632	NA	-1.94362	0.0383445	NA	0.0383445	1.94362	XLOC_032182	Unannotated_TU
XLOC_004548	Chr1	283769695	283771029	1335	-	.	0.678057	0.161105	0.16362	0.764932	0.313817	0.0511622	0	0.0332287	0.0338494	0.0436165	0	0.0327092	0.764932	31.2192	1.10802	0.341172	0.303898	1.59294	0.688025	0.102563	0	0.0745968	0.0635078	0.0693207	0	0.0693439	-0.368826	0.599397	0.939805	0.0654639	0.921806	NA	-2.08698	0.00747235	0.769732	-1.94078	0.033837	NA	0.00747235	2.08698	XLOC_004548	Unannotated_TU
XLOC_042547	Chr8	74502269	74523316	4187	EREG|transcript:ENSSSCT00000009817	ENSSSCG00000008962	0.226489	0.0616408	0.0313016	1.11785	0	0.228379	0.146403	0.0317843	0.183476	0.0417206	0.0332059	0.0104291	1.11785	88.5425	0.370107	0.130537	0.0581376	2.32787	0	0.457824	0.284494	0.0713543	0.344235	0.0663075	0.0566837	0.0221099	0.665403	0.354971	0.919869	-1.14502	0.143806	NA	0.0326157	0.96559	0.999976	-1.9391	0.032259	0.210174	0.032259	1.9391	ENSSSCG00000008962	epiregulin [Source:HGNC SymbolAcc:HGNC:3443]
XLOC_051697	GL896307.1	3396	3603	208	-	.	0	10.547	4.20064	19.9109	3.87338	1.80605	2.94706	4.26542	0.217255	0	0	3.35898	19.9109	78.3467	0	22.3353	7.80199	41.4635	8.49218	3.62054	5.72681	9.57565	0.40761	0	0	7.12109	0.40262	0.566815	0.935917	-0.674586	0.401879	NA	-0.552228	0.472981	0.999976	-1.93849	0.0277903	0.1989	0.0277903	1.93849	.
XLOC_041369	Chr7	19253392	19254770	1379	-	.	0	0	0	0.102851	0.701085	0.0247649	0	0.160842	0.0327694	0	0	0.0316655	0.701085	18.1032	0	0	0	0.214182	1.53709	0.0496455	0	0.361083	0.0614815	0	0	0.0671314	1.67236	0.0180174	NA	-0.495907	0.452609	NA	0.68614	0.273946	NA	-1.9382	0.0393671	NA	0.0180174	1.9382	XLOC_041369	Unannotated_TU
XLOC_003205	Chr1	40496893	40497578	686	-	.	0	0.313521	0	0.827004	0.56373	0.59739	0.0687362	0.646652	0	0	0	0.190963	0.827004	10.7324	0	0.663943	0	1.7222	1.23595	1.19757	0.13357	1.4517	0	0	0	0.404843	1.24484	0.0835354	0.918862	-0.519132	0.474567	NA	0.3427	0.64027	NA	-1.93769	0.0307772	NA	0.0307772	1.93769	XLOC_003205	Unannotated_TU
XLOC_011279	Chr13	51229065	51312412	2842	-	.	0	0.030271	0.0307436	0.878335	0.158752	0.0720988	0.0165915	0.14048	0	0.0204884	0.016307	0.0921888	0.878335	47.2227	0	0.0641049	0.0571011	1.82909	0.348054	0.144534	0.032241	0.31537	0	0.0325627	0.0278366	0.195442	2.14873	0.00243628	0.359528	-0.0273246	0.972583	NA	0.441241	0.558572	NA	-1.93724	0.0221936	0.179952	0.00243628	2.14873	XLOC_011279	Unannotated_TU
XLOC_024819	Chr2	154429943	154704328	2689	PPP2R2B|transcript:ENSSSCT00000029561	ENSSSCG00000028976	0.785477	0.76784	1.6084	1.47686	0.695106	1.40972	0.50853	0.329939	1.10914	0.151579	0.172348	0.194868	1.6084	94.5274	1.28355	1.62606	2.98733	3.07549	1.52398	2.82603	0.988189	0.740697	2.08095	0.240908	0.294204	0.413124	-0.202022	0.694427	0.950453	-1.4569	0.0304774	0.750004	-0.367317	0.567473	0.999976	-1.93668	0.000861287	0.0401156	0.000861287	1.93668	ENSSSCG00000028976	serine/threonine-protein phosphatase 2A 55 kDa regulatory subunit B beta isoform [Source:RefSeq peptideAcc:NP_999190]
XLOC_050164	GL894800.1	57403	58533	1042	-	.	0.0413676	0.33025	0.251555	0.544458	0.0927828	0.262194	0.0452524	0.212861	0.0433675	0	0	0.0419067	0.544458	10.7324	0.067599	0.699371	0.467221	1.13381	0.203421	0.525613	0.0879357	0.477864	0.0813656	0	0	0.0888428	0.171424	0.808033	0.972184	-0.7034	0.331222	NA	-0.549611	0.483456	NA	-1.93547	0.0389023	NA	0.0389023	1.93547	XLOC_050164	Unannotated_TU
XLOC_041662	Chr7	53987540	53988754	1215	-	.	0.0354774	0.0354033	0	0	0.689622	0.224861	0	0.0730211	0.0371926	0	0	0	0.689622	15.6894	0.0579738	0.0749737	0	0	1.51196	0.450773	0	0.163929	0.0697802	0	0	0	1.13443	0.110187	NA	-0.400103	0.456118	NA	0.106322	0.875855	NA	-1.93449	0.0386408	NA	0.0386408	1.93449	XLOC_041662	Unannotated_TU
XLOC_007274	Chr11	52520261	52520662	402	-	.	0.536132	0.535013	1.73877	0.776191	2.48513	0.849522	1.05566	0.110349	0.449641	0.144846	0.115285	0.108624	2.48513	18.7066	0.876096	1.133	3.22948	1.61638	5.44851	1.70301	2.0514	0.247728	0.843611	0.230207	0.196795	0.230284	0.122368	0.853323	0.97848	-0.941714	0.241889	NA	-0.395745	0.602548	0.999976	-1.93357	0.0250358	NA	0.0250358	1.93357	XLOC_007274	Unannotated_TU
XLOC_048530	GL893425.2	85398	86862	1465	-	.	0.0882697	0.381703	0.387663	0.232351	0.109988	0.442911	0.0965591	0	0	0.0397461	0	0	0.442911	12.1198	0.144242	0.808334	0.72002	0.483861	0.241143	0.887891	0.187636	0	0	0.0631694	0	0	-0.283561	0.67027	0.9472	-0.123441	0.83199	NA	-1.48694	0.058084	NA	-1.93328	0.0366123	NA	0.0366123	1.93328	XLOC_048530	Unannotated_TU
XLOC_039044	Chr6	146696148	146697864	1345	-	.	0.0320484	0.351796	0.42225	0.548344	1.03029	0.380864	0.17529	0.494725	0	0	0	0.259728	1.03029	25.9479	0.0523704	0.744999	0.784259	1.1419	2.25886	0.763507	0.340628	1.11063	0	0	0	0.550627	0.74798	0.249876	0.918862	-0.562327	0.471956	NA	-0.192782	0.804161	0.999976	-1.93308	0.0235471	0.184669	0.0235471	1.93308	XLOC_039044	Unannotated_TU
XLOC_032424	Chr4	138979826	138980825	1000	-	.	0	0.17206	0.13106	0.170197	0.644531	0.683016	0	0.0443603	0.045189	0	0.0463444	0.0873335	0.683016	12.7577	0	0.364372	0.243422	0.354428	1.4131	1.36922	0	0.0995868	0.0847829	0	0.0791115	0.185148	1.1935	0.0923265	0.918862	0.120558	0.858728	NA	-0.452656	0.536072	NA	-1.93074	0.0292486	NA	0.0292486	1.93074	XLOC_032424	Unannotated_TU
XLOC_047038	Chr9	102788535	102789180	646	-	.	0	0.332934	0.405758	1.00994	0.39909	0.475785	0.145985	0.137338	0.069952	0	0.0717406	0.0675956	1.00994	12.3423	0	0.705054	0.753629	2.10316	0.874983	0.953792	0.283681	0.308318	0.131243	0	0.122464	0.143304	0.681546	0.335287	0.919869	-0.372562	0.621182	NA	-0.393951	0.614675	NA	-1.93069	0.0321967	NA	0.0321967	1.93069	XLOC_047038	Unannotated_TU
XLOC_046643	Chr9	46620256	46623032	2777	-	.	0	1.13075	0.314632	0.367729	0.348144	0.11068	0.169798	0.255587	0.0325452	0.020968	0.0166887	0.0628978	1.13075	63.69	0	2.3946	0.584377	0.765779	0.763287	0.221876	0.329957	0.57378	0.0610608	0.0333249	0.0284881	0.133344	-0.595014	0.393045	0.919869	-1.18515	0.133169	NA	-0.947934	0.215282	0.999976	-1.93028	0.0169089	0.161492	0.0169089	1.93028	XLOC_046643	Unannotated_TU
XLOC_012785	Chr13	107051997	107053358	1362	-	.	0	0.126329	0.0320754	0.229096	0.212951	0.37611	0	0.06514	0.0331784	0	0	0.0641215	0.37611	9.56825	0	0.267527	0.0595747	0.477081	0.466883	0.753977	0	0.146236	0.0622489	0	0	0.135939	1.1363	0.113048	NA	-0.154803	0.800497	NA	-0.15363	0.8301	NA	-1.92476	0.0358321	NA	0.0358321	1.92476	XLOC_012785	Unannotated_TU
XLOC_005683	Chr10	5589829	5590372	544	-	.	0	0	0.0803063	0.208575	1.24404	0.0627772	0	0	0.083068	0	0	0	1.24404	12.6722	0	0	0.149156	0.434348	2.72749	0.125848	0	0	0.155851	0	0	0	1.24813	0.0760983	NA	-0.309901	0.531242	NA	0.0741132	0.885313	NA	-1.92456	0.0400758	NA	0.0400758	1.92456	XLOC_005683	Unannotated_TU
XLOC_003609	Chr1	120114888	120116753	1866	-	.	0	0.23052	0.0936477	0.212823	0.483571	0.201318	0.202157	0.332821	0.121085	0	0.0248362	0.0702038	0.483571	16.8963	0	0.488173	0.173935	0.443193	1.0602	0.403576	0.392836	0.747168	0.227178	0	0.0423963	0.148833	0.784581	0.261303	0.918862	-1.50992	0.0575162	NA	0.713208	0.350383	0.999976	-1.92442	0.0253615	NA	0.0253615	1.92442	XLOC_003609	Unannotated_TU
XLOC_017764	Chr15	43365317	43366614	1298	-	.	0	0	0	0.590053	0.223451	0	0	0	0	0	0	0	0.590053	14.4888	0	0	0	1.22876	0.489903	0	0	0	0	0	0	0	1.46076	0.0351572	NA	NA	NA	NA	NA	NA	NA	-1.92372	0.0397275	NA	NA	NA	XLOC_017764	Unannotated_TU
XLOC_045229	Chr9	3168292	3169239	948	OR10A4|transcript:ENSSSCT00000015952	ENSSSCG00000014602	0	0.317622	0.506912	0.179533	0.373937	0.36024	0.0994789	0	0.0953354	0	0	0.046062	0.506912	9.78408	0	0.672628	0.941506	0.373869	0.819836	0.722164	0.19331	0	0.178867	0	0	0.0976521	-0.026358	0.970381	0.995468	-0.464038	0.478039	NA	-0.710882	0.362808	NA	-1.92267	0.0397553	NA	0.0397553	1.92267	ENSSSCG00000014602	olfactory receptor family 10 subfamily A member 4 [Source:HGNC SymbolAcc:HGNC:15130]
XLOC_029399	Chr3	90876626	90878158	1488	-	.	0.0289684	0	0.0587186	0.438457	0.779675	0.0459016	0	0	0	0	0	0.117384	0.779675	21.7238	0.0473375	0	0.10906	0.913065	1.70939	0.0920176	0	0	0	0	0	0.248855	1.67089	0.0200647	0.832579	0.422599	0.432532	NA	-0.453445	0.40616	NA	-1.92166	0.0356823	NA	0.0200647	1.92166	XLOC_029399	Unannotated_TU
XLOC_034952	Chr5	109579084	109579719	636	-	.	0	0.135267	0	0.802818	0.76006	0.161089	0	0.418494	0	0	0.0728686	0	0.802818	9.65918	0	0.286456	0	1.67183	1.66639	0.32293	0	0.939498	0	0	0.124389	0	1.4437	0.0449939	NA	-0.267111	0.659007	NA	0.280162	0.654569	NA	-1.92165	0.0389005	NA	0.0389005	1.92165	XLOC_034952	Unannotated_TU
XLOC_011224	Chr13	38122985	38125226	1453	-	.	0.889987	2.81241	1.50333	4.72445	3.01639	2.18584	2.46637	0.793784	0.155502	0.0801488	0.095687	1.68296	4.72445	129.862	1.45433	5.95584	2.79218	9.83845	6.61326	4.38189	4.79271	1.78201	0.291751	0.127382	0.163341	3.5679	0.509668	0.309551	0.918862	-0.778308	0.306083	0.990567	-0.427806	0.527827	0.999976	-1.92154	0.00667937	0.111532	0.00667937	1.92154	XLOC_011224	Unannotated_TU
XLOC_047016	Chr9	101511158	101512593	1436	-	.	0	0.239638	0.24338	0.414827	0.291745	0.594547	0.164182	0.278024	0.0314686	0	0.0322733	0.121634	0.594547	15.9471	0	0.507482	0.452037	0.863857	0.639634	1.19187	0.319043	0.624151	0.059041	0	0.0550916	0.257867	0.80452	0.239748	0.918862	-0.728361	0.364649	NA	0.0183126	0.981326	NA	-1.91812	0.0222077	NA	0.0222077	1.91812	XLOC_047016	Unannotated_TU
XLOC_042217	Chr7	131022082	131024925	1579	-	.	0	0.653807	0.193671	0.592835	0.734741	0.324422	0.985465	0.78663	0.286187	0.0737531	0.0293505	0.110619	0.985465	38.6826	0	1.38457	0.359712	1.23455	1.61088	0.650359	1.91498	1.76595	0.536941	0.117217	0.0501023	0.234513	0.519642	0.447803	0.9217	-2.20676	0.002201	0.159846	0.987966	0.179596	0.999976	-1.91809	0.0122971	0.140441	0.002201	2.20676	XLOC_042217	Unannotated_TU
XLOC_002987	Chr1	6552370	6553863	1428	-	.	0.0603712	0.271103	0.0611858	0.417151	0.496488	0.358727	0.231142	0.0310647	0	0	0	0.152895	0.496488	13.2757	0.0986528	0.574116	0.113642	0.868696	1.08852	0.719129	0.449162	0.0697386	0	0	0	0.324139	0.924038	0.167677	0.918862	-0.327446	0.653585	NA	-0.241233	0.758653	NA	-1.91758	0.0272196	NA	0.0272196	1.91758	XLOC_002987	Unannotated_TU
XLOC_032114	Chr4	107665654	107666206	553	-	.	0.233843	0.622279	1.34299	0.769428	1.9231	0.185267	0.0852677	0.882393	0.081716	0	0.0838054	0.157927	1.9231	19.9135	0.382124	1.3178	2.49438	1.6023	4.2163	0.371398	0.165694	1.98093	0.153315	0	0.143059	0.334807	0.0630157	0.926616	0.988686	-0.725923	0.358424	NA	-0.716607	0.350391	0.999976	-1.91699	0.0332656	NA	0.0332656	1.91699	XLOC_032114	Unannotated_TU
XLOC_004376	Chr1	264052447	264054735	1968	-	.	0.021903	0.284144	0.377374	0.533308	0.704137	0.138824	0.191679	0.112704	0	0	0	0.177507	0.704137	25.9479	0.0357917	0.601732	0.70091	1.11059	1.54378	0.278297	0.372476	0.253015	0	0	0	0.376318	0.54964	0.409314	0.919869	-0.376076	0.62515	NA	-0.614786	0.428819	0.999976	-1.91669	0.0275872	0.198202	0.0275872	1.91669	XLOC_004376	Unannotated_TU
XLOC_004130	Chr1	208694349	208696123	1198	-	.	0.107943	0.359057	0	0.520916	0.753208	0.142533	0	0	0	0	0	0.145799	0.753208	16.8963	0.176389	0.760376	0	1.08478	1.65137	0.285731	0	0	0	0	0	0.309096	0.695665	0.327645	0.918862	0.422599	0.432532	NA	-1.2498	0.0884367	NA	-1.91644	0.0331135	NA	0.0331135	1.91644	XLOC_004130	Unannotated_TU
XLOC_017862	Chr15	58149132	58149577	428	-	.	1.71212	0	1.93936	0.397658	4.59304	0	0	0	0.105582	0.136047	0	0	4.59304	36.8098	2.79778	0	3.60204	0.828103	10.07	0	0	0	0.198091	0.216222	0	0	-0.0923775	0.897844	0.983667	0.0642088	0.906058	NA	-1.92316	0.0143276	0.999976	-1.91395	0.0420059	NA	0.0143276	1.92316	XLOC_017862	Unannotated_TU
XLOC_004252	Chr1	231699577	231700588	1012	-	.	0.0425939	0.08501	0.0431686	0.672717	0.127378	0.134983	0.326157	0.701349	0	0	0	0.043149	0.701349	12.8789	0.0696029	0.180026	0.0801785	1.4009	0.279268	0.270597	0.633797	1.57449	0	0	0	0.0914764	1.03127	0.152164	NA	-1.39928	0.0751849	NA	1.13955	0.147091	NA	-1.91344	0.0414612	NA	0.0414612	1.91344	XLOC_004252	Unannotated_TU
XLOC_039144	Chr6	155379298	155380861	1564	-	.	0.0275608	0.0550064	0.0837979	0.489699	0.0824209	0.39304	0	0.113454	0	0	0.029632	0.0558399	0.489699	14.4888	0.0450372	0.116487	0.155641	1.01977	0.180703	0.787916	0	0.254698	0	0	0.0505828	0.118381	1.28216	0.0692364	0.918862	-0.0189095	0.976978	NA	-0.267557	0.717324	NA	-1.91166	0.0321522	NA	0.0321522	1.91166	XLOC_039144	Unannotated_TU
XLOC_021933	Chr18	18774695	18775827	1133	-	.	0.038045	0.379656	0.4627	0.250364	1.1093	0.361703	0.0832357	0.117459	0	0	0	0.192704	1.1093	23.5341	0.0621696	0.803998	0.859389	0.521371	2.43208	0.725096	0.161746	0.26369	0	0	0	0.408536	0.487487	0.472224	0.924958	-0.0661461	0.924489	NA	-1.09223	0.16375	NA	-1.91125	0.0318583	NA	0.0318583	1.91125	XLOC_021933	Unannotated_TU
XLOC_030193	Chr4	99616066	99633840	1836	gene:ENSSSCG00000006431|transcript:ENSSSCT00000007045	ENSSSCG00000006431	0.234777	0.164001	0.190356	0.23175	0.157973	0.204607	0.0513649	0.0483228	0.0246127	0	0	0.0475673	0.234777	14.8663	0.38365	0.347305	0.353554	0.482609	0.346348	0.41017	0.0998137	0.108482	0.0461781	0	0	0.100843	-0.369919	0.569353	0.935917	-0.429389	0.54967	NA	-1.43613	0.0596222	0.999976	-1.91116	0.0371206	NA	0.0371206	1.91116	ENSSSCG00000006431
XLOC_050181	GL894818.2	4782	17608	1763	gene:ENSSSCG00000027821|transcript:ENSSSCT00000032200	ENSSSCG00000027821	0	0.19519	0.173458	0.176987	0.347308	0.116225	0.0802377	0.427751	0.0256319	0	0	0.0495369	0.427751	13.5383	0	0.413355	0.322169	0.368568	0.761454	0.232993	0.15592	0.960281	0.0480902	0	0	0.105019	0.356795	0.613897	0.940123	-1.28194	0.107257	NA	0.267407	0.732777	NA	-1.91029	0.0380315	NA	0.0380315	1.91029	ENSSSCG00000027821
XLOC_004549	Chr1	283907288	283908546	1259	-	.	0.8217	0.204996	0.485793	0.0450615	1.79179	0.325504	0	0.0352346	0.0358927	0.0924989	0.0368105	0.0346837	1.79179	42.2407	1.34274	0.434121	0.902279	0.0938385	3.92839	0.652528	0	0.0790999	0.0673415	0.147011	0.0628368	0.0735299	-0.114226	0.870709	0.980424	0.472635	0.532232	NA	-2.47912	0.00125598	0.295936	-1.90833	0.0325934	0.210945	0.00125598	2.47912	XLOC_004549	Unannotated_TU
XLOC_017702	Chr15	22686999	22688526	1290	-	.	0.367562	0.100035	0.643447	0.813605	0.649527	0.953045	0.109658	0.206327	0	0.045138	0.0718518	0.236951	0.953045	22.9638	0.600635	0.211844	1.1951	1.69429	1.42405	1.91054	0.213091	0.463194	0	0.0717389	0.122654	0.50234	0.471244	0.454224	0.921764	0.153078	0.848902	NA	-1.23097	0.1097	0.999976	-1.9082	0.00814297	0.11909	0.00814297	1.9082	XLOC_017702	Unannotated_TU
XLOC_023518	Chr2	157863848	158044196	1399	-	.	0.092434	0.737928	0.686995	0.790767	1.8889	1.41583	0.77521	0.665881	0	0	0.0331268	0.65547	1.8889	49.482	0.151047	1.56271	1.27598	1.64674	4.14132	2.83827	1.50641	1.49487	0	0	0.0565486	1.3896	0.935732	0.112085	0.918862	-0.646055	0.422123	NA	-0.0316498	0.966535	0.999976	-1.90696	0.0149808	0.153034	0.0149808	1.90696	.
XLOC_041909	Chr7	89415012	89416189	1178	-	.	0	0.182577	0	0.43344	0.382998	0.0289905	0.040028	0.0753146	0	0	0	0.0370686	0.43344	9.65918	0	0.386643	0	0.902618	0.839702	0.0581164	0.0777835	0.169078	0	0	0	0.0785859	0.839213	0.240418	NA	-0.245026	0.67083	NA	-0.155716	0.81773	NA	-1.90631	0.0425015	NA	0.0425015	1.90631	XLOC_041909	Unannotated_TU
XLOC_009829	Chr12	56668895	56669550	656	-	.	0	0	0.599359	0.821583	0.736888	0.468532	0.287518	0.608602	0.275542	0	0	0.199696	0.821583	10.1958	0	0	1.11321	1.71091	1.61558	0.939253	0.558713	1.36628	0.516969	0	0	0.423357	0.789429	0.273267	0.918862	-1.17224	0.143928	NA	0.528037	0.501221	NA	-1.90142	0.03472	NA	0.03472	1.90142	.
XLOC_046638	Chr9	46412333	46412589	257	-	.	1.17407	0.167374	0	1.10374	4.01265	0	0	0	0	0	0	0.16991	4.01265	19.31	1.91855	0.354448	0	2.2985	8.7975	0	0	0	0	0	0	0.360211	0.425942	0.550337	0.934954	0.287543	0.540703	NA	-1.07462	0.130127	NA	-1.90088	0.0434812	NA	0.0434812	1.90088	XLOC_046638	Unannotated_TU
XLOC_052245	GL896540.1	4389	4785	397	-	.	0	0	0	0.428709	0.324701	1.5484	0	0	0	0	0	0.109992	1.5484	11.4819	0	0	0	0.892766	0.711888	3.10403	0	0	0	0	0	0.233184	1.70052	0.016706	NA	0.287543	0.540703	NA	NA	NA	NA	-1.8998	0.0428191	NA	NA	NA	XLOC_052245	Unannotated_TU
XLOC_050165	GL894800.1	59985	61499	1384	-	.	0.0622905	0.777006	0.252524	0.450908	0.419131	0.419482	0.0681402	0.224366	0	0	0	0.157756	0.777006	21.8116	0.101789	1.64547	0.469021	0.938996	0.918922	0.840924	0.132412	0.50369	0	0	0	0.334444	0.00386811	0.995254	0.999223	-0.292747	0.689354	NA	-1.11635	0.150218	0.999976	-1.8997	0.0287171	NA	0.0287171	1.8997	XLOC_050165	Unannotated_TU
XLOC_025719	Chr2	77695561	77696226	666	-	.	0.194167	0.775046	0	0.170368	0.677435	1.17938	0.141601	0.333035	0	0.0874295	0	0.0655657	1.17938	14.6713	0.317289	1.64132	0	0.354783	1.48524	2.36427	0.275162	0.747648	0	0.138954	0	0.139	0.383197	0.592715	0.93956	-0.371332	0.616154	NA	-0.522888	0.502695	NA	-1.89933	0.0364736	NA	0.0364736	1.89933	XLOC_025719	Unannotated_TU
XLOC_016968	Chr15	7946301	8074676	4733	ZEB2|transcript:ENSSSCT00000027524	ENSSSCG00000021343	0.00910734	0.190855	0.0553813	0.137846	0.211076	0.129878	0.0697383	0.0656079	0.0190953	0	0	0.0645822	0.211076	18.7066	0.0148823	0.404174	0.102862	0.287057	0.462773	0.260363	0.135517	0.147287	0.0358263	0	0	0.136915	0.478777	0.469931	0.924958	-0.678163	0.397184	NA	-0.371034	0.625802	0.999976	-1.89733	0.0260749	0.193757	0.0260749	1.89733	ENSSSCG00000021343	zinc finger E-box binding homeobox 2 [Source:HGNC SymbolAcc:HGNC:14881]
XLOC_050717	GL895503.2	14547	31647	2559	-	ENSSSCG00000028988	1.02751	4.79065	2.47541	6.15212	3.18613	4.83102	2.69025	2.54825	2.1014	0.75089	0	1.26274	6.15212	297.825	1.67906	10.1452	4.59766	12.8115	6.98542	9.68461	5.22776	5.72069	3.94262	1.19341	0	2.67702	0.425163	0.387865	0.919869	-1.34652	0.0632879	0.986549	-0.00614542	0.990998	0.999976	-1.89583	0.0126812	0.142167	0.0126812	1.89583	ENSSSCG00000028988
XLOC_044160	Chr8	130243702	130244955	1254	-	.	0.206244	0.377325	0.0348378	0.0452412	0.719572	0.0817005	0	0	1.65765	0	0	0.034822	1.65765	65.8827	0.337025	0.799062	0.0647055	0.0942127	1.57762	0.163783	0	0	3.11006	0	0	0.0738231	-0.0278757	0.969017	0.995456	-0.51234	NA	NA	0.826816	NA	NA	-1.89574	0.0438965	NA	NA	1.89574	XLOC_044160	Unannotated_TU
XLOC_000929	Chr1	224708603	224912673	1658	-	ENSSSCG00000027162;ENSSSCG00000030909;ENSSSCG00000028884;ENSSSCG00000025036;ENSSSCG00000028296	0.129991	1.11559	2.6349	2.03594	4.47051	2.82187	0.227518	0.561862	0.0545102	0.351195	0.363376	0.869121	4.47051	138.791	0.212419	2.36248	4.89389	4.23974	9.80135	5.65692	0.442118	1.26135	0.102271	0.558161	0.620295	1.84255	0.832561	0.16582	0.918862	0.869794	0.208415	0.990567	-1.54868	0.0295222	0.999976	-1.89571	0.000288957	0.0206812	0.000288957	1.89571	ENSSSCG00000027162
XLOC_000929	Chr1	224708603	224912673	1658	-	ENSSSCG00000027162;ENSSSCG00000030909;ENSSSCG00000028884;ENSSSCG00000025036;ENSSSCG00000028296	0.129991	1.11559	2.6349	2.03594	4.47051	2.82187	0.227518	0.561862	0.0545102	0.351195	0.363376	0.869121	4.47051	138.791	0.212419	2.36248	4.89389	4.23974	9.80135	5.65692	0.442118	1.26135	0.102271	0.558161	0.620295	1.84255	0.832561	0.16582	0.918862	0.869794	0.208415	0.990567	-1.54868	0.0295222	0.999976	-1.89571	0.000288957	0.0206812	0.000288957	1.89571	ENSSSCG00000028296
XLOC_000929	Chr1	224708603	224912673	1658	-	ENSSSCG00000027162;ENSSSCG00000030909;ENSSSCG00000028884;ENSSSCG00000025036;ENSSSCG00000028296	0.129991	1.11559	2.6349	2.03594	4.47051	2.82187	0.227518	0.561862	0.0545102	0.351195	0.363376	0.869121	4.47051	138.791	0.212419	2.36248	4.89389	4.23974	9.80135	5.65692	0.442118	1.26135	0.102271	0.558161	0.620295	1.84255	0.832561	0.16582	0.918862	0.869794	0.208415	0.990567	-1.54868	0.0295222	0.999976	-1.89571	0.000288957	0.0206812	0.000288957	1.89571	ENSSSCG00000025036
XLOC_000929	Chr1	224708603	224912673	1658	-	ENSSSCG00000027162;ENSSSCG00000030909;ENSSSCG00000028884;ENSSSCG00000025036;ENSSSCG00000028296	0.129991	1.11559	2.6349	2.03594	4.47051	2.82187	0.227518	0.561862	0.0545102	0.351195	0.363376	0.869121	4.47051	138.791	0.212419	2.36248	4.89389	4.23974	9.80135	5.65692	0.442118	1.26135	0.102271	0.558161	0.620295	1.84255	0.832561	0.16582	0.918862	0.869794	0.208415	0.990567	-1.54868	0.0295222	0.999976	-1.89571	0.000288957	0.0206812	0.000288957	1.89571	ENSSSCG00000030909
XLOC_000929	Chr1	224708603	224912673	1658	-	ENSSSCG00000027162;ENSSSCG00000030909;ENSSSCG00000028884;ENSSSCG00000025036;ENSSSCG00000028296	0.129991	1.11559	2.6349	2.03594	4.47051	2.82187	0.227518	0.561862	0.0545102	0.351195	0.363376	0.869121	4.47051	138.791	0.212419	2.36248	4.89389	4.23974	9.80135	5.65692	0.442118	1.26135	0.102271	0.558161	0.620295	1.84255	0.832561	0.16582	0.918862	0.869794	0.208415	0.990567	-1.54868	0.0295222	0.999976	-1.89571	0.000288957	0.0206812	0.000288957	1.89571	ENSSSCG00000028884
XLOC_003830	Chr1	153528452	153529517	1066	-	.	0	0.161407	0.532764	0.31932	1.39064	0.544619	0.221168	0.291297	0	0	0	0.286742	1.39064	27.7582	0	0.341812	0.989521	0.664968	3.0489	1.09178	0.42978	0.653947	0	0	0	0.607898	0.934556	0.179912	0.918862	-0.353222	0.643255	NA	-0.192746	0.806077	NA	-1.89456	0.0303936	0.205538	0.0303936	1.89456	.
XLOC_050601	GL895312.2	14187	14576	390	-	.	0.77368	0.88236	1.90429	3.05483	0	1.13836	1.08815	0.341233	0	0	0.118832	0	3.05483	22.5381	1.26427	1.86857	3.5369	6.36153	0	2.28204	2.11452	0.766052	0	0	0.20285	0	-0.0831588	0.906675	0.986224	-0.849441	0.258595	NA	-0.819966	0.284126	0.999976	-1.89452	0.0440778	NA	0.0440778	1.89452	XLOC_050601	Unannotated_TU
XLOC_026864	Chr3	48854658	48903288	1961	-	ENSSSCG00000008124	0.0439623	0.679993	0.378721	0.838981	0.542313	0.55728	0.601135	0.70126	0.115219	0.0593861	0.023633	0.222676	0.838981	31.124	0.071839	1.44002	0.703412	1.74714	1.18899	1.11716	1.16814	1.57429	0.216173	0.0943836	0.0403424	0.472076	0.458378	0.456597	0.922341	-1.49153	0.0439871	0.879002	0.316289	0.653155	0.999976	-1.89399	0.00758749	0.116612	0.00758749	1.89399	ENSSSCG00000008124	neuralized E3 ubiquitin protein ligase 3 [Source:HGNC SymbolAcc:HGNC:25162]
XLOC_006029	Chr10	46214305	46214956	652	-	.	0	0	0	0.174026	0.988545	0.0523785	0	0	0.0693082	0	0	0	0.988545	12.0688	0	0	0	0.362401	2.16733	0.105002	0	0	0.130035	0	0	0	1.41437	0.0412556	NA	-0.309901	0.531242	NA	0.327081	0.496345	NA	-1.89386	0.0431972	NA	0.0412556	1.89386	XLOC_006029	Unannotated_TU
XLOC_051749	GL896332.1	28344	28804	448	-	.	0.192433	3.26453	1.85278	3.989	3.16511	1.90574	2.73656	2.97056	0	0	0.103447	1.36459	3.989	33.8071	0.314456	6.91331	3.44123	8.30691	6.93932	3.82037	5.31775	6.66876	0	0	0.176588	2.89294	0.427071	0.49126	0.927081	-1.07758	0.180217	NA	0.0828302	0.913302	0.999976	-1.89351	0.0154831	0.155238	0.0154831	1.89351	XLOC_051749	Unannotated_TU
XLOC_031491	Chr4	7272334	7273701	1368	-	.	0.126038	0.157219	0.223543	1.65884	0.188459	0.449353	0.103406	0.389126	0.132131	0.0425644	0	0.255361	1.65884	42.9297	0.205959	0.332942	0.415194	3.45447	0.413187	0.900804	0.200941	0.873568	0.247903	0.0676485	0	0.541369	1.19871	0.0744752	0.918862	-0.60691	0.450106	NA	0.138769	0.852286	0.999976	-1.89128	0.0271201	0.196646	0.0271201	1.89128	XLOC_031491	Unannotated_TU
XLOC_053008	JH118811.1	205917	207407	1491	-	.	0	0.0865494	0.322302	0.494649	0.626808	0.389379	0	0.357025	0	0	0.0310828	0.175721	0.626808	17.4997	0	0.183286	0.598623	1.03008	1.37424	0.780576	0	0.801503	0	0	0.0530594	0.372532	1.08544	0.113718	0.918862	-0.20381	0.784405	NA	-0.134839	0.859583	NA	-1.89094	0.0197835	0.171044	0.0197835	1.89094	XLOC_053008	Unannotated_TU
XLOC_004856	Chr10	1055380	1066869	917	-	.	0.188026	0.562901	0.285845	0.928012	0.632582	1.1545	0	0	0	0	0	0.380953	1.1545	19.7744	0.307255	1.19206	0.53091	1.93254	1.3869	2.31439	0	0	0	0	0	0.807626	0.778401	0.209443	0.918862	0.480594	0.39433	NA	-2.11376	0.00705759	NA	-1.8898	0.025697	0.19244	0.00705759	2.11376	XLOC_004856	Unannotated_TU
XLOC_019356	Chr16	36118473	36119688	1216	-	.	0.0354482	0.0707484	0.143706	0.83979	0.185515	0.30893	0.310217	0.291844	0.148648	0.0478849	0.0381122	0.0359102	0.83979	19.3184	0.0579261	0.149824	0.26691	1.74882	0.406731	0.619303	0.602822	0.655176	0.278891	0.0761046	0.0650588	0.0761301	1.26298	0.0713694	0.918862	-1.27827	0.109378	NA	0.991705	0.195636	NA	-1.88937	0.0299145	NA	0.0299145	1.88937	XLOC_019356	Unannotated_TU
XLOC_012851	Chr13	125031297	125033377	2081	-	.	0	0	0	0.586136	0.0774305	0	0.0226588	0.0213168	0	0	0	0.0209836	0.586136	23.0747	0	0	0	1.2206	0.169762	0	0.0440312	0.0478552	0	0	0	0.0444854	1.5768	0.0241647	NA	-0.15371	0.774928	NA	0.36614	0.465727	NA	-1.88811	0.0448509	NA	0.0241647	1.88811	XLOC_012851	Unannotated_TU
XLOC_005750	Chr10	13482773	13483208	436	-	.	0	0.59195	0.100199	1.17108	0.443485	0.0783275	0.216298	0	0	0	0	0	1.17108	9.65918	0	1.25357	0.186102	2.43873	0.972315	0.157021	0.420317	0	0	0	0	0	0.49479	0.490625	NA	-0.372918	0.477037	NA	-0.365184	0.599428	NA	-1.88774	0.0439544	NA	0.0439544	1.88774	XLOC_005750	Unannotated_TU
XLOC_034881	Chr5	94013363	94015233	1514	-	.	0	0.36935	0.201986	1.14289	1.02171	0.0902267	0.124579	0.263701	0	0.0384598	0.0306106	0.230736	1.14289	32.7339	0	0.782173	0.375155	2.38002	2.24005	0.180875	0.242085	0.591995	0	0.0611249	0.0522533	0.489163	1.10667	0.113745	0.918862	-0.136913	0.864744	NA	-0.274171	0.727203	NA	-1.88731	0.0230585	0.182953	0.0230585	1.88731	XLOC_034881	Unannotated_TU
XLOC_044126	Chr8	125242177	125244056	1880	-	.	0.458564	0.0228803	0.162663	0.452653	0.137134	0.962762	0.0752442	0.0707878	0.0240367	0.0309724	0.0493026	0.116135	0.962762	33.8078	0.749342	0.0484537	0.30212	0.942628	0.300659	1.93002	0.146217	0.158915	0.0450973	0.0492251	0.0841612	0.246208	0.288689	0.679722	0.948324	0.151442	0.850743	NA	-1.30549	0.0928262	0.999976	-1.88651	0.0188724	0.167421	0.0188724	1.88651	XLOC_044126	Unannotated_TU
XLOC_002524	Chr1	256219518	256478448	16337	PRUNE2|transcript:ENSSSCT00000005813	ENSSSCG00000005278	1.43798	5.7715	4.12612	8.09298	7.15861	7.04881	5.04232	2.37863	1.02344	0.762735	1.18294	2.06613	8.09298	2501.19	2.34981	12.2223	7.66359	16.8533	15.6948	14.1306	9.79836	5.3399	1.92016	1.21223	2.01931	4.38023	0.620532	0.154639	0.918862	-0.831029	0.132862	0.990567	-0.266767	0.64719	0.999976	-1.88513	4.18e-07	0.000172984	4.18e-07	1.88513	ENSSSCG00000005278	prune homolog 2 [Source:HGNC SymbolAcc:HGNC:25209]
XLOC_048203	GL893171.1	389	1111	723	-	.	0	0.11899	0.483393	1.17702	0.0445734	0.236174	0.130437	0.122712	0	0	0	0.0603966	1.17702	16.0986	0	0.251986	0.897822	2.45109	0.0977246	0.473452	0.253469	0.275482	0	0	0	0.128042	0.524747	0.466364	0.924649	-0.364839	0.558383	NA	-0.437847	0.565483	NA	-1.885	0.0451446	NA	0.0451446	1.885	XLOC_048203	Unannotated_TU
XLOC_001310	Chr1	302141722	302207392	4283	CDK9|transcript:ENSSSCT00000006181	ENSSSCG00000005621	0.0201284	0.482074	0.3468	0.635806	0.797575	0.310969	0.209178	0.362506	0.0105508	0.0271903	0.0216411	0.26508	0.797575	63.9645	0.032892	1.02089	0.644124	1.32404	1.74864	0.623391	0.406479	0.813807	0.0197952	0.0432142	0.0369421	0.561972	0.646309	0.296144	0.918862	-0.587405	0.4478	0.990567	-0.357376	0.629146	0.999976	-1.88248	0.00686411	0.112563	0.00686411	1.88248	ENSSSCG00000005621	cell division protein kinase 9 [Source:RefSeq peptideAcc:NP_001159516]
XLOC_025888	Chr2	91981223	91983629	2407	-	.	0.0716328	0.125096	0.0725993	0.447826	0.0803321	0.0567525	0.17631	0.0184297	0.018774	0.0241911	0	0.0181416	0.447826	20.3916	0.117055	0.264915	0.134841	0.932576	0.176124	0.11377	0.34261	0.0413738	0.0352235	0.0384475	0	0.0384604	0.437584	0.53123	0.933955	-0.828268	0.293343	NA	-0.173209	0.824167	NA	-1.88213	0.0397958	NA	0.0397958	1.88213	XLOC_025888	Unannotated_TU
XLOC_015622	Chr14	54332310	54333327	1018	-	.	0.0846857	0.295781	0.214571	1.19818	0.506508	0.201282	0.0463193	0.043576	0	0	0.045525	0.171579	1.19818	23.0747	0.138385	0.626376	0.39853	2.49516	1.11049	0.403504	0.0900088	0.0978259	0	0	0.0777127	0.363749	0.900648	0.185168	0.918862	0.31771	0.651985	NA	-1.1821	0.13166	NA	-1.8808	0.0302618	NA	0.0302618	1.8808	XLOC_015622	Unannotated_TU
XLOC_007411	Chr11	84781566	84782468	903	-	.	0.0954707	0.285814	0.580553	0.251307	0.678078	0.264735	0.208873	0.294753	0.0500432	0.0644829	0	0	0.678078	11.4653	0.156009	0.605269	1.07828	0.523334	1.48665	0.530706	0.405887	0.661706	0.0938903	0.102484	0	0	0.0123165	0.985612	0.99809	-0.858636	0.268758	NA	-0.478415	0.532896	NA	-1.88064	0.0422597	NA	0.0422597	1.88064	XLOC_007411	Unannotated_TU
XLOC_043109	Chr8	69899853	69912439	3582	GNRHR|transcript:ENSSSCT00000009773	ENSSSCG00000008925	0.0240676	0.0240173	0	0.110867	0.089968	0.114408	0	0	0	0	0.0129381	0.0121906	0.114408	7.6546	0.0393289	0.0508615	0	0.230876	0.19725	0.22935	0	0	0	0	0.0220859	0.0258443	1.16004	0.104986	NA	0.392971	0.453166	NA	-0.612566	0.312798	NA	-1.87994	0.0365061	NA	0.0365061	1.87994	ENSSSCG00000008925	gonadotropin releasing hormone receptor [Source:HGNC SymbolAcc:HGNC:4421]
XLOC_050410	GL895077.1	10198	11164	967	-	.	0	0.311381	0.316242	0.440014	1.03312	0.247214	0.0487622	0.137623	0	0	0.047926	0.135471	1.03312	18.7066	0	0.659412	0.587368	0.916309	2.26505	0.495582	0.094756	0.308956	0	0	0.0818113	0.2872	0.767176	0.273555	0.918862	0.0311458	0.965503	NA	-0.703373	0.363563	NA	-1.87924	0.0313692	NA	0.0313692	1.87924	.
XLOC_008087	Chr12	49925046	49983246	4532	-	.	0.0285338	0.151862	0.0963959	0.344251	0.16355	0.188387	0.0520223	0.0195765	0.0697976	0.0385446	0	0.0578113	0.344251	29.5142	0.0466272	0.321599	0.179039	0.716885	0.358575	0.377654	0.101091	0.0439483	0.130953	0.0612598	0	0.122561	0.798261	0.192329	0.918862	-0.359055	0.655072	NA	-0.431905	0.5629	0.999976	-1.87858	0.0151715	0.153981	0.0151715	1.87858	.
XLOC_012885	Chr13	130822293	130822810	518	-	.	0	0.166081	0.337349	0.876177	1.49312	0	0.455145	0.0856377	0	0	0	0.0842988	1.49312	14.4825	0	0.351711	0.626569	1.8246	3.27359	0	0.88445	0.192252	0	0	0	0.178715	0.894768	0.21294	0.918862	-0.575666	0.397206	NA	0.101176	0.893234	NA	-1.87695	0.0461976	NA	0.0461976	1.87695	XLOC_012885	Unannotated_TU
XLOC_050166	GL894800.1	65636	66329	670	-	.	0.257344	0.256806	0.521631	0.889091	0.625291	0.76457	0	0.132419	0	0	0	0.260697	0.889091	11.269	0.420526	0.543839	0.968844	1.85149	1.37092	1.53271	0	0.297274	0	0	0	0.552682	0.517371	0.428972	0.919869	0.126684	0.820354	NA	-1.35261	0.0844755	NA	-1.87659	0.0339322	NA	0.0339322	1.87659	XLOC_050166	Unannotated_TU
XLOC_046821	Chr9	67006515	67007316	802	-	.	0	0.214539	0.163416	1.34404	0.200914	0.383238	0.235177	0.0553121	0	0.0726036	0.057786	0	1.34404	20.3916	0	0.454329	0.303519	2.79889	0.440492	0.768267	0.457003	0.124173	0	0.11539	0.0986428	0	1.18687	0.0964306	0.918862	-0.188957	0.795527	NA	-0.0733905	0.922527	NA	-1.8758	0.0381485	NA	0.0381485	1.8758	XLOC_046821	Unannotated_TU
XLOC_043742	Chr8	47877185	47878853	1669	-	.	0	0.180411	0.235578	0.271935	0.482723	0.306927	0.0847568	0.026579	0	0	0	0.130817	0.482723	15.086	0	0.382056	0.437547	0.566292	1.05834	0.615289	0.164702	0.0596685	0	0	0	0.277334	0.746601	0.276341	0.918862	-0.0245926	0.971383	NA	-0.718307	0.355698	NA	-1.87557	0.0319618	NA	0.0319618	1.87557	XLOC_043742	Unannotated_TU
XLOC_004345	Chr1	254948840	254951478	2626	-	.	0.0164147	0.196565	0.415905	1.25304	0.711782	0.5332	0.323212	0.506782	0	0.0443473	0.0176483	0.382458	1.25304	62.2481	0.0268234	0.416267	0.772474	2.6094	1.56054	1.06889	0.628074	1.1377	0	0.0704822	0.0301263	0.810817	1.33567	0.032244	0.918862	-0.540763	0.497427	NA	0.232641	0.762514	0.999976	-1.87467	0.00909543	0.125202	0.00909543	1.87467	XLOC_004345	Unannotated_TU
XLOC_050648	GL895401.1	10210	11118	909	-	.	0	0.283928	0.14418	0.249648	0.992677	0.713823	0.0518735	0	0.0497128	0.0640573	0.0509839	0.0960765	0.992677	16.8963	0	0.601274	0.267791	0.51988	2.17639	1.43098	0.100802	0	0.0932706	0.101808	0.0870314	0.203684	1.18557	0.0912622	0.918862	0.321095	0.668116	NA	-0.546442	0.464608	NA	-1.87437	0.026493	NA	0.026493	1.87437	XLOC_050648	Unannotated_TU
XLOC_025537	Chr2	66866430	66867239	810	-	.	0	0.265525	0.107868	0.735421	0.119358	0.252969	0	0.438127	0.0557889	0	0	0.0539096	0.735421	11.269	0	0.562303	0.200347	1.53148	0.261685	0.507119	0	0.983573	0.10467	0	0	0.114289	0.69019	0.338241	NA	-0.675052	0.335357	NA	0.141248	0.853209	NA	-1.87428	0.0458781	NA	0.0458781	1.87428	XLOC_025537	Unannotated_TU
XLOC_025899	Chr2	92669756	92670745	990	-	.	0	0.304147	0.132384	1.26072	0.423177	0.0344958	0.238147	0.358467	0	0	0.0468125	0.0882157	1.26072	23.6113	0	0.644092	0.245881	2.62539	0.927792	0.0691526	0.462773	0.804742	0	0	0.0799106	0.187019	0.929559	0.196515	0.918862	-0.718242	0.359287	NA	0.215976	0.782641	NA	-1.87395	0.0409398	NA	0.0409398	1.87395	XLOC_025899	Unannotated_TU
XLOC_006854	Chr11	75243805	75245858	1103	-	.	0	0.467979	0.0396071	0.154304	1.05182	0.681158	0	0	0.204846	0.0527906	0.0420167	0.118767	1.05182	21.7238	0	0.991039	0.0735636	0.321331	2.30605	1.3655	0	0	0.384329	0.0839013	0.071724	0.251788	0.952904	0.182177	0.918862	-0.0769953	0.91912	NA	-0.213766	0.774186	NA	-1.87364	0.0263738	0.1947	0.0263738	1.87364	XLOC_006854	Unannotated_TU
XLOC_047014	Chr9	101507632	101509514	1839	-	.	0.0937576	0.374247	0.308823	0.493594	0.806102	0.538539	0.358968	0.313586	0.0245726	0	0.0504017	0.237448	0.806102	27.7582	0.15321	0.792544	0.573588	1.02789	1.76733	1.07959	0.697556	0.703985	0.0461027	0	0.0860376	0.503394	0.738447	0.207307	0.918862	-0.738626	0.355713	NA	-0.111523	0.878592	0.999976	-1.87316	0.013336	0.145275	0.013336	1.87316	XLOC_047014	Unannotated_TU
XLOC_026274	Chr2	156050796	156052425	1630	-	.	0.0528896	0.395844	0.241215	0.765715	0.830377	0.251417	0.318211	0.299364	0.16634	0	0	0.267894	0.830377	25.3444	0.0864272	0.838279	0.448016	1.59456	1.82056	0.504008	0.618355	0.672058	0.312084	0	0	0.56794	0.843327	0.187355	0.918862	-0.992162	0.216298	NA	0.227418	0.750143	0.999976	-1.87246	0.0284325	0.200904	0.0284325	1.87246	XLOC_026274	Unannotated_TU
XLOC_047989	GL892949.2	24896	57523	2555	SNORD123|transcript:ENSSSCT00000030227	.	0.0168709	0.117849	0.0854924	0	0.416233	0.0400988	0	0	0	0	0	0	0.416233	19.9135	0.0275687	0.24957	0.158788	0	0.912568	0.0803849	0	0	0	0	0	0	0.374215	0.603428	0.939805	NA	NA	NA	-1.44163	0.0563617	NA	-1.87198	0.044681	NA	NA	NA	XLOC_047989	Unannotated_TU
XLOC_047259	Chr9	137666661	137671342	2039	-	.	0.0422806	1.87756	0.107128	1.65551	1.70695	0.267981	0.786269	0.47863	0	0.0571143	0.045458	0.513979	1.87756	77.6494	0.0690909	3.97611	0.198972	3.44752	3.74239	0.537213	1.5279	1.0745	0	0.0907731	0.0775984	1.08964	0.431818	0.532895	0.933955	-0.676446	0.393142	0.990567	-0.317425	0.6835	0.999976	-1.87056	0.0129487	0.143501	0.0129487	1.87056	XLOC_047259	Unannotated_TU
XLOC_032181	Chr4	111051053	111051839	787	-	.	0	0.109314	0.111021	0.216261	0.696126	0.47733	0.0599149	0	0	0	0	0.11097	0.696126	10.2585	0	0.231494	0.206203	0.450353	1.52622	0.95689	0.116428	0	0	0	0	0.235258	1.24691	0.0824964	NA	0.0660858	0.902159	NA	-0.311739	0.621317	NA	-1.86983	0.0427287	NA	0.0427287	1.86983	XLOC_032181	Unannotated_TU
XLOC_015004	Chr14	116329645	116369399	3495	gene:ENSSSCG00000010491|transcript:ENSSSCT00000011479	ENSSSCG00000010491	3.34234	1.27999	2.12496	2.16703	2.43428	2.97048	0.634104	1.26925	0.478395	0.199925	0.198903	1.09948	3.34234	402.876	5.46173	2.71064	3.94676	4.51275	5.33702	5.95484	1.23221	2.84941	0.897559	0.317745	0.339534	2.33091	-0.409725	0.453256	0.921764	-0.595429	0.308418	0.990567	-1.47763	0.014109	0.999976	-1.86698	0.000345346	0.0235433	0.000345346	1.86698	ENSSSCG00000010491
XLOC_002841	Chr1	307202692	307268119	5414	SARDH|transcript:ENSSSCT00000006311	ENSSSCG00000005740	0.183121	0.659447	0.887612	0.843547	0.410719	2.05636	0.365797	0.254003	0.742855	0.0860407	0.0599207	0.459735	2.05636	207.95	0.299238	1.39651	1.64859	1.75665	0.900478	4.12233	0.710827	0.570223	1.39374	0.136746	0.102287	0.974645	0.541831	0.34265	0.919869	-1.16502	0.0811843	0.990567	0.0125878	0.984239	0.999976	-1.86627	0.0047258	0.095782	0.0047258	1.86627	ENSSSCG00000005740	sarcosine dehydrogenase [Source:HGNC SymbolAcc:HGNC:10536]
XLOC_006380	Chr11	13994415	14277434	10815	FREM2|transcript:ENSSSCT00000010261	ENSSSCG00000009364	0.111599	0.970473	1.0341	2.04845	0.581061	0.151571	1.56523	0.816246	0.25488	0.0969122	0.0728484	0.274558	2.04845	420.82	0.182364	2.05517	1.92067	4.26581	1.27394	0.30385	3.04159	1.83243	0.478202	0.154025	0.124355	0.582066	0.145521	0.819826	0.973795	-2.10092	0.000464615	0.0586085	0.371971	0.563387	0.999976	-1.86622	0.00733513	0.115142	0.000464615	2.10092	ENSSSCG00000009364	FRAS1 related extracellular matrix protein 2 [Source:HGNC SymbolAcc:HGNC:25396]
XLOC_026405	Chr3	4537673	4541270	1812	SLC29A4|transcript:ENSSSCT00000025333	ENSSSCG00000027768	0.0475773	0.0949559	0.120548	0.641841	0.195636	0.546563	0.0260226	0.146888	0.224449	0.0642694	0.0511528	0.0481973	0.641841	22.0015	0.0777463	0.201088	0.223898	1.3366	0.428921	1.09568	0.0505679	0.329757	0.421107	0.102145	0.0873196	0.102179	1.4149	0.0318293	0.918862	-0.618514	0.439844	NA	0.467115	0.545633	NA	-1.86544	0.0181716	0.164999	0.0181716	1.86544	ENSSSCG00000027768
XLOC_012274	Chr13	35057146	35059976	2758	-	.	0.0468873	0.327526	0.681119	0.586249	0.841302	0.978213	0.32484	0.723791	0.0163847	0.0422249	0.0168036	0.379986	0.978213	50.3928	0.0766187	0.693602	1.26507	1.22084	1.84451	1.961	0.631237	1.62487	0.0307407	0.0671089	0.0286844	0.805576	0.759565	0.201733	0.918862	-0.807189	0.301247	0.990567	-0.0255409	0.97236	0.999976	-1.86437	0.00815186	0.11909	0.00815186	1.86437	XLOC_012274	Unannotated_TU
XLOC_053262	JH118973.1	35486	81614	3160	gene:ENSSSCG00000022213|transcript:ENSSSCT00000024513	ENSSSCG00000022213	0.0136408	0.258635	0.359447	0.260323	0.214164	0.399867	0.208906	0.393066	0.0143003	0.0368532	0.0439979	0.0276372	0.399867	23.6017	0.0222905	0.547711	0.667613	0.542111	0.469542	0.801602	0.405951	0.882414	0.02683	0.0585716	0.0751059	0.0585912	0.199808	0.756437	0.962647	-1.22138	0.118779	NA	-0.0238383	0.974656	0.999976	-1.86214	0.0134435	0.145823	0.0134435	1.86214	ENSSSCG00000022213
XLOC_043722	Chr8	44349537	44350324	788	-	.	0	0	0.332639	0.32398	0.73614	0.216693	0	0.281474	0	0	0.0588127	0	0.73614	10.8619	0	0	0.617822	0.674673	1.61394	0.434398	0	0.631896	0	0	0.100395	0	0.794148	0.26995	NA	-0.212032	0.717439	NA	-0.0946526	0.886884	NA	-1.86185	0.0454658	NA	0.0454658	1.86185	XLOC_043722	Unannotated_TU
XLOC_039067	Chr6	148630123	148630645	523	-	.	0	2.22066	0.250593	1.57289	0.739424	1.50185	0	0	0.0864034	0	0	0.500957	2.22066	23.5566	0	4.7027	0.465434	3.27547	1.62115	3.01072	0	0	0.162109	0	0	1.06204	0.283596	0.687408	0.948353	0.27	0.650315	NA	-1.46144	0.0595868	NA	-1.86117	0.0320459	NA	0.0320459	1.86117	.
XLOC_047700	GL892673.2	11920	12629	710	-	.	0.0607113	2.60514	0.246122	0.119857	0.317727	1.44299	0.132825	0	0.254586	0	0.0652738	0.0615025	2.60514	37.516	0.0992086	5.5169	0.457131	0.249597	0.696598	2.89272	0.25811	0	0.47765	0	0.111425	0.130386	-0.459301	0.519629	0.931337	-0.513627	0.491502	NA	-1.22642	NA	NA	-1.86067	0.0433951	NA	NA	1.86067	XLOC_047700	Unannotated_TU
XLOC_031759	Chr4	67802509	67803544	1036	-	.	0.166429	0.290642	0.506023	0.876177	0.342174	0.16482	0.0455145	0.471007	0.0436187	0	0.044734	0.0842988	0.876177	17.1719	0.271962	0.615493	0.939854	1.8246	0.750197	0.330411	0.088445	1.05739	0.0818368	0	0.0763625	0.178715	0.124029	0.853582	0.978553	-0.725923	0.358424	NA	-0.577046	0.452496	0.999976	-1.85909	0.0376586	NA	0.0376586	1.85909	XLOC_031759	Unannotated_TU
XLOC_016956	Chr15	2730359	2901565	7169	KIF5C|transcript:ENSSSCT00000023118	ENSSSCG00000022919	0.0721524	0.204005	0.274222	0.237408	0.16183	0.104801	0.0591961	0.061878	0.0126068	0.0081222	0	0.0730927	0.274222	40.0258	0.117905	0.432022	0.509322	0.49439	0.354802	0.210091	0.115032	0.138913	0.0236527	0.0129088	0	0.154957	-0.351775	0.523862	0.931952	-0.474088	0.554644	NA	-1.54722	0.019661	0.999976	-1.85815	0.0188615	0.167421	0.0188615	1.85815	ENSSSCG00000022919	kinesin family member 5C [Source:HGNC SymbolAcc:HGNC:6325]
XLOC_014625	Chr14	47733367	47735215	1603	-	.	0	0.161004	0	0.0530872	0.0804156	0.276956	0	0	0.0281902	0	0	0	0.276956	8.29249	0	0.34096	0	0.110552	0.176307	0.555205	0	0	0.0528902	0	0	0	0.468041	0.509499	NA	-0.309901	0.531242	NA	-0.343988	0.583845	NA	-1.85731	0.0474751	NA	0.0474751	1.85731	XLOC_014625	Unannotated_TU
XLOC_048134	GL893107.2	17054	18031	978	-	.	0	0.175931	0.0446694	0.174026	0.527224	0.034919	0	0	0	0	0	0	0.527224	9.65502	0	0.372569	0.0829659	0.362401	1.15591	0.0700011	0	0	0	0	0	0	0.657996	0.358376	NA	NA	NA	NA	-0.565442	0.338137	NA	-1.85651	0.0473546	NA	NA	NA	XLOC_048134	Unannotated_TU
XLOC_051136	GL896133.1	80719	82276	1558	-	.	0	0.193264	0.0560804	0.600825	0.661906	0.241116	0.211856	0.256253	0.0290045	0	0.0594922	0.140137	0.661906	19.31	0	0.409275	0.10416	1.25119	1.45119	0.483358	0.411684	0.575277	0.0544178	0	0.101555	0.297093	1.48578	0.0317018	0.918862	-0.622004	0.439533	NA	0.555203	0.479582	NA	-1.85589	0.022112	0.179649	0.022112	1.85589	XLOC_051136	Unannotated_TU
XLOC_041657	Chr7	53618582	53619309	728	-	.	0.236841	0	0.0600091	0.194823	1.01815	0.0938209	0.129541	0	0	0	0	0.0599818	1.01815	13.8791	0.387023	0	0.111457	0.40571	2.23223	0.18808	0.251728	0	0	0	0	0.127162	0.601862	0.402731	NA	-0.180073	0.739422	NA	-0.409762	0.559468	NA	-1.85571	0.0484514	NA	0.0484514	1.85571	XLOC_041657	Unannotated_TU
XLOC_048493	GL893404.2	5623	6145	523	-	.	0	0	0.167062	0	1.23237	0.652979	0.0901587	0.084819	0	0	0	0	1.23237	12.0688	0	0	0.310289	0	2.70191	1.30901	0.175199	0.190414	0	0	0	0	1.06155	0.12846	NA	-0.359135	0.487874	NA	0.0201377	0.97289	NA	-1.85492	0.0468364	NA	0.0468364	1.85492	XLOC_048493	Unannotated_TU
XLOC_013268	Chr13	202787447	202788680	1234	-	.	0.0698623	0.209149	0.0354025	0.505719	0.339502	0.110699	0.114635	0.143794	0.0732398	0	0.0375562	0.0353864	0.505719	11.8057	0.114162	0.442916	0.0657542	1.05314	0.744339	0.221916	0.222761	0.32281	0.137412	0	0.0641098	0.0750196	0.71842	0.310133	0.918862	-0.765732	0.332249	NA	0.0445915	0.95466	NA	-1.85469	0.0415058	NA	0.0415058	1.85469	XLOC_013268	Unannotated_TU
XLOC_013200	Chr13	178719652	178720612	961	-	.	0.0448544	0.805693	0.136379	0.295174	0.268275	0.426441	0.0490666	0.323124	0	0	0.0482252	0	0.805693	15.7044	0.0732967	1.70622	0.253301	0.614686	0.588178	0.854873	0.0953476	0.725398	0	0	0.0823221	0	-0.136895	0.845011	0.977828	-0.485535	0.483387	NA	-0.736001	0.349048	NA	-1.85429	0.0458228	NA	0.0458228	1.85429	XLOC_013200	Unannotated_TU
XLOC_018461	Chr15	145378303	145380903	2312	-	.	0.0372881	0.0930256	0.64245	0.785225	0.738758	0.13294	0.0611847	0.019187	0.117272	0	0	0.245531	0.785225	34.3438	0.0609326	0.197	1.19325	1.63519	1.61968	0.266501	0.118896	0.0430739	0.220025	0	0	0.520529	0.588188	0.385685	0.919869	-0.125433	0.874054	NA	-0.915493	0.235385	0.999976	-1.85389	0.0321425	0.209808	0.0321425	1.85389	XLOC_018461	Unannotated_TU
XLOC_025502	Chr2	63505576	63506539	959	-	.	0.0449479	0.717665	1.0933	1.15358	0.705691	1.6381	0.0983379	1.01765	0.188484	0	0	0.546404	1.6381	29.3426	0.0734496	1.5198	2.03063	2.40228	1.54719	3.28385	0.191093	2.28458	0.353631	0	0	1.15838	0.521406	0.41627	0.919869	-0.683601	0.395295	NA	-0.32206	0.669194	0.999976	-1.85378	0.0270686	0.196587	0.0270686	1.85378	XLOC_025502	Unannotated_TU
XLOC_041504	Chr7	34345855	34346443	589	-	.	0	0.0730306	0.222513	0.57792	1.09428	0.521829	0.0800561	0.150629	0	0	0	0.222411	1.09428	12.0688	0	0.154657	0.41328	1.20349	2.39915	1.04609	0.155567	0.338155	0	0	0	0.471515	1.4144	0.0478709	0.918862	-0.0408506	0.947978	NA	-0.0979601	0.888779	NA	-1.85353	0.0406278	NA	0.0406278	1.85353	.
XLOC_048931	GL893762.1	52021	54664	1698	-	.	0	0.177329	0.283011	0.167057	0.132854	0.0603371	0.0277697	0.130625	0	0	0	0	0.283011	9.78408	0	0.375531	0.525646	0.347888	0.291275	0.120956	0.0539629	0.293247	0	0	0	0	-0.29699	0.678563	NA	-0.550347	0.359864	NA	-0.692862	0.375234	NA	-1.85328	0.0480645	NA	0.0480645	1.85328	XLOC_048931	Unannotated_TU
XLOC_037489	Chr6	140248872	140253789	640	gene:ENSSSCG00000022526|transcript:ENSSSCT00000027099	ENSSSCG00000022526	0.40411	0.067211	0.0682604	0.3989	0.402832	0.693688	0	0.207939	0.564862	0	0.0724131	0	0.693688	11.4579	0.660358	0.142333	0.126782	0.830691	0.883186	1.39062	0	0.466813	1.05979	0	0.123612	0	0.396178	0.579394	0.938186	-0.881584	0.242854	NA	0.190394	0.808121	NA	-1.85324	0.0460323	NA	0.0460323	1.85324	ENSSSCG00000022526
XLOC_041114	Chr7	121670958	121796871	1621	PRIMA1|transcript:ENSSSCT00000002736	ENSSSCG00000002464	0.0531833	0.981836	0.350355	0.839963	0.318091	0.779506	0.319977	0.191562	0	0.0718422	0.02859	0.188567	0.981836	32.2812	0.086907	2.07924	0.650727	1.74918	0.697396	1.56265	0.621788	0.430048	0	0.11418	0.0488042	0.399765	0.205523	0.750153	0.961066	-0.382457	0.634431	NA	-0.813289	0.288637	0.999976	-1.85271	0.013489	0.146122	0.013489	1.85271	ENSSSCG00000002464	proline rich membrane anchor 1 [Source:HGNC SymbolAcc:HGNC:18319]
XLOC_032598	Chr5	8367701	8375542	2213	TEX33|transcript:ENSSSCT00000000138	ENSSSCG00000000132	0.973905	1.30231	0.394818	0.57681	3.23285	1.31171	0.0213073	0	0.0204198	0	0.188477	0.670886	3.23285	133.963	1.59146	2.7579	0.733309	1.20118	7.08784	2.62955	0.0414049	0	0.0383113	0	0.321737	1.42229	0.306676	0.613174	0.940123	1.78683	0.0264068	NA	-3.72405	2.45e-07	0.000487805	-1.85192	0.0149973	0.153034	2.45e-07	3.72405	ENSSSCG00000000132	testis expressed 33 [Source:HGNC SymbolAcc:HGNC:28568]
XLOC_020586	Chr17	1228507	1229073	567	-	.	0.684207	0	1.38688	0.400229	0.284185	0.361384	0.0831623	0	0.318793	0	0	0	1.38688	16.0103	1.11807	0	2.57589	0.833458	0.623059	0.724456	0.161603	0	0.598116	0	0	0	-0.838675	0.239821	0.918862	-0.663093	0.299501	NA	-0.958304	0.222052	0.999976	-1.8518	0.0483023	NA	0.0483023	1.8518	XLOC_020586	Unannotated_TU
XLOC_018045	Chr15	88847969	88849468	1500	-	.	0.0862101	0	0	0.245841	0.386719	0	0	0	0	0	0	0	0.386719	10.8619	0.140876	0	0	0.511952	0.847859	0	0	0	0	0	0	0	0.673293	0.333675	NA	NA	NA	NA	-0.459562	0.400655	NA	-1.85132	0.0473024	NA	NA	NA	XLOC_018045	Unannotated_TU
XLOC_044965	Chr9	112582588	112599255	11187	-	.	0.00770627	0.161494	0.148395	0.337241	0.169962	0.125162	0.0758697	0.206198	0.00403942	0	0.0041427	0.109294	0.337241	71.3706	0.0125929	0.341996	0.275619	0.702287	0.372633	0.250908	0.147432	0.462904	0.0075787	0	0.00707174	0.231704	0.612501	0.32437	0.918862	-0.820551	0.304474	0.990567	-0.128138	0.863154	0.999976	-1.8496	0.0203158	0.172938	0.0203158	1.8496	.
XLOC_049141	GL893950.2	14211	15909	1631	-	.	0	0.0263734	0	0.226095	0.691557	0.0418771	0.057821	0.271982	0.0831189	0	0.0284147	0.053546	0.691557	21.1204	0	0.055851	0	0.470832	1.5162	0.0839499	0.112359	0.610587	0.155947	0	0.0485049	0.113518	1.88178	0.00901913	0.643333	-0.97439	0.22503	NA	1.43645	0.0649244	NA	-1.84947	0.0421162	NA	0.00901913	1.88178	XLOC_049141	Unannotated_TU
XLOC_053314	JH118989.1	2829	4185	738	gene:ENSSSCG00000028792|transcript:ENSSSCT00000025173	ENSSSCG00000028792	0.175224	0.349716	0.236784	0	0.917016	0.416473	0.255572	0.120218	0.122463	0	0	0	0.917016	12.6722	0.286334	0.740594	0.439787	0	2.01051	0.834892	0.496634	0.269883	0.229764	0	0	0	0.208909	0.771641	0.966809	-1.07965	0.141504	NA	-0.316177	0.683735	NA	-1.84662	0.0477414	NA	0.0477414	1.84662	ENSSSCG00000028792
XLOC_031457	Chr4	1505215	1512555	3426	-	.	0.0754904	1.40621	0.306036	2.98897	0.498543	0.0398725	3.15179	0.3496	0.01319	0.0169959	0	0.471591	3.15179	268.434	0.123359	2.97794	0.568411	6.22439	1.09303	0.0799312	6.12465	0.784834	0.0247469	0.027012	0	0.999779	0.494485	0.480325	0.926188	-1.69311	0.034735	0.793058	0.715921	0.351531	0.999976	-1.84624	0.0392024	0.227912	0.034735	1.84624	XLOC_031457	Unannotated_TU
XLOC_025169	Chr2	16184442	16186825	2011	-	.	0.0214346	0.128339	0.391029	0.606538	0.673056	0.543424	0.257923	0.0882354	0	0.0289548	0.0691364	0.195426	0.673056	25.3444	0.0350264	0.271784	0.726272	1.26309	1.47564	1.08939	0.501203	0.198084	0	0.0460185	0.118018	0.414305	1.11314	0.0798755	0.918862	-0.113115	0.888169	NA	-0.286196	0.714523	0.999976	-1.84609	0.00724503	0.114671	0.00724503	1.84609	XLOC_025169	Unannotated_TU
XLOC_034595	Chr5	63680480	63681173	694	-	.	0.124222	0.123963	0	0.204368	0.789411	0.0492086	0	0	0	0	0	0	0.789411	10.2585	0.202992	0.262516	0	0.425586	1.73074	0.0986471	0	0	0	0	0	0	0.632932	0.376926	NA	NA	NA	NA	-0.612566	0.312798	NA	-1.84481	0.0486426	NA	NA	NA	XLOC_034595	Unannotated_TU
XLOC_020435	Chr17	49186537	49203796	6340	-	.	0	0.0271388	0.0413438	0.0581642	0.0152492	0.0592522	0.0669365	0.0349845	0.035638	0	0	0.0068875	0.0669365	10.5498	0	0.0574719	0.0767893	0.121124	0.0334329	0.118781	0.130073	0.0785385	0.0668635	0	0	0.0146016	0.407787	0.570343	NA	-1.73728	0.0306847	NA	0.726763	0.348542	NA	-1.84478	0.0492944	NA	0.0306847	1.84478	.
XLOC_013939	Chr14	78706967	78872008	3185	COL13A1|transcript:ENSSSCT00000011226	ENSSSCG00000010256	0.338344	0.472693	0.246895	0.730308	0.768985	0.461063	0.236875	0.320341	1.17761	0.0365639	0.130958	0.137101	1.17761	118.875	0.55289	1.00102	0.458566	1.52083	1.68596	0.924279	0.460303	0.719151	2.20941	0.0581119	0.223549	0.290657	0.341286	0.52463	0.931983	-1.8673	0.00913512	0.396371	0.696663	0.308966	0.999976	-1.8447	0.00324194	0.0807374	0.00324194	1.8673	ENSSSCG00000010256	collagen type XIII alpha 1 chain [Source:HGNC SymbolAcc:HGNC:2190]
XLOC_000144	Chr1	30637620	30639787	1156	gene:ENSSSCG00000004159|transcript:ENSSSCT00000004598	ENSSSCG00000004159	0	0	0.0377912	0.0736148	0.223021	0.236338	0	0	0	0	0	0	0.236338	5.10307	0	0	0.0701909	0.153299	0.488961	0.473779	0	0	0	0	0	0	1.15752	0.10048	NA	NA	NA	NA	-0.279317	0.543102	NA	-1.84413	0.0490966	NA	NA	NA	ENSSSCG00000004159	solute carrier family 35 member D3 [Source:HGNC SymbolAcc:HGNC:15621]
XLOC_018222	Chr15	106512401	106513196	796	-	.	0	0.162117	0.548827	0.819628	0.364371	0.42903	0.177712	0.501561	0	0	0	0.164573	0.819628	12.3423	0	0.343315	1.01936	1.70684	0.798862	0.860064	0.345335	1.12598	0	0	0	0.348898	0.582197	0.411256	0.919869	-0.625226	0.402205	NA	-0.0480015	0.951079	NA	-1.84392	0.0419558	NA	0.0419558	1.84392	.
XLOC_014222	Chr14	135763081	135770350	965	-	.	0.0446684	1.11438	1.99193	1.61673	1.76996	0.530841	0.586359	0.229846	0.0936559	0	0.0480253	0.588257	1.99193	39.1363	0.0729929	2.35992	3.69968	3.36676	3.88053	1.06416	1.13943	0.515994	0.175716	0	0.0819809	1.24711	0.0982604	0.88128	0.980874	-0.415929	0.604871	NA	-1.02428	0.171578	0.999976	-1.84361	0.0221573	0.179778	0.0221573	1.84361	.
XLOC_030671	Chr4	21129676	21158444	2130	\TNFRSF11B|transcript:ENSSSCT00000006590,TNFRSF11B|transcript:ENSSSCT00000032999\""	ENSSSCG00000020707	0.0404742	0.383702	0.369183	1.01213	0.469025	0.352731	0.309926	0.124959	0	0.136686	0.0435159	0.0410017	1.01213	40.7832	0.0661391	0.812567	0.685696	2.10771	1.02831	0.70711	0.602256	0.280526	0	0.217237	0.0742831	0.0869241	0.736169	0.238356	0.918862	-0.280608	0.727098	NA	-0.459558	0.54963	0.999976	-1.84317	0.0152068	0.153981	0.0152068	1.84317	ENSSSCG00000020707
XLOC_006949	Chr11	204805	207340	2536	-	.	0.424931	1.7301	0.740743	1.20803	1.48679	1.91223	0.353276	0.612228	0.071276	0.160724	0.091373	0.619875	1.91223	90.5795	0.694382	3.66384	1.37581	2.51566	3.25971	3.83339	0.686495	1.37442	0.133727	0.255442	0.155977	1.31414	0.304209	0.54868	0.934782	-0.132137	0.850736	0.992086	-1.22053	0.0559587	0.999976	-1.84265	0.00124884	0.0507056	0.00124884	1.84265	XLOC_006949	Unannotated_TU
XLOC_043946	Chr8	88108811	88111606	2430	-	.	0.0532161	0.31863	0.503385	0.28016	0.822241	0.66053	0.0582136	0.730211	0.0743851	0.0239622	0	0.269548	0.822241	37.4132	0.0869607	0.674763	0.934954	0.583421	1.80272	1.32414	0.113122	1.63929	0.13956	0.0380836	0	0.571445	0.58582	0.338823	0.919869	-0.877272	0.272522	NA	-0.078927	0.914585	0.999976	-1.84237	0.0208886	0.174394	0.0208886	1.84237	XLOC_043946	Unannotated_TU
XLOC_003243	Chr1	44460078	44460782	705	-	.	0	0.671157	0.185901	1.44849	0.594249	0.871935	0.601953	1.57306	0.0640978	0.082593	0	0.309693	1.57306	19.9092	0	1.42131	0.34528	3.01641	1.30286	1.74794	1.16973	3.53145	0.120259	0.131267	0	0.656554	0.989831	0.153868	0.918862	-1.26458	0.11477	NA	0.775102	0.319464	0.999976	-1.84214	0.0272428	0.197062	0.0272428	1.84214	.
XLOC_051945	GL896399.1	15858	16847	990	-	.	0.217702	0.651743	0.397151	1.00285	1.13932	0.0689915	2.09569	5.06335	0	0	0.0936251	0.132324	5.06335	89.9897	0.355748	1.3802	0.737643	2.08838	2.4979	0.138305	4.0724	11.367	0	0	0.159821	0.280528	0.306446	0.65135	0.946102	-2.47372	0.00182971	0.143025	1.46231	0.051972	0.999976	-1.84091	0.036947	0.22216	0.00182971	2.47372	XLOC_051945	Unannotated_TU
XLOC_009165	Chr12	5841580	5841870	271	-	.	0.318118	2.38091	0.806026	1.25607	2.49726	0.378053	0.347993	0	0	0	0	0.322264	2.49726	13.087	0.519839	5.04205	1.49706	2.61571	5.4751	0.757872	0.676229	0	0	0	0	0.683204	-0.0239047	0.97256	0.995627	-0.0694184	0.899574	NA	-1.3762	0.0796469	NA	-1.83839	0.0477651	NA	0.0477651	1.83839	XLOC_009165	Unannotated_TU
XLOC_039147	Chr6	155973302	155975763	2462	-	.	0.0175081	0.454261	0.496842	0.829557	0.523583	0.59646	0.32559	0.558558	0.128482	0	0.0564717	0.283781	0.829557	38.6367	0.0286101	0.96199	0.922802	1.72751	1.14793	1.19571	0.632694	1.25394	0.241056	0	0.0963991	0.601619	0.618071	0.32221	0.918862	-1.09325	0.148543	0.990567	0.114205	0.872219	0.999976	-1.83749	0.0113205	0.136435	0.0113205	1.83749	XLOC_039147	Unannotated_TU
XLOC_010684	Chr13	143786443	143842402	3869	MUC4|transcript:ENSSSCT00000012962	ENSSSCG00000011850	0.0111411	0	0.0564573	0.190623	0	0.0617874	0.0487496	0	0	0	0	0	0.190623	13.9521	0.0182058	0	0.10486	0.396964	0	0.123863	0.0947315	0	0	0	0	0	0.636328	0.370877	NA	-0.434321	0.430606	NA	-0.110048	0.877281	NA	-1.83685	0.0488269	NA	0.0488269	1.83685	ENSSSCG00000011850
XLOC_037805	Chr6	13200891	13202998	2108	-	.	0.265828	0.693791	0.373036	0.444064	0.81025	0.599421	0.0447372	0.484007	0.235806	0.0552448	0.109925	0.103574	0.81025	31.9823	0.434391	1.46924	0.692852	0.924741	1.77643	1.20164	0.0869345	1.08657	0.442416	0.0878019	0.187646	0.219578	0.0844864	0.877499	0.980732	-0.805765	0.292367	NA	-0.598772	0.385664	0.999976	-1.83391	0.00733615	0.115142	0.00733615	1.83391	XLOC_037805	Unannotated_TU
XLOC_015946	Chr14	100014134	100015166	1033	-	.	0	0	0.592074	1.45538	0.249576	0.760376	0.0912934	0.12883	0	0	0	0.338174	1.45538	28.4409	0	0	1.09968	3.03077	0.547182	1.5243	0.177404	0.289216	0	0	0	0.716934	0.990552	0.168314	0.918862	0.110487	0.878218	NA	-0.474055	0.526412	NA	-1.83363	0.0367199	0.22184	0.0367199	1.83363	.
XLOC_035556	Chr6	52784755	52797099	5237	\gene:ENSSSCG00000003247|transcript:ENSSSCT00000003607,gene:ENSSSCG00000028154|transcript:ENSSSCT00000024490\""	ENSSSCG00000003247;ENSSSCG00000028154	0.0164617	0.00821368	0.0417096	0.113747	0.0553827	0.0717317	0.0360153	0.0508234	0	0	0	0.0250144	0.113747	11.269	0.0269002	0.0173941	0.0774687	0.236872	0.121423	0.143798	0.0699859	0.114096	0	0	0	0.0530308	0.891737	0.202401	0.918862	-0.553593	0.45317	NA	0.0969552	0.901693	NA	-1.83109	0.0432719	NA	0.0432719	1.83109	ENSSSCG00000003247
XLOC_035556	Chr6	52784755	52797099	5237	\gene:ENSSSCG00000003247|transcript:ENSSSCT00000003607,gene:ENSSSCG00000028154|transcript:ENSSSCT00000024490\""	ENSSSCG00000003247;ENSSSCG00000028154	0.0164617	0.00821368	0.0417096	0.113747	0.0553827	0.0717317	0.0360153	0.0508234	0	0	0	0.0250144	0.113747	11.269	0.0269002	0.0173941	0.0774687	0.236872	0.121423	0.143798	0.0699859	0.114096	0	0	0	0.0530308	0.891737	0.202401	0.918862	-0.553593	0.45317	NA	0.0969552	0.901693	NA	-1.83109	0.0432719	NA	0.0432719	1.83109	ENSSSCG00000028154
XLOC_025082	Chr2	7505113	7505752	640	-	.	0.0673516	0.873743	0.477823	0.443223	0.956726	0.266803	0.663089	1.17832	0	0	0	0.136459	1.17832	13.5383	0.11006	1.85033	0.887476	0.92299	2.09757	0.534852	1.28853	2.64527	0	0	0	0.289294	-0.00381876	0.995602	0.999282	-1.34522	0.089643	NA	0.196031	0.800634	0.999976	-1.83048	0.0479664	NA	0.0479664	1.83048	.
XLOC_032447	Chr4	139935094	139935805	712	-	.	0.0605408	0.241658	0.0613576	1.03585	1.04103	0.0479646	0.198678	0.186911	0.0634677	0	0	0.183989	1.04103	13.9521	0.09893	0.511759	0.113962	2.1571	2.28239	0.0961532	0.386077	0.419607	0.119077	0	0	0.39006	1.16295	0.105126	0.918862	-0.47935	0.524194	NA	0.150632	0.847669	NA	-1.83021	0.0486896	NA	0.0486896	1.83021	XLOC_032447	Unannotated_TU
XLOC_034951	Chr5	109576651	109577822	1172	-	.	0	0.146809	0.0372753	0.677692	0.109988	0.174833	0	0.0757002	0	0	0	0.0745167	0.677692	15.0254	0	0.310898	0.0692327	1.41126	0.241143	0.350483	0	0.169943	0	0	0	0.157976	1.07341	0.136353	NA	-0.00650724	0.990463	NA	-0.305658	0.642837	NA	-1.82947	0.0492467	NA	0.0492467	1.82947	XLOC_034951	Unannotated_TU
XLOC_005693	Chr10	10596490	10599180	1991	-	.	0.0649498	0.216047	0.548551	0.797845	0.566514	0.53173	0.355246	0.289646	0.158876	0.0877369	0.023277	0.197389	0.797845	30.0508	0.106135	0.457524	1.01884	1.66147	1.24205	1.06594	0.690324	0.65024	0.298082	0.139442	0.0397346	0.418467	0.716889	0.237249	0.918862	-0.93333	0.211091	NA	0.0649182	0.92609	0.999976	-1.82814	0.00886233	0.124093	0.00886233	1.82814	XLOC_005693	Unannotated_TU
XLOC_042695	Chr8	112836197	112912908	5871	PRSS12|transcript:ENSSSCT00000009981	ENSSSCG00000009114	1.44638	2.02949	5.86358	2.24669	2.04744	2.20459	2.40945	1.73029	1.30079	0.158687	0.173663	1.0264	5.86358	700.896	2.36353	4.29787	10.8906	4.67862	4.48889	4.41948	4.68212	3.88441	2.44052	0.252204	0.296449	2.17599	-0.735242	0.1295	0.918862	-1.85731	0.00100714	0.0982204	-0.564903	0.313415	0.999976	-1.82782	0.000469843	0.0278325	0.000469843	1.85731	ENSSSCG00000009114	\protease, serine 12 [Source:HGNC SymbolAcc:HGNC:9477]\""
XLOC_045415	Chr9	11944129	11960589	5075	-	.	0.127404	0.406842	0.370153	0.0503047	0.527055	0.868069	0.538892	0.174819	0.0623296	0.022947	0.0365276	0.172086	0.868069	82.287	0.208192	0.861569	0.687497	0.104757	1.15554	1.74019	1.04719	0.39246	0.116942	0.0364702	0.0623539	0.364824	0.268892	0.672874	0.947925	-1.30571	0.0726912	0.990567	-0.103637	0.876186	0.999976	-1.82213	0.0191025	0.168523	0.0191025	1.82213	XLOC_045415	Unannotated_TU
XLOC_029056	Chr3	48497620	48501714	3017	-	.	0.0571495	0.912483	0.376484	1.53255	0.993394	0.4075	0.500131	0.485214	0.0599125	0.0193	0.0153611	0.521049	1.53255	87.4692	0.0933883	1.93237	0.699257	3.19146	2.17796	0.816904	0.971869	1.08928	0.112407	0.0306739	0.0262219	1.10463	0.700496	0.257251	0.918862	-0.731747	0.343148	0.990567	-0.204047	0.772026	0.999976	-1.82162	0.0186897	0.166644	0.0186897	1.82162	XLOC_029056	Unannotated_TU
XLOC_049932	GL894549.2	24521	25827	1307	-	.	0.0329801	0.0658225	0.0668502	0.151923	0.345196	0.287421	0	0.0678811	0	0	0	0.0668198	0.345196	8.44815	0.053893	0.139393	0.124163	0.316373	0.756824	0.576184	0	0.15239	0	0	0	0.141659	1.05789	0.136642	NA	-0.00650724	0.990463	NA	-0.428052	0.547466	NA	-1.81756	0.0489816	NA	0.0489816	1.81756	XLOC_049932	Unannotated_TU
XLOC_003459	Chr1	89655467	89656493	1017	-	.	0.084769	0	0.0429564	0.80887	0.0633757	0.705179	0.0463648	0.74152	0	0	0.0911394	0	0.80887	15.562	0.138521	0	0.0797844	1.68443	0.138948	1.41365	0.0900974	1.66468	0	0	0.155578	0	1.44704	0.0444212	0.918862	-0.688778	0.361056	NA	0.746827	0.330896	NA	-1.81738	0.0491182	NA	0.0444212	1.81738	XLOC_003459	Unannotated_TU
XLOC_006628	Chr11	3039199	3045078	3041	SHISA2|transcript:ENSSSCT00000028975	ENSSSCG00000030113	0.212619	15.121	4.48215	11.0909	0.317921	0.9321	68.1013	6.33094	6.27088	0.229772	0.304797	1.43593	68.1013	5148.3	0.347442	32.0218	8.32486	23.0963	0.697023	1.86855	132.336	14.2126	11.7653	0.365182	0.520299	3.0442	-0.494782	0.481899	0.926248	-4.04055	NA	NA	1.51787	0.041723	0.999976	-1.81481	0.0224878	0.181027	NA	4.04055	ENSSSCG00000030113	shisa family member 2 [Source:HGNC SymbolAcc:HGNC:20366]
XLOC_049714	GL894350.2	72498	73891	1372	-	.	0	0.0313521	0.573148	0.372152	0.399309	0.647173	0.0687362	0.420324	0	0.0848806	0	0.0954813	0.647173	16.585	0	0.0663943	1.06453	0.774989	0.875462	1.29737	0.13357	0.943606	0	0.134903	0	0.202422	0.608702	0.391918	0.919869	-0.418314	0.596175	NA	-0.177409	0.820033	NA	-1.81419	0.0281136	NA	0.0281136	1.81419	XLOC_049714	Unannotated_TU
XLOC_014413	Chr14	13007011	13059496	3678	NUGGC|transcript:ENSSSCT00000010606	ENSSSCG00000009673	0.175795	0.128647	1.71041	1.22627	0.192764	1.53205	0.102562	0.132671	0.0491452	0.0949887	0.126004	0.249321	1.71041	128.082	0.287268	0.272437	3.1768	2.55366	0.422623	3.07126	0.199302	0.29784	0.0922055	0.150968	0.215094	0.528564	0.213908	0.747557	0.960851	0.658544	0.340685	NA	-1.92516	0.00689657	0.743107	-1.81324	0.00764024	0.116908	0.00689657	1.92516	ENSSSCG00000009673	\nuclear GTPase, germinal center associated [Source:HGNC SymbolAcc:HGNC:33550]\""
XLOC_037291	Chr6	88656760	88739468	2936	\gene:ENSSSCG00000030187|transcript:ENSSSCT00000004052,gene:ENSSSCG00000030187|transcript:ENSSSCT00000004061\""	ENSSSCG00000030187;ENSSSCG00000003666	0.132134	0.205113	0.193435	0.405784	0.0439054	0.0814222	0.0321206	0.0755455	0.046174	0.0198324	0	0.0297458	0.405784	22.5381	0.215921	0.434367	0.359274	0.845026	0.0962601	0.163225	0.0624176	0.169596	0.0866311	0.0315202	0	0.0630614	-0.273321	0.684498	0.948324	-0.666574	0.403495	NA	-1.24477	0.0840456	0.999976	-1.81169	0.0455147	NA	0.0455147	1.81169	ENSSSCG00000003666
XLOC_034528	Chr5	51446222	51447373	1152	-	.	0.0374176	0.224037	0.0758448	0.935692	0.25177	0.355737	0	0	0	0	0.0402295	0.151621	0.935692	20.3916	0.0611442	0.474443	0.140869	1.94853	0.551992	0.713137	0	0	0	0	0.0686732	0.321438	1.18599	0.0873195	0.918862	0.522357	0.369518	NA	-1.13319	0.116742	NA	-1.80991	0.0360389	NA	0.0360389	1.80991	XLOC_034528	Unannotated_TU
XLOC_034602	Chr5	63823345	63825548	1025	-	.	0	0.92325	1.10815	0.719534	1.0061	0.799628	0.276018	0.995402	0.176347	0.0568079	0	0.340814	1.10815	23.126	0	1.95517	2.0582	1.4984	2.20581	1.60299	0.536365	2.23463	0.33086	0.090286	0	0.72253	0.10157	0.879515	0.980789	-1.06885	0.178801	NA	-0.272235	0.719202	0.999976	-1.80962	0.02348	0.184434	0.02348	1.80962	XLOC_034602	Unannotated_TU
XLOC_002334	Chr1	201010127	201116301	4458	\TRIM9|transcript:ENSSSCT00000005541,TRIM9|transcript:ENSSSCT00000022907\""	ENSSSCG00000005025	0.33842	0.511395	0.284189	0.375417	0.824098	0.206835	0.116349	0.0796058	0.0304098	0.026123	0.0311874	0.195903	0.824098	68.792	0.553014	1.08298	0.527833	0.781788	1.80679	0.414637	0.226092	0.178711	0.0570545	0.0415178	0.0532379	0.415317	-0.131002	0.817839	0.973697	0.042003	0.955984	NA	-1.88217	0.00334426	0.505986	-1.805	0.0106622	0.133004	0.00334426	1.88217	ENSSSCG00000005025	tripartite motif containing 9 [Source:HGNC SymbolAcc:HGNC:16288]
XLOC_018305	Chr15	121086543	121087553	1011	-	.	2.98452	0.127641	0.432113	1.01007	0.318759	0.810701	0.09328	0.438777	0.0446973	0	0.0458402	0.25915	2.98452	104.064	4.87702	0.270306	0.802579	2.10343	0.698862	1.62519	0.181264	0.985032	0.0838605	0	0.0782508	0.549402	-1.03514	0.137073	0.918862	-0.399543	0.617694	NA	-1.94692	0.0111154	0.876324	-1.80326	0.0308918	0.206678	0.0111154	1.94692	XLOC_018305	Unannotated_TU
XLOC_022617	Chr2	35227847	35263141	2086	BDNF|transcript:ENSSSCT00000014561	ENSSSCG00000013333	0.165312	0.144346	0.0209428	0.163181	0.216286	0.130971	0	0	0.346608	0	0.0222169	0.0209333	0.346608	22.9157	0.270137	0.305681	0.0388977	0.339816	0.474194	0.262555	0	0	0.650301	0	0.037925	0.0443788	0.0100588	0.988454	0.99859	-0.969635	0.204679	NA	0.142691	0.855198	0.999976	-1.80298	0.0461831	NA	0.0461831	1.80298	ENSSSCG00000013333	brain derived neurotrophic factor [Source:HGNC SymbolAcc:HGNC:1033]
XLOC_020563	Chr17	67296746	67373592	5081	\SYCP2|transcript:ENSSSCT00000035266,SYCP2|transcript:ENSSSCT00000008259,SYCP2|transcript:ENSSSCT00000036024,SYCP2|transcript:ENSSSCT00000035707\""	ENSSSCG00000007529	0.59385	0.406361	0.421304	2.40619	0.710367	0.618357	0.965147	2.21758	0.0889372	0.171899	0.100332	0.386736	2.40619	231.284	0.970413	0.860552	0.782502	5.01078	1.55744	1.2396	1.8755	4.97836	0.166863	0.273204	0.171271	0.819885	0.64761	0.264718	0.918862	-1.57206	0.0203627	0.610583	0.608427	0.366697	0.999976	-1.80201	0.00339246	0.0824009	0.00339246	1.80201	ENSSSCG00000007529	synaptonemal complex protein 2 [Source:HGNC SymbolAcc:HGNC:11490]
XLOC_026643	Chr3	29006404	29099439	1175	-	ENSSSCG00000007873	0	1.09826	0.446161	0.65182	0.713098	0.639419	0.321042	0.86833	0	0.0495558	0	0.260142	1.09826	26.174	0	2.32578	0.828671	1.35738	1.56343	1.28182	0.623857	1.94936	0	0.0787601	0	0.551506	0.142581	0.833496	0.97613	-0.876541	0.275571	NA	-0.215804	0.782903	0.999976	-1.80147	0.025122	0.190449	0.025122	1.80147	ENSSSCG00000007873
XLOC_025909	Chr2	94204071	94205029	959	-	.	0	0.22427	0.182217	0.207053	0.23523	0.819049	0	0.0462569	0.0942419	0.0607175	0	0.0455336	0.819049	14.6713	0	0.474938	0.338439	0.431178	0.515729	1.64192	0	0.103844	0.176815	0.0964997	0	0.096532	0.798574	0.263464	0.918862	-0.0987383	0.887454	NA	-0.404962	0.592332	NA	-1.80145	0.0477123	NA	0.0477123	1.80145	XLOC_025909	Unannotated_TU
XLOC_031738	Chr4	64310140	64311075	936	-	.	0.0460524	0.505519	0.0466738	0.272752	0.723032	0.401345	0.0503772	0.284361	0.0965576	0.0622095	0.0495133	0	0.723032	12.6722	0.0752544	1.07054	0.0866888	0.567994	1.58521	0.804564	0.0978942	0.638377	0.18116	0.0988709	0.0845209	0	0.569082	0.420411	0.919869	-0.53057	0.498856	NA	-0.212425	0.786928	NA	-1.80107	0.0442103	NA	0.0442103	1.80107	XLOC_031738	Unannotated_TU
XLOC_031622	Chr4	39379565	39380856	1292	-	.	0.033363	0.0665867	0.135253	0.197598	1.07256	0.63438	0.218977	0.0686692	0	0	0	0.270382	1.07256	25.9479	0.0545187	0.141011	0.25121	0.411488	2.35152	1.27172	0.425522	0.154159	0	0	0	0.573215	1.69439	0.0135358	0.738282	-0.13764	0.853482	NA	0.142243	0.85553	NA	-1.79895	0.0404292	0.230283	0.0135358	1.79895	XLOC_031622	Unannotated_TU
XLOC_028097	Chr3	82520411	82524190	1720	-	.	0.125305	0.175061	0.177794	0.57722	0.149891	0.277972	0.0274145	0.103164	0	0	0	0.126938	0.57722	18.7817	0.204762	0.370727	0.330224	1.20203	0.328628	0.557242	0.0532727	0.231597	0	0	0	0.269111	0.46271	0.482096	0.926248	-0.0404154	0.953218	NA	-1.11674	0.153534	NA	-1.7983	0.0437819	NA	0.0437819	1.7983	XLOC_028097	Unannotated_TU
XLOC_043373	Chr8	135155307	135160822	2867	gene:ENSSSCG00000009197|transcript:ENSSSCT00000010070	ENSSSCG00000009197	0.0150349	0.135032	0.0457133	0.0791524	0.42714	0.381174	0.246702	0.0618909	0.063047	0.0203098	0	0.106616	0.42714	22.9307	0.0245686	0.285956	0.0849048	0.164831	0.93648	0.764128	0.479398	0.138942	0.118288	0.0322787	0	0.226027	1.2427	0.0685617	0.918862	-0.944277	0.23879	NA	0.684741	0.370491	0.999976	-1.7967	0.0337132	0.214471	0.0337132	1.7967	ENSSSCG00000009197
XLOC_032855	Chr5	32490649	32517656	1936	WIF1|transcript:ENSSSCT00000035933	ENSSSCG00000030998	0.022265	0.266622	0.29335	1.68498	0.582608	0.158759	0.657609	0.274961	0.653559	0.0300765	0.0478765	0.315772	1.68498	61.7114	0.0363833	0.564626	0.54485	3.50889	1.27734	0.318259	1.27788	0.617273	1.2262	0.0478012	0.0817268	0.669441	1.24752	0.0635475	0.918862	-1.60953	0.0271555	0.707527	1.2835	0.0684655	0.999976	-1.79399	0.0247776	0.189272	0.0247776	1.79399	ENSSSCG00000030998
XLOC_040659	Chr7	53156332	53163125	760	CRABP1|transcript:ENSSSCT00000025681	ENSSSCG00000021873	14.3494	0.735784	0.287412	1.26902	1.95055	0.494288	2.23356	0.52532	4.69727	0.306464	0	0.114913	14.3494	376.117	23.4485	1.55817	0.53382	2.64267	4.27648	0.990884	4.34032	1.17932	8.81296	0.487069	0	0.243616	-1.78509	NA	NA	-2.55544	0.000852986	0.0899821	-0.755592	0.3281	0.999976	-1.79385	0.0312614	0.207441	NA	2.55544	ENSSSCG00000021873	cellular retinoic acid binding protein 1 [Source:HGNC SymbolAcc:HGNC:2338]
XLOC_024973	Chr2	1601163	1602712	1550	-	.	0	0.277516	0.0845548	1.20785	0.561366	0.154229	0.273792	0.228957	0	0	0	0.281721	1.20785	35.417	0	0.587697	0.157046	2.5153	1.23076	0.309179	0.532039	0.513996	0	0	0	0.597253	1.35862	0.0518126	0.918862	-0.417581	0.593216	NA	0.270073	0.730982	NA	-1.79262	0.0416343	0.233539	0.0416343	1.79262	.
XLOC_043567	Chr8	16895713	16898975	3157	-	.	0.068269	0.585887	0.304436	0.431289	0.234783	0.703136	0.851353	0.323183	0.0143139	0.0184441	0.0293598	0.193644	0.851353	66.8154	0.111559	1.24073	0.56544	0.898139	0.514749	1.40956	1.65437	0.725529	0.0268555	0.0293136	0.0501182	0.410528	0.215088	0.721733	0.95563	-1.48369	0.0566675	0.964714	0.278483	0.706039	0.999976	-1.79175	0.0142121	0.149495	0.0142121	1.79175	XLOC_043567	Unannotated_TU
XLOC_045731	Chr9	63360648	63381070	4012	ADAMTS8|transcript:ENSSSCT00000016618	ENSSSCG00000015249	0.322321	0.922057	1.13246	1.27973	0.690799	0.366023	2.49164	0.718699	0.259059	0.0580539	0.0346543	0.359173	2.49164	248.506	0.526706	1.95264	2.10335	2.66498	1.51454	0.733756	4.84181	1.61344	0.486044	0.0922664	0.0591562	0.761452	-0.270738	0.613312	0.940123	-2.28869	0.00111913	0.104739	0.499786	0.442775	0.999976	-1.79147	0.00826613	0.12	0.00111913	2.28869	ENSSSCG00000015249	ADAM metallopeptidase with thrombospondin type 1 motif 8 [Source:HGNC SymbolAcc:HGNC:224]
XLOC_034873	Chr5	92510716	92511273	558	-	.	0.231748	0.462527	0.704623	1.01671	0.750798	0.428415	0.169007	0.953985	0.0809838	0	0	0.234768	1.01671	10.7324	0.3787	0.979495	1.30872	2.11725	1.64608	0.858831	0.328419	2.14165	0.151941	0	0	0.497711	0.213297	0.74903	0.960956	-0.874545	0.264813	NA	-0.22646	0.768219	NA	-1.79136	0.0488314	NA	0.0488314	1.79136	.
XLOC_015739	Chr14	65807103	65808124	1022	-	.	0.0843543	0.336713	0.128239	0.638379	0.252263	0.568066	0.322966	0.781297	0.221081	0	0.0453468	0.12818	0.781297	14.3346	0.137844	0.713057	0.238182	1.32939	0.553072	1.13879	0.627596	1.75397	0.414789	0	0.0774085	0.271744	0.715586	0.292217	0.918862	-1.57725	0.046953	NA	0.832587	0.258882	0.999976	-1.79028	0.0392503	NA	0.0392503	1.79028	.
XLOC_047600	GL892547.1	19879	22175	1446	-	.	0	0.713943	0.483393	0.313873	0.757747	0.188939	0.195656	0.15339	0.031251	0.0402684	0	0.120793	0.757747	20.9392	0	1.51192	0.897822	0.653625	1.66132	0.378761	0.380203	0.344353	0.0586327	0.0639994	0	0.256083	-0.0596501	0.931546	0.98945	-0.562223	0.483042	NA	-0.861348	0.266555	0.999976	-1.78882	0.0381629	NA	0.0381629	1.78882	XLOC_047600	Unannotated_TU
XLOC_026324	Chr2	157834770	157835633	864	-	.	0.598681	0.398287	0.252816	0.459638	0.820584	1.02769	0.0545753	0.102686	0.209208	0.0673936	0.0536394	0.202161	1.02769	17.8395	0.978307	0.843454	0.469564	0.957175	1.79908	2.06017	0.106052	0.230525	0.392514	0.10711	0.0915643	0.428584	0.204784	0.751209	0.961066	-0.138161	0.863375	NA	-1.0878	0.154776	0.999976	-1.78729	0.0260061	0.193507	0.0260061	1.78729	.
XLOC_035240	Chr6	39641591	39692756	2325	-	.	0.185398	0.148009	0.11274	0.244011	0.956401	0.822557	0.0811235	0.190797	2.97373	0.0500887	0.0996654	0.169033	2.97373	219.132	0.30296	0.313438	0.209395	0.508141	2.09686	1.64896	0.157641	0.42833	5.57926	0.079607	0.170132	0.358352	1.21664	0.0511767	0.918862	-2.20986	NA	NA	1.92134	NA	NA	-1.78652	0.0111081	0.135076	NA	2.20986	XLOC_035240	Unannotated_TU
XLOC_052632	JH118612.1	113133	140205	4454	DSC2|transcript:ENSSSCT00000022913	ENSSSCG00000024800	21.3203	0.395962	0.147126	5.20961	0.340065	1.88619	0.772827	0.527862	6.30048	0.169952	0.416205	0.588237	21.3203	3275.04	34.8395	0.83853	0.273262	10.8488	0.745573	3.78119	1.50178	1.18502	11.8209	0.270108	0.710476	1.24707	-0.832893	NA	NA	-2.10783	NA	NA	-0.605329	NA	NA	-1.7857	0.0107966	0.133621	NA	2.10783	ENSSSCG00000024800	desmocollin 2 [Source:HGNC SymbolAcc:HGNC:3036]
XLOC_030702	Chr4	35670409	35685839	2079	DCSTAMP|transcript:ENSSSCT00000006632	ENSSSCG00000006043	18.0175	0.227593	0.546346	0.245595	0.79055	4.36946	0.272168	0.512096	0.434718	0.0840232	0.222917	0.546097	18.0175	1291.88	29.4424	0.481974	1.01475	0.51144	1.73324	8.75933	0.528883	1.14963	0.815613	0.13354	0.380527	1.15773	-0.937125	NA	NA	-0.428773	0.520805	0.990567	-2.56556	NA	NA	-1.78522	0.0204473	0.173333	NA	2.56556	ENSSSCG00000006043	transmembrane 7 superfamily member 4 [Source:RefSeq peptideAcc:NP_001172079]
XLOC_033649	Chr5	32661923	32717666	643	gene:ENSSSCG00000000468|transcript:ENSSSCT00000000506	ENSSSCG00000000468	0.0670374	0.133795	0.0679419	1.27935	0.651548	0.478005	0.366664	0.689896	0.562227	0.0905569	0	0.203733	1.27935	15.562	0.109546	0.283338	0.126191	2.66418	1.42848	0.958243	0.712512	1.54878	1.05484	0.143924	0	0.431917	1.60307	0.0226902	0.864455	-1.34979	0.0909752	NA	1.52674	0.0472682	NA	-1.7838	0.0397848	NA	0.0226902	1.7838	ENSSSCG00000000468
XLOC_012765	Chr13	103692124	103693096	918	-	.	0	1.03086	0.142767	0.741601	0.912735	0.892831	1.0273	0.773165	0	0	0.100968	0.285404	1.03086	23.444	0	2.18306	0.265166	1.54435	2.00112	1.78983	1.99627	1.73572	0	0	0.172356	0.60506	0.596759	0.390573	0.919869	-1.09059	0.175237	NA	0.375161	0.632921	0.999976	-1.78282	0.023133	0.183247	0.023133	1.78282	.
XLOC_047873	GL892871.2	27461	49353	1957	\gene:ENSSSCG00000030416|transcript:ENSSSCT00000028174,gene:ENSSSCG00000021949|transcript:ENSSSCT00000022794,gene:ENSSSCG00000021949|transcript:ENSSSCT00000023016,gene:ENSSSCG00000021949|transcript:ENSSSCT00000031352\""	ENSSSCG00000021949;ENSSSCG00000030416	56.3868	1.80237	1.6296	3.82662	3.07939	9.28371	1.83119	2.17608	0.531092	0.267784	0.378902	2.78914	56.3868	3805.77	92.1419	3.81688	3.02671	7.96875	6.75139	18.6108	3.55841	4.8852	0.996427	0.425595	0.646798	5.91301	-1.73595	NA	NA	-0.419472	0.514525	0.990567	-2.65807	NA	NA	-1.7805	0.00515738	0.099977	NA	2.65807	ENSSSCG00000030416
XLOC_047873	GL892871.2	27461	49353	1957	\gene:ENSSSCG00000030416|transcript:ENSSSCT00000028174,gene:ENSSSCG00000021949|transcript:ENSSSCT00000022794,gene:ENSSSCG00000021949|transcript:ENSSSCT00000023016,gene:ENSSSCG00000021949|transcript:ENSSSCT00000031352\""	ENSSSCG00000021949;ENSSSCG00000030416	56.3868	1.80237	1.6296	3.82662	3.07939	9.28371	1.83119	2.17608	0.531092	0.267784	0.378902	2.78914	56.3868	3805.77	92.1419	3.81688	3.02671	7.96875	6.75139	18.6108	3.55841	4.8852	0.996427	0.425595	0.646798	5.91301	-1.73595	NA	NA	-0.419472	0.514525	0.990567	-2.65807	NA	NA	-1.7805	0.00515738	0.099977	NA	2.65807	ENSSSCG00000021949
XLOC_008744	Chr12	44544545	44551666	1541	-	.	0	0.809498	0.311845	0.883569	0.355517	0.199453	0.0917969	0.115147	0.0293244	0.0377859	0.0902227	0.0283366	0.883569	25.7578	0	1.71427	0.5792	1.83999	0.779451	0.399838	0.178382	0.258499	0.0550181	0.060054	0.154013	0.0600741	0.129982	0.851977	0.978316	-0.0827919	0.917924	NA	-1.15688	0.137575	0.999976	-1.77792	0.0333507	0.213559	0.0333507	1.77792	XLOC_008744	Unannotated_TU
XLOC_015230	Chr14	1073325	1077717	3019	-	.	0.456893	0.256466	0.709058	0.497983	0.88599	0.701341	0.437325	1.48407	0.119746	0.0192872	0.0307018	0.3616	1.48407	80.4333	0.746612	0.543118	1.31696	1.03703	1.94248	1.40596	0.849822	3.33165	0.224665	0.0306536	0.0524091	0.766596	0.0499986	0.927607	0.988981	-1.61513	0.028904	0.729007	0.160924	0.808876	0.999976	-1.77732	0.0122755	0.140409	0.0122755	1.77732	XLOC_015230	Unannotated_TU
XLOC_001938	Chr1	118029532	118035029	2105	PIF1|transcript:ENSSSCT00000005023	ENSSSCG00000004548	0.614324	0.490433	0.601859	0.404269	0.153095	0.340697	0.492811	0.295033	0.0858698	0	0.0220163	0.103722	0.614324	44.5989	1.00387	1.03859	1.11785	0.841872	0.335653	0.682985	0.957643	0.662335	0.161108	0	0.0375827	0.219891	-1.14173	0.0505479	0.918862	-1.68072	0.0322982	NA	-0.856796	0.192977	0.999976	-1.77702	0.0348929	NA	0.0322982	1.77702	ENSSSCG00000004548	PIF1 5'-to-3' DNA helicase [Source:HGNC SymbolAcc:HGNC:26220]
XLOC_049094	GL893887.1	22125	22806	682	-	.	0.126408	2.83824	2.24198	2.57875	2.17364	2.90432	1.5902	1.62611	0.463816	0	0	1.40861	2.90432	39.2609	0.206563	6.01054	4.16411	5.37012	4.76558	5.82221	3.09013	3.65054	0.870206	0	0	2.98626	0.284979	0.641082	0.944256	-0.98027	0.217764	0.990567	-0.262464	0.706873	0.999976	-1.77545	0.0315896	0.208354	0.0315896	1.77545	XLOC_049094	Unannotated_TU
XLOC_001205	Chr1	286266094	286267873	1106	-	.	0.194869	0.466709	0.276498	0.153886	1.04897	0.308778	0.0852677	0.0401088	0.122574	0.0526474	0	0.118445	1.04897	21.7238	0.318436	0.988351	0.513549	0.320459	2.2998	0.618997	0.165694	0.0900423	0.229972	0.0836738	0	0.251105	0.203062	0.762896	0.964513	-0.277286	0.723455	NA	-1.04935	0.170053	NA	-1.7754	0.0456427	NA	0.0456427	1.7754	XLOC_001205	Unannotated_TU
XLOC_038674	Chr6	82426632	82434418	3204	-	.	0.0941746	2.56425	1.81346	2.77111	2.97723	2.09978	1.47169	3.03212	0.112831	0.109041	0.115716	1.5128	3.03212	178.618	0.153891	5.43033	3.3682	5.7707	6.52742	4.20938	2.85983	6.80696	0.211693	0.173302	0.197532	3.20716	0.503432	0.402335	0.919869	-1.05989	0.14534	0.990567	0.0306522	0.965934	0.999976	-1.77347	0.00630733	0.108655	0.00630733	1.77347	XLOC_038674	Unannotated_TU
XLOC_004677	Chr1	302207631	302208946	1316	-	.	0.0327546	0.0653724	0.431555	2.97458	1.32237	0.493059	0.143322	0.101125	0.0686762	0.0442463	0.211297	0.564084	2.97458	74.0537	0.0535244	0.138439	0.801542	6.19441	2.89921	0.98842	0.278508	0.227021	0.128849	0.0703216	0.360691	1.19587	1.97839	0.00302057	0.385172	0.805004	0.305319	NA	-0.328867	0.674008	NA	-1.77222	0.0154443	0.15499	0.00302057	1.97839	XLOC_004677	Unannotated_TU
XLOC_020557	Chr17	66288384	66315231	3317	ssc-mir-296|transcript:ENSSSCT00000020297	.	0.0519808	0.181553	0.105364	0.265105	0.0971557	0.226505	0.0426467	0.213978	0	0.0175544	0	0.0658227	0.265105	16.6353	0.084942	0.384475	0.195697	0.552069	0.213008	0.454068	0.0828722	0.48037	0	0.0278997	0	0.139545	0.345248	0.587901	0.938751	-0.60706	0.444776	NA	-0.362244	0.638329	0.999976	-1.77109	0.0354757	NA	0.0354757	1.77109	.
XLOC_007488	Chr12	878156	885582	2677	-	.	0.16102	1.44615	1.74616	1.34573	1.50479	2.0539	0.281826	0.215422	0.0337609	0.261015	0.155809	0.505667	2.0539	102.699	0.263123	3.06252	3.2432	2.80241	3.29916	4.11738	0.547652	0.483611	0.0633418	0.414837	0.265971	1.07202	0.282589	0.612607	0.940123	0.711491	0.309002	0.990567	-1.89326	0.00558119	0.662037	-1.76767	0.000553091	0.0307629	0.000553091	1.89326	XLOC_007488	Unannotated_TU
XLOC_003654	Chr1	128555429	128558051	2517	-	.	0	0.341796	0.590125	0.80016	0.640178	0.217089	0.131137	0.599226	0	0	0.0184126	0.27758	0.80016	38.1001	0	0.723822	1.09606	1.6663	1.40355	0.435192	0.254828	1.34523	0	0	0.0314309	0.588473	0.451363	0.505123	0.92892	-0.649176	0.419666	NA	-0.233321	0.765645	0.999976	-1.76586	0.0290491	0.201527	0.0290491	1.76586	XLOC_003654	Unannotated_TU
XLOC_001743	Chr1	63163908	63224612	4018	CNR1|transcript:ENSSSCT00000004764	ENSSSCG00000004309	0.343295	0.0428223	0.173964	0.141196	0.393007	0.433472	0.0117354	0.055202	0.13496	0.072459	0	0.0652067	0.433472	47.5721	0.560981	0.0906849	0.323109	0.294034	0.861645	0.868969	0.0228046	0.123926	0.253209	0.115161	0	0.138239	0.0323514	0.960837	0.993953	-0.310835	0.698991	NA	-0.968208	0.201689	0.999976	-1.76363	0.0237228	0.185273	0.0237228	1.76363	ENSSSCG00000004309	cannabinoid receptor 1 [Source:HGNC SymbolAcc:HGNC:2159]
XLOC_015949	Chr14	100189598	100190890	1293	-	.	0.0333372	0.499014	0.608167	1.82088	0.274162	0.396181	0.87523	0.102924	0	0.0450333	0	0.337717	1.82088	44.5396	0.0544765	1.05676	1.12957	3.7919	0.601086	0.794212	1.70077	0.23106	0	0.0715724	0	0.715964	0.625054	0.35681	0.919869	-0.71387	0.372772	NA	-0.0129286	0.986799	0.999976	-1.76258	0.0386852	0.226428	0.0386852	1.76258	XLOC_015949	Unannotated_TU
XLOC_041859	Chr7	80436433	80437020	588	-	.	0	1.17048	0.297188	1.39902	1.26056	1.39391	0.400961	1.50885	0	0.0990273	0.157634	0.371316	1.50885	15.9274	0	2.47872	0.551977	2.91338	2.76371	2.79433	0.779158	3.3873	0	0.157386	0.269087	0.787195	0.840248	0.218711	0.918862	-0.667	0.406903	NA	0.164348	0.83437	0.999976	-1.76057	0.0186876	0.166644	0.0186876	1.76057	XLOC_041859	Unannotated_TU
XLOC_004474	Chr1	274811653	274813118	1466	-	.	0	0.469468	0.268199	0.251542	0.483618	0.512495	0.128658	0.302594	0.184948	0	0	0.178718	0.512495	14.0334	0	0.994194	0.498135	0.523825	1.06031	1.02738	0.250011	0.679309	0.346997	0	0	0.378885	0.375245	0.584577	0.938728	-0.986807	0.220081	NA	-0.0249156	0.97406	0.999976	-1.7591	0.0442415	NA	0.0442415	1.7591	XLOC_004474	Unannotated_TU
XLOC_046595	Chr9	43271450	43274936	2336	-	.	0.07381	0.423521	0.542343	0.995733	0.924306	1.02335	0.322966	1.08242	0.0193446	0	0	0.560789	1.08242	45.393	0.120613	0.896892	1.00731	2.07357	2.02649	2.05149	0.627596	2.42999	0.0362941	0	0	1.18888	1.02455	0.0639152	0.918862	-0.771025	0.337957	0.990567	0.231663	0.751723	0.999976	-1.75766	0.0341231	0.215474	0.0341231	1.75766	XLOC_046595	Unannotated_TU
XLOC_000023	Chr1	3230379	3238897	2956	-	.	0.0145822	0.101862	0.118232	0.518193	0.228944	0.0346591	0.159516	0.0750344	0.0305744	0	0.0156781	0.0886335	0.518193	28.9775	0.0238289	0.215714	0.219596	1.07911	0.501946	0.0694801	0.309976	0.168449	0.0573633	0	0.026763	0.187904	0.93409	0.179339	0.918862	-0.753079	0.349305	NA	0.190963	0.802838	NA	-1.7576	0.0457249	0.245097	0.0457249	1.7576	.
XLOC_039174	Chr6	157152674	157153362	674	-	.	0	2.68046	0.712987	7.61764	0.908464	1.36806	6.6462	0.987248	0.0670459	0.0863918	0.13752	1.5549	7.61764	111.359	0	5.67642	1.32425	15.8634	1.99176	2.74251	12.9151	2.21632	0.125791	0.137304	0.234752	3.29641	0.869185	0.213907	0.918862	-1.40402	0.0750434	0.990567	0.797743	0.30618	0.999976	-1.75623	0.0289294	0.201259	0.0289294	1.75623	XLOC_039174	Unannotated_TU
XLOC_016276	Chr14	153807607	153812189	4583	-	.	0.0282163	0.0563147	0.514745	0.123789	0.35862	0.156484	0	0.0193586	0	0	0	0.104808	0.514745	48.0309	0.0461083	0.119258	0.956054	0.257785	0.786254	0.313699	0	0.0434592	0	0	0	0.222194	-0.0869815	0.89693	0.983226	0.46542	0.484413	NA	-2.4112	NA	NA	-1.75461	0.0404992	0.230502	NA	2.4112	XLOC_016276	Unannotated_TU
XLOC_018094	Chr15	93353252	93356165	2136	-	.	0.0201803	0.463177	0.388598	0.690564	0.784542	0.239823	0.198678	0.332287	0.0211559	0	0.0650905	0.224876	0.784542	31.3788	0.0329767	0.980871	0.721757	1.43807	1.72006	0.480766	0.386077	0.745968	0.0396924	0	0.111112	0.47674	0.561105	0.385864	0.919869	-0.499461	0.531897	NA	-0.406315	0.588676	0.999976	-1.75391	0.0230917	0.183158	0.0230917	1.75391	XLOC_018094	Unannotated_TU
XLOC_012463	Chr13	67761501	67764027	2527	-	.	0.0341156	0.136177	0.0864397	0.695966	0.17854	0.0946005	0.242576	0.122882	0	0.0230424	0.0550191	0.0345602	0.695966	33.2705	0.0557484	0.288383	0.160547	1.44932	0.39144	0.189643	0.47138	0.275864	0	0.0366218	0.0939195	0.073268	1.05774	0.120664	0.918862	-0.671623	0.403979	NA	0.293927	0.70565	0.999976	-1.75155	0.0367871	0.22184	0.0367871	1.75155	XLOC_012463	Unannotated_TU
XLOC_012093	Chr13	14312073	14315258	2592	-	.	0.0498901	0.680408	0.235962	0.744176	0.634087	0.474317	0.145534	0.171143	0.034868	0.0673936	0.107279	0.134774	0.744176	36.4902	0.0815256	1.4409	0.43826	1.54971	1.3902	0.950849	0.282806	0.384208	0.0654189	0.10711	0.183129	0.285723	0.551382	0.365346	0.919869	0.0494147	0.947977	NA	-0.94191	0.194675	0.999976	-1.75062	0.00546874	0.102748	0.00546874	1.75062	XLOC_012093	Unannotated_TU
XLOC_038342	Chr6	52764585	52766954	2370	-	.	0	0.308547	0.294931	0.454817	0.231161	0.144096	0.0397916	0.0561523	0.209738	0	0.0391092	0.0736992	0.454817	20.3916	0	0.65341	0.547785	0.947136	0.506807	0.288865	0.0773241	0.126059	0.393507	0	0.0667608	0.156243	0.191428	0.780778	0.968586	-0.822696	0.306617	NA	-0.275636	0.723112	0.999976	-1.74972	0.0359159	NA	0.0359159	1.74972	XLOC_038342	Unannotated_TU
XLOC_028999	Chr3	43985713	43989349	2616	-	.	0.0823873	0.739938	0.434194	0.834939	0.973203	0.62662	0.59482	0.678292	0.0690963	0.111292	0.0177158	0.333844	0.973203	47.6717	0.134629	1.56697	0.806444	1.73872	2.13369	1.25617	1.15587	1.52273	0.129638	0.176879	0.0302414	0.707754	0.579513	0.307065	0.918862	-1.03204	0.163087	0.990567	0.0946488	0.890789	0.999976	-1.74911	0.0085434	0.121538	0.0085434	1.74911	XLOC_028999	Unannotated_TU
XLOC_015714	Chr14	64648913	64651084	1942	-	.	0.0665886	0.0664496	0.427418	0.686516	1.22799	0.562732	0.145684	0.274111	0	0	0.0238643	0.449709	1.22799	44.6545	0.108813	0.14072	0.793858	1.42964	2.69231	1.12809	0.283097	0.615366	0	0	0.0407371	0.95339	1.34823	0.0333176	0.918862	0.0100138	0.990034	NA	-0.304679	0.694956	0.999976	-1.7477	0.0271495	0.196737	0.0271495	1.7477	XLOC_015714	Unannotated_TU
XLOC_036017	Chr6	96029369	96230469	4522	DLGAP1|transcript:ENSSSCT00000004088	ENSSSCG00000003690	0.0857907	0.142686	0.183557	0.188188	0.456103	0.249221	0.198122	0.0980989	0.18987	0.0386299	0	0.115878	0.456103	38.6201	0.140191	0.302166	0.340927	0.391893	0.999981	0.499606	0.384996	0.220227	0.356231	0.0613953	0	0.245663	0.589043	0.301858	0.918862	-1.22492	0.107822	0.990567	0.314188	0.633812	0.999976	-1.74549	0.0217733	0.177963	0.0217733	1.74549	ENSSSCG00000003690
XLOC_044138	Chr8	127209913	127213196	2907	-	.	0.029656	0.221956	0.105197	0.497653	0.210631	0.340686	0.373072	0.0305197	0.0310898	0.0400606	0.047827	0.0751062	0.497653	27.3677	0.048461	0.470036	0.195385	1.03634	0.461797	0.682963	0.724963	0.0685151	0.0583302	0.0636692	0.0816424	0.159226	0.951626	0.131992	0.918862	-0.755287	0.341341	NA	0.28867	0.70681	0.999976	-1.74529	0.0156658	0.155987	0.0156658	1.74529	XLOC_044138	Unannotated_TU
XLOC_040832	Chr7	80437285	80440136	2478	FITM1|transcript:ENSSSCT00000002246	ENSSSCG00000002007	0.0173951	0.624916	0.370226	0.766965	0.312122	0.316977	0.608917	0.447542	0.0911803	0.046996	0.0187023	0.176218	0.766965	37.5104	0.0284254	1.32339	0.687633	1.59717	0.684309	0.635434	1.18326	1.00471	0.171071	0.0746918	0.0319256	0.373584	0.20662	0.751532	0.961092	-1.53225	0.0392012	0.840671	0.225459	0.755375	0.999976	-1.74189	0.0193475	0.169683	0.0193475	1.74189	ENSSSCG00000002007	fat storage-inducing transmembrane protein 1 [Source:RefSeq peptideAcc:NP_001121942]
XLOC_051752	GL896332.1	31258	31632	375	-	.	0	2.17943	1.28147	3.25266	2.66406	0.455344	0.88019	2.48418	0.120504	0	0	0.931558	3.25266	23.0747	0	4.61538	2.38013	6.77352	5.84081	0.912815	1.71041	5.57686	0.226088	0	0	1.97492	0.446021	0.522867	0.931798	-0.943745	0.240462	NA	0.00611756	0.993696	0.999976	-1.74119	0.0499366	0.253391	0.0499366	1.74119	XLOC_051752	Unannotated_TU
XLOC_048473	GL893383.2	79841	132157	1626	gene:ENSSSCG00000026062|transcript:ENSSSCT00000030682	ENSSSCG00000026062	1.13992	1.71954	1.45085	2.19812	2.00177	0.651091	0.840983	0.218255	0.0277915	0.143242	0.14251	0.644528	2.19812	67.6143	1.86276	3.64148	2.69471	4.57749	4.38877	1.30522	1.63422	0.489972	0.052142	0.227658	0.24327	1.36641	-0.221489	0.678841	0.948324	-0.174648	0.820007	0.99205	-1.48276	0.0331555	0.999976	-1.73991	0.00728156	0.11486	0.00728156	1.73991	ENSSSCG00000026062
XLOC_051919	GL896393.1	20416	21461	1046	-	.	0	0.61685	0.501185	0.461019	0.739424	0.391787	0.315556	1.10265	0.0864034	0.0556674	0	0.166986	1.10265	20.7056	0	1.30631	0.930868	0.960051	1.62115	0.785405	0.613196	2.47539	0.162109	0.0884734	0	0.354012	0.214735	0.75426	0.962241	-1.4004	0.0798083	NA	0.25924	0.735413	0.999976	-1.73708	0.0408332	NA	0.0408332	1.73708	XLOC_051919	Unannotated_TU
XLOC_043773	Chr8	57245987	57248639	2410	-	.	0.0178859	0.196334	0.616326	1.02401	1.49767	1.0061	0.156525	1.21485	0.112504	0.024161	0.0384601	0.688522	1.49767	67.5852	0.0292274	0.415777	1.14472	2.13245	3.28355	2.0169	0.304163	2.72727	0.211078	0.0383997	0.0656527	1.45968	1.41719	0.0225595	0.863009	-0.674409	0.382029	0.990567	0.512314	0.490559	0.999976	-1.73542	0.0166728	0.160501	0.0166728	1.73542	.
XLOC_005998	Chr10	44079004	44080555	1552	-	.	0	0.110863	0.675566	1.13319	0.436055	0.330066	0.486114	0.42874	0.145583	0	0.0597222	0.253222	1.13319	33.2705	0	0.234776	1.25475	2.35981	0.956027	0.661673	0.944629	0.962501	0.273141	0	0.101948	0.536835	0.688434	0.323861	0.918862	-1.14586	0.140184	NA	0.365941	0.632236	0.999976	-1.73489	0.0309431	0.206678	0.0309431	1.73489	XLOC_005998	Unannotated_TU
XLOC_047190	Chr9	129768325	129769290	966	-	.	0.0446222	0	0.226121	0.616657	0.533773	0.459586	0.0976253	0.0459217	0.0467795	0	0	0.226018	0.616657	11.269	0.0729173	0	0.419983	1.28416	1.17027	0.921319	0.189708	0.103092	0.087767	0	0	0.479162	1.27705	0.0714102	0.918862	-0.0420465	0.953986	NA	-0.150755	0.843029	NA	-1.73138	0.0496074	NA	0.0496074	1.73138	XLOC_047190	Unannotated_TU
XLOC_004293	Chr1	242689795	242690532	738	-	.	0.0584079	0.174858	0.118392	0.960916	0.567676	0.971771	0.830609	0.0601088	0	0	0.188392	0.118338	0.971771	15.2386	0.0954446	0.370297	0.219893	2.00106	1.2446	1.94808	1.61406	0.134941	0	0	0.321592	0.250878	1.5902	0.0198357	0.828009	-0.518057	0.509874	NA	0.634302	0.417817	NA	-1.73017	0.0378011	NA	0.0198357	1.73017	XLOC_004293	Unannotated_TU
XLOC_009624	Chr12	44794024	44795392	1369	-	.	0.0314865	0.848361	0.351025	0.911698	1.38887	0.922994	0.551094	0.972104	0.0660175	0	0	0.60604	1.38887	35.6029	0.0514523	1.79658	0.65197	1.89857	3.04503	1.8503	1.0709	2.18232	0.123861	0	0	1.28481	0.877468	0.164217	0.918862	-0.848482	0.290906	NA	0.2585	0.727905	0.999976	-1.72826	0.0376239	0.224058	0.0376239	1.72826	.
XLOC_052108	GL896464.1	10619	11266	648	-	.	0.13304	0.53105	0.606759	1.88233	0.0994647	1.31755	0	0	0	0.0898581	0.143038	0.134774	1.88233	23.0747	0.217402	1.12461	1.12695	3.91986	0.218071	2.64125	0	0	0	0.142814	0.244171	0.285723	0.697506	0.314451	0.918862	0.895905	0.196095	NA	-1.87937	0.0158912	NA	-1.72649	0.0468045	0.247798	0.0158912	1.87937	XLOC_052108	Unannotated_TU
XLOC_031973	Chr4	98746436	98747251	816	-	.	0.0528248	0.57986	0.0535375	0.521438	0.434427	0.669623	0.0577856	0	0	0	0.113589	0.0535132	0.669623	10.2061	0.0863212	1.22797	0.0994371	1.08587	0.952456	1.34237	0.11229	0	0	0	0.193901	0.113449	0.596154	0.396119	0.919869	0.306854	0.624611	NA	-1.07013	0.158568	NA	-1.72456	0.0495142	NA	0.0495142	1.72456	XLOC_031973	Unannotated_TU
XLOC_048868	GL893717.1	16927	20714	962	-	.	0.0896155	0.53657	0.181649	0.294867	0.70349	0.674496	0.392125	0.0922252	0.046974	0	0.0481751	0.181567	0.70349	12.6722	0.146441	1.1363	0.337383	0.614047	1.54236	1.35214	0.761988	0.207041	0.088132	0	0.0822365	0.384924	0.509792	0.447283	0.92156	-0.569975	0.475049	NA	-0.272634	0.725729	NA	-1.72387	0.04431	NA	0.04431	1.72387	XLOC_048868	Unannotated_TU
XLOC_014054	Chr14	104011925	104854527	6104	PCDH15|transcript:ENSSSCT00000011410	.	0	0.176176	0.0572564	0.418244	0.0739141	0.0671379	0.293548	0.0726742	0.0222095	0	0.0379623	0.035769	0.418244	48.2959	0	0.373087	0.106344	0.870973	0.162053	0.134589	0.57043	0.16315	0.0416692	0	0.064803	0.0758307	0.681236	0.33132	0.918969	-1.35052	0.0855277	NA	0.583443	0.447713	0.999976	-1.72253	0.0388401	0.226832	0.0388401	1.72253	XLOC_014054	Unannotated_TU
XLOC_050782	GL895648.1	197	3629	861	-	.	0	3.89683	0.558134	0.856588	0.374292	0.753618	4.38123	1.95783	0	0	0.161479	0.0507163	4.38123	93.7759	0	8.25233	1.03664	1.7838	0.820615	1.51076	8.51373	4.39523	0	0	0.27565	0.107519	-0.790914	0.260797	0.918862	-2.24301	0.0050577	0.275483	0.19012	0.787568	0.999976	-1.72106	0.0458471	NA	0.0050577	2.24301	XLOC_050782	Unannotated_TU
XLOC_013978	Chr14	84026869	84033522	3943	-	.	0.010932	0.120001	0.155114	0.309345	0.138943	0.112595	0.0956693	0.0337512	0.0229211	0	0	0.088596	0.309345	23.0747	0.0178641	0.254127	0.288098	0.644197	0.304624	0.225715	0.185907	0.0757698	0.0430043	0	0	0.187825	0.526044	0.425795	0.919869	-0.489374	0.538747	NA	-0.435991	0.568324	0.999976	-1.72018	0.0480034	0.250612	0.0480034	1.72018	XLOC_013978	Unannotated_TU
XLOC_038322	Chr6	52125537	52126886	827	-	.	0	0.364093	0.422603	0.754604	0.272776	1.03237	0.399119	0.32184	0	0.0704088	0	0.211206	1.03237	15.9471	0	0.771041	0.784916	1.57143	0.598046	2.06956	0.775578	0.722516	0	0.111902	0	0.447759	0.744865	0.285565	0.918862	-0.527204	0.504509	NA	-0.0196304	0.980066	NA	-1.71965	0.0464822	NA	0.0464822	1.71965	XLOC_038322	Unannotated_TU
XLOC_004416	Chr1	266608153	266610084	899	-	.	0.287687	1.0048	1.16627	1.41989	1.43388	0.911701	0.734307	1.28295	0	0.0647698	0	0.631444	1.43388	24.148	0.47011	2.12787	2.16616	2.95685	3.14371	1.82766	1.42693	2.88015	0	0.10294	0	1.33867	0.257101	0.650461	0.945786	-0.792798	0.324589	NA	-0.258795	0.727042	0.999976	-1.71952	0.0294455	0.202664	0.0294455	1.71952	.
XLOC_025827	Chr2	84239109	84239528	420	-	.	0.205262	1.74108	1.56024	4.05232	1.30441	1.95147	1.79631	0.950578	0.322778	0	0.220688	1.03968	4.05232	32.1973	0.33542	3.6871	2.89788	8.43876	2.85984	3.91206	3.49063	2.134	0.605592	0	0.376722	2.20415	0.608223	0.337735	0.919869	-0.826933	0.296581	NA	-0.0391155	0.957112	0.999976	-1.71844	0.0302707	0.205104	0.0302707	1.71844	.
XLOC_046106	Chr9	139689921	139697759	1526	-	.	1.07339	3.80539	11.6517	10.1308	5.04728	9.66785	6.08725	4.33138	1.8656	0.648674	1.54886	2.74706	11.6517	362.011	1.75403	8.05869	21.6411	21.0969	11.0659	19.3809	11.8289	9.72374	3.50021	1.03095	2.64396	5.8238	0.302189	0.593531	0.93956	-1.05936	0.055889	0.959978	-0.22422	0.721979	0.999976	-1.71827	0.000581153	0.0314459	0.000581153	1.71827	XLOC_046106	Unannotated_TU
XLOC_000238	Chr1	56203980	56555212	3936	COL19A1|transcript:ENSSSCT00000004722	ENSSSCG00000004273	0.0766604	0.0327858	0.0665955	0.187379	0.302943	0.0780887	0.0359398	0.0901633	0.0688856	0	0	0.0887536	0.302943	22.3272	0.125271	0.0694307	0.12369	0.390207	0.664185	0.156542	0.0698392	0.202412	0.129242	0	0	0.188159	0.781428	0.239647	0.918862	-0.688635	0.391294	NA	0.0232032	0.975339	0.999976	-1.71754	0.0496515	0.253391	0.0496515	1.71754	ENSSSCG00000004273	collagen type XIX alpha 1 chain [Source:HGNC SymbolAcc:HGNC:2196]
XLOC_041540	Chr7	36378264	36378723	460	-	.	0	0.0935109	0.664797	1.23331	0.840693	1.33634	0.102507	0.0964355	0	0	0.100749	0.379711	1.33634	11.4819	0	0.198028	1.23475	2.56832	1.84317	2.67891	0.199193	0.216493	0	0	0.171982	0.804993	1.13024	0.110743	0.918862	0.31771	0.651985	NA	-0.554316	0.44789	NA	-1.7162	0.0435522	NA	0.0435522	1.7162	.
XLOC_041451	Chr7	28068391	28068828	438	-	.	0.0984133	1.96416	2.29405	2.78481	4.19387	1.5594	1.61483	6.88699	0.103171	0	0.105809	1.49544	6.88699	54.1531	0.160818	4.1595	4.26081	5.79924	9.19482	3.12608	3.13798	15.461	0.193568	0	0.18062	3.17035	0.563304	0.378404	0.919869	-1.37647	0.0838773	0.990567	0.56921	0.450934	0.999976	-1.716	0.0320037	0.209695	0.0320037	1.716	.
XLOC_041016	Chr7	100536077	100574731	4186	TTC9|transcript:ENSSSCT00000023708	ENSSSCG00000020701	0.113272	0.205519	0.104364	0.447246	0.0923838	0.0897417	0.315405	0.180154	0.0431811	0	0.0221426	0.0730214	0.447246	35.417	0.185098	0.435227	0.193838	0.931369	0.202546	0.179903	0.612903	0.404437	0.0810157	0	0.0377982	0.154806	0.108006	0.867314	0.979998	-1.57676	0.0417266	NA	0.209142	0.760581	0.999976	-1.71462	0.0415359	0.233397	0.0415359	1.71462	ENSSSCG00000020701	tetratricopeptide repeat domain 9 [Source:HGNC SymbolAcc:HGNC:20267]
XLOC_043048	Chr8	46125659	46128505	1622	gene:ENSSSCG00000021559|transcript:ENSSSCT00000031092	ENSSSCG00000021559	3.50793	1.77682	1.88537	1.62642	1.54974	3.49509	0.290709	0.191444	0	0.287191	0.485731	0.269216	3.50793	196.235	5.73233	3.76278	3.50176	3.38695	3.39771	7.0065	0.564914	0.429783	0	0.45644	0.829159	0.570741	-0.60927	0.283382	0.918862	0.981964	0.202242	NA	-3.03882	1.14e-05	0.0140005	-1.71437	0.00565731	0.103994	1.14e-05	3.03882	ENSSSCG00000021559
XLOC_049834	GL894491.2	55904	57119	1216	-	.	0.0708964	0.919729	0.395192	2.2861	0.265021	0.449353	0.310217	0.0364805	0.148648	0.0478849	0.228673	0.0718203	2.2861	52.5889	0.115852	1.94771	0.734003	4.76068	0.581044	0.900804	0.602822	0.081897	0.278891	0.0761046	0.390353	0.15226	0.60693	0.370385	0.919869	-0.15488	0.846993	NA	-0.730015	0.336658	0.999976	-1.71371	0.0394163	0.228231	0.0394163	1.71371	XLOC_049834	Unannotated_TU
XLOC_048178	GL893148.1	41445	42612	975	-	.	0.132631	2.60296	1.74747	1.25102	1.95012	0.805609	0.918879	1.54692	0.231738	0	0.0475327	0.716583	2.60296	51.4754	0.216733	5.5123	3.24563	2.6052	4.27553	1.61498	1.78559	3.47277	0.434784	0	0.08114	1.51917	-0.264252	0.671259	0.947261	-1.22459	0.115506	0.990567	-0.487761	0.484643	0.999976	-1.71262	0.0314578	0.208177	0.0314578	1.71262	XLOC_048178	Unannotated_TU
XLOC_033033	Chr5	66306237	66307538	841	-	.	0	1.9436	1.29865	0.674584	1.57109	0.60911	1.12136	0.73846	0	0	0	0.467302	1.9436	33.1537	0	4.11597	2.41203	1.40479	3.44453	1.22107	2.17905	1.65781	0	0	0	0.990687	-0.224916	0.742306	0.960291	-0.959466	0.22985	NA	-0.377082	0.629174	0.999976	-1.71204	0.0477306	0.249912	0.0477306	1.71204	.
XLOC_050117	GL894763.1	6265	17326	1081	UPP1|transcript:ENSSSCT00000024494	ENSSSCG00000030388	2.47226	2.38751	1.29322	5.82544	0.566424	2.17984	0.654297	0.328291	0.459832	0.377055	0.171487	0.969475	5.82544	119.13	4.03993	5.05604	2.40194	12.1312	1.24185	4.36986	1.27145	0.736997	0.862731	0.599262	0.292735	2.0553	-0.0623783	0.920732	0.988143	-0.00533065	0.993954	0.9997	-1.68449	0.00831891	0.788936	-1.71128	0.0182995	0.165353	0.00831891	1.71128	ENSSSCG00000030388	uridine phosphorylase 1 [Source:HGNC SymbolAcc:HGNC:12576]
XLOC_038680	Chr6	82546588	82547987	1400	-	.	0	0.43015	0.312047	0.850987	0.506417	0.634229	0.370488	0.411917	0.0968335	0.0415915	0.0331031	0.280715	0.850987	22.5381	0	0.91093	0.579576	1.77214	1.11029	1.27142	0.719942	0.924734	0.181678	0.0661023	0.0565082	0.59512	0.857012	0.197148	0.918862	-0.823795	0.291926	NA	0.235235	0.757359	0.999976	-1.70986	0.0235797	0.184687	0.0235797	1.70986	XLOC_038680	Unannotated_TU
XLOC_048205	GL893171.1	2545	3764	1090	-	.	0	0.47356	0.360715	1.5094	0.354788	0.469965	0.389337	0.366278	0.207289	0.0534202	0	0.32049	1.5094	31.124	0	1.00286	0.669969	3.14325	0.777852	0.942125	0.75657	0.822276	0.388913	0.084902	0	0.679443	0.840619	0.223035	0.918862	-0.864327	0.278054	NA	0.261392	0.731171	0.999976	-1.70982	0.0427166	0.23678	0.0427166	1.70982	XLOC_048205	Unannotated_TU
XLOC_024336	Chr2	72185841	72188931	892	-	ENSSSCG00000013568	0.048324	0.77157	1.0285	1.14483	1.15611	1.18685	0.158586	0.198925	0	0	0	0.636399	1.18685	19.7744	0.0789665	1.63396	1.91026	2.38405	2.53471	2.37925	0.308169	0.446577	0	0	0	1.34917	0.526392	0.402978	0.919869	0.190528	0.80094	NA	-1.31466	0.0901155	0.999976	-1.70961	0.0406338	0.23063	0.0406338	1.70961	ENSSSCG00000013568
XLOC_031652	Chr4	45171919	45173664	1746	-	.	0.0246879	0.418818	0.625525	0.926046	0.646008	0.625902	0.108025	0.431916	0.0776443	0.0666988	0.0265432	0.325125	0.926046	30.5874	0.0403426	0.886931	1.16181	1.92845	1.41634	1.25473	0.209918	0.969631	0.145675	0.106006	0.0453102	0.689269	0.626553	0.318717	0.918862	-0.321642	0.681575	NA	-0.499068	0.5029	0.999976	-1.70958	0.0161527	0.158386	0.0161527	1.70958	.
XLOC_019393	Chr16	42642402	42642705	304	-	.	0.425379	0.848981	1.14965	3.54578	1.06008	1.68507	0.775543	2.33475	0.594592	0.19154	0.152449	0.574563	3.54578	20.3916	0.695113	1.79789	2.13528	7.38392	2.32417	3.37802	1.50706	5.24141	1.11557	0.304418	0.260235	1.21808	0.723065	0.271826	0.918862	-1.09472	0.165157	NA	0.372645	0.611072	0.999976	-1.709	0.0375941	NA	0.0375941	1.709	.
XLOC_015307	Chr14	15686114	15688344	1749	-	.	0.0985821	0.221347	0.574495	0.746053	1.60304	0.820088	0.16176	0.608718	0	0.0998766	0.0529953	0.474367	1.60304	52.4992	0.161094	0.468746	1.06703	1.55362	3.51457	1.64401	0.314336	1.36654	0	0.158736	0.0904649	1.00567	1.19282	0.0445183	0.918862	-0.0910735	0.9089	NA	-0.236977	0.756123	0.999976	-1.70513	0.0118751	0.138501	0.0118751	1.70513	XLOC_015307	Unannotated_TU
XLOC_014103	Chr14	115184819	115621729	14681	PLCE1|transcript:ENSSSCT00000011471	ENSSSCG00000010483	0.308292	0.896574	1.85685	1.53028	3.06439	1.52598	0.870409	0.821879	0.406304	0.194345	0.344087	0.725747	3.06439	842.401	0.503781	1.89868	3.4488	3.18674	6.7185	3.05909	1.6914	1.84508	0.762302	0.308876	0.587369	1.53859	0.625715	0.22373	0.918862	-0.600524	0.215498	0.990567	-0.361866	0.519103	0.999976	-1.70415	0.000321684	0.0223685	0.000321684	1.70415	ENSSSCG00000010483	phospholipase C epsilon 1 [Source:HGNC SymbolAcc:HGNC:17175]
XLOC_024550	Chr2	90762307	90775311	682	gene:ENSSSCG00000024986|transcript:ENSSSCT00000029318	ENSSSCG00000024986	18.5819	26.8056	67.1954	11.1469	10.8209	23.4349	19.7047	18.5377	2.58412	3.07362	1.29112	4.09776	67.1954	933.045	30.3648	56.7662	124.804	23.2128	23.7243	46.9792	38.2907	41.6162	4.84829	4.88498	2.20399	8.68731	-1.40534	0.00543095	0.50724	-1.65181	0.00750426	0.355758	-1.22867	0.0448071	0.999976	-1.70258	0.00148033	0.0537633	0.00148033	1.70258	ENSSSCG00000024986
XLOC_019229	Chr16	82629476	82792700	4857	ADAMTS16|transcript:ENSSSCT00000018627	ENSSSCG00000017109	0.23962	0.779354	1.83489	1.54767	0.570616	1.8	2.25232	1.46132	0.186078	0.0479539	0.276712	0.413562	2.25232	271.95	0.391565	1.65044	3.40801	3.22296	1.25104	3.60841	4.37676	3.2806	0.349117	0.0762143	0.472356	0.876758	0.177862	0.75309	0.961539	-1.73841	0.0105084	0.423646	0.391259	0.556583	0.999976	-1.70124	0.00636213	0.108888	0.00636213	1.73841	ENSSSCG00000017109	ADAM metallopeptidase with thrombospondin type 1 motif 16 [Source:HGNC SymbolAcc:HGNC:17108]
XLOC_041476	Chr7	29560892	29562563	1400	-	.	0	0.276525	0.156024	0.952295	0.552455	0.829376	0.202084	0.443603	0	0.083183	0.0331031	0.311905	0.952295	25.2212	0	0.585598	0.289788	1.98311	1.21123	1.66263	0.392696	0.995868	0	0.132205	0.0565082	0.661244	1.54544	0.0187853	0.812073	-0.243859	0.761567	NA	0.28088	0.720817	NA	-1.6981	0.0190289	0.168224	0.0187853	1.6981	XLOC_041476	Unannotated_TU
XLOC_031141	Chr4	107433967	107446768	4682	\C1orf56|transcript:ENSSSCT00000007275,BNIPL|transcript:ENSSSCT00000007276\""	ENSSSCG00000006639;ENSSSCG00000006640	0.313022	1.46078	0.961069	3.58668	1.47986	0.532466	0.765406	1.02326	1.20645	0.198985	0.0692889	0.895346	3.58668	317.68	0.511511	3.09351	1.78503	7.46908	3.24451	1.06742	1.48736	2.29717	2.26353	0.316252	0.118279	1.89815	0.606648	0.296079	0.918862	-1.30019	0.0380763	0.826061	0.309424	0.589026	0.999976	-1.69625	0.0141752	0.149495	0.0141752	1.69625	ENSSSCG00000006640	BCL2 interacting protein like [Source:HGNC SymbolAcc:HGNC:16976]
XLOC_031141	Chr4	107433967	107446768	4682	\C1orf56|transcript:ENSSSCT00000007275,BNIPL|transcript:ENSSSCT00000007276\""	ENSSSCG00000006639;ENSSSCG00000006640	0.313022	1.46078	0.961069	3.58668	1.47986	0.532466	0.765406	1.02326	1.20645	0.198985	0.0692889	0.895346	3.58668	317.68	0.511511	3.09351	1.78503	7.46908	3.24451	1.06742	1.48736	2.29717	2.26353	0.316252	0.118279	1.89815	0.606648	0.296079	0.918862	-1.30019	0.0380763	0.826061	0.309424	0.589026	0.999976	-1.69625	0.0141752	0.149495	0.0141752	1.69625	ENSSSCG00000006639	chromosome 1 open reading frame 56 [Source:HGNC SymbolAcc:HGNC:26045]
XLOC_009625	Chr12	44796427	44798217	1791	-	.	0.0481352	0.336243	0.414669	1.26706	1.09761	0.896196	0.184294	0.569675	0.0504623	0.0325115	0.0258763	0.633912	1.26706	42.9297	0.0786579	0.712062	0.77018	2.63859	2.40645	1.79658	0.358126	1.27889	0.0946767	0.0516712	0.0441717	1.3439	1.4134	0.0145813	0.761114	-0.190547	0.809188	NA	-0.0238187	0.974139	0.999976	-1.69369	0.0217502	0.177894	0.0145813	1.69369	.
XLOC_043310	Chr8	120443181	120460130	1908	LRIT3|transcript:ENSSSCT00000010003	ENSSSCG00000009135	0	0.473436	0.366345	1.11503	0.388475	0.125291	0.123567	1.67397	0.0473679	0.0305179	0.048579	0.183089	1.67397	57.3386	0	1.0026	0.680425	2.32199	0.85171	0.251168	0.240118	3.75799	0.088871	0.0485027	0.0829261	0.388152	0.502494	0.470788	0.924958	-1.52847	NA	NA	0.604239	0.43462	0.999976	-1.69342	0.0364492	0.220966	NA	1.69342	ENSSSCG00000009135	\leucine rich repeat, Ig-like and transmembrane domains 3 [Source:HGNC SymbolAcc:HGNC:24783]\""
XLOC_032413	Chr4	137661372	137662741	1370	-	.	0.157318	0.470968	0.223216	0.74539	1.78775	1.14667	0.103255	0.0971394	0.164923	0.212511	0.101484	0.350609	1.78775	45.8614	0.257073	0.997369	0.414587	1.55224	3.91954	2.29869	0.200647	0.218073	0.309427	0.337749	0.173237	0.743296	1.3746	0.0193071	0.817761	0.550141	0.475919	NA	-0.691304	0.351965	0.999976	-1.68992	0.00962895	0.128158	0.00962895	1.68992	XLOC_032413	Unannotated_TU
XLOC_003674	Chr1	133271016	133272065	1050	-	.	0.0821048	0.4916	0.166425	0.513294	0.890067	0.35777	0.0449076	0.0844959	0.0430371	0.0554553	0.0441375	0.16635	0.890067	17.4997	0.134168	1.04106	0.309107	1.06891	1.95142	0.717212	0.0872657	0.189689	0.0807457	0.0881363	0.0753443	0.352663	0.656058	0.323777	0.918862	0.281775	0.722522	NA	-1.05195	0.179415	NA	-1.68953	0.0377609	NA	0.0377609	1.68953	XLOC_003674	Unannotated_TU
XLOC_032408	Chr4	137321940	137327325	2732	-	.	0.142	0.566816	0.559675	1.21481	1.4509	1.25003	1.08735	1.02295	0.148866	0.0213133	0.135708	0.703272	1.4509	74.223	0.232044	1.20035	1.0395	2.52978	3.18102	2.5059	2.11297	2.29647	0.2793	0.0338738	0.231659	1.49095	1.14757	0.0219398	0.857864	-1.08239	0.132274	0.990567	0.662071	0.304538	0.999976	-1.68902	0.0100036	0.130281	0.0100036	1.68902	XLOC_032408	Unannotated_TU
XLOC_053348	JH118995.1	16357	19995	3639	\C16orf86|transcript:ENSSSCT00000030014,C16orf86|transcript:ENSSSCT00000032390\""	ENSSSCG00000021711	0.0592265	0.224591	0.168072	0.459909	0.265676	0.187693	0.272111	0.243805	0.0372539	0	0.025471	0.143996	0.459909	31.6606	0.0967823	0.475616	0.312165	0.957738	0.582481	0.376263	0.528774	0.54733	0.0698953	0	0.0434798	0.305273	0.554299	0.351049	0.919869	-1.10673	0.156523	NA	0.215386	0.756184	0.999976	-1.68826	0.0299897	0.204164	0.0299897	1.68826	ENSSSCG00000021711	chromosome 16 open reading frame 86 [Source:HGNC SymbolAcc:HGNC:33755]
XLOC_014316	Chr14	152308983	152328906	2262	-	.	0.304899	0.20918	1.06223	0.37621	1.05427	0.603904	0.14592	0.196111	0.0199774	0.154451	0.081953	0.0579135	1.06223	48.9204	0.498236	0.442981	1.97292	0.78344	2.31143	1.21063	0.283556	0.44026	0.0374814	0.245473	0.139897	0.122777	-0.00400615	0.994699	0.999223	0.111611	0.886856	NA	-1.57207	0.0266693	0.999976	-1.68805	0.0187749	0.166868	0.0187749	1.68805	XLOC_014316	Unannotated_TU
XLOC_036396	Chr6	10637082	10722204	6542	-	.	0.0263559	0.394513	0.0400672	0.0346882	0.128079	0.589887	0.0432464	0.0271234	0.013815	0.0178013	0	0.106797	0.589887	72.0809	0.0430683	0.83546	0.0744182	0.0722364	0.280805	1.18253	0.0840376	0.0608907	0.0259196	0.028292	0	0.226412	0.317164	0.647963	0.945197	0.186139	0.816862	NA	-1.45761	0.051601	0.999976	-1.68681	0.0491315	0.252544	0.0491315	1.68681	.
XLOC_034814	Chr5	85316711	85318745	1157	-	.	0.149023	0.18589	0.415344	1.2994	0.334243	0.944534	0	0.0383408	0.195285	0.100654	0.0400557	0.301931	1.2994	28.4409	0.24352	0.39366	0.771433	2.70595	0.732808	1.89348	0	0.0860733	0.366391	0.159971	0.0683764	0.640098	1.02675	0.109139	0.918862	0.273985	0.731893	NA	-0.709984	0.365362	NA	-1.68368	0.0286874	0.201259	0.0286874	1.68368	XLOC_034814	Unannotated_TU
XLOC_051619	GL896291.1	6772	7307	536	-	.	0	1.60504	2.85267	1.64058	4.20869	3.75914	1.14364	5.13123	1.18031	0	0	1.87376	5.13123	49.3749	0	3.39899	5.29837	3.41644	9.22732	7.53583	2.22235	11.5194	2.21448	0	0	3.9724	0.652373	0.327367	0.918862	-1.32063	0.094108	0.990567	0.546419	0.458747	0.999976	-1.6834	0.0459291	0.245445	0.0459291	1.6834	XLOC_051619	Unannotated_TU
XLOC_042086	Chr7	119671757	119672424	668	-	.	0.129057	2.70454	2.81216	2.63279	4.0042	3.6298	1.90589	4.44931	0.0676482	0.174336	0.208134	1.83034	4.44931	53.3567	0.210893	5.72741	5.22313	5.48267	8.77898	7.27655	3.70357	9.98849	0.126921	0.277075	0.355291	3.88035	0.521436	0.390618	0.919869	-0.982769	0.20027	0.990567	0.100437	0.892728	0.999976	-1.68334	0.0110261	0.134754	0.0110261	1.68334	.
XLOC_048462	GL893376.1	12444	13945	1502	-	.	0.143492	0.400939	0.174514	1.56751	0.665129	0.204632	0.596476	0.324876	0.0300859	0	0.0308551	0.407014	1.56751	44.5396	0.234481	0.849069	0.324131	3.26426	1.45826	0.41022	1.15909	0.72933	0.0564467	0	0.0526708	0.862875	0.991401	0.128453	0.918862	-0.722215	0.368053	NA	0.245519	0.740746	0.999976	-1.68124	0.0459269	0.245445	0.0459269	1.68124	XLOC_048462	Unannotated_TU
XLOC_014627	Chr14	47943783	47991825	7035	MN1|transcript:ENSSSCT00000010922	ENSSSCG00000009966	0.894575	3.88878	2.86897	10.5522	2.29503	2.34468	7.52706	2.27634	1.11768	0.372461	0.737821	2.03592	10.5522	1404.34	1.46183	8.23528	5.32864	21.9744	5.03171	4.70031	14.6268	5.11028	2.09698	0.591961	1.25949	4.31618	0.580997	0.306937	0.918862	-1.5084	0.0151745	0.516235	0.521013	0.403806	0.999976	-1.674	0.00676789	0.112305	0.00676789	1.674	ENSSSCG00000009966	\MN1 proto-oncogene, transcriptional regulator [Source:HGNC SymbolAcc:HGNC:7180]\""
XLOC_007926	Chr12	36120522	36181738	61070	\ENSSSCG00000017640|gene:ENSSSCG00000017640,transcript:ENSSSCT00000034504|transcript:ENSSSCT00000034504,transcript:ENSSSCT00000019202|transcript:ENSSSCT00000019202\""	.	0.00141166	0.0324004	0.0278988	0.0469132	0.027968	0.0542431	0.0154423	0.009443	0.0221986	0.00286039	0.00303549	0.0221659	0.0542431	61.8747	0.0023068	0.0686144	0.0518174	0.0976946	0.0613183	0.10874	0.0300079	0.0211991	0.0416487	0.00454609	0.0051817	0.046992	0.678743	0.266232	0.918862	-0.775514	0.273491	0.990567	0.00741908	0.991612	0.999976	-1.66975	0.00907926	0.125202	0.00907926	1.66975	XLOC_007926	Unannotated_TU
XLOC_009335	Chr12	19075897	19077881	1385	-	.	0.0933683	0.900676	0.725482	1.618	0.907463	0.986305	0.408546	1.24914	0	0.0420419	0.0334617	0.662095	1.618	42.3931	0.152574	1.90736	1.34746	3.36941	1.98956	1.97722	0.793898	2.80425	0	0.0668182	0.0571202	1.40365	0.631274	0.28573	0.918862	-0.654239	0.414093	NA	-0.0946327	0.900475	0.999976	-1.66917	0.0248049	0.189421	0.0248049	1.66917	XLOC_009335	Unannotated_TU
XLOC_035748	Chr6	65755347	65779571	6301	C1orf167|transcript:ENSSSCT00000003804	ENSSSCG00000003427	0.0342049	0.129707	0.0277331	0.26561	0.429619	0.157177	0.112251	0.0422412	0.0932323	0.0462054	0.0367754	0.0693013	0.429619	50.6889	0.0558944	0.274681	0.0515097	0.55312	0.941916	0.315088	0.21813	0.0948295	0.174921	0.0734353	0.062777	0.14692	1.36237	0.0266384	0.918401	-0.480655	0.505275	NA	0.402982	0.576012	0.999976	-1.66682	0.0096388	0.128158	0.0096388	1.66682	ENSSSCG00000003427	chromosome 1 open reading frame 167 [Source:HGNC SymbolAcc:HGNC:25262]
XLOC_016211	Chr14	146712750	146713767	838	-	.	0.051438	1.43726	0.938376	2.50489	1.65363	0.733549	0.168806	2.27625	0	0.0694846	0.110607	0.781625	2.50489	39.71	0.0840551	3.04368	1.74288	5.21632	3.62549	1.47052	0.328027	5.11006	0	0.110433	0.18881	1.65706	0.593434	0.358981	0.919869	-0.629008	0.43374	NA	-0.0769369	0.921355	0.999976	-1.6661	0.0250083	0.190194	0.0250083	1.6661	.
XLOC_053346	JH118995.1	20136	24632	2346	ENKD1|transcript:ENSSSCT00000027631	ENSSSCG00000028661	0.165365	0.330039	0.577274	0.870575	0.164842	0.334812	0.221093	0.472723	0	0.0496403	0	0.186133	0.870575	38.6367	0.270223	0.698923	1.07219	1.81293	0.361406	0.671187	0.429633	1.06124	0	0.0788944	0	0.394604	0.0260242	0.966508	0.994887	-0.739614	0.358074	NA	-0.530022	0.471487	0.999976	-1.66578	0.0423531	0.235621	0.0423531	1.66578	ENSSSCG00000028661	enkurin domain containing 1 [Source:HGNC SymbolAcc:HGNC:25246]
XLOC_021305	Chr18	52490569	52547353	4360	-	.	0.227389	0.720206	0.400795	1.63301	0.606096	0.744111	0.832748	0.305232	0.165831	0.120196	0.0956651	0.410628	1.63301	134.692	0.371577	1.52518	0.74441	3.40067	1.32883	1.4917	1.61822	0.68523	0.31113	0.191029	0.163304	0.870537	0.68175	0.197949	0.918862	-0.861061	0.189246	0.990567	0.0271532	0.965613	0.999976	-1.66319	0.00432376	0.0928923	0.00432376	1.66319	XLOC_021305	Unannotated_TU
XLOC_001326	Chr1	302819955	302827905	1456	-	.	0.207236	0.620409	0.720109	1.51962	2.78884	0.58638	0.421009	0.639812	0.0620728	0.0399918	0.28647	0.599818	2.78884	76.0333	0.338645	1.31384	1.33748	3.16454	6.11437	1.1755	0.818116	1.43635	0.11646	0.0635599	0.489014	1.27162	1.06026	0.0715775	0.918862	-0.102843	0.891648	NA	-0.382908	0.579016	0.999976	-1.66054	0.0189324	0.167657	0.0189324	1.66054	XLOC_001326	Unannotated_TU
XLOC_008375	Chr12	9027639	9033210	4046	SOX9|transcript:ENSSSCT00000018780	ENSSSCG00000017251	0.617917	1.71167	0.194355	2.0542	0.629238	0.894707	0.745871	0.953868	1.87636	0.0863491	0.0801806	0.636762	2.0542	240.615	1.00974	3.62481	0.360982	4.27778	1.37957	1.79359	1.4494	2.14139	3.5204	0.137237	0.136871	1.34994	0.0721605	0.905752	0.986022	-1.9692	0.00247482	0.171231	0.537397	0.421563	0.999976	-1.65815	0.0105344	0.132513	0.00247482	1.9692	ENSSSCG00000017251	SRY-box 9 [Source:HGNC SymbolAcc:HGNC:11204]
XLOC_017763	Chr15	43359715	43364060	3869	-	.	0.0222823	0.166768	0.0564573	0.945786	0.14993	0.0441339	0.0487496	0.0458623	0.0116798	0.0150499	0.0359352	0.135436	0.945786	69.2241	0.0364115	0.353165	0.10486	1.96955	0.328712	0.0884739	0.0947315	0.102959	0.0219134	0.0239191	0.0613426	0.287126	1.22846	0.0768651	0.918862	0.445357	0.577226	NA	-0.676332	0.380037	NA	-1.65777	0.0474793	0.249722	0.0474793	1.65777	XLOC_017763	Unannotated_TU
XLOC_028919	Chr3	41547561	41548305	745	-	.	0.231436	0.69286	0.293199	1.33264	1.64377	1.146	1.32915	1.01225	0.0606563	0.0781585	0.311036	0.293066	1.64377	24.6162	0.378191	1.46727	0.544568	2.77516	3.60387	2.29735	2.58283	2.27245	0.113803	0.124219	0.53095	0.621303	1.06628	0.0798698	0.918862	-0.950716	0.222673	NA	0.608505	0.412159	0.999976	-1.65359	0.0205437	0.173374	0.0205437	1.65359	XLOC_028919	Unannotated_TU
XLOC_039076	Chr6	151210504	151212047	1544	-	.	0.0279178	0.640768	0.113178	0.404182	0.417442	0.862617	0.0916186	0.430962	0.146337	0.0377125	0.0600316	0.197971	0.862617	24.8775	0.0456206	1.35696	0.210209	0.84169	0.915219	1.72926	0.178036	0.967488	0.274556	0.0599373	0.102476	0.419702	0.605669	0.368944	0.919869	-0.662379	0.398328	NA	-0.0803646	0.91592	0.999976	-1.65241	0.028909	0.201259	0.028909	1.65241	XLOC_039076	Unannotated_TU
XLOC_031492	Chr4	7661699	7663804	1287	-	.	0.63636	0.434495	0.509168	0.396731	1.07672	1.00834	0.0732759	0.034468	0.105336	0.0904865	0.180048	0.101787	1.07672	28.2459	1.03988	0.920132	0.945696	0.826173	2.36065	2.02138	0.142392	0.077379	0.197629	0.143812	0.307349	0.215791	0.0750021	0.900842	0.984427	0.501096	0.532861	NA	-1.90113	0.0095548	0.823592	-1.64994	0.0265036	0.194977	0.0095548	1.90113	XLOC_031492	Unannotated_TU
XLOC_019581	Chr16	77444717	77446463	1635	-	.	0.0263639	0.342016	0.106879	0.485783	1.02494	0.334197	0.0865193	0.406975	0.110554	0	0.0283452	0.32049	1.02494	31.3788	0.0430814	0.724287	0.198509	1.01162	2.24713	0.669956	0.168127	0.91364	0.20742	0	0.0483863	0.679443	1.17979	0.0747408	0.918862	-0.500175	0.533068	NA	0.238896	0.753926	0.999976	-1.64914	0.0435013	0.23912	0.0435013	1.64914	XLOC_019581	Unannotated_TU
XLOC_021731	Chr18	388023	389304	1282	-	.	0.134493	0.570402	0.511154	1.03995	1.10606	0.745883	0.183904	0.207615	0.0352488	0.0454197	0.0361501	0.510922	1.10606	26.5513	0.219776	1.20794	0.949384	2.16564	2.42497	1.49525	0.357367	0.466085	0.0661333	0.0721866	0.0617095	1.08316	0.761795	0.186547	0.918862	0.191544	0.811159	NA	-0.998709	0.174753	0.999976	-1.64901	0.0257276	0.192529	0.0257276	1.64901	XLOC_021731	Unannotated_TU
XLOC_049095	GL893887.1	24533	25190	657	-	.	0.131218	1.6368	1.39638	2.2883	1.66774	2.96285	0.789472	1.21535	0.343904	0.0886272	0.211618	1.12989	2.96285	36.3594	0.214424	3.46625	2.59354	4.76527	3.65642	5.93955	1.53412	2.7284	0.645228	0.140857	0.36124	2.39537	0.704447	0.24324	0.918862	-0.519157	0.489332	NA	-0.24012	0.733104	0.999976	-1.6485	0.0170302	0.161555	0.0170302	1.6485	XLOC_049095	Unannotated_TU
XLOC_049831	GL894491.2	52779	53745	957	-	.	0.360335	1.79791	1.41514	3.97187	1.48168	0.642335	2.2665	0	0.566633	0.182533	0.387414	0.456288	3.97187	71.9072	0.588825	3.80744	2.62838	8.27122	3.2485	1.28767	4.40432	0	1.06311	0.290104	0.661329	0.967337	0.387039	0.527801	0.932695	-0.840849	0.287232	0.990567	-0.0391673	0.958878	0.999976	-1.64645	0.0212338	0.175682	0.0212338	1.64645	XLOC_049831	Unannotated_TU
XLOC_039129	Chr6	155061244	155065031	3314	-	.	0	0.285555	0.158189	0.342381	0.320904	0.340065	0.0569137	0.214172	0.0409073	0	0	0.197647	0.342381	21.4648	0	0.604721	0.293811	0.712992	0.703564	0.681719	0.110596	0.480805	0.0767498	0	0	0.419014	0.702769	0.286727	0.918862	-0.428284	0.594405	NA	-0.266498	0.728531	0.999976	-1.64508	0.0490869	0.252544	0.0490869	1.64508	XLOC_039129	Unannotated_TU
XLOC_046506	Chr9	30953460	30956379	2920	-	.	0.044286	0.338817	0.269301	0.680013	0.309022	0.467819	0.452152	1.16978	0.123805	0.0199411	0.0793569	0.179452	1.16978	61.3204	0.0723679	0.717514	0.500182	1.41609	0.677513	0.937823	0.878634	2.62609	0.232282	0.0316929	0.135465	0.380442	0.713416	0.232067	0.918862	-1.79275	0.0113599	0.438236	1.03511	0.126979	0.999976	-1.64442	0.0163105	0.159039	0.0113599	1.79275	XLOC_046506	Unannotated_TU
XLOC_044826	Chr9	74082943	74090052	3863	-	.	0	0.111351	0.045236	0.286379	0.150163	0.106086	0.146476	0.183734	0.0116979	0.0301466	0	0.0565192	0.286379	20.9282	0	0.235809	0.0840183	0.596371	0.329223	0.212667	0.284636	0.412474	0.0219474	0.0479126	0	0.119822	1.01805	0.140459	0.918862	-0.994298	0.214278	NA	0.677624	0.383332	0.999976	-1.64302	0.046128	0.246076	0.046128	1.64302	XLOC_044826	Unannotated_TU
XLOC_025258	Chr2	27948828	27949704	877	-	.	0	0.931911	2.09218	2.84633	2.86622	1.59656	0.645195	2.782	0.360687	0.199184	0.105688	1.29457	2.86622	47.2227	0	1.97351	3.88587	5.92734	6.28402	3.20058	1.25376	6.24546	0.676717	0.316567	0.180414	2.7445	0.778583	0.238631	0.918862	-0.853282	0.245582	0.990567	0.220283	0.76925	0.999976	-1.64093	0.0148203	0.152489	0.0148203	1.64093	.
XLOC_036189	Chr6	146818382	146866425	3892	SLC1A7|transcript:ENSSSCT00000004264	ENSSSCG00000003852	0.0553765	1.06101	0.740832	1.8731	0.513373	1.33374	0.230192	0.15957	0.255436	0.0448829	0.178614	0.58342	1.8731	137.912	0.0904909	2.2469	1.37597	3.90065	1.12554	2.67371	0.447315	0.358226	0.479246	0.0713334	0.304901	1.23686	0.632399	0.302912	0.918862	0.0855409	0.900357	0.996209	-0.880198	0.196996	0.999976	-1.64043	0.0113118	0.136435	0.0113118	1.64043	ENSSSCG00000003852	solute carrier family 1 member 7 [Source:HGNC SymbolAcc:HGNC:10945]
XLOC_050046	GL894654.1	8911	11095	2185	-	.	0	6.10282	0.0399878	1.79155	0.339227	0.406371	0	1.44146	0.517036	0.106596	0	0.359726	6.10282	270.464	0	12.924	0.0742707	3.73082	0.743736	0.81464	0	3.236	0.970057	0.169415	0	0.762625	-0.391761	NA	NA	-1.12329	0.160737	0.990567	-0.309876	NA	NA	-1.63955	0.0415227	0.233395	NA	1.63955	XLOC_050046	Unannotated_TU
XLOC_050740	GL895531.1	9690	12662	2687	-	.	0.0481262	0.528283	0.55279	0.36949	0.791572	0.406708	0.386069	0.561314	0.0168176	0	0.0172476	0.308771	0.791572	39.827	0.0786432	1.11875	1.02672	0.769445	1.73548	0.815316	0.750219	1.26012	0.031553	0	0.0294423	0.6546	0.198446	0.744061	0.96034	-0.969029	0.224298	NA	-0.154488	0.832541	0.999976	-1.63774	0.040176	0.229741	0.040176	1.63774	XLOC_050740	Unannotated_TU
XLOC_020729	Chr17	35875985	35878225	1268	-	.	0.0339945	0.271388	0.137813	0.78298	0.635382	0.86185	0.743738	0.279876	0.392018	0.0459212	0.146197	0.206625	0.86185	23.444	0.0555506	0.574719	0.255964	1.63052	1.39304	1.72773	1.44525	0.628308	0.735499	0.0729836	0.249563	0.438048	1.50041	0.0191582	0.817761	-1.2217	0.101445	NA	1.28724	0.0780725	0.999976	-1.63588	0.0216797	0.177615	0.0191582	1.63588	XLOC_020729	Unannotated_TU
XLOC_014029	Chr14	97633137	97662228	4640	-	.	0.0928988	0.19468	0.112983	0.0855878	0.312542	0.220803	0.152434	0	0.019478	0.0125492	0.0499401	0.0282328	0.312542	27.1548	0.151806	0.412274	0.209847	0.178233	0.685231	0.442636	0.296214	0	0.0365444	0.0199446	0.0852495	0.059854	0.170755	0.777923	0.967994	-0.357017	0.657202	NA	-0.678939	0.376336	0.999976	-1.63406	0.0355832	0.218147	0.0355832	1.63406	XLOC_014029	Unannotated_TU
XLOC_032314	Chr4	126563576	126566160	2066	-	.	0.020864	0.333127	0.380619	0.810072	0.280773	0.644667	0.456467	0.815921	0.0437454	0.028184	0	0.317038	0.815921	31.6606	0.034094	0.705464	0.706937	1.68694	0.61558	1.29234	0.887018	1.8317	0.0820745	0.0447934	0	0.672126	0.75423	0.239582	0.918862	-1.18706	0.13319	NA	0.565299	0.443086	0.999976	-1.63126	0.0437761	0.240018	0.0437761	1.63126	XLOC_032314	Unannotated_TU
XLOC_013146	Chr13	166942549	166943571	1023	-	.	0.0842718	0.336383	0.213522	0.526841	0.535534	0.600894	0.230464	0.346904	0.044173	0.113838	0.0453025	0.08537	0.600894	11.4819	0.137709	0.71236	0.396582	1.09712	1.17413	1.20459	0.447845	0.778782	0.0828768	0.180925	0.0773329	0.180986	0.757241	0.246271	0.918862	-0.520393	0.517444	NA	-0.040048	0.958429	NA	-1.63103	0.0434906	NA	0.0434906	1.63103	XLOC_013146	Unannotated_TU
XLOC_010345	Chr13	75668328	75879317	4034	-	ENSSSCG00000011580	0.0641126	0.245252	0.422355	1.26572	1.65367	1.10055	0.1052	0.384881	0.0224041	0.115475	0.114884	0.714429	1.65367	124.912	0.104767	0.51937	0.784454	2.63581	3.62557	2.20623	0.204428	0.86404	0.0420342	0.183526	0.196112	1.5146	1.84184	0.000447435	0.159092	0.698321	0.332281	0.990567	-0.439244	0.535498	0.999976	-1.63022	0.00360438	0.0845038	0.000447435	1.84184	ENSSSCG00000011580	tRNA splicing endonuclease subunit 2 [Source:HGNC SymbolAcc:HGNC:28422]
XLOC_034855	Chr5	91502470	91503655	1182	-	.	0.364679	0.327526	0.443519	1.31992	0.872462	0.462278	0.319141	0.600478	0.267617	0.0985247	0.117625	0.258602	1.31992	29.5142	0.595923	0.693602	0.823763	2.74867	1.91282	0.926715	0.620162	1.34804	0.502099	0.156587	0.200791	0.54824	0.581588	0.337123	0.919869	-0.822238	0.266798	NA	-0.0280209	0.967084	0.999976	-1.62664	0.0240564	0.186565	0.0240564	1.62664	XLOC_034855	Unannotated_TU
XLOC_026247	Chr2	149260329	149261853	1525	-	.	2.37431	1.01544	0.773468	0.744033	1.31019	0.380697	0.21644	0.494509	1.54087	0.152729	0.0911693	0.171804	2.37431	124.877	3.87987	2.15039	1.43659	1.54941	2.87253	0.763173	0.420592	1.11015	2.89096	0.242736	0.155629	0.364226	-1.12984	0.0679394	0.918862	-1.70324	0.0212476	0.619872	-0.631382	0.376138	0.999976	-1.62373	0.0229572	0.182565	0.0212476	1.70324	XLOC_026247	Unannotated_TU
XLOC_043671	Chr8	35241877	35248117	6128	-	.	0.00703411	0.0982719	0.235258	0.277737	0.0788835	0.100312	0.138504	0.202691	0.00737418	0	0.0226882	0.0570062	0.277737	32.1973	0.0114945	0.208111	0.436952	0.578375	0.172948	0.201093	0.269145	0.455031	0.0138353	0	0.0387295	0.120854	0.166904	0.803031	0.971632	-1.17921	0.13586	NA	0.033745	0.964265	0.999976	-1.62235	0.0429856	0.237516	0.0429856	1.62235	.
XLOC_029707	Chr3	140448427	140452109	3683	-	.	0.0819265	0.140152	0.189787	0.747088	0.323753	0.287449	0.217649	0.0361339	0.0736177	0.0632398	0.0629167	0.130419	0.747088	52.0522	0.133876	0.296801	0.352498	1.55578	0.70981	0.576241	0.422941	0.0811187	0.13812	0.100508	0.107401	0.276491	1.07568	0.064318	0.918862	-0.218487	0.772084	NA	-0.139683	0.846033	0.999976	-1.61768	0.0136297	0.147189	0.0136297	1.61768	XLOC_029707	Unannotated_TU
XLOC_023618	Chr2	2745516	2747287	1024	-	.	0.210474	0.378062	0.682604	1.02495	1.29032	1.40072	0.368383	0.69313	0.529558	0.34118	0.0452582	0.25586	1.40072	26.7911	0.343936	0.800622	1.26782	2.13441	2.82896	2.80798	0.715852	1.55604	0.99355	0.542245	0.0772574	0.542427	0.958067	0.0969297	0.918862	-0.773495	0.300595	NA	0.311895	0.646795	0.999976	-1.61468	0.0227373	0.182046	0.0227373	1.61468	XLOC_023618	Unannotated_TU
XLOC_010163	Chr13	35060244	35068183	4018	gene:ENSSSCG00000011376|transcript:ENSSSCT00000012454	ENSSSCG00000011376	0.0643679	0.471046	0.543637	0.995431	1.06673	0.705454	0.375534	0.706586	0.0562332	0.0434754	0.057671	0.565125	1.06673	80.2574	0.105184	0.997534	1.00971	2.07294	2.33875	1.4142	0.729748	1.58625	0.105504	0.0690964	0.0984464	1.19807	0.932458	0.0885087	0.918862	-0.597669	0.410775	0.990567	0.0454457	0.946827	0.999976	-1.61328	0.0131473	0.144514	0.0131473	1.61328	ENSSSCG00000011376	coiled-coil domain containing 36 [Source:HGNC SymbolAcc:HGNC:27945]
XLOC_018031	Chr15	87108510	87111182	2617	-	.	0.098827	0.378046	0.267094	0.888816	0.849688	0.221843	0.288287	0.779738	0.0863374	0.0444999	0.0708359	0.283659	0.888816	44.0029	0.161494	0.800588	0.496084	1.85092	1.86289	0.444722	0.560208	1.75047	0.161985	0.0707246	0.120919	0.601361	0.845723	0.158181	0.918862	-1.01258	0.16144	0.990567	0.407994	0.545393	0.999976	-1.61047	0.0225876	0.181637	0.0225876	1.61047	XLOC_018031	Unannotated_TU
XLOC_015227	Chr14	901930	904300	1766	-	.	1.12278	0.170501	0.890554	0.176687	0.401463	0.696166	0.106802	0.226072	0.076765	0	0.0787278	0.123632	1.12278	68.3849	1.83474	0.361071	1.65406	0.367942	0.880186	1.39558	0.20754	0.50752	0.144025	0	0.134391	0.262101	-1.02813	0.115143	0.918862	-0.483991	0.546252	NA	-1.90788	0.00745068	0.769732	-1.60943	0.0496943	0.253391	0.00745068	1.90788	XLOC_015227	Unannotated_TU
XLOC_044598	Chr9	45463342	45795212	6466	\NCAM1|transcript:ENSSSCT00000016411,NCAM1|transcript:ENSSSCT00000032935,NCAM1|transcript:ENSSSCT00000034031,NCAM1|transcript:ENSSSCT00000036483,NCAM1|transcript:ENSSSCT00000034200\""	.	3.65986	6.95186	6.92527	5.62411	3.43896	3.82916	6.33714	3.98598	4.5776	0.450263	0.465881	2.22183	6.95186	1018.64	5.9806	14.722	12.8625	11.712	7.53973	7.6762	12.3145	8.94833	8.58844	0.715614	0.795275	4.71032	-0.745528	0.0747255	0.918862	-2.11529	7.38e-05	0.0149552	-0.0984834	0.846659	0.999976	-1.60865	0.000986606	0.0437616	7.38e-05	2.11529	XLOC_044598	Unannotated_TU
XLOC_013289	Chr13	206284828	206287535	2282	-	.	0.0755566	1.03673	1.28265	1.04416	1.83587	1.70604	0.289282	1.74953	0.0792094	0	0.060926	1.01417	1.83587	78.4471	0.123467	2.19549	2.38231	2.17441	4.02504	3.42006	0.562141	3.92761	0.148612	0	0.104003	2.15006	0.587923	0.319293	0.918862	-0.646877	0.411806	0.990567	-0.185326	0.797741	0.999976	-1.60827	0.0383086	0.225726	0.0383086	1.60827	.
XLOC_052493	JH118526.1	20257	91119	977	gene:ENSSSCG00000029416|transcript:ENSSSCT00000029257	ENSSSCG00000024370;ENSSSCG00000029416	62.7825	1.32083	2.41461	1.77108	3.26554	4.4043	1.25484	0.998902	0.925056	0.238395	0.61666	1.07267	62.7825	2115.47	102.593	2.79712	4.48475	3.68818	7.15951	8.82917	2.43844	2.24249	1.73558	0.378887	1.05266	2.27408	-2.25372	NA	NA	-0.558753	0.380836	0.990567	-2.9096	NA	NA	-1.60768	0.00640896	0.10923	NA	2.9096	ENSSSCG00000024370
XLOC_052493	JH118526.1	20257	91119	977	gene:ENSSSCG00000029416|transcript:ENSSSCT00000029257	ENSSSCG00000024370;ENSSSCG00000029416	62.7825	1.32083	2.41461	1.77108	3.26554	4.4043	1.25484	0.998902	0.925056	0.238395	0.61666	1.07267	62.7825	2115.47	102.593	2.79712	4.48475	3.68818	7.15951	8.82917	2.43844	2.24249	1.73558	0.378887	1.05266	2.27408	-2.25372	NA	NA	-0.558753	0.380836	0.990567	-2.9096	NA	NA	-1.60768	0.00640896	0.10923	NA	2.9096	ENSSSCG00000029416
XLOC_022009	Chr18	27561606	27563342	1737	-	.	0.0248158	0.49528	0.829971	0.751207	0.909097	0.570163	0.352901	1.14923	0.0780466	0.0670444	0.0266807	0.377088	1.14923	35.8366	0.0405516	1.04885	1.54153	1.56435	1.99314	1.14299	0.685767	2.57997	0.14643	0.106555	0.0455449	0.799431	0.39443	0.534269	0.933955	-1.09502	0.151782	0.990567	0.135546	0.854165	0.999976	-1.60527	0.0247623	0.189214	0.0247623	1.60527	.
XLOC_038770	Chr6	89382210	89383744	1354	-	.	0.0318353	0.190613	0.193589	0.23045	0.737831	1.00889	0.034825	0.0327624	0	0.129013	0.102683	0.0322502	1.00889	25.5153	0.0520223	0.403662	0.35956	0.4799	1.61765	2.02248	0.0676728	0.07355	0	0.205044	0.175284	0.0683709	1.3418	0.0441321	0.918862	0.921907	0.242376	NA	-1.05638	0.175732	NA	-1.60166	0.0472413	0.249151	0.0441321	1.60166	XLOC_038770	Unannotated_TU
XLOC_053063	JH118856.1	55805	56510	705	-	.	0.611419	3.53883	0.929503	5.75372	0.777094	1.93763	8.82865	1.25845	1.60245	0.412965	0.39442	0.681325	8.82865	154.73	0.999122	7.49418	1.7264	11.9818	1.70374	3.88432	17.1561	2.82516	3.00649	0.656335	0.67329	1.44442	0.33784	0.596519	0.939805	-2.13415	0.00222821	0.16125	1.01671	0.143972	0.999976	-1.59844	0.0261317	0.193969	0.00222821	2.13415	XLOC_053063	Unannotated_TU
XLOC_041464	Chr7	29174367	29177124	1977	-	.	2.31115	2.32808	1.56892	1.95134	0.961743	1.91742	1.76496	1.34629	0.0914294	0.176716	0.328185	0.463835	2.32808	157.583	3.77665	4.93017	2.91401	4.06358	2.10857	3.84379	3.42972	3.02236	0.171539	0.280859	0.560223	0.983337	-0.760355	0.145592	0.918862	-1.10279	0.115963	0.990567	-0.908588	0.1744	0.999976	-1.59729	0.00441114	0.093886	0.00441114	1.59729	XLOC_041464	Unannotated_TU
XLOC_011645	Chr13	131750447	131758015	3057	THPO|transcript:ENSSSCT00000028109	ENSSSCG00000023909	0.239707	2.72977	1.64343	4.73235	3.14148	3.26203	2.91525	1.37855	0.354771	0.133332	0.469963	2.14263	4.73235	273.677	0.391707	5.78085	3.0524	9.85489	6.88753	6.5393	5.66499	3.09478	0.665617	0.211908	0.802243	4.5424	0.883801	0.106924	0.918862	-0.699961	0.30391	0.990567	0.126458	0.849463	0.999976	-1.59664	0.00785258	0.118011	0.00785258	1.59664	ENSSSCG00000023909	thrombopoietin [Source:HGNC SymbolAcc:HGNC:11795]
XLOC_012092	Chr13	14310667	14311868	1166	-	.	0	0.922278	0.562006	0.462229	0.77388	0.790799	0.2022	0.0380449	0.0775111	0.0499383	0.158986	0.11235	0.922278	21.8116	0	1.95311	1.04383	0.962569	1.69669	1.58529	0.39292	0.0854089	0.145425	0.0793681	0.271395	0.238184	0.189533	0.779167	0.968127	0.0858353	0.915052	NA	-1.03803	0.183549	0.999976	-1.5955	0.0364544	0.220966	0.0364544	1.5955	XLOC_012092	Unannotated_TU
XLOC_025752	Chr2	79822462	79823239	778	-	.	0.22162	0.110578	0.505372	0.911512	1.32551	0.351165	0.060608	0.114037	0	0.0748433	0.119137	0.224508	1.32551	19.31	0.36215	0.234172	0.938645	1.89818	2.90611	0.70397	0.117775	0.256007	0	0.11895	0.203372	0.47596	0.808426	0.230144	0.918862	0.572637	0.465029	NA	-1.12827	0.151001	NA	-1.59444	0.0476361	0.24982	0.0476361	1.59444	XLOC_025752	Unannotated_TU
XLOC_050420	GL895092.1	22144	25316	3169	-	.	0.163225	0.909437	2.06784	3.75949	1.46438	1.65958	1.14572	1.39982	0.199636	0.110246	0.20474	1.37794	3.75949	225.381	0.266727	1.92592	3.84068	7.82896	3.21057	3.32692	2.22639	3.14253	0.374554	0.175216	0.349499	2.92124	0.736034	0.208326	0.918862	-0.61024	0.365762	0.990567	-0.110357	0.867844	0.999976	-1.5919	0.0127757	0.142739	0.0127757	1.5919	XLOC_050420	Unannotated_TU
XLOC_030133	Chr4	95735838	95749104	7485	-	.	0.0460709	0.597671	0.857974	0.864062	0.409021	0.406068	0.201589	0.373373	0.0482982	0.0466758	0.0185749	0.338366	0.864062	130.751	0.0752846	1.26569	1.59354	1.79937	0.896756	0.814033	0.391734	0.838205	0.0906164	0.0741829	0.031708	0.717342	-0.0108322	0.985612	0.99809	-0.510866	0.473691	0.990567	-0.918556	0.176619	0.999976	-1.59038	0.0184982	0.166329	0.0184982	1.59038	.
XLOC_000511	Chr1	134278300	134301010	4814	-	.	0	0.196579	0.353922	0.300515	0.3548	0.283762	0.1959	0.423883	0.0657089	0	0.019254	0.190487	0.423883	36.633	0	0.416295	0.657351	0.625808	0.777879	0.56885	0.380677	0.951598	0.123282	0	0.0328673	0.403834	0.426853	0.518664	0.931065	-1.19475	0.117646	0.990567	0.255617	0.730478	0.999976	-1.58945	0.0358577	0.219277	0.0358577	1.58945	.
XLOC_018891	Chr16	80818051	80926655	405	gene:ENSSSCG00000027191|transcript:ENSSSCT00000030175	ENSSSCG00000027191	2.02221	6.3726	3.45178	18.7007	3.26244	1.93943	9.19775	1.97157	3.0126	1.00641	1.02988	2.37202	18.7007	143.278	3.30451	13.4953	6.41112	38.9433	7.15272	3.88791	17.8733	4.42608	5.6522	1.59951	1.75803	5.02872	0.504544	0.424447	0.919869	-1.30835	0.048963	0.911154	0.328347	0.611342	0.999976	-1.5879	0.028934	0.201259	0.028934	1.5879	ENSSSCG00000027191
XLOC_021342	Chr18	55970219	55971774	1040	-	.	0.0828943	0.951294	0.210032	0.845532	1.54935	1.08363	0.136018	0.213271	0.260706	0	0.133686	0.587822	1.54935	30.172	0.135458	2.01456	0.390099	1.76078	3.39687	2.17232	0.264314	0.478783	0.489132	0	0.228206	1.24619	0.89922	0.159267	0.918862	-0.00468564	0.995325	NA	-0.488831	0.517663	0.999976	-1.58777	0.0339735	0.215031	0.0339735	1.58777	XLOC_021342	Unannotated_TU
XLOC_012455	Chr13	67688099	67689800	1702	-	.	0	0.278006	0.102671	0.64999	0.870988	0.461497	0.720316	0.260636	0.0265505	0.0342116	0.0272294	0.359186	0.870988	30.4772	0	0.588733	0.190695	1.35357	1.90959	0.92515	1.39974	0.585116	0.0498137	0.0543732	0.0464815	0.76148	1.4914	0.024643	0.892581	-0.832419	0.293758	NA	0.893796	0.250353	0.999976	-1.58607	0.0346925	0.216198	0.024643	1.58607	XLOC_012455	Unannotated_TU
XLOC_049384	GL894073.2	38467	39511	1034	-	.	0.166751	1.41442	0.760502	1.34424	2.58685	0.990835	0.592833	0.471918	0.131109	0.0563134	0.0448205	1.01354	2.58685	50.0854	0.272488	2.99532	1.41251	2.79932	5.67153	1.9863	1.15201	1.05943	0.245985	0.0895002	0.0765102	2.14872	0.640493	0.284239	0.918862	-0.20245	0.79617	NA	-0.625237	0.374016	0.999976	-1.58117	0.0382668	0.225725	0.0382668	1.58117	XLOC_049384	Unannotated_TU
XLOC_004619	Chr1	294008105	294009376	1250	-	.	0.034484	0.550592	0.594138	1.54312	0.799219	0.792298	0.377224	0.21293	0.0361512	0.0465825	0	0.628801	1.54312	36.4902	0.0563505	1.16599	1.10351	3.21348	1.75224	1.5883	0.733032	0.478016	0.0678264	0.0740345	0	1.33307	0.892476	0.155853	0.918862	-0.0754293	0.925323	NA	-0.488718	0.520049	0.999976	-1.58093	0.0483969	0.251176	0.0483969	1.58093	.
XLOC_051349	GL896219.1	15057	17591	1430	-	.	0.0301434	0.511368	0.213851	0.991827	1.03666	0.525397	0.758405	0.806551	0.0316007	0	0.162043	0.335898	1.03666	27.7582	0.0492574	1.08292	0.397192	2.06543	2.27282	1.05325	1.47375	1.81067	0.0592888	0	0.276614	0.712109	1.11556	0.0800527	0.918862	-0.944606	0.230398	NA	0.712766	0.344148	0.999976	-1.57927	0.0320873	0.209695	0.0320873	1.57927	XLOC_051349	Unannotated_TU
XLOC_013457	Chr14	7884591	8098051	4234	-	.	0.0101807	0.101594	0.185725	0.18089	0.289232	0.492017	0.189325	0.0523858	0.0960559	0.0137525	0.0109458	0.18564	0.492017	38.9109	0.0166363	0.215146	0.344953	0.376695	0.634125	0.986331	0.367901	0.117604	0.180219	0.0218571	0.0186848	0.39356	1.07508	0.0916219	0.918862	-0.636552	0.413629	NA	0.317165	0.668028	0.999976	-1.57778	0.0384854	0.226113	0.0384854	1.57778	.
XLOC_035779	Chr6	69335426	69344569	2327	-	.	0.277858	2.18125	0.506893	3.12065	2.25738	1.26213	1.72239	2.2876	1.3011	0.125114	0.278823	1.18221	3.12065	137.375	0.454049	4.61924	0.941469	6.49861	4.94918	2.53015	3.347	5.13554	2.44111	0.198847	0.475961	2.50631	0.726193	0.210324	0.918862	-1.55465	0.0078832	0.363622	0.799262	0.194803	0.999976	-1.5777	0.00856741	0.121638	0.0078832	1.5777	.
XLOC_041042	Chr7	103956655	103975668	3690	RPS6KL1|transcript:ENSSSCT00000002640	ENSSSCG00000002375	1.34338	0.897604	0.59196	0.860981	2.12224	2.73021	0.383358	0.793437	0.293912	0.236699	0.175832	0.923037	2.73021	188.176	2.19523	1.90086	1.09947	1.79295	4.65288	5.47318	0.744951	1.78123	0.551434	0.376192	0.300152	1.95685	0.299933	0.599544	0.939805	-0.106756	0.855738	0.992086	-0.998769	0.0993693	0.999976	-1.5716	0.00640409	0.10923	0.00640409	1.5716	ENSSSCG00000002375	ribosomal protein S6 kinase like 1 [Source:HGNC SymbolAcc:HGNC:20222]
XLOC_013154	Chr13	166997221	166999901	1548	-	.	0.0556913	0.611325	0.761976	1.09947	1.04091	0.639776	0.426449	0.544474	0.0875755	0	0.0598765	0.56417	1.09947	32.1973	0.0910053	1.2946	1.41524	2.28959	2.28214	1.28254	0.828686	1.22232	0.164308	0	0.102211	1.19605	0.572896	0.345709	0.919869	-0.556866	0.479535	NA	-0.257931	0.718508	0.999976	-1.56831	0.0405832	0.230586	0.0405832	1.56831	.
XLOC_028953	Chr3	42243370	42244060	691	-	.	0	1.61851	1.20122	1.10838	1.53904	1.7792	0.750627	2.05431	0	0	0.201206	0.695129	2.05431	25.4838	0	3.42752	2.23108	2.30814	3.37426	3.56671	1.45864	4.61183	0	0	0.343465	1.47368	0.335164	0.614888	0.940123	-0.798946	0.320323	NA	-0.020875	0.978688	0.999976	-1.56792	0.0373445	0.223573	0.0373445	1.56792	.
XLOC_032490	Chr5	775517	791851	3595	-	.	0.131893	0.837567	1.1909	1.04943	1.08468	0.579471	0.183628	0.542936	0.10056	0.016197	0.0257827	0.631619	1.1909	87.1672	0.215527	1.77372	2.2119	2.18539	2.37809	1.16165	0.356831	1.21886	0.188669	0.0257422	0.044012	1.33904	0.0878739	0.874506	0.980732	-0.325322	0.669327	0.990567	-1.06705	0.101393	0.999976	-1.56485	0.0376842	0.224158	0.0376842	1.56485	XLOC_032490	Unannotated_TU
XLOC_023904	Chr2	16979227	17035583	8106	LRP4|transcript:ENSSSCT00000014468	ENSSSCG00000013248	0.771062	3.32191	1.26651	3.5694	1.63399	1.21756	1.05289	1.08356	0.80834	0.0431	0.36019	1.10433	3.5694	547.354	1.26	7.03482	2.35234	7.43311	3.58243	2.44082	2.046	2.43254	1.5166	0.0684998	0.614856	2.34119	-0.0349328	0.947406	0.991732	-0.911752	0.150852	0.990567	-0.625181	0.250595	0.999976	-1.56478	0.0189145	0.167607	0.0189145	1.56478	ENSSSCG00000013248	LDL receptor related protein 4 [Source:HGNC SymbolAcc:HGNC:6696]
XLOC_001215	Chr1	292587267	292594194	1015	gene:ENSSSCG00000028006|transcript:ENSSSCT00000030563	ENSSSCG00000028006	1.44391	1.69517	0.946902	1.14583	1.36526	3.26367	0.60393	0.961505	0.667817	0.344205	0.410936	0.172086	3.26367	61.8747	2.3595	3.58987	1.75871	2.38613	2.99326	6.54259	1.17357	2.15853	1.25295	0.547053	0.701482	0.364824	-0.013245	0.98151	0.997587	-0.682607	0.331812	0.990567	-0.766678	0.212487	0.999976	-1.56271	0.0252198	0.19068	0.0252198	1.56271	ENSSSCG00000028006
XLOC_051391	GL896227.2	86029	91075	456	-	.	0.850757	1.88662	0.095804	1.67958	0.777395	1.8723	0.72384	1.0701	0.198197	0.255386	0.101632	0.383042	1.88662	17.4493	1.39023	3.99531	0.17794	3.49765	1.70439	3.75335	1.40659	2.40231	0.371855	0.405891	0.17349	0.812054	0.104383	0.877707	0.980732	-0.712563	0.368208	NA	-0.419257	0.579895	0.999976	-1.56113	0.0489012	0.252287	0.0489012	1.56113	XLOC_051391	Unannotated_TU
XLOC_031878	Chr4	88432525	88434413	1186	-	.	0	0.507766	0.147341	0.287011	0.896692	1.123	0.039758	0.11221	0	0.0490962	0.0390762	0.368185	1.123	24.8775	0	1.0753	0.273662	0.597687	1.96595	2.25125	0.0772589	0.251906	0	0.0780297	0.0667045	0.780558	1.03792	0.132806	0.918862	0.660689	0.404784	NA	-0.864882	0.266427	NA	-1.5608	0.0489743	0.252422	0.0489743	1.5608	XLOC_031878	Unannotated_TU
XLOC_008972	Chr12	57498867	57541657	10928	\RCVRN|transcript:ENSSSCT00000023911,GAS7|transcript:ENSSSCT00000019590\""	ENSSSCG00000028770;ENSSSCG00000018001	0.0355001	0.456602	0.595654	0.532127	0.569155	0.45001	0.422858	0.588602	0.0951086	0.0372984	0.0678542	0.275714	0.595654	132.53	0.0580109	0.966946	1.10633	1.10813	1.24784	0.902123	0.82171	1.32138	0.178441	0.0592791	0.115829	0.584518	0.26432	0.64717	0.945113	-1.23303	0.0491173	0.911988	0.0753971	0.909506	0.999976	-1.56039	0.00357699	0.0844102	0.00357699	1.56039	ENSSSCG00000018001	growth arrest specific 7 [Source:HGNC SymbolAcc:HGNC:4169]
XLOC_008972	Chr12	57498867	57541657	10928	\RCVRN|transcript:ENSSSCT00000023911,GAS7|transcript:ENSSSCT00000019590\""	ENSSSCG00000028770;ENSSSCG00000018001	0.0355001	0.456602	0.595654	0.532127	0.569155	0.45001	0.422858	0.588602	0.0951086	0.0372984	0.0678542	0.275714	0.595654	132.53	0.0580109	0.966946	1.10633	1.10813	1.24784	0.902123	0.82171	1.32138	0.178441	0.0592791	0.115829	0.584518	0.26432	0.64717	0.945113	-1.23303	0.0491173	0.911988	0.0753971	0.909506	0.999976	-1.56039	0.00357699	0.0844102	0.00357699	1.56039	ENSSSCG00000028770	recoverin [Source:HGNC SymbolAcc:HGNC:9937]
XLOC_049200	GL893988.2	13198	34735	2136	ALPL|transcript:ENSSSCT00000032355	ENSSSCG00000026431	0.0605408	0.261796	0.0613576	2.56305	0.633668	0.943304	0.750563	0.269983	0.190403	0.0272603	0.151878	0.776843	2.56305	103.568	0.09893	0.554405	0.113962	5.33744	1.38928	1.89101	1.45851	0.606099	0.357232	0.0433255	0.259261	1.64692	2.29106	0.000247812	0.12141	-0.394078	0.59309	0.990567	1.24071	0.0826233	0.999976	-1.55805	0.0313094	0.20759	0.000247812	2.29106	ENSSSCG00000026431	\alkaline phosphatase, liver/bone/kidney [Source:HGNC SymbolAcc:HGNC:438]\""
XLOC_005739	Chr10	13147696	13149403	1708	-	.	0.0757114	0.503689	0.281354	0.431805	0.735852	0.539854	0.248464	0.337637	0.132286	0.0681828	0.0271337	0.25566	0.735852	23.5341	0.12372	1.06666	0.522569	0.899213	1.61331	1.08223	0.482823	0.757979	0.248194	0.108364	0.0463182	0.542003	0.546773	0.368956	0.919869	-0.680703	0.374337	NA	-0.125382	0.858649	0.999976	-1.55387	0.0341546	0.215579	0.0341546	1.55387	XLOC_005739	Unannotated_TU
XLOC_012304	Chr13	37128537	37129885	1349	-	.	0.0319533	0.478299	0.161922	0.630828	0.668898	0.506313	0.629173	0.197303	0.0334981	0.0431639	0.103064	0.194218	0.668898	21.0996	0.0522151	1.01289	0.300744	1.31367	1.46652	1.01499	1.22263	0.442936	0.0628487	0.0686013	0.175934	0.411746	0.83983	0.198773	0.918862	-0.725099	0.36052	NA	0.302108	0.694841	0.999976	-1.54959	0.0346502	0.216174	0.0346502	1.54959	XLOC_012304	Unannotated_TU
XLOC_047017	Chr9	101513039	101515152	2114	-	.	0.0611708	0.183129	0.371977	0.496476	0.365864	0.290783	0.245356	0.209841	0	0	0.0438452	0.185904	0.496476	19.855	0.0999595	0.387813	0.690886	1.03389	0.802137	0.582923	0.476783	0.471082	0	0	0.0748453	0.394119	0.467055	0.452298	0.921764	-0.487421	0.544307	NA	-0.277684	0.716322	0.999976	-1.54877	0.0489359	0.252287	0.0489359	1.54877	XLOC_047017	Unannotated_TU
XLOC_021785	Chr18	6225051	6226498	1448	-	.	0	0.386185	0.150852	0.724828	0.356095	0.731129	0.22795	0.214449	0.0936236	0	0.0640116	0.301566	0.731129	19.855	0	0.817824	0.280182	1.50942	0.780717	1.46567	0.442958	0.481428	0.175655	0	0.10927	0.639324	1.04122	0.124561	0.918862	-0.378242	0.636397	NA	0.10844	0.888785	0.999976	-1.54865	0.0496726	0.253391	0.0496726	1.54865	XLOC_021785	Unannotated_TU
XLOC_021191	Chr18	21705351	21721696	14351	GCC1|transcript:ENSSSCT00000027828	ENSSSCG00000028200	0.00600725	0.128886	0.0182649	0.164058	0.175157	0.0261765	0.154428	0.0185466	0.151144	0.00811485	0.00968805	0.0608554	0.175157	68.7472	0.00981648	0.272943	0.0339241	0.341643	0.384021	0.0524752	0.300088	0.0416362	0.283575	0.0128971	0.0165378	0.129014	0.708508	0.294921	0.918862	-1.65063	0.0252464	0.68212	1.00768	0.17513	0.999976	-1.54773	0.0392704	0.227927	0.0252464	1.65063	ENSSSCG00000028200	GRIP and coiled-coil domain containing 1 [Source:HGNC SymbolAcc:HGNC:19095]
XLOC_022590	Chr2	28005010	28130064	4821	SLC1A2|transcript:ENSSSCT00000014522	ENSSSCG00000013296	1.40375	0.0803019	0.117803	0.305962	0.160431	0.247932	0.039123	0.0828133	0.11248	0.036234	0.0480651	0.0452881	1.40375	233.401	2.29388	0.170055	0.218799	0.637152	0.351736	0.497021	0.0760249	0.185912	0.211034	0.0575875	0.0820489	0.0960114	-1.3688	NA	NA	-0.481611	0.524055	NA	-1.9788	NA	NA	-1.54653	0.0242888	0.187296	NA	1.9788	ENSSSCG00000013296	solute carrier family 1 member 2 [Source:HGNC SymbolAcc:HGNC:10940]
XLOC_007282	Chr11	56101335	56102286	952	-	.	0.0452784	1.26515	1.74379	1.90697	2.23419	1.973	1.04014	1.67749	0.0474674	0.0611639	0.0973622	1.33019	2.23419	39.827	0.0739896	2.67921	3.23881	3.97118	4.89835	3.95521	2.02123	3.76589	0.0890577	0.0972092	0.166201	2.82001	0.61794	0.320729	0.918862	-0.613992	0.432151	0.990567	-0.0818679	0.913104	0.999976	-1.54468	0.0310532	0.206901	0.0310532	1.54468	.
XLOC_016997	Chr15	22701446	22725125	1753	-	.	0.491786	0.466221	1.37066	0.792896	0.827265	1.59747	0.34968	0.506108	0.180447	0.132865	0.105749	0.473285	1.59747	52.3065	0.80363	0.987317	2.54577	1.65117	1.81373	3.2024	0.679508	1.13619	0.338551	0.211165	0.180517	1.00337	0.0676705	0.903496	0.985155	-0.37212	0.594414	0.990567	-0.957344	0.131489	0.999976	-1.54361	0.0146858	0.151938	0.0146858	1.54361	XLOC_016997	Unannotated_TU
XLOC_033214	Chr5	94078188	94121579	889	-	.	0.0969742	0.532245	0.343989	1.69113	2.03002	0.576223	0.265203	0.399193	0.203325	0.196495	0.104262	0.589428	2.03002	33.7926	0.158466	1.12714	0.638903	3.52169	4.4507	1.15514	0.515349	0.896169	0.381476	0.312294	0.177979	1.24959	1.36215	0.0310544	0.918862	0.0330835	0.965584	NA	-0.0457353	0.950847	0.999976	-1.53548	0.032785	0.211736	0.0310544	1.53548	XLOC_033214	Unannotated_TU
XLOC_026457	Chr3	7714104	7760176	4349	NYAP1|transcript:ENSSSCT00000030909	ENSSSCG00000030337	0.53522	3.81784	5.03265	3.046	5.95032	4.38173	1.49623	2.48883	1.37157	0.254388	0.564786	2.68085	5.95032	484.562	0.874605	8.08506	9.34732	6.34314	13.0457	8.78393	2.90752	5.5873	2.57332	0.404304	0.964109	5.68344	0.252413	0.639591	0.943789	-0.646811	0.261292	0.990567	-0.52821	0.369879	0.999976	-1.53377	0.00709262	0.113798	0.00709262	1.53377	ENSSSCG00000030337	neuronal tyrosine phosphorylated phosphoinositide-3-kinase adaptor 1 [Source:HGNC SymbolAcc:HGNC:22009]
XLOC_007359	Chr11	78541313	78542627	1312	-	.	0	3.34416	0.566062	1.29724	0.393007	0.858976	8.98495	1.55532	0.0688856	0.177525	0.070647	0.232978	8.98495	293.05	0	7.08193	1.05137	2.70143	0.861645	1.72196	17.4598	3.49161	0.129242	0.282144	0.120597	0.493917	-0.463671	0.507369	0.929184	-2.67565	0.000492616	0.0600522	0.928972	0.234141	0.999976	-1.5336	0.0343558	0.216085	0.000492616	2.67565	XLOC_007359	Unannotated_TU
XLOC_004093	Chr1	204433915	204435723	1382	-	.	1.99618	1.89864	1.01156	1.51889	0.629607	0.963734	0.887105	0.641973	0.326982	0.0842664	0.100603	0.505549	1.99618	95.1442	3.26197	4.02075	1.8788	3.16301	1.38038	1.93197	1.72385	1.4412	0.61348	0.133926	0.171733	1.07177	-0.98941	0.0802067	0.918862	-1.09565	0.12053	0.990567	-1.24994	0.0442764	0.999976	-1.53324	0.0254952	0.191831	0.0254952	1.53324	XLOC_004093	Unannotated_TU
XLOC_046285	Chr9	7623514	7625568	1710	-	.	0.0252076	0.528255	1.04746	0.53083	0.734992	0.419396	0.220599	0.492893	0	0.136206	0	0.178753	1.04746	36.4679	0.0411919	1.11869	1.94548	1.10543	1.61143	0.84075	0.428674	1.10652	0	0.216475	0	0.378959	-0.0772629	0.90539	0.985805	-0.435616	0.588309	NA	-0.715628	0.352022	0.999976	-1.53214	0.046882	0.248	0.046882	1.53214	.
XLOC_021996	Chr18	25388891	25395451	4234	-	.	0.0305421	0.944827	0.897671	1.39352	1.35482	0.911441	0.47888	0.712447	0.597681	0.027505	0.0328373	0.907576	1.39352	111.617	0.0499089	2.00086	1.66727	2.90195	2.97038	1.82714	0.930573	1.59941	1.12136	0.0437143	0.0560545	1.92407	0.613907	0.316201	0.918862	-0.926643	0.199956	0.990567	0.162331	0.810746	0.999976	-1.52836	0.0393418	0.22807	0.0393418	1.52836	XLOC_021996	Unannotated_TU
XLOC_044480	Chr9	22936862	23053832	6169	-	ENSSSCG00000024272	0.0698736	0.0767005	0.347	0.767898	0.914191	0.719663	0.137584	0.179771	0.131853	0.103827	0.120199	0.346843	0.914191	105.602	0.114181	0.162429	0.644496	1.59911	2.00431	1.44269	0.267356	0.403577	0.247381	0.165015	0.205185	0.735311	1.60685	0.00373416	0.421424	0.297413	0.615995	0.990567	-0.0185935	0.97742	0.999976	-1.52305	0.00141902	0.053199	0.00141902	1.60685	ENSSSCG00000024272
XLOC_050048	GL894659.2	358	47175	6997	gene:ENSSSCG00000030276|transcript:ENSSSCT00000027459	ENSSSCG00000030276	0.653013	2.17626	1.81689	2.37973	3.1918	2.65514	2.83039	1.53426	0.62	0.316231	0.543124	1.09838	3.1918	492.324	1.06709	4.60868	3.37458	4.95568	6.99784	5.32269	5.5001	3.44433	1.16324	0.502593	0.927132	2.32858	0.466747	0.280117	0.918862	-1.09489	0.0503986	0.921164	0.153032	0.788998	0.999976	-1.52303	0.000266452	0.0196488	0.000266452	1.52303	ENSSSCG00000030276
XLOC_031265	Chr4	120417449	120445125	1755	gene:ENSSSCG00000027315|transcript:ENSSSCT00000026716	ENSSSCG00000027315	0.343858	0.56373	0.398283	0.436404	0.789597	0.525397	0.403017	0.0505531	0.154492	0.0331784	0.132035	0.174169	0.789597	25.9479	0.5619	1.19381	0.739744	0.90879	1.73115	1.05325	0.783154	0.113489	0.289856	0.0527312	0.225389	0.369242	-0.00576585	0.991788	0.999149	-0.512401	0.513342	NA	-0.713799	0.315405	0.999976	-1.51529	0.0330607	0.212673	0.0330607	1.51529	ENSSSCG00000027315
XLOC_032817	Chr5	24096996	24108986	4874	gene:ENSSSCG00000000414|transcript:ENSSSCT00000000448	ENSSSCG00000000414	0.893231	6.6014	4.19478	5.70351	9.60052	6.55129	1.60595	0.172927	2.32713	1.00352	0.038034	4.15703	9.60052	876.193	1.45963	13.9798	7.7911	11.8773	21.0486	13.1332	3.12073	0.388213	4.36613	1.59492	0.0649253	8.81297	0.575231	0.259484	0.918862	-0.0758361	0.920489	0.996632	-0.761328	0.274614	0.999976	-1.51343	0.041222	0.232509	0.041222	1.51343	ENSSSCG00000000414
XLOC_028675	Chr3	18689055	18691202	2008	-	.	0.0644	0.192796	0.261075	0.635698	0.577767	0.357155	0.587065	0.375561	0.135027	0.028998	0.0692397	0.23921	0.635698	29.305	0.105236	0.408285	0.484905	1.32381	1.26672	0.715978	1.1408	0.843115	0.253335	0.0460872	0.118195	0.507129	0.990981	0.10144	0.918862	-1.19048	0.106789	NA	0.840524	0.2256	0.999976	-1.51101	0.0339427	0.215031	0.0339427	1.51101	XLOC_028675	Unannotated_TU
XLOC_015162	Chr14	144880552	145010683	3378	CPXM2|transcript:ENSSSCT00000011739	ENSSSCG00000010728	8.98341	23.2648	20.7052	47.9573	65.7696	38.0633	16.8204	13.2634	5.5115	7.86027	11.5518	13.1336	65.7696	4160.11	14.6798	49.2679	38.4566	99.8687	144.196	76.3043	32.6859	29.7758	10.3406	12.4925	19.7193	27.8435	1.06917	0.0112349	0.684555	0.100415	0.840094	0.992086	-0.468178	0.361397	0.999976	-1.50966	0.000489827	0.0283033	0.000489827	1.50966	ENSSSCG00000010728	\carboxypeptidase X, M14 family member 2 [Source:HGNC SymbolAcc:HGNC:26977]\""
XLOC_033818	Chr5	66299162	66306088	2859	GNB3|transcript:ENSSSCT00000000743	ENSSSCG00000000682	0.105539	4.55878	4.46187	2.97652	5.36546	2.97431	1.92966	2.7153	0.64804	0.183299	0.43767	2.39793	5.36546	287.237	0.172461	9.65414	8.28719	6.19846	11.7635	5.96251	3.74977	6.09573	1.21584	0.291322	0.747118	5.08365	0.118671	0.850827	0.978129	-0.736676	0.241246	0.990567	-0.482874	0.484722	0.999976	-1.50836	0.0123583	0.140549	0.0123583	1.50836	ENSSSCG00000000682	G protein subunit beta 3 [Source:HGNC SymbolAcc:HGNC:4400]
XLOC_019219	Chr16	80267085	80624216	4762	ADCY2|transcript:ENSSSCT00000018619	ENSSSCG00000017101;ENSSSCG00000017100	1.99141	15.3199	4.44939	23.6187	7.51863	5.1133	13.9023	5.00241	3.56805	1.03935	2.9975	3.6496	23.6187	2127.7	3.25418	32.443	8.26401	49.1848	16.4842	10.2505	27.0154	11.2302	6.69433	1.65186	5.11683	7.73719	0.392726	0.505533	0.92892	-1.21994	0.0366754	0.816849	0.191355	0.761864	0.999976	-1.50333	0.0120576	0.139535	0.0120576	1.50333	ENSSSCG00000017100	5-methyltetrahydrofolate-homocysteine methyltransferase reductase [Source:HGNC SymbolAcc:HGNC:7473]
XLOC_019219	Chr16	80267085	80624216	4762	ADCY2|transcript:ENSSSCT00000018619	ENSSSCG00000017101;ENSSSCG00000017100	1.99141	15.3199	4.44939	23.6187	7.51863	5.1133	13.9023	5.00241	3.56805	1.03935	2.9975	3.6496	23.6187	2127.7	3.25418	32.443	8.26401	49.1848	16.4842	10.2505	27.0154	11.2302	6.69433	1.65186	5.11683	7.73719	0.392726	0.505533	0.92892	-1.21994	0.0366754	0.816849	0.191355	0.761864	0.999976	-1.50333	0.0120576	0.139535	0.0120576	1.50333	ENSSSCG00000017101	adenylate cyclase 2 [Source:HGNC SymbolAcc:HGNC:233]
XLOC_033914	Chr5	80391103	80496572	4703	SLC38A4|transcript:ENSSSCT00000029189	ENSSSCG00000026597	0.42161	4.14327	1.34692	2.66593	0.637268	0.653534	4.27114	1.6318	0.480427	0.0619052	0.335044	0.427104	4.27114	499.357	0.688955	8.77422	2.50168	5.55168	1.39717	1.31012	8.2998	3.6633	0.901371	0.0983874	0.571931	0.905467	-0.609816	0.315041	0.918862	-2.21426	0.000861885	0.0899821	0.202919	0.761306	0.999976	-1.5021	0.0250717	0.190305	0.000861885	2.21426	ENSSSCG00000026597	solute carrier family 38 member 4 [Source:HGNC SymbolAcc:HGNC:14679]
XLOC_051125	GL896120.1	17041	18911	1791	-	.	0	2.28165	0.146354	2.01145	0.521815	1.3729	0.526555	0.866896	0.0504623	0.065023	0.0258763	0.877724	2.28165	82.8842	0	4.83185	0.271828	4.18876	1.14405	2.75221	1.02322	1.94614	0.0946767	0.103342	0.0441717	1.86079	0.337072	0.632587	0.943005	-0.446437	0.564948	0.990567	-0.391526	0.614386	0.999976	-1.50079	0.0498984	0.253391	0.0498984	1.50079	XLOC_051125	Unannotated_TU
XLOC_007726	Chr12	20877994	20880565	1304	HCRT|transcript:ENSSSCT00000018952	ENSSSCG00000017410	0.198336	0.263896	0.067004	0.783117	0.494272	0.70711	0.180801	0.272149	0	0.0446534	0.177701	0.133947	0.783117	19.3184	0.324102	0.558853	0.124449	1.6308	1.08366	1.41752	0.351338	0.610962	0	0.0709687	0.303342	0.28397	1.01281	0.116138	0.918862	0.0219756	0.978213	NA	-0.281937	0.718038	NA	-1.49659	0.0433699	0.238667	0.0433699	1.49659	ENSSSCG00000017410	hypocretin neuropeptide precursor [Source:HGNC SymbolAcc:HGNC:4847]
XLOC_003669	Chr1	132440131	132441572	1442	-	.	0.0298925	0.775583	0.545326	1.25897	0.402273	1.1131	0.163499	0.769076	0.0313377	0.0807602	0.064278	0.484513	1.25897	34.3438	0.0488475	1.64245	1.01285	2.62175	0.881962	2.2314	0.317715	1.72654	0.0587954	0.128354	0.109725	1.02718	0.614885	0.341016	0.919869	-0.301549	0.701188	NA	-0.342407	0.651679	0.999976	-1.49618	0.0389472	0.227186	0.0389472	1.49618	.
XLOC_006480	Chr11	49866505	49870148	1063	KLF5|transcript:ENSSSCT00000010372	ENSSSCG00000028760	0.608255	1.98282	2.01378	5.07017	0.970131	1.18869	1.55255	0.250388	1.9555	0.109554	0.39238	1.10913	5.07017	101.958	0.993953	4.19902	3.74026	10.5584	2.12696	2.38294	3.01695	0.562108	3.66888	0.174117	0.669806	2.35137	0.278694	0.642015	0.944289	-1.06646	0.144006	0.990567	0.0495575	0.942347	0.999976	-1.4932	0.038062	0.225416	0.038062	1.4932	ENSSSCG00000028760
XLOC_053305	JH118985.1	2278	3513	1236	-	.	0	0.348018	0.742249	0.665551	0.573612	1.87885	0.114449	0.0717805	0.329046	0.0942202	0.262468	0.211975	1.87885	43.3761	0	0.736999	1.3786	1.38598	1.25761	3.76647	0.222401	0.161144	0.617352	0.149746	0.448043	0.449389	0.899513	0.183965	0.918862	0.0915699	0.907325	NA	-0.33679	0.665716	0.999976	-1.4905	0.0401517	0.229713	0.0401517	1.4905	XLOC_053305	Unannotated_TU
XLOC_002379	Chr1	210780211	210792678	6330	SIX4|transcript:ENSSSCT00000005609	ENSSSCG00000005089	0.735441	1.67847	1.24227	3.95245	1.1404	0.868606	2.30923	1.60482	1.03513	0.165577	0.461248	0.676042	3.95245	473.3	1.20179	3.5545	2.30732	8.2308	2.50027	1.74127	4.48736	3.60274	1.94211	0.263156	0.787366	1.43322	0.279563	0.609447	0.940123	-1.61105	0.00252333	0.173556	0.435046	0.396549	0.999976	-1.48877	0.0154882	0.155238	0.00252333	1.61105	ENSSSCG00000005089	SIX homeobox 4 [Source:HGNC SymbolAcc:HGNC:10890]
XLOC_011738	Chr13	147290638	147312021	3917	SEMA5B|transcript:ENSSSCT00000012986	ENSSSCG00000011872	0.561235	0.625953	0.535348	0.412784	1.02019	0.453368	0.337065	0.101926	0.10383	0.0445964	0.118316	0.267552	1.02019	75.8181	0.917116	1.32558	0.99432	0.859604	2.23671	0.908853	0.654994	0.228818	0.194804	0.0708781	0.20197	0.567215	-0.308922	0.5611	0.935806	-0.277368	0.695289	0.990567	-1.33784	0.0348208	0.999976	-1.48828	0.0173292	0.16248	0.0173292	1.48828	ENSSSCG00000011872	semaphorin 5B [Source:HGNC SymbolAcc:HGNC:10737]
XLOC_022954	Chr2	70359029	70372385	2562	RGL3|transcript:ENSSSCT00000014880	ENSSSCG00000013625	0.151423	1.05775	1.15952	2.33617	2.52831	3.26579	1.01226	2.54526	0.0352763	0.181821	0.108535	1.96006	3.26579	156.281	0.247441	2.23999	2.15362	4.86497	5.54318	6.54683	1.96706	5.71399	0.066185	0.288972	0.185273	4.15536	1.30494	0.0132398	0.732881	-0.487051	0.519335	0.990567	0.359491	0.617443	0.999976	-1.48675	0.0242967	0.187298	0.0132398	1.48675	ENSSSCG00000013625	ral guanine nucleotide dissociation stimulator like 3 [Source:HGNC SymbolAcc:HGNC:30282]
XLOC_038343	Chr6	52768010	52769334	1325	-	.	0.0325321	0.38957	0.263768	0.899156	0.583726	0.412387	0.0711744	0.0334795	0.204629	0.131837	0.104931	0.0988682	0.899156	22.5381	0.0531609	0.824993	0.489906	1.87245	1.27979	0.8267	0.138308	0.0751598	0.383923	0.209532	0.17912	0.209602	0.87826	0.175643	0.918862	0.0928304	0.907913	NA	-0.406218	0.601915	NA	-1.48669	0.0463078	0.246766	0.0463078	1.48669	XLOC_038343	Unannotated_TU
XLOC_043331	Chr8	124205750	124225878	403	gene:ENSSSCG00000020821|transcript:ENSSSCT00000030690	ENSSSCG00000020821	1.60441	3.94927	2.81849	3.16745	5.7576	1.69483	3.86117	2.2015	0.897052	0.288973	0.229997	1.95038	5.7576	43.4476	2.62177	8.36338	5.23488	6.59606	12.6232	3.39757	7.50312	4.94227	1.68304	0.459271	0.392613	4.13483	-0.0195278	0.972397	0.995627	-1.14525	0.114735	0.990567	-0.19063	0.762866	0.999976	-1.48605	0.0408725	0.231393	0.0408725	1.48605	ENSSSCG00000020821
XLOC_000826	Chr1	200170788	200176201	3737	-	.	0.253763	0.218701	0.467612	0.569298	0.629526	0.813332	0.517333	0.498564	0.108831	0.124652	0.0372045	0.315494	0.813332	56.7716	0.414675	0.463144	0.868512	1.18554	1.3802	1.63046	1.0053	1.11925	0.204187	0.198112	0.0635094	0.668853	0.558626	0.283367	0.918862	-0.898949	0.18735	0.990567	0.115615	0.854253	0.999976	-1.48582	0.0139992	0.148701	0.0139992	1.48582	XLOC_000826	Unannotated_TU
XLOC_026516	Chr3	12184015	12186675	1331	-	.	0.0323855	0.323178	0.295402	0.447552	0.799006	1.41119	0.354268	0.266629	0.30556	0.0437476	0.0696385	0.492112	1.41119	35.0836	0.0529212	0.684395	0.54866	0.932005	1.75177	2.82897	0.688422	0.598568	0.573288	0.0695291	0.118875	1.04329	1.28832	0.0446036	0.918862	-0.545918	0.474275	NA	0.51063	0.485115	0.999976	-1.48456	0.0477389	0.249912	0.0446036	1.48456	XLOC_026516	Unannotated_TU
XLOC_028385	Chr3	144288781	144296854	5291	gene:ENSSSCG00000030281|transcript:ENSSSCT00000023835	ENSSSCG00000030281	0	0.471531	0.214676	0.203727	0.554265	0.232362	0.338653	0.301828	0	0.0220102	0.0437955	0.165061	0.554265	54.913	0	0.998563	0.398726	0.424251	1.2152	0.46581	0.65808	0.677589	0	0.0349814	0.0747605	0.349931	0.253564	0.70844	0.953716	-0.880215	0.259473	0.990567	-0.00301353	0.996921	0.999976	-1.47839	0.0295129	0.20273	0.0295129	1.47839	ENSSSCG00000030281
XLOC_004546	Chr1	283592900	283595675	2587	-	.	0.133297	0.232783	0.574158	0.570176	0.784798	0.42243	0.218723	0.342948	0.122274	0.11254	0.0716574	0.202552	0.784798	38.0167	0.217822	0.492966	1.0664	1.18736	1.72063	0.846832	0.425028	0.769902	0.229409	0.178862	0.122322	0.429412	0.481319	0.398051	0.919869	-0.492379	0.480671	NA	-0.338429	0.608176	0.999976	-1.47813	0.0186851	0.166644	0.0186851	1.47813	XLOC_004546	Unannotated_TU
XLOC_014605	Chr14	44153328	44271672	10238	ACACB|transcript:ENSSSCT00000010889	ENSSSCG00000009937	0.572601	5.19727	2.41518	11.3515	2.65984	1.47438	6.37427	2.51309	2.65272	0.26731	0.520571	3.25859	11.3515	2198.54	0.935689	11.0063	4.4858	23.6389	5.83155	2.95564	12.3867	5.64176	4.977	0.424842	0.888633	6.90825	0.538687	0.381316	0.919869	-1.47064	0.0180466	0.573864	0.60719	0.324121	0.999976	-1.47793	0.0344766	0.21609	0.0180466	1.47793	ENSSSCG00000009937	acetyl-CoA carboxylase beta [Source:HGNC SymbolAcc:HGNC:85]
XLOC_024040	Chr2	52019093	52029082	9896	-	.	0.0043558	0.412937	0.361995	0.435698	0.335422	0.255372	0.362129	0.578262	0.0684958	0.052956	0.00936629	0.194153	0.578262	102.732	0.00711784	0.874478	0.672346	0.907321	0.735394	0.511936	0.703699	1.29817	0.128511	0.0841642	0.0159886	0.411607	0.181112	0.77994	0.968127	-1.46795	0.0339273	0.782468	0.313146	0.664691	0.999976	-1.47685	0.0235944	0.184743	0.0235944	1.47685	.
XLOC_020810	Chr17	41135238	41140973	2990	-	.	0.144164	1.26599	1.18348	1.85946	1.62749	1.48482	1.08815	1.43911	0.196474	0.116846	0.139498	1.09532	1.85946	105.178	0.235579	2.681	2.19813	3.87224	3.56819	2.97657	2.11452	3.23074	0.368621	0.185705	0.238128	2.32209	0.603054	0.264077	0.918862	-0.835526	0.215674	0.990567	0.088995	0.891308	0.999976	-1.47572	0.0137922	0.148288	0.0137922	1.47572	XLOC_020810	Unannotated_TU
XLOC_015298	Chr14	13545814	13547860	1117	-	.	0.11577	0.154038	0.899546	1.16817	0.836679	0.886637	0.21107	0.31771	0.364101	0.052129	0.20745	0.351836	1.16817	24.6846	0.18918	0.326206	1.67076	2.43266	1.83437	1.77741	0.410157	0.713244	0.683121	0.0828497	0.354125	0.745897	0.74808	0.241698	0.918862	-0.363998	0.633328	NA	-0.1212	0.869946	0.999976	-1.46989	0.0333876	0.213578	0.0333876	1.46989	XLOC_015298	Unannotated_TU
XLOC_001978	Chr1	125538028	125688151	1405	gene:ENSSSCG00000004596|transcript:ENSSSCT00000005077	ENSSSCG00000004596	1.07379	3.21465	0.435312	1.77668	6.23888	3.25709	1.77873	0.631464	0.514607	0.248661	0.857619	1.49182	6.23888	164.135	1.75469	6.80766	0.808519	3.69984	13.6784	6.52939	3.45647	1.41761	0.9655	0.395202	1.46399	3.16268	0.661717	0.270893	0.918862	-0.129885	0.843293	0.992086	-0.475312	0.480677	0.999976	-1.46967	0.0153165	0.154347	0.0153165	1.46967	ENSSSCG00000004596
XLOC_010972	Chr13	1774964	1900126	8842	COL6A5|transcript:ENSSSCT00000012249	ENSSSCG00000011186	0.312002	3.63891	1.28461	5.56289	7.88716	1.98524	1.71184	1.78605	0.531515	0.276587	1.47807	1.60009	7.88716	1305.84	0.509844	7.70613	2.38595	11.5845	17.2922	3.97976	3.3265	4.0096	0.997221	0.439585	2.52312	3.39222	1.06878	0.0682999	0.918862	-0.0603907	0.918377	0.996628	-0.207018	0.739182	0.999976	-1.46879	0.0169684	0.161537	0.0169684	1.46879	ENSSSCG00000011186	collagen type VI alpha 5 chain [Source:HGNC SymbolAcc:HGNC:26674]
XLOC_007483	Chr12	497141	565135	11442	METRNL|transcript:ENSSSCT00000018656	ENSSSCG00000017137	0.0414399	0.184211	0.08018	0.225601	0.160541	0.0716325	0.0453315	0.104678	0.138229	0.0152669	0.0283526	0.0572454	0.225601	50.1282	0.0677171	0.390103	0.148921	0.469804	0.351978	0.1436	0.0880894	0.234998	0.259343	0.0242641	0.0483989	0.121361	0.222537	0.699848	0.951872	-1.18168	0.0834909	0.990567	0.114892	0.860754	0.999976	-1.46648	0.0247159	0.189037	0.0247159	1.46648	ENSSSCG00000017137	\meteorin like, glial cell differentiation regulator [Source:HGNC SymbolAcc:HGNC:27584]\""
XLOC_003142	Chr1	24921271	24923421	2151	-	.	0.0400791	0.379956	0.426508	0.474749	0.479428	0.365164	0.241136	0.515578	0.0420167	0.0812107	0.0215455	0.182706	0.515578	19.9092	0.0654934	0.804634	0.792168	0.988642	1.05112	0.732034	0.468582	1.15745	0.0788312	0.12907	0.036779	0.38734	0.31308	0.610455	0.940123	-0.833905	0.279531	NA	-0.0656184	0.928091	0.999976	-1.46542	0.0417277	0.233775	0.0417277	1.46542	XLOC_003142	Unannotated_TU
XLOC_049765	GL894408.2	17004	17986	979	-	.	0.660445	1.31813	1.82957	3.70876	1.34963	2.19765	0.770632	1.49529	0.369266	0.0594771	0.378708	1.3381	3.70876	68.6875	1.07924	2.79141	3.39813	7.72332	2.95899	4.40557	1.49751	3.35686	0.692813	0.0945283	0.646468	2.8368	0.489906	0.36354	0.919869	-0.422499	0.555395	0.990567	-0.471114	0.442225	0.999976	-1.46474	0.032042	0.209695	0.032042	1.46474	XLOC_049765	Unannotated_TU
XLOC_020483	Chr17	53726567	53729359	2031	NEURL2|transcript:ENSSSCT00000008133	ENSSSCG00000007430	1.23097	3.07099	2.30156	5.94979	1.90408	1.21066	6.87213	1.02656	0.444992	0.602063	0.342278	1.05351	6.87213	346.971	2.01153	6.50344	4.27477	12.3902	4.17459	2.42698	13.3541	2.30457	0.834889	0.956872	0.58428	2.23345	0.0868971	0.875677	0.980732	-1.47233	NA	NA	0.304353	NA	NA	-1.46338	0.0186961	0.166644	NA	1.47233	ENSSSCG00000007430	neuralized E3 ubiquitin protein ligase 2 [Source:HGNC SymbolAcc:HGNC:16156]
XLOC_032788	Chr5	23010908	23278376	8813	\gene:ENSSSCG00000028083|transcript:ENSSSCT00000031416,gene:ENSSSCG00000000386|transcript:ENSSSCT00000000414\""	.	0.841265	2.28424	0.837744	0.36693	1.70768	1.01139	0.551091	0.48825	0.594794	0.165177	0.189311	0.327018	2.28424	408.314	1.37471	4.83735	1.55597	0.764114	3.744	2.0275	1.07089	1.0961	1.11594	0.262519	0.323161	0.693282	-0.615849	0.263119	0.918862	-1.06594	0.0387172	0.833783	-0.969005	0.0833748	0.999976	-1.463	0.0103748	0.131801	0.0103748	1.463	.
XLOC_009361	Chr12	20179567	20180663	988	-	.	0.741686	2.26395	1.94556	2.75623	1.82661	2.17763	1.09769	1.12248	0.869019	0.0589353	0.234536	1.45851	2.75623	51.5156	1.21199	4.79437	3.61355	5.73973	4.00473	4.36543	2.13306	2.51991	1.63044	0.0936672	0.400362	3.09205	0.111688	0.82238	0.974264	-0.767748	0.277936	0.990567	-0.469311	0.41964	0.999976	-1.46164	0.031455	0.208177	0.031455	1.46164	XLOC_009361	Unannotated_TU
XLOC_016581	Chr15	96869407	96945344	6294	-	.	0.219155	0.328046	0.215171	1.64501	1.03428	0.569723	0.374587	0.46517	0.0789766	0.166525	0.184082	0.41627	1.64501	195.867	0.358122	0.694704	0.399644	3.42565	2.2676	1.14211	0.727908	1.04428	0.148175	0.264661	0.314234	0.882499	1.38529	0.00768603	0.615992	-0.0573418	0.92375	0.996632	0.0906763	0.881474	0.999976	-1.45998	0.00526315	0.100917	0.00526315	1.45998	XLOC_016581	Unannotated_TU
XLOC_025149	Chr2	11149647	11151794	2108	-	.	6.85018	0.183651	1.22273	0.484433	1.57464	0.469816	0.0894744	0.189394	0.385864	0.11049	0.17588	0.227863	6.85018	498.021	11.1939	0.388917	2.27102	1.00881	3.4523	0.941827	0.173869	0.425181	0.723953	0.175604	0.300234	0.483072	-1.68137	0.0149639	0.77529	-0.252847	0.731252	NA	-2.4308	0.00124503	0.295936	-1.45795	0.0318024	0.208928	0.00124503	2.4308	XLOC_025149	Unannotated_TU
XLOC_049397	GL894081.2	25435	27980	1046	gene:ENSSSCG00000029040|transcript:ENSSSCT00000029243	ENSSSCG00000029040	1.35991	0.0411234	0.918839	2.27798	3.08093	3.42814	0	0.0424095	0.0432017	0.222669	1.06335	0.125239	3.42814	66.9778	2.22224	0.087087	1.70659	4.74378	6.75477	6.87229	0	0.0952072	0.0810544	0.353894	1.81518	0.265509	0.833724	0.20748	0.918862	2.18157	0.00639173	NA	-2.46584	0.00153091	0.323808	-1.45679	0.0452199	0.243736	0.00153091	2.46584	ENSSSCG00000029040
XLOC_022755	Chr2	58750493	58770301	3859	gene:ENSSSCG00000013922|transcript:ENSSSCT00000015208	ENSSSCG00000013922	0.71488	3.64496	2.12829	5.24838	1.92908	1.76993	3.2869	2.63242	1.171	0.347045	0.324255	1.68602	5.24838	383.147	1.16819	7.71895	3.95295	10.9295	4.22941	3.54813	6.3872	5.90966	2.19702	0.551566	0.553514	3.57438	0.166442	0.75651	0.962647	-1.43136	0.00987516	0.411901	0.202529	0.717094	0.999976	-1.45164	0.0121255	0.139714	0.00987516	1.45164	ENSSSCG00000013922
XLOC_007164	Chr11	18919182	18928311	4855	-	.	0.133177	1.17837	1.09779	1.48988	2.05108	0.956644	0.81583	2.02842	0.167539	0.0719605	0.0954571	1.11528	2.05108	186.463	0.217626	2.49544	2.03896	3.10261	4.49688	1.91776	1.58534	4.55371	0.314334	0.114368	0.162949	2.36441	0.567398	0.302416	0.918862	-0.979564	0.162913	0.990567	0.224304	0.733643	0.999976	-1.45009	0.0292396	0.201988	0.0292396	1.45009	XLOC_007164	Unannotated_TU
XLOC_022589	Chr2	27783611	27954901	3002	PAMR1|transcript:ENSSSCT00000029479	ENSSSCG00000028338	6.21735	13.5264	22.0471	23.6795	24.6584	17.1664	3.20427	7.58056	10.5822	2.44395	5.74288	7.17112	24.6584	1386.1	10.1598	28.6448	40.9487	49.3114	54.0621	34.413	6.22662	17.018	19.8542	3.88422	9.80329	15.2029	0.29883	0.49708	0.92731	-0.386416	0.501589	0.990567	-0.601501	0.30945	0.999976	-1.44927	0.00116709	0.0488578	0.00116709	1.44927	ENSSSCG00000028338	peptidase domain containing associated with muscle regeneration 1 [Source:HGNC SymbolAcc:HGNC:24554]
XLOC_016529	Chr15	87095571	87108223	6492	-	.	0.165993	0.450558	0.430675	1.29335	1.40482	0.483961	0.225161	0.785804	0.0626464	0.134538	0.114219	0.578457	1.40482	170.773	0.27125	0.954147	0.799908	2.69333	3.08	0.970182	0.437538	1.76409	0.117536	0.213824	0.194976	1.22634	1.0855	0.0334222	0.918862	-0.182517	0.78335	0.990999	-0.0978229	0.877863	0.999976	-1.44842	0.0113455	0.136475	0.0113455	1.44842	XLOC_016529	Unannotated_TU
XLOC_052119	GL896467.1	11888	12530	631	-	.	0	0.272679	2.00779	1.70827	3.01326	1.84014	1.86819	2.17935	0.0716148	0.369116	0.073446	1.10724	3.01326	35.6029	0	0.577452	3.72913	3.55739	6.6064	3.68887	3.63031	4.89254	0.134363	0.586644	0.125375	2.34736	0.88153	0.19816	0.918862	-0.849638	0.271157	0.990567	0.520367	0.502817	0.999976	-1.44024	0.0395185	0.228335	0.0395185	1.44024	.
XLOC_029838	Chr4	17550242	17560205	3227	-	.	0.347298	1.25299	0.947649	4.60611	1.24832	0.63497	0.467585	0.618598	0.168041	0.162396	0.445205	0.893092	4.60611	281.189	0.567521	2.65347	1.7601	9.592	2.73687	1.27291	0.908624	1.38872	0.315276	0.2581	0.759981	1.89337	0.825114	0.164106	0.918862	0.303083	0.618084	0.990567	-0.844269	0.144186	0.999976	-1.4366	0.0320257	0.209695	0.0320257	1.4366	XLOC_029838	Unannotated_TU
XLOC_035245	Chr6	40095731	40101161	3330	HPN|transcript:ENSSSCT00000029557	ENSSSCG00000021867	0.103556	1.14965	0.564122	1.68664	1.48068	1.21015	1.14697	0.333035	0.149273	0.192345	0.139172	0.852354	1.68664	106.251	0.169221	2.43462	1.04776	3.51235	3.24631	2.42595	2.22881	0.747648	0.280064	0.305698	0.237572	1.807	0.861799	0.120794	0.918862	-0.43029	0.530926	0.990567	0.0251493	0.970925	0.999976	-1.42375	0.00837901	0.120577	0.00837901	1.42375	ENSSSCG00000021867
XLOC_045116	Chr9	139722685	139800638	3777	-	.	0.41085	1.40081	4.89263	4.77652	2.02216	3.81563	3.49559	2.16105	0.78964	0.339163	1.03069	1.02895	4.89263	376.242	0.671372	2.96649	9.08724	9.94688	4.43347	7.64908	6.79273	4.85146	1.48151	0.539039	1.75943	2.18139	0.361349	0.532752	0.933955	-1.02663	0.0808336	0.990567	0.0668671	0.917845	0.999976	-1.42057	0.00817683	0.11909	0.00817683	1.42057	XLOC_045116	Unannotated_TU
XLOC_034149	Chr5	6377882	6383416	5535	-	.	0.0623018	0.295316	0.260462	1.85521	0.698679	0.660187	0.170381	0.0561016	0.130628	0.1578	0.175832	0.457574	1.85521	194.257	0.101808	0.62539	0.483766	3.86338	1.53181	1.32346	0.331089	0.125945	0.245082	0.250794	0.300152	0.970063	1.72986	0.00173422	0.30847	0.858633	0.182023	0.990567	-0.392267	0.557867	0.999976	-1.41715	0.0106463	0.132975	0.00173422	1.72986	XLOC_034149	Unannotated_TU
XLOC_029132	Chr3	56569839	56571913	1951	-	.	0.154657	1.41105	0.649366	0.857821	0.908488	0.402598	0.314192	0.750328	0.0694859	0.119381	0.118771	0.246199	1.41105	55.8378	0.252725	2.98819	1.20609	1.78637	1.99181	0.807076	0.610547	1.68445	0.130368	0.189735	0.202746	0.521946	-0.207737	0.725392	0.95625	-0.667244	0.358877	0.990567	-0.730019	0.290205	0.999976	-1.41714	0.0288817	0.201259	0.0288817	1.41714	XLOC_029132	Unannotated_TU
XLOC_008960	Chr12	56034820	56043661	4813	RNF222|transcript:ENSSSCT00000019571	ENSSSCG00000017985	0.161207	2.69012	3.07703	4.102	4.94815	1.93708	1.52833	2.42401	0.610281	0.241962	0.163693	2.85789	4.94815	445.941	0.26343	5.69686	5.71508	8.54221	10.8485	3.88321	2.9699	5.44179	1.145	0.384555	0.27943	6.05877	0.561194	0.347489	0.919869	-0.5363	0.417433	0.990567	-0.208551	0.748375	0.999976	-1.4156	0.0354414	0.217914	0.0354414	1.4156	ENSSSCG00000017985	ring finger protein 222 [Source:HGNC SymbolAcc:HGNC:34517]
XLOC_034732	Chr5	72184069	72186488	2391	-	.	0.0360561	1.871	2.00984	2.00497	2.46652	1.6854	1.38047	3.02415	0.302394	0.0974121	0.116297	1.58888	3.02415	129.808	0.0589194	3.96222	3.73295	4.17527	5.40772	3.37867	2.68257	6.78906	0.567347	0.154819	0.198523	3.36844	0.370104	0.558719	0.935633	-1.10214	0.119264	0.990567	0.214349	0.764373	0.999976	-1.4114	0.0359679	0.219453	0.0359679	1.4114	.
XLOC_049466	GL894141.1	19136	26509	1928	ITGAX|transcript:ENSSSCT00000022414	ENSSSCG00000022360	36.845	2.87808	3.78406	7.28283	5.34881	12.3991	3.61963	2.32386	0.609395	0.875837	1.39418	4.52975	36.845	2449.96	60.2085	6.09492	7.02826	15.1661	11.727	24.8562	7.03376	5.21694	1.14334	1.39199	2.37991	9.60313	-1.1894	NA	NA	0.0411906	0.945375	0.997984	-2.21865	NA	NA	-1.40658	0.00584185	0.104758	NA	2.21865	ENSSSCG00000022360
XLOC_009590	Chr12	40649452	40651765	2314	-	.	0.167651	0.669205	0.453103	1.42199	0.43173	0.516542	0.835468	0.249215	0.175757	0.22647	0.0801113	0.169836	1.42199	62.2481	0.27396	1.41718	0.841563	2.96123	0.946544	1.0355	1.6235	0.559476	0.329752	0.359935	0.136753	0.360055	0.461934	0.428792	0.919869	-0.86175	0.23002	0.990567	0.0771111	0.908305	0.999976	-1.40465	0.0425759	0.236268	0.0425759	1.40465	.
XLOC_009693	Chr12	49330621	49331530	746	-	.	1.04007	0.691931	1.17122	1.4069	1.38237	1.00713	0.126416	1.24875	0.84805	0.156107	0.186372	0.526811	1.4069	26.7593	1.69958	1.4653	2.17535	2.92981	3.03077	2.01896	0.245654	2.80338	1.5911	0.248105	0.318143	1.11685	-0.0977606	0.865616	0.979998	-0.862452	0.257739	NA	-0.341945	0.627449	0.999976	-1.39576	0.0440858	0.240814	0.0440858	1.39576	.
XLOC_006619	Chr11	1744215	1749571	2600	-	.	0.116052	0.198531	0.504077	0.785527	0.805664	0.433452	0.308308	0.272987	0.156423	0.156768	0.0891239	0.218334	0.805664	39.2235	0.189641	0.420429	0.936239	1.63582	1.76637	0.868929	0.599113	0.612842	0.293479	0.249155	0.152138	0.462871	0.791732	0.166345	0.918862	-0.398933	0.557178	0.990567	-0.0520386	0.937377	0.999976	-1.39202	0.0230401	0.182937	0.0230401	1.39202	XLOC_006619	Unannotated_TU
XLOC_000520	Chr1	135147967	135167690	3245	HDC|transcript:ENSSSCT00000005129	ENSSSCG00000004644	1.27522	1.16651	1.88479	1.51228	2.18485	1.77858	0.305151	0.314418	0.0974801	0.0538318	0.628399	0.538265	2.18485	142.716	2.08384	2.47032	3.50068	3.14926	4.79016	3.56546	0.592977	0.705854	0.182891	0.0855561	1.0727	1.14113	-0.114538	0.806249	0.971852	0.738146	0.28968	0.990567	-2.27035	7.64e-05	0.0459237	-1.38897	0.0287396	0.201259	7.64e-05	2.27035	ENSSSCG00000004644	histidine decarboxylase [Source:HGNC SymbolAcc:HGNC:4855]
XLOC_044900	Chr9	90266411	90348496	3000	SCIN|transcript:ENSSSCT00000016727	ENSSSCG00000015353	232.724	4.3732	7.60147	9.00155	6.70312	23.2112	3.47361	4.30295	4.29295	1.94094	2.78066	4.71601	232.724	24078.9	380.295	9.26112	14.1185	18.7453	14.6962	46.5307	6.75	9.65992	8.05438	3.08477	4.74669	9.99801	-1.37187	NA	NA	-0.270239	0.563036	0.990567	-2.86819	NA	NA	-1.38722	0.00835432	0.120511	NA	2.86819	ENSSSCG00000015353	scinderin [Source:HGNC SymbolAcc:HGNC:21695]
XLOC_045917	Chr9	102174741	102237020	3133	gene:ENSSSCG00000015389|transcript:ENSSSCT00000016764	ENSSSCG00000015389	0.178859	0.521727	0.362545	0.995942	1.27548	1.26444	0.105353	0.368135	0.100965	0.0743416	0.118339	0.822323	1.27548	74.8264	0.292274	1.10486	0.673367	2.074	2.79643	2.53479	0.204725	0.826446	0.189429	0.118153	0.202008	1.74334	1.20675	0.0132228	0.732881	0.548062	0.440202	0.990567	-0.737397	0.250491	0.999976	-1.38717	0.0240421	0.186565	0.0132228	1.38717	ENSSSCG00000015389
XLOC_046102	Chr9	139365134	139500271	628	-	.	0.892302	0.616458	1.94781	2.07778	1.48817	1.46827	1.35152	1.27147	0.143914	0.18544	0.147594	0.90393	2.07778	24.9049	1.45811	1.30547	3.61774	4.32688	3.26273	2.94339	2.62631	2.8544	0.270009	0.294723	0.251948	1.91634	0.0944709	0.871743	0.980424	-0.745936	0.328231	NA	-0.326556	0.642055	0.999976	-1.387	0.0475927	0.249791	0.0475927	1.387	XLOC_046102	Unannotated_TU
XLOC_047869	GL892862.1	2227	10385	2856	-	.	0.120742	0.572329	0.443597	1.27132	0.688312	1.36316	0.396244	0.636825	0.110757	0.163104	0.178497	0.504553	1.36316	72.7187	0.197306	1.21202	0.823908	2.64746	1.50909	2.73269	0.769992	1.42964	0.207801	0.259225	0.304701	1.06966	1.06012	0.0473882	0.918862	-0.221978	0.731081	0.990567	0.00283278	0.996483	0.999976	-1.38473	0.0109766	0.134567	0.0109766	1.38473	XLOC_047869	Unannotated_TU
XLOC_019884	Chr17	41113403	41135083	8363	-	.	0.103085	1.11099	1.41565	2.04191	1.62616	1.98053	1.72532	1.50113	0.178314	0.104439	0.0997488	1.55076	2.04191	358.693	0.168452	2.35276	2.62933	4.25218	3.56527	3.9703	3.35268	3.36997	0.334549	0.165987	0.170275	3.28764	0.749929	0.179676	0.918862	-0.871736	0.213587	0.990567	0.349369	0.60348	0.999976	-1.38249	0.0355811	0.218147	0.0355811	1.38249	XLOC_019884	Unannotated_TU
XLOC_035588	Chr6	54276597	54283775	1635	SYT5|transcript:ENSSSCT00000028654	ENSSSCG00000021843	0.105456	0.552487	0.961908	0.57253	0.827838	1.06525	0.605635	0.461239	0.801517	0.071227	0.198416	0.293783	1.06525	41.5348	0.172326	1.17	1.78658	1.19227	1.81499	2.13548	1.17689	1.03546	1.5038	0.113203	0.338704	0.622823	0.285491	0.630265	0.942947	-1.32282	0.0536017	0.942327	0.389615	0.561814	0.999976	-1.3817	0.0345403	0.216106	0.0345403	1.3817	ENSSSCG00000021843	synaptotagmin 5 [Source:HGNC SymbolAcc:HGNC:11513]
XLOC_011616	Chr13	126780973	126852323	1482	USP13|transcript:ENSSSCT00000024882	ENSSSCG00000025738	0.843486	8.06895	3.00677	20.021	2.34849	3.13395	18.7721	3.59193	1.58558	2.04309	1.40722	1.35538	20.021	691.598	1.37834	17.0876	5.58458	41.6927	5.14894	6.28253	36.4785	8.06371	2.97484	3.24713	2.40217	2.87342	0.648563	0.30939	0.918862	-1.52977	0.0248937	0.676274	0.882139	0.202787	0.999976	-1.38117	0.0495791	0.253391	0.0248937	1.52977	ENSSSCG00000025738
XLOC_047392	GL892269.1	26002	45554	1781	gene:ENSSSCG00000022649|transcript:ENSSSCT00000025645	ENSSSCG00000022649	0.459852	0.338131	0.490585	1.62457	0.579029	0.479377	0.0529512	0.273983	1.29401	0.16347	0.182151	0.220663	1.62457	73.0439	0.751446	0.71606	0.911181	3.38309	1.26949	0.960992	0.102896	0.615078	2.42781	0.259807	0.310938	0.467809	0.427767	0.475012	0.925536	-1.02909	0.179137	0.990567	0.378409	0.609802	0.999976	-1.38069	0.0428019	0.237082	0.0428019	1.38069	ENSSSCG00000022649
XLOC_004104	Chr1	204975215	204975880	666	-	.	7.57251	4.71486	3.27978	4.55734	12.2422	8.71717	1.48681	3.13053	2.23909	1.22401	2.64428	1.31131	12.2422	173.936	12.3743	9.98467	6.09164	9.49044	26.8404	17.4751	2.8892	7.02789	4.20096	1.94535	4.51387	2.78	0.0486736	0.931611	0.98945	-0.0730751	0.907182	0.99639	-1.10868	0.0726065	0.999976	-1.37889	0.0228437	0.182532	0.0228437	1.37889	XLOC_004104	Unannotated_TU
XLOC_033598	Chr5	23304480	23332977	7840	\gene:ENSSSCG00000000398|transcript:ENSSSCT00000000430,TIMELESS|transcript:ENSSSCT00000000431\""	ENSSSCG00000000398;ENSSSCG00000000399	3.29886	4.3454	3.35451	1.30253	2.9678	2.09087	1.7502	2.56882	1.63695	0.193103	0.431523	1.11395	4.3454	891.977	5.39067	9.20225	6.23045	2.71246	6.50674	4.1915	3.40103	5.76689	3.07122	0.306903	0.736625	2.36159	-1.11626	0.0174996	0.792341	-1.605	0.00139602	0.121662	-0.827871	0.0916755	0.999976	-1.37531	0.00746816	0.115652	0.00139602	1.605	ENSSSCG00000000398
XLOC_033598	Chr5	23304480	23332977	7840	\gene:ENSSSCG00000000398|transcript:ENSSSCT00000000430,TIMELESS|transcript:ENSSSCT00000000431\""	ENSSSCG00000000398;ENSSSCG00000000399	3.29886	4.3454	3.35451	1.30253	2.9678	2.09087	1.7502	2.56882	1.63695	0.193103	0.431523	1.11395	4.3454	891.977	5.39067	9.20225	6.23045	2.71246	6.50674	4.1915	3.40103	5.76689	3.07122	0.306903	0.736625	2.36159	-1.11626	0.0174996	0.792341	-1.605	0.00139602	0.121662	-0.827871	0.0916755	0.999976	-1.37531	0.00746816	0.115652	0.00139602	1.605	ENSSSCG00000000399	timeless circadian clock [Source:HGNC SymbolAcc:HGNC:11813]
XLOC_033066	Chr5	69616198	69714029	6524	DDX11|transcript:ENSSSCT00000000809	ENSSSCG00000000745	0.383215	1.62196	1.60041	0.960904	1.43745	1.12021	1.03355	2.34585	0.187018	0.0803269	0.156281	0.796497	2.34585	274.747	0.626213	3.43484	2.97251	2.00104	3.15153	2.24566	2.00842	5.26631	0.35088	0.127665	0.266777	1.68858	-0.266384	0.572971	0.936584	-1.37903	0.0370052	0.817548	-0.0774465	0.901307	0.999976	-1.37325	0.0155818	0.155537	0.0155818	1.37903	ENSSSCG00000000745	DEAD/H-box helicase 11 [Source:HGNC SymbolAcc:HGNC:2736]
XLOC_039433	Chr7	27681441	27723570	7074	\TNXB|transcript:ENSSSCT00000001573,TNXB|transcript:ENSSSCT00000034199\""	ENSSSCG00000023611	16.1233	72.0322	140.231	80.0703	136.97	99.1068	64.6104	60.4514	40.1807	7.39992	20.1258	64.0063	140.231	20197	26.3471	152.543	260.455	166.743	300.298	198.677	125.553	135.711	75.3866	11.7609	34.3555	135.694	0.207759	0.691442	0.949788	-0.84588	0.114545	0.990567	-0.231397	0.688423	0.999976	-1.36896	0.00911135	0.125202	0.00911135	1.36896	ENSSSCG00000023611
XLOC_033441	Chr5	15407592	15414188	2575	WNT10B|transcript:ENSSSCT00000000191	ENSSSCG00000000182	0.334796	1.85424	2.2734	3.22769	2.65322	2.81164	0.824033	0.44791	0.59667	0.271354	0.629924	1.45839	3.22769	157.23	0.547092	3.92673	4.22247	6.72152	5.81703	5.63641	1.60128	1.00554	1.11946	0.431269	1.0753	3.0918	0.62232	0.22149	0.918862	0.211921	0.722441	0.990567	-0.802527	0.192486	0.999976	-1.36493	0.0045862	0.0950288	0.0045862	1.36493	ENSSSCG00000000182	Wnt family member 10B [Source:HGNC SymbolAcc:HGNC:12775]
XLOC_000180	Chr1	35249763	35263502	6757	-	.	0.133966	0.038196	0.471973	0.260279	0.152619	0.257761	0.034892	0.269169	0.0401264	0.0344698	0.0205762	0.116324	0.471973	64.9307	0.218914	0.0808877	0.876612	0.542019	0.33461	0.516726	0.067803	0.604271	0.0752845	0.0547836	0.0351243	0.246609	-0.239972	0.702212	0.952635	-0.581478	0.432911	0.990567	-0.766411	0.288834	0.999976	-1.36423	0.0345501	0.216106	0.0345501	1.36423	.
XLOC_040623	Chr7	47364221	47451615	701	RCAN2|transcript:ENSSSCT00000001918	ENSSSCG00000001716	1.10683	10.1248	3.80155	15.215	5.19487	3.75123	10.2916	2.7211	1.16034	0.747579	1.71891	3.67523	15.215	201.77	1.80868	21.4413	7.06074	31.6845	11.3895	7.51998	19.9989	6.10875	2.17702	1.18814	2.93424	7.79155	0.361226	0.544815	0.934072	-0.927025	0.167237	0.990567	0.0700474	0.918257	0.999976	-1.36198	0.0264082	0.194766	0.0264082	1.36198	ENSSSCG00000001716	regulator of calcineurin 2 [Source:HGNC SymbolAcc:HGNC:3041]
XLOC_029848	Chr4	20185789	20200373	3865	DSCC1|transcript:ENSSSCT00000006582	ENSSSCG00000005999	0.368038	0.445175	0.983373	0.851354	0.925523	0.874755	0.4758	0.677169	0.292296	0.0753274	0.15588	0.497112	0.983373	77.3832	0.601412	0.942748	1.82645	1.7729	2.02916	1.7536	0.924588	1.52021	0.548402	0.119719	0.266093	1.05388	0.159519	0.743445	0.96034	-0.822579	0.171387	0.990567	-0.277031	0.622911	0.999976	-1.35925	0.0119615	0.138933	0.0119615	1.35925	ENSSSCG00000005999	DNA replication and sister chromatid cohesion 1 [Source:HGNC SymbolAcc:HGNC:24453]
XLOC_043390	Chr8	140307938	140315415	1430	SPP1|transcript:ENSSSCT00000010091	ENSSSCG00000009216	6927.79	32.8178	36.7823	23.8237	222.363	217.658	35.645	28.9118	78.9701	20.1152	37.983	46.9647	6927.79	341669	11320.7	69.4982	68.3171	49.6117	487.519	436.332	69.2664	64.9055	148.163	31.9695	64.8383	99.5658	-1.18673	NA	NA	-0.408798	0.479194	0.990567	-1.55632	NA	NA	-1.35793	0.034089	0.215474	NA	1.55632	ENSSSCG00000009216	secreted phosphoprotein 1 [Source:HGNC SymbolAcc:HGNC:11255]
XLOC_007843	Chr12	26025593	26110399	4594	-	.	0	0.514982	0.209209	0.592764	0.533134	0.483196	0.010264	0.212435	0.00983652	0.0126748	0.0605282	0.389712	0.592764	51.5156	0	1.09058	0.388571	1.2344	1.16887	0.968649	0.0199454	0.476907	0.0184551	0.0201444	0.103324	0.826195	0.702789	0.287172	0.918862	0.602763	0.448162	NA	-0.940861	0.228248	0.999976	-1.35561	0.0462095	0.24635	0.0462095	1.35561	.
XLOC_009771	Chr12	54272697	54280867	5432	-	.	0.0317416	0.570155	1.1742	0.689312	1.6137	0.785871	0.442711	1.18414	0.0831903	0.0643167	0.0682539	0.80388	1.6137	164.135	0.051869	1.20742	2.18088	1.43546	3.53795	1.57541	0.860287	2.65834	0.156081	0.10222	0.116512	1.70424	0.470556	0.45292	0.921764	-0.679245	0.339367	0.990567	-0.0452723	0.949416	0.999976	-1.35326	0.0429533	0.237489	0.0429533	1.35326	XLOC_009771	Unannotated_TU
XLOC_008984	Chr12	60547602	60726462	4485	HS3ST3A1|transcript:ENSSSCT00000030005	ENSSSCG00000030589	0.509379	1.60167	0.574696	0.455378	1.5736	1.21831	0.178729	0.504432	0.77582	0.337554	0.144665	0.175251	1.60167	145.702	0.832379	3.39187	1.0674	0.948303	3.45004	2.44231	0.347312	1.13242	1.45558	0.536482	0.246948	0.371535	-0.07263	0.894055	0.982348	-0.730985	0.278163	0.990567	-0.519697	0.416429	0.999976	-1.35213	0.0339716	0.215031	0.0339716	1.35213	ENSSSCG00000030589	heparan sulfate-glucosamine 3-sulfotransferase 3A1 [Source:HGNC SymbolAcc:HGNC:5196]
[truncated: 3,510 more rows]
