# Supplementary material for: Distinct Patterns of PPARγ Promoter Usage, Lipid Degradation Activity, and Gene Expression in Subcutaneous Adipose Tissue of Lean and Obese Swine
Source: Int J Mol Sci. 2018 Dec 5;19(12):3892. doi: 10.3390/ijms19123892 (PMC6321263; doi:10.3390/ijms19123892)
Supplement: Supplementary file 1 [file ijms-19-03892-s001.zip › Supplemental Table 8. GO enrichment of the up-regulated gene in 4-week Min.xlsx]

## Sheet: Min 4W GO
Supplemental Table S6 4-week Min GO
GO_acc	term_type	Term	queryitem	querytotal	refitem	reftotal	pvalue	FDR	entries	entries_ref
GO:0002376	P	immune system process	44	215	1376	19201	9.6e-09	2.6e-05	// G0030675 // G0030582 // G0001979 // G0022761 // G0023503 // G0010056 // G0004174 // G0025537 // G0029449 // G0015377 // G0028674 // G0001735 // G0013033 // G0012008 // G0007807 // G0017698 // G0006380 // G0006381 // G0006382 // G0003584 // G0006413 // G0004193 // G0006452 // G0027162 // G0015136 // G0008159 // G0028296 // G0026742 // G0010907 // G0009589 // G0025036 // G0025133 // G0002764 // …	// G0022512 // G0022042 // G0009613 // G0011274 // G0012963 // G0022863 // G0009203 // G0022864 // G0022467 // G0022906 // G0024106 // G0023489 // G0005638 // G0009106 // G0015883 // G0027322 // G0006582 // G0012564 // G0007527 // G0023842 // G0006588 // G0007520 // G0022682 // G0001027 // G0005742 // G0006214 // G0029370 // G0029371 // G0009859 // G0006450 // G0006451 // G0006452 // G0006106 // …
GO:0002250	P	adaptive immune response	15	215	202	19201	2e-08	2.6e-05	// G0030582 // G0012008 // G0027162 // G0028296 // G0026742 // G0023503 // G0008159 // G0030909 // G0025036 // G0006380 // G0015661 // G0025537 // G0006413 // G0026803 // G0028884	// G0021255 // G0022512 // G0010235 // G0030413 // G0027426 // G0004917 // G0000667 // G0030751 // G0021203 // G0026145 // G0012008 // G0028884 // G0004421 // G0009542 // G0030819 // G0001404 // G0023503 // G0001403 // G0028296 // G0020931 // G0005355 // G0004190 // G0027596 // G0023724 // G0030172 // G0024562 // G0013783 // G0030782 // G0010448 // G0006127 // G0027736 // G0007691 // G0011730 // …
GO:0006955	P	immune response	30	215	895	19201	5.4e-07	0.00048	// G0030582 // G0001979 // G0023503 // G0025537 // G0029449 // G0012008 // G0007807 // G0017698 // G0006380 // G0006381 // G0006382 // G0003584 // G0006413 // G0004193 // G0006452 // G0027162 // G0022761 // G0008159 // G0028296 // G0026742 // G0010907 // G0009589 // G0025036 // G0028884 // G0026803 // G0004100 // G0028985 // G0000246 // G0030909 // G0015661	// G0010185 // G0022512 // G0003330 // G0022042 // G0027426 // G0004917 // G0022863 // G0009203 // G0028553 // G0021738 // G0006648 // G0012008 // G0010821 // G0025830 // G0010538 // G0011198 // G0023503 // G0011806 // G0005512 // G0005516 // G0022467 // G0000742 // G0013437 // G0023724 // G0024106 // G0023489 // G0005638 // G0012448 // G0027322 // G0027736 // G0009055 // G0012443 // G0028884 // …
GO:0020037	F	heme binding	11	215	140	19201	7.9e-07	0.0003	// G0021940 // G0022520 // G0003824 // G0003825 // G0022970 // G0013842 // G0002510 // G0007975 // G0010491 // G0007977 // G0001906	// G0006238 // G0023138 // G0016714 // G0014726 // G0003889 // G0024627 // G0017636 // G0029622 // G0009151 // G0027903 // G0004114 // G0005215 // G0007334 // G0011801 // G0023054 // G0022526 // G0003894 // G0003893 // G0003892 // G0003891 // G0003890 // G0024613 // G0006221 // G0016504 // G0017811 // G0028526 // G0030456 // G0007695 // G0015803 // G0026798 // G0024423 // G0023384 // G0017755 // …
GO:0046906	F	tetrapyrrole binding	11	215	148	19201	1.4e-06	0.0003	// G0021940 // G0022520 // G0003824 // G0003825 // G0022970 // G0013842 // G0002510 // G0007975 // G0010491 // G0007977 // G0001906	// G0006238 // G0023138 // G0016714 // G0014726 // G0003889 // G0024627 // G0017636 // G0029622 // G0009151 // G0027903 // G0004114 // G0005215 // G0007334 // G0011801 // G0023054 // G0022526 // G0003894 // G0003893 // G0003892 // G0003891 // G0003890 // G0024613 // G0006221 // G0016504 // G0017811 // G0028526 // G0030456 // G0007695 // G0015803 // G0026798 // G0024423 // G0023384 // G0017755 // …
GO:0045321	P	leukocyte activation	19	215	450	19201	2.1e-06	0.0014	// G0030582 // G0012008 // G0027162 // G0028296 // G0023503 // G0008159 // G0030909 // G0025036 // G0006380 // G0006381 // G0006382 // G0025537 // G0006379 // G0006413 // G0028674 // G0006452 // G0028884 // G0026803 // G0013033	// G0022512 // G0009203 // G0009973 // G0027426 // G0004917 // G0026422 // G0012963 // G0030710 // G0021738 // G0012008 // G0010538 // G0013241 // G0023503 // G0000746 // G0000742 // G0023724 // G0028296 // G0009106 // G0015883 // G0012448 // G0027322 // G0027736 // G0012912 // G0028884 // G0012915 // G0030377 // G0030782 // G0002867 // G0025822 // G0006357 // G0026777 // G0000125 // G0013655 // …
GO:0005506	F	iron ion binding	13	215	222	19201	2.3e-06	0.00035	// G0021940 // G0013612 // G0022520 // G0003824 // G0003825 // G0022970 // G0022156 // G0013842 // G0002510 // G0007975 // G0010491 // G0007977 // G0001906	// G0006238 // G0009203 // G0023138 // G0021032 // G0013302 // G0016714 // G0014726 // G0003889 // G0024627 // G0011640 // G0014872 // G0017636 // G0016093 // G0029622 // G0009151 // G0027903 // G0004114 // G0025953 // G0005215 // G0007334 // G0011801 // G0023054 // G0022526 // G0003894 // G0003893 // G0003892 // G0003891 // G0003890 // G0005638 // G0006221 // G0016504 // G0021122 // G0017811 // …
GO:0042113	P	B cell activation	11	215	167	19201	4.4e-06	0.0023	// G0030582 // G0012008 // G0027162 // G0028296 // G0023503 // G0030909 // G0025036 // G0025537 // G0028674 // G0028884 // G0013033	// G0021255 // G0022512 // G0014278 // G0027426 // G0004917 // G0005355 // G0000667 // G0030751 // G0022593 // G0011049 // G0021738 // G0013033 // G0026145 // G0012008 // G0008691 // G0010538 // G0010067 // G0000068 // G0023503 // G0029811 // G0020931 // G0003973 // G0000742 // G0011848 // G0005358 // G0023724 // G0030172 // G0011011 // G0012713 // G0012448 // G0030782 // G0010448 // G0027736 // …
GO:0001775	P	cell activation	20	215	524	19201	5.1e-06	0.0023	// G0008997 // G0030582 // G0012008 // G0027162 // G0028296 // G0023503 // G0008159 // G0030909 // G0025036 // G0006380 // G0006381 // G0006382 // G0025537 // G0006379 // G0006413 // G0028674 // G0006452 // G0028884 // G0026803 // G0013033	// G0022512 // G0009203 // G0012969 // G0009973 // G0027426 // G0004917 // G0026422 // G0012963 // G0017306 // G0030710 // G0021738 // G0012008 // G0010538 // G0013241 // G0023503 // G0011801 // G0000746 // G0000742 // G0023724 // G0028296 // G0009106 // G0015883 // G0012448 // G0027322 // G0027736 // G0012912 // G0028884 // G0012915 // G0007851 // G0030377 // G0030782 // G0015283 // G0007520 // …
GO:0046651	P	lymphocyte proliferation	11	215	187	19201	1.3e-05	0.0035	// G0027162 // G0028296 // G0023503 // G0030909 // G0025036 // G0006380 // G0006382 // G0025537 // G0028674 // G0006452 // G0028884	// G0021255 // G0014278 // G0002135 // G0008193 // G0004917 // G0017259 // G0030751 // G0005045 // G0010631 // G0006380 // G0028884 // G0001408 // G0009542 // G0030819 // G0010067 // G0023503 // G0011459 // G0005211 // G0003973 // G0000746 // G0013888 // G0023057 // G0008742 // G0016916 // G0009106 // G0011011 // G0015883 // G0013783 // G0030782 // G0006904 // G0007691 // G0011730 // G0030993 // …
GO:0032943	P	mononuclear cell proliferation	11	215	187	19201	1.3e-05	0.0035	// G0027162 // G0028296 // G0023503 // G0030909 // G0025036 // G0006380 // G0006382 // G0025537 // G0028674 // G0006452 // G0028884	// G0021255 // G0014278 // G0002135 // G0008193 // G0004917 // G0017259 // G0030751 // G0005045 // G0010631 // G0006380 // G0028884 // G0001408 // G0009542 // G0030819 // G0010067 // G0023503 // G0011459 // G0005211 // G0003973 // G0000746 // G0013888 // G0023057 // G0008742 // G0016916 // G0009106 // G0011011 // G0015883 // G0013783 // G0030782 // G0006904 // G0007691 // G0011730 // G0030993 // …
GO:0030098	P	lymphocyte differentiation	12	215	223	19201	1.3e-05	0.0035	// G0030582 // G0027162 // G0028296 // G0030909 // G0025036 // G0006380 // G0006382 // G0025537 // G0028674 // G0026803 // G0028884 // G0013033	// G0030898 // G0027736 // G0025036 // G0008103 // G0008193 // G0027426 // G0014277 // G0012963 // G0011730 // G0022593 // G0005045 // G0014336 // G0021738 // G0013033 // G0026145 // G0010538 // G0000068 // G0009565 // G0017475 // G0029811 // G0028296 // G0009540 // G0006231 // G0024439 // G0000742 // G0013888 // G0005358 // G0023724 // G0030172 // G0012652 // G0004917 // G0002038 // G0007112 // …
GO:0030101	P	natural killer cell activation	7	215	70	19201	1.6e-05	0.0035	// G0027162 // G0028296 // G0030909 // G0025036 // G0006380 // G0006382 // G0028884	// G0009973 // G0008645 // G0030751 // G0027736 // G0003099 // G0008103 // G0029691 // G0030452 // G0011011 // G0021011 // G0030993 // G0025026 // G0017044 // G0016588 // G0030710 // G0030854 // G0000641 // G0023524 // G0017406 // G0004744 // G0025560 // G0030819 // G0009565 // G0005149 // G0006380 // G0015037 // G0006382 // G0009051 // G0027162 // G0025036 // G0005163 // G0004791 // G0023724 // …
GO:0030183	P	B cell differentiation	8	215	96	19201	1.6e-05	0.0035	// G0027162 // G0028296 // G0030909 // G0025036 // G0025537 // G0028674 // G0028884 // G0013033	// G0027426 // G0004917 // G0022593 // G0021738 // G0013033 // G0026145 // G0030819 // G0000068 // G0029811 // G0000742 // G0013888 // G0023724 // G0028296 // G0012713 // G0012448 // G0027736 // G0030452 // G0011049 // G0028884 // G0012915 // G0030782 // G0003041 // G0009517 // G0005136 // G0002867 // G0025822 // G0026777 // G0027726 // G0000125 // G0030209 // G0023524 // G0002814 // G0006106 // …
GO:0046649	P	lymphocyte activation	16	215	389	19201	1.6e-05	0.0035	// G0030582 // G0012008 // G0027162 // G0028296 // G0023503 // G0030909 // G0025036 // G0006380 // G0006382 // G0025537 // G0006379 // G0028674 // G0006452 // G0028884 // G0026803 // G0013033	// G0022512 // G0009973 // G0027426 // G0004917 // G0012963 // G0030710 // G0021738 // G0012008 // G0010538 // G0023503 // G0000746 // G0000742 // G0023724 // G0028296 // G0009106 // G0015883 // G0012448 // G0027322 // G0027736 // G0012912 // G0028884 // G0012915 // G0030377 // G0030782 // G0002867 // G0025822 // G0006357 // G0026777 // G0000125 // G0013655 // G0006862 // G0007956 // G0008217 // …
GO:0070661	P	leukocyte proliferation	11	215	193	19201	1.7e-05	0.0035	// G0027162 // G0028296 // G0023503 // G0030909 // G0025036 // G0006380 // G0006382 // G0025537 // G0028674 // G0006452 // G0028884	// G0021255 // G0014278 // G0002135 // G0014273 // G0008193 // G0004917 // G0017259 // G0030751 // G0005045 // G0010631 // G0006380 // G0028884 // G0001408 // G0009542 // G0030819 // G0010067 // G0023503 // G0011459 // G0005211 // G0003973 // G0000746 // G0013888 // G0023057 // G0008742 // G0016916 // G0009106 // G0011011 // G0015883 // G0013783 // G0030782 // G0006904 // G0007691 // G0011730 // …
GO:0002366	P	leukocyte activation during immune response	9	215	131	19201	2.2e-05	0.0043	// G0030582 // G0027162 // G0028296 // G0030909 // G0025036 // G0006380 // G0006381 // G0006413 // G0028884	// G0021255 // G0017700 // G0025036 // G0027426 // G0030751 // G0024024 // G0012640 // G0006843 // G0010538 // G0008437 // G0017475 // G0029811 // G0024439 // G0000742 // G0005358 // G0004791 // G0030452 // G0028296 // G0001818 // G0012448 // G0030782 // G0027322 // G0027736 // G0028884 // G0030377 // G0024810 // G0028875 // G0010830 // G0009517 // G0005136 // G0007758 // G0006357 // G0017804 // …
GO:0002263	P	cell activation during immune response	9	215	132	19201	2.4e-05	0.0043	// G0030582 // G0027162 // G0028296 // G0030909 // G0025036 // G0006380 // G0006381 // G0006413 // G0028884	// G0021255 // G0017700 // G0025036 // G0027426 // G0030751 // G0024024 // G0012640 // G0006843 // G0010538 // G0008437 // G0017475 // G0029811 // G0024439 // G0000742 // G0005358 // G0004791 // G0030452 // G0028296 // G0001818 // G0012448 // G0030782 // G0027322 // G0027736 // G0028884 // G0030377 // G0024810 // G0028875 // G0010830 // G0009517 // G0005136 // G0007758 // G0006357 // G0017804 // …
GO:0016705	F	oxidoreductase activity, acting on paired donors, with incorporation or reduction of molecular oxygen	10	215	166	19201	2.5e-05	0.0028	// G0021940 // G0011456 // G0003824 // G0003825 // G0022970 // G0022156 // G0013842 // G0002510 // G0010491 // G0001906	// G0006238 // G0026229 // G0023138 // G0003889 // G0024627 // G0013030 // G0024628 // G0011456 // G0016486 // G0025953 // G0014184 // G0013736 // G0012329 // G0012322 // G0004191 // G0022526 // G0003894 // G0003893 // G0003892 // G0008292 // G0003890 // G0006221 // G0028879 // G0021122 // G0010449 // G0008877 // G0004412 // G0026314 // G0013372 // G0011368 // G0010682 // G0010172 // G0022759 // …
GO:0048534	P	hemopoietic or lymphoid organ development	18	215	507	19201	3.6e-05	0.0061	// G0030675 // G0015136 // G0027162 // G0028296 // G0030582 // G0030909 // G0025036 // G0006380 // G0004174 // G0006382 // G0025537 // G0002764 // G0007975 // G0028674 // G0001735 // G0026803 // G0028884 // G0013033	// G0009613 // G0027426 // G0004917 // G0026818 // G0016658 // G0010340 // G0022864 // G0000233 // G0001880 // G0000236 // G0021738 // G0010538 // G0000650 // G0000068 // G0015755 // G0000742 // G0022906 // G0023724 // G0028296 // G0021409 // G0017748 // G0005737 // G0004626 // G0030270 // G0012448 // G0012963 // G0027736 // G0028884 // G0012915 // G0030377 // G0003413 // G0030782 // G0011368 // …
GO:0004497	F	monooxygenase activity	8	215	108	19201	3.6e-05	0.0032	// G0021940 // G0003824 // G0003825 // G0022970 // G0022156 // G0013842 // G0002510 // G0001906	// G0006238 // G0026229 // G0010275 // G0023138 // G0003889 // G0024627 // G0027903 // G0016486 // G0014184 // G0004191 // G0022526 // G0003894 // G0003893 // G0003892 // G0003891 // G0003890 // G0028298 // G0021122 // G0010449 // G0004412 // G0026314 // G0013372 // G0022759 // G0026798 // G0023384 // G0015267 // G0015266 // G0023320 // G0025066 // G0021692 // G0026409 // G0015268 // G0005970 // …
GO:0019825	F	oxygen binding	5	215	35	19201	4.6e-05	0.0034	// G0003825 // G0007975 // G0007977 // G0003824 // G0021940	// G0009151 // G0022808 // G0024627 // G0010780 // G0008948 // G0002993 // G0002994 // G0013389 // G0004114 // G0011780 // G0017181 // G0000046 // G0022526 // G0021940 // G0024537 // G0002399 // G0028298 // G0010546 // G0007978 // G0007975 // G0007977 // G0010549 // G0007549 // G0028095 // G0003006 // G0028627 // G0003824 // G0003825 // G0014725 // G0014727 // G0014726 // G0010488 // G0026798 // …
GO:0030097	P	hemopoiesis	17	215	473	19201	4.9e-05	0.0078	// G0030675 // G0015136 // G0027162 // G0028296 // G0030582 // G0030909 // G0025036 // G0006380 // G0006382 // G0025537 // G0002764 // G0007975 // G0028674 // G0001735 // G0026803 // G0028884 // G0013033	// G0009613 // G0022906 // G0004917 // G0026818 // G0016658 // G0010340 // G0022864 // G0000233 // G0001880 // G0000236 // G0021738 // G0010538 // G0000650 // G0015755 // G0000742 // G0027426 // G0023724 // G0028296 // G0021409 // G0017748 // G0005737 // G0004626 // G0030270 // G0012448 // G0012963 // G0027736 // G0028884 // G0012915 // G0030377 // G0003413 // G0030782 // G0011368 // G0020736 // …
GO:0042100	P	B cell proliferation	7	215	85	19201	5.6e-05	0.0084	// G0027162 // G0028296 // G0023503 // G0030909 // G0025036 // G0028674 // G0028884	// G0028296 // G0009088 // G0016926 // G0027736 // G0017494 // G0005706 // G0013287 // G0023503 // G0030452 // G0009087 // G0021011 // G0030993 // G0025026 // G0030751 // G0029811 // G0014278 // G0030854 // G0028674 // G0030172 // G0029239 // G0016122 // G0015498 // G0021255 // G0014282 // G0023524 // G0014281 // G0011011 // G0028862 // G0010067 // G0026777 // G0028392 // G0005163 // G0007477 // …
GO:0002520	P	immune system development	18	215	531	19201	6.4e-05	0.0091	// G0030675 // G0015136 // G0027162 // G0028296 // G0030582 // G0030909 // G0025036 // G0006380 // G0004174 // G0006382 // G0025537 // G0002764 // G0007975 // G0028674 // G0001735 // G0026803 // G0028884 // G0013033	// G0009613 // G0027426 // G0004917 // G0026818 // G0016658 // G0010340 // G0022864 // G0000233 // G0001880 // G0000236 // G0021738 // G0010538 // G0000650 // G0000068 // G0015755 // G0000742 // G0022906 // G0013437 // G0023724 // G0028296 // G0003005 // G0017748 // G0005737 // G0004626 // G0030270 // G0012448 // G0012963 // G0027736 // G0028884 // G0012915 // G0030377 // G0003413 // G0030782 // …
GO:0005132	F	interferon-alpha/beta receptor binding	5	215	38	19201	6.9e-05	0.0044	// G0028884 // G0028296 // G0027162 // G0030909 // G0025036	// G0030751 // G0027736 // G0025036 // G0030452 // G0011011 // G0021011 // G0030993 // G0026777 // G0030854 // G0023524 // G0030819 // G0005163 // G0005149 // G0027162 // G0028296 // G0022426 // G0030769 // G0028014 // G0029085 // G0030985 // G0028392 // G0030748 // G0030721 // G0031002 // G0030929 // G0024140 // G0026980 // G0028884 // G0026337 // G0025026 // G0030782 // G0021504 // G0030966 // …
GO:0002521	P	leukocyte differentiation	13	215	307	19201	7e-05	0.0094	// G0015136 // G0027162 // G0028296 // G0030582 // G0030909 // G0025036 // G0006380 // G0006382 // G0025537 // G0028674 // G0026803 // G0028884 // G0013033	// G0030898 // G0023737 // G0017700 // G0025036 // G0008103 // G0014273 // G0006231 // G0027237 // G0014277 // G0012963 // G0003005 // G0011322 // G0010340 // G0011730 // G0022593 // G0011884 // G0015498 // G0014336 // G0021738 // G0013033 // G0001756 // G0026145 // G0015318 // G0028427 // G0010538 // G0001404 // G0000068 // G0009565 // G0017475 // G0029811 // G0028296 // G0013735 // G0009540 // …
GO:0002252	P	immune effector process	15	215	400	19201	8.1e-05	0.01	// G0004100 // G0030582 // G0027162 // G0028296 // G0022761 // G0023503 // G0006382 // G0030909 // G0025036 // G0006380 // G0006381 // G0015661 // G0025537 // G0006413 // G0028884	// G0010185 // G0022512 // G0027426 // G0004917 // G0014278 // G0001880 // G0012300 // G0023503 // G0011806 // G0005512 // G0005516 // G0022467 // G0013437 // G0023724 // G0028296 // G0023489 // G0012448 // G0026337 // G0027736 // G0028884 // G0012915 // G0030782 // G0003801 // G0022682 // G0006035 // G0002867 // G0031022 // G0002869 // G0005742 // G0006357 // G0006355 // G0026777 // G0026771 // …
GO:0033141	P	positive regulation of peptidyl-serine phosphorylation of STAT protein	5	215	40	19201	8.9e-05	0.01	// G0028884 // G0028296 // G0027162 // G0030909 // G0025036	// G0030751 // G0027736 // G0025036 // G0030452 // G0011011 // G0021011 // G0030993 // G0026777 // G0000481 // G0030854 // G0023524 // G0030819 // G0005163 // G0009996 // G0005149 // G0027162 // G0028296 // G0022426 // G0030769 // G0028014 // G0029085 // G0030985 // G0028392 // G0030748 // G0030721 // G0031002 // G0030929 // G0024140 // G0026980 // G0028884 // G0026337 // G0025026 // G0030782 // …
GO:0033139	P	regulation of peptidyl-serine phosphorylation of STAT protein	5	215	40	19201	8.9e-05	0.01	// G0028884 // G0028296 // G0027162 // G0030909 // G0025036	// G0030751 // G0027736 // G0025036 // G0030452 // G0011011 // G0021011 // G0030993 // G0026777 // G0000481 // G0030854 // G0023524 // G0030819 // G0005163 // G0009996 // G0005149 // G0027162 // G0028296 // G0022426 // G0030769 // G0028014 // G0029085 // G0030985 // G0028392 // G0030748 // G0030721 // G0031002 // G0030929 // G0024140 // G0026980 // G0028884 // G0026337 // G0025026 // G0030782 // …
GO:0050839	F	cell adhesion molecule binding	6	215	65	19201	0.0001	0.0056	// G0029267 // G0025537 // G0025133 // G0025499 // G0016009 // G0006452	// G0015124 // G0015125 // G0014055 // G0027820 // G0012852 // G0005443 // G0003090 // G0022772 // G0005944 // G0025537 // G0006287 // G0024740 // G0004058 // G0009816 // G0013174 // G0006862 // G0008250 // G0009444 // G0001025 // G0002340 // G0004880 // G0011274 // G0006368 // G0004018 // G0000257 // G0008745 // G0006415 // G0012365 // G0008254 // G0005376 // G0026688 // G0006452 // G0026861 // …
GO:0042110	P	T cell activation	12	215	279	19201	0.00011	0.012	// G0030582 // G0027162 // G0028296 // G0030909 // G0025036 // G0006380 // G0025537 // G0006379 // G0006452 // G0028884 // G0026803 // G0013033	// G0021255 // G0030898 // G0002135 // G0006231 // G0027426 // G0017948 // G0015089 // G0012963 // G0017259 // G0010772 // G0015894 // G0011730 // G0005045 // G0014336 // G0010631 // G0013033 // G0013853 // G0026145 // G0028884 // G0001408 // G0009542 // G0010538 // G0022849 // G0008437 // G0011459 // G0005211 // G0028296 // G0003973 // G0000183 // G0000746 // G0024439 // G0009540 // G0023057 // …
GO:0002449	P	lymphocyte mediated immunity	8	215	127	19201	0.00011	0.012	// G0004100 // G0030582 // G0023503 // G0006382 // G0006380 // G0015661 // G0025537 // G0006413	// G0022512 // G0027426 // G0004917 // G0000667 // G0011730 // G0012643 // G0001404 // G0023503 // G0001403 // G0020931 // G0005355 // G0004190 // G0027596 // G0030663 // G0023724 // G0030172 // G0024222 // G0010448 // G0007691 // G0000224 // G0012915 // G0004791 // G0012652 // G0008346 // G0010077 // G0011833 // G0009540 // G0007440 // G0002867 // G0016140 // G0006357 // G0001978 // G0016473 // …
GO:0002443	P	leukocyte mediated immunity	9	215	162	19201	0.00012	0.012	// G0004100 // G0030582 // G0023503 // G0006382 // G0006380 // G0006381 // G0015661 // G0025537 // G0006413	// G0022512 // G0027426 // G0004917 // G0000667 // G0011730 // G0012640 // G0012643 // G0006843 // G0002740 // G0001404 // G0023503 // G0001403 // G0020931 // G0005355 // G0004190 // G0027596 // G0024810 // G0023724 // G0030172 // G0001818 // G0024222 // G0010448 // G0007691 // G0000224 // G0012915 // G0004791 // G0012652 // G0008346 // G0010077 // G0011833 // G0009540 // G0007440 // G0002867 // …
GO:0042501	P	serine phosphorylation of STAT protein	5	215	43	19201	0.00013	0.012	// G0028884 // G0028296 // G0027162 // G0030909 // G0025036	// G0030751 // G0027736 // G0025036 // G0030452 // G0011011 // G0021011 // G0030993 // G0026777 // G0017730 // G0000481 // G0030854 // G0023524 // G0030819 // G0005163 // G0009996 // G0005149 // G0027162 // G0030985 // G0007030 // G0028296 // G0022426 // G0030769 // G0028014 // G0029085 // G0024070 // G0028392 // G0030748 // G0030721 // G0031002 // G0030929 // G0024140 // G0026980 // G0028884 // …
GO:0050777	P	negative regulation of immune response	5	215	43	19201	0.00013	0.012	// G0006380 // G0012008 // G0025537 // G0008159 // G0015661	// G0004744 // G0023772 // G0017923 // G0010301 // G0016298 // G0017044 // G0025537 // G0000660 // G0028045 // G0004154 // G0017416 // G0012008 // G0013578 // G0000475 // G0006623 // G0001219 // G0006380 // G0012300 // G0014561 // G0015652 // G0015114 // G0022011 // G0016034 // G0022500 // G0030663 // G0008159 // G0017918 // G0009886 // G0013391 // G0006348 // G0004826 // G0016832 // G0015498 // …
GO:0002286	P	T cell activation during immune response	6	215	68	19201	0.00013	0.012	// G0030582 // G0027162 // G0028296 // G0030909 // G0025036 // G0028884	// G0006357 // G0030582 // G0030751 // G0009327 // G0027736 // G0025036 // G0008437 // G0027426 // G0030452 // G0011011 // G0021011 // G0030993 // G0025026 // G0026980 // G0017044 // G0013655 // G0000481 // G0006495 // G0030361 // G0014282 // G0023524 // G0007797 // G0030819 // G0028392 // G0017475 // G0005149 // G0024439 // G0005358 // G0005163 // G0028296 // G0022426 // G0030769 // G0028014 // …
GO:0006959	P	humoral immune response	7	215	98	19201	0.00014	0.012	// G0028884 // G0028296 // G0030909 // G0025036 // G0015661 // G0025537 // G0027162	// G0022512 // G0027426 // G0000660 // G0012643 // G0004420 // G0030819 // G0001404 // G0028392 // G0001403 // G0011806 // G0005512 // G0028296 // G0013551 // G0022913 // G0027736 // G0001625 // G0007691 // G0025294 // G0028884 // G0000110 // G0030782 // G0010077 // G0009517 // G0005136 // G0017466 // G0031022 // G0024116 // G0007260 // G0026777 // G0023524 // G0000251 // G0013418 // G0006161 // …
GO:0002323	P	natural killer cell activation during immune response	5	215	48	19201	0.00021	0.019	// G0028884 // G0028296 // G0027162 // G0030909 // G0025036	// G0030751 // G0027736 // G0003099 // G0029691 // G0030452 // G0011011 // G0021011 // G0030993 // G0026777 // G0030854 // G0023524 // G0025560 // G0030819 // G0005163 // G0005149 // G0027162 // G0025036 // G0028296 // G0022426 // G0030769 // G0028014 // G0029085 // G0030985 // G0028392 // G0004612 // G0030748 // G0029615 // G0030721 // G0031002 // G0030929 // G0027322 // G0024140 // G0026980 // …
GO:0006952	P	defense response	22	215	802	19201	0.00023	0.02	// G0030582 // G0017698 // G0025537 // G0013612 // G0007807 // G0023503 // G0006382 // G0006413 // G0026803 // G0027162 // G0008159 // G0028296 // G0026742 // G0024408 // G0009589 // G0025036 // G0028884 // G0004100 // G0010056 // G0030909 // G0015661 // G0023557	// G0016657 // G0009972 // G0003330 // G0003331 // G0003333 // G0027426 // G0004917 // G0026422 // G0009203 // G0001880 // G0021738 // G0010821 // G0025830 // G0013241 // G0023503 // G0013369 // G0011806 // G0005512 // G0005514 // G0005516 // G0013434 // G0029879 // G0024106 // G0023489 // G0005638 // G0004045 // G0009622 // G0003202 // G0027322 // G0027736 // G0012443 // G0028884 // G0006587 // …
GO:0002684	P	positive regulation of immune system process	14	215	398	19201	0.00026	0.021	// G0010907 // G0007807 // G0026742 // G0006413 // G0008159 // G0006380 // G0006382 // G0015661 // G0025537 // G0003584 // G0015377 // G0006452 // G0026803 // G0013033	// G0022512 // G0003330 // G0004917 // G0012963 // G0022863 // G0030710 // G0001880 // G0021738 // G0002085 // G0011198 // G0011806 // G0005512 // G0011801 // G0023724 // G0023489 // G0012915 // G0028725 // G0006582 // G0007527 // G0003801 // G0006357 // G0029371 // G0013655 // G0006862 // G0029524 // G0007356 // G0021511 // G0006452 // G0025174 // G0013291 // G0025173 // G0024771 // G0016832 // …
GO:0002819	P	regulation of adaptive immune response	6	215	84	19201	0.00041	0.032	// G0012008 // G0008159 // G0006380 // G0015661 // G0025537 // G0006413	// G0006357 // G0009088 // G0009327 // G0010830 // G0008437 // G0001437 // G0012853 // G0004917 // G0017923 // G0010301 // G0007007 // G0021255 // G0009542 // G0025472 // G0000481 // G0030361 // G0004154 // G0009817 // G0009938 // G0005267 // G0003017 // G0016077 // G0012008 // G0005838 // G0013578 // G0008682 // G0003079 // G0001404 // G0001403 // G0006380 // G0012300 // G0001219 // G0005355 // …
GO:0043330	P	response to exogenous dsRNA	5	215	57	19201	0.00048	0.037	// G0028884 // G0028296 // G0027162 // G0030909 // G0025036	// G0030751 // G0016634 // G0025036 // G0030452 // G0010081 // G0021011 // G0030993 // G0026777 // G0000573 // G0001952 // G0030854 // G0010453 // G0025455 // G0010247 // G0003178 // G0023524 // G0011011 // G0021684 // G0014349 // G0030819 // G0005163 // G0028045 // G0005149 // G0022725 // G0027162 // G0028296 // G0022426 // G0030769 // G0028014 // G0029085 // G0030985 // G0028392 // G0030748 // …
GO:0006690	P	icosanoid metabolic process	5	215	58	19201	0.00052	0.038	// G0021940 // G0006413 // G0009194 // G0003824 // G0003825	// G0009330 // G0017930 // G0010404 // G0017923 // G0024627 // G0010780 // G0028982 // G0010023 // G0002993 // G0028488 // G0002994 // G0000046 // G0017980 // G0000708 // G0010067 // G0000891 // G0009059 // G0001050 // G0023351 // G0016367 // G0005533 // G0006413 // G0011780 // G0027288 // G0017978 // G0022526 // G0021940 // G0024537 // G0028298 // G0000406 // G0022808 // G0004732 // G0010546 // …
GO:0002274	P	myeloid leukocyte activation	6	215	88	19201	0.00052	0.038	// G0030582 // G0008159 // G0023503 // G0006380 // G0006381 // G0006413	// G0026583 // G0023737 // G0024231 // G0009203 // G0024024 // G0012640 // G0006843 // G0004789 // G0013241 // G0023503 // G0004791 // G0001818 // G0005944 // G0024810 // G0015808 // G0005503 // G0015688 // G0006357 // G0017804 // G0023497 // G0012594 // G0028041 // G0017006 // G0007758 // G0016077 // G0008691 // G0013415 // G0013291 // G0029082 // G0029615 // G0022155 // G0001725 // G0024771 // …
GO:0016064	P	immunoglobulin mediated immune response	5	215	59	19201	0.00056	0.04	// G0030582 // G0015661 // G0025537 // G0023503 // G0006413	// G0006357 // G0030582 // G0009088 // G0016926 // G0022102 // G0022512 // G0004584 // G0012853 // G0003090 // G0005355 // G0000667 // G0025537 // G0000481 // G0008682 // G0012594 // G0027373 // G0009938 // G0003017 // G0027596 // G0003524 // G0001404 // G0023503 // G0001403 // G0001427 // G0016077 // G0012300 // G0020931 // G0010865 // G0013551 // G0006413 // G0011848 // G0027426 // G0013410 // …
GO:0019724	P	B cell mediated immunity	5	215	60	19201	0.00061	0.042	// G0030582 // G0015661 // G0025537 // G0023503 // G0006413	// G0006357 // G0030582 // G0009088 // G0016926 // G0022102 // G0022512 // G0004584 // G0012853 // G0003090 // G0005355 // G0000667 // G0025537 // G0000481 // G0008682 // G0012594 // G0027373 // G0009938 // G0003017 // G0027596 // G0003524 // G0001404 // G0023503 // G0001403 // G0001427 // G0016077 // G0012300 // G0020931 // G0010865 // G0013551 // G0006413 // G0011848 // G0027426 // G0013410 // …
GO:0033559	P	unsaturated fatty acid metabolic process	5	215	61	19201	0.00066	0.044	// G0021940 // G0006413 // G0009194 // G0003824 // G0003825	// G0009330 // G0017930 // G0010404 // G0017923 // G0024627 // G0010780 // G0025801 // G0028982 // G0010554 // G0010023 // G0002993 // G0028488 // G0002994 // G0000046 // G0017980 // G0000708 // G0010067 // G0000891 // G0009059 // G0001050 // G0023351 // G0016367 // G0005533 // G0007987 // G0006413 // G0011780 // G0027288 // G0017978 // G0022526 // G0021940 // G0024537 // G0028298 // G0000406 // …
GO:0002285	P	lymphocyte activation during immune response	6	215	92	19201	0.00066	0.044	// G0030582 // G0027162 // G0028296 // G0030909 // G0025036 // G0028884	// G0025036 // G0027426 // G0030751 // G0010538 // G0008437 // G0017475 // G0029811 // G0024439 // G0000742 // G0005358 // G0028296 // G0012448 // G0027322 // G0027736 // G0028884 // G0030377 // G0030782 // G0010830 // G0009517 // G0005136 // G0006357 // G0026777 // G0027726 // G0000125 // G0013655 // G0030361 // G0030209 // G0023524 // G0006106 // G0022426 // G0030769 // G0029085 // G0029615 // …
GO:0050851	P	antigen receptor-mediated signaling pathway	6	215	93	19201	0.0007	0.045	// G0010907 // G0007807 // G0026742 // G0025537 // G0003584 // G0026803	// G0022512 // G0004917 // G0022863 // G0004058 // G0021738 // G0002085 // G0007682 // G0004421 // G0011198 // G0029811 // G0005358 // G0008742 // G0026313 // G0026152 // G0010077 // G0003041 // G0017466 // G0013429 // G0025591 // G0010081 // G0009917 // G0027487 // G0017006 // G0020744 // G0029073 // G0001131 // G0007356 // G0008193 // G0021511 // G0012300 // G0022729 // G0026803 // G0026742 // …
GO:0002703	P	regulation of leukocyte mediated immunity	6	215	94	19201	0.00074	0.047	// G0006382 // G0006380 // G0006381 // G0015661 // G0025537 // G0006413	// G0004917 // G0000224 // G0012640 // G0012643 // G0001404 // G0001403 // G0005355 // G0004190 // G0030663 // G0023724 // G0001818 // G0007691 // G0011730 // G0012915 // G0004791 // G0012652 // G0008346 // G0007440 // G0016140 // G0006357 // G0017804 // G0012594 // G0025472 // G0017517 // G0002719 // G0024810 // G0016077 // G0012300 // G0013553 // G0013551 // G0013291 // G0016832 // G0015063 // …
GO:0002460	P	adaptive immune response based on somatic recombination of immune receptors built from immunoglobulin superfamily domains	7	215	132	19201	0.00084	0.051	// G0030582 // G0008159 // G0023503 // G0006380 // G0015661 // G0025537 // G0006413	// G0021255 // G0022512 // G0027426 // G0004917 // G0000667 // G0009542 // G0001404 // G0023503 // G0017475 // G0020931 // G0005355 // G0004190 // G0027596 // G0023724 // G0030172 // G0013783 // G0010448 // G0007691 // G0011730 // G0016298 // G0012915 // G0002983 // G0012652 // G0008346 // G0010830 // G0010077 // G0011833 // G0030377 // G0003801 // G0007440 // G0025591 // G0016140 // G0006357 // …
GO:0002429	P	immune response-activating cell surface receptor signaling pathway	6	215	99	19201	0.00097	0.058	// G0010907 // G0007807 // G0026742 // G0025537 // G0003584 // G0026803	// G0022512 // G0004917 // G0022863 // G0004058 // G0021738 // G0002085 // G0007682 // G0004421 // G0011198 // G0029811 // G0005358 // G0008742 // G0026313 // G0026152 // G0010077 // G0003041 // G0017466 // G0013429 // G0025591 // G0006357 // G0010081 // G0009917 // G0027487 // G0017006 // G0020744 // G0029073 // G0001131 // G0007356 // G0008193 // G0021511 // G0012300 // G0022729 // G0026803 // …
GO:0002768	P	immune response-regulating cell surface receptor signaling pathway	6	215	100	19201	0.001	0.06	// G0010907 // G0007807 // G0026742 // G0025537 // G0003584 // G0026803	// G0022512 // G0004917 // G0022863 // G0004058 // G0021738 // G0002085 // G0007682 // G0004421 // G0011198 // G0029811 // G0005358 // G0008742 // G0026313 // G0026152 // G0010077 // G0003041 // G0017466 // G0007440 // G0013429 // G0025591 // G0006357 // G0010081 // G0009917 // G0027487 // G0017006 // G0020744 // G0029073 // G0001131 // G0007356 // G0008193 // G0021511 // G0012300 // G0022729 // …
GO:0048585	P	negative regulation of response to stimulus	8	215	177	19201	0.001	0.06	// G0012008 // G0023503 // G0008159 // G0006380 // G0015661 // G0025537 // G0004193 // G0013612	// G0016657 // G0003333 // G0005427 // G0017940 // G0008923 // G0005581 // G0026422 // G0015631 // G0000660 // G0017670 // G0025698 // G0021738 // G0008250 // G0012008 // G0001408 // G0010067 // G0013241 // G0001219 // G0023503 // G0007438 // G0015753 // G0006002 // G0005512 // G0004193 // G0015114 // G0024439 // G0009370 // G0005437 // G0010835 // G0011166 // G0005733 // G0006348 // G0005735 // …
GO:0002682	P	regulation of immune system process	18	215	677	19201	0.0011	0.061	// G0015136 // G0012008 // G0007807 // G0026742 // G0006382 // G0006413 // G0010907 // G0010056 // G0006380 // G0006381 // G0015661 // G0025537 // G0003584 // G0015377 // G0006452 // G0008159 // G0026803 // G0013033	// G0022512 // G0003330 // G0009203 // G0009973 // G0014369 // G0004917 // G0026422 // G0012963 // G0024293 // G0022863 // G0014278 // G0030710 // G0022864 // G0000233 // G0001880 // G0021738 // G0012008 // G0025830 // G0011198 // G0013241 // G0011806 // G0005512 // G0005516 // G0000746 // G0023724 // G0023489 // G0017748 // G0009106 // G0015883 // G0027322 // G0009429 // G0012912 // G0012915 // …
GO:0009986	C	cell surface	13	215	416	19201	0.0012	0.34	// G0006380 // G0008159 // G0007807 // G0024357 // G0016009 // G0010552 // G0025133 // G0006379 // G0011046 // G0006413 // G0004193 // G0006452 // G0013777	// G0027745 // G0022512 // G0003330 // G0030658 // G0030303 // G0009751 // G0014875 // G0010341 // G0017306 // G0000232 // G0000233 // G0029756 // G0013248 // G0006643 // G0009759 // G0015053 // G0011805 // G0017357 // G0011809 // G0023489 // G0023487 // G0003202 // G0015885 // G0028725 // G0017392 // G0006034 // G0025822 // G0006357 // G0024357 // G0013655 // G0006862 // G0013099 // G0016448 // …
GO:0050776	P	regulation of immune response	13	215	418	19201	0.0013	0.07	// G0010907 // G0007807 // G0026742 // G0012008 // G0006380 // G0006381 // G0015661 // G0025537 // G0003584 // G0006413 // G0026803 // G0008159 // G0006382	// G0022512 // G0004917 // G0022863 // G0014278 // G0001880 // G0021738 // G0012008 // G0025830 // G0011198 // G0011806 // G0005512 // G0005516 // G0000746 // G0023724 // G0027322 // G0012915 // G0030377 // G0006582 // G0003801 // G0006035 // G0006357 // G0006355 // G0013335 // G0026771 // G0004134 // G0029524 // G0008214 // G0007356 // G0021511 // G0025174 // G0007178 // G0002085 // G0024771 // …
GO:0002706	P	regulation of lymphocyte mediated immunity	5	215	74	19201	0.0016	0.085	// G0006380 // G0015661 // G0025537 // G0006382 // G0006413	// G0006357 // G0022500 // G0009088 // G0009327 // G0030663 // G0001437 // G0023772 // G0004917 // G0009087 // G0010301 // G0003090 // G0014626 // G0016588 // G0011730 // G0000481 // G0009817 // G0005838 // G0000641 // G0003017 // G0016077 // G0012643 // G0013578 // G0008682 // G0003079 // G0004880 // G0001404 // G0001403 // G0006380 // G0012300 // G0006382 // G0005355 // G0013553 // G0009938 // …
GO:0043331	P	response to dsRNA	5	215	76	19201	0.0018	0.094	// G0028884 // G0028296 // G0027162 // G0030909 // G0025036	// G0016809 // G0030751 // G0016634 // G0024445 // G0005935 // G0016998 // G0030452 // G0010081 // G0021011 // G0030993 // G0025026 // G0004365 // G0003629 // G0001952 // G0030854 // G0009817 // G0010453 // G0025455 // G0010247 // G0003178 // G0023524 // G0028225 // G0011011 // G0030769 // G0014349 // G0015836 // G0026777 // G0005163 // G0028045 // G0000276 // G0005149 // G0022725 // G0027162 // …
GO:0050778	P	positive regulation of immune response	9	215	239	19201	0.0019	0.097	// G0010907 // G0007807 // G0026742 // G0006382 // G0015661 // G0025537 // G0003584 // G0006413 // G0026803	// G0022512 // G0005826 // G0014369 // G0014277 // G0022863 // G0007691 // G0008962 // G0000660 // G0001952 // G0011730 // G0001880 // G0026307 // G0021738 // G0028401 // G0002085 // G0001900 // G0007682 // G0004744 // G0004421 // G0008691 // G0011198 // G0001404 // G0001402 // G0001403 // G0029811 // G0011806 // G0005512 // G0022679 // G0007039 // G0011801 // G0013553 // G0004190 // G0005358 // …
GO:0002822	P	regulation of adaptive immune response based on somatic recombination of immune receptors built from immunoglobulin superfamily domains	5	215	78	19201	0.002	0.1	// G0006380 // G0015661 // G0025537 // G0008159 // G0006413	// G0006357 // G0009088 // G0009327 // G0010830 // G0008437 // G0001437 // G0023772 // G0004917 // G0010301 // G0007007 // G0021255 // G0009542 // G0025472 // G0000481 // G0030361 // G0004154 // G0009817 // G0009938 // G0005267 // G0003017 // G0016077 // G0005838 // G0013578 // G0008682 // G0003079 // G0001404 // G0001403 // G0006380 // G0012300 // G0005355 // G0014149 // G0013551 // G0006413 // …
GO:0023049	P	signal initiation by protein/peptide mediator	10	215	291	19201	0.0021	0.1	// G0027162 // G0028296 // G0024408 // G0017698 // G0030909 // G0025036 // G0000136 // G0023557 // G0028884 // G0013033	// G0003330 // G0003331 // G0017700 // G0014273 // G0025846 // G0013489 // G0022607 // G0026977 // G0009048 // G0003005 // G0014626 // G0014278 // G0011528 // G0024024 // G0021206 // G0011414 // G0027628 // G0013033 // G0030811 // G0020719 // G0023852 // G0007682 // G0021437 // G0030819 // G0016183 // G0005215 // G0009565 // G0016322 // G0027572 // G0010966 // G0008978 // G0030452 // G0028296 // …
GO:0023038	P	signal initiation by diffusible mediator	10	215	291	19201	0.0021	0.1	// G0027162 // G0028296 // G0024408 // G0017698 // G0030909 // G0025036 // G0000136 // G0023557 // G0028884 // G0013033	// G0003330 // G0003331 // G0017700 // G0014273 // G0025846 // G0013489 // G0022607 // G0026977 // G0009048 // G0003005 // G0014626 // G0014278 // G0011528 // G0024024 // G0021206 // G0011414 // G0027628 // G0013033 // G0030811 // G0020719 // G0023852 // G0007682 // G0021437 // G0030819 // G0016183 // G0005215 // G0009565 // G0016322 // G0027572 // G0010966 // G0008978 // G0030452 // G0028296 // …
GO:0023036	P	initiation of signal transduction	10	215	291	19201	0.0021	0.1	// G0027162 // G0028296 // G0024408 // G0017698 // G0030909 // G0025036 // G0000136 // G0023557 // G0028884 // G0013033	// G0003330 // G0003331 // G0017700 // G0014273 // G0025846 // G0013489 // G0022607 // G0026977 // G0009048 // G0003005 // G0014626 // G0014278 // G0011528 // G0024024 // G0021206 // G0011414 // G0027628 // G0013033 // G0030811 // G0020719 // G0023852 // G0007682 // G0021437 // G0030819 // G0016183 // G0005215 // G0009565 // G0016322 // G0027572 // G0010966 // G0008978 // G0030452 // G0028296 // …
GO:0019221	P	cytokine-mediated signaling pathway	10	215	291	19201	0.0021	0.1	// G0027162 // G0028296 // G0024408 // G0017698 // G0030909 // G0025036 // G0000136 // G0023557 // G0028884 // G0013033	// G0003330 // G0003331 // G0017700 // G0014273 // G0025846 // G0013489 // G0022607 // G0026977 // G0009048 // G0003005 // G0014626 // G0014278 // G0011528 // G0024024 // G0021206 // G0011414 // G0027628 // G0013033 // G0030811 // G0020719 // G0023852 // G0007682 // G0021437 // G0030819 // G0016183 // G0005215 // G0009565 // G0016322 // G0027572 // G0010966 // G0008978 // G0030452 // G0028296 // …
GO:0006006	P	glucose metabolic process	7	215	157	19201	0.0023	0.11	// G0001859 // G0028373 // G0002888 // G0004193 // G0015595 // G0000685 // G0013033	// G0008773 // G0003333 // G0002009 // G0013878 // G0026543 // G0008888 // G0011889 // G0022864 // G0021738 // G0013033 // G0021538 // G0003402 // G0030413 // G0017472 // G0007530 // G0026149 // G0004193 // G0016152 // G0023359 // G0016154 // G0002873 // G0006347 // G0021129 // G0029310 // G0016916 // G0023643 // G0027521 // G0022857 // G0000958 // G0006872 // G0012440 // G0012157 // G0013022 // …
GO:0048584	P	positive regulation of response to stimulus	12	215	408	19201	0.003	0.14	// G0010907 // G0007807 // G0026742 // G0017698 // G0008159 // G0006380 // G0015661 // G0025537 // G0003584 // G0006413 // G0026803 // G0006382	// G0003333 // G0030658 // G0004917 // G0022863 // G0001880 // G0021738 // G0002085 // G0004225 // G0011198 // G0005106 // G0005512 // G0011801 // G0023724 // G0023489 // G0015885 // G0004322 // G0013020 // G0028725 // G0006582 // G0007527 // G0003801 // G0006588 // G0002867 // G0022689 // G0006357 // G0011507 // G0029371 // G0024219 // G0009850 // G0008357 // G0029524 // G0007356 // G0022932 // …
GO:0009309	P	amine biosynthetic process	5	215	87	19201	0.0032	0.14	// G0029163 // G0011456 // G0010056 // G0024179 // G0004644	// G0016841 // G0024331 // G0013879 // G0009203 // G0020647 // G0011456 // G0010537 // G0003139 // G0016159 // G0016402 // G0025217 // G0027439 // G0021122 // G0024752 // G0013372 // G0017501 // G0001419 // G0030069 // G0005742 // G0007106 // G0011071 // G0016829 // G0029834 // G0028832 // G0015545 // G0007748 // G0027121 // G0002797 // G0013299 // G0006720 // G0017176 // G0029163 // G0029161 // …
GO:0033138	P	positive regulation of peptidyl-serine phosphorylation	5	215	88	19201	0.0034	0.15	// G0028884 // G0028296 // G0027162 // G0030909 // G0025036	// G0009203 // G0030413 // G0015895 // G0011889 // G0003035 // G0011884 // G0014878 // G0030260 // G0030819 // G0010067 // G0001404 // G0009565 // G0013369 // G0005106 // G0001695 // G0022034 // G0028296 // G0011739 // G0030782 // G0027736 // G0028525 // G0028884 // G0016494 // G0002703 // G0026152 // G0013370 // G0005136 // G0006035 // G0031022 // G0027401 // G0010245 // G0026777 // G0028392 // …
GO:0005996	P	monosaccharide metabolic process	8	215	218	19201	0.0038	0.16	// G0001859 // G0028373 // G0002888 // G0004193 // G0000943 // G0015595 // G0000685 // G0013033	// G0008773 // G0003333 // G0010569 // G0002009 // G0008808 // G0013878 // G0029256 // G0008888 // G0011889 // G0030269 // G0001881 // G0021738 // G0013033 // G0021538 // G0003402 // G0030413 // G0026547 // G0011353 // G0001404 // G0007530 // G0026149 // G0027827 // G0004193 // G0016152 // G0023359 // G0016154 // G0015110 // G0029482 // G0006347 // G0006340 // G0022031 // G0021129 // G0029310 // …
GO:0005102	F	receptor binding	22	215	1013	19201	0.0041	0.2	// G0016718 // G0003215 // G0004174 // G0014951 // G0022945 // G0013575 // G0017698 // G0004193 // G0027162 // G0004100 // G0028296 // G0029890 // G0029267 // G0009589 // G0025036 // G0025271 // G0028884 // G0008997 // G0000246 // G0030909 // G0023557 // G0011872	// G0003333 // G0026814 // G0009971 // G0009613 // G0009612 // G0016718 // G0022512 // G0000948 // G0011226 // G0017306 // G0010344 // G0025452 // G0020647 // G0021738 // G0014171 // G0006720 // G0004222 // G0007665 // G0013241 // G0020821 // G0015753 // G0000068 // G0001695 // G0017895 // G0011802 // G0011801 // G0016402 // G0027103 // G0000743 // G0011809 // G0011808 // G0023032 // G0028296 // …
GO:0005126	F	cytokine receptor binding	8	215	227	19201	0.0048	0.21	// G0027162 // G0028296 // G0017698 // G0000246 // G0030909 // G0025036 // G0023557 // G0028884	// G0026814 // G0023737 // G0024140 // G0008923 // G0014273 // G0021647 // G0005625 // G0006237 // G0014278 // G0009996 // G0025124 // G0009997 // G0000669 // G0027628 // G0014171 // G0014188 // G0023852 // G0028427 // G0030819 // G0010067 // G0005215 // G0001405 // G0001403 // G0012915 // G0006539 // G0025818 // G0029950 // G0028797 // G0008978 // G0030172 // G0016850 // G0023489 // G0016916 // …
GO:0050730	P	regulation of peptidyl-tyrosine phosphorylation	5	215	96	19201	0.0049	0.21	// G0012008 // G0025537 // G0023503 // G0025133 // G0006413	// G0003330 // G0014278 // G0009613 // G0027237 // G0023737 // G0011884 // G0017277 // G0027628 // G0014188 // G0012008 // G0013248 // G0004421 // G0010067 // G0023503 // G0012915 // G0007334 // G0011801 // G0006530 // G0009584 // G0016853 // G0016915 // G0016916 // G0011730 // G0027244 // G0013909 // G0003413 // G0028725 // G0010687 // G0007440 // G0013429 // G0006035 // G0006502 // G0008044 // …
GO:0005125	F	cytokine activity	7	215	184	19201	0.0054	0.22	// G0028884 // G0028296 // G0017698 // G0000246 // G0030909 // G0025036 // G0027162	// G0026814 // G0023737 // G0017700 // G0014273 // G0014278 // G0011730 // G0009997 // G0000669 // G0023852 // G0028427 // G0030819 // G0010067 // G0001404 // G0001405 // G0001403 // G0012915 // G0001050 // G0029950 // G0000183 // G0028797 // G0008978 // G0030172 // G0009216 // G0023489 // G0021865 // G0008977 // G0011011 // G0001749 // G0001748 // G0024759 // G0014282 // G0027736 // G0014198 // …
GO:0019318	P	hexose metabolic process	7	215	185	19201	0.0055	0.23	// G0001859 // G0028373 // G0002888 // G0004193 // G0015595 // G0000685 // G0013033	// G0008773 // G0003333 // G0002009 // G0013878 // G0026543 // G0008888 // G0011889 // G0022864 // G0001881 // G0021738 // G0013033 // G0021538 // G0003402 // G0030413 // G0011353 // G0001404 // G0007530 // G0026149 // G0027827 // G0004193 // G0016152 // G0023359 // G0016154 // G0002873 // G0029482 // G0006347 // G0021129 // G0029310 // G0016916 // G0023643 // G0001819 // G0027521 // G0004651 // …
GO:0007610	P	behavior	14	215	558	19201	0.0057	0.23	// G0027849 // G0016718 // G0003215 // G0024408 // G0005345 // G0000246 // G0023503 // G0017698 // G0011046 // G0023557 // G0000082 // G0011872 // G0025133 // G0022945	// G0009203 // G0010268 // G0016718 // G0005582 // G0027420 // G0010438 // G0010344 // G0011211 // G0021738 // G0023503 // G0013369 // G0023501 // G0015753 // G0005106 // G0005512 // G0022465 // G0023489 // G0017748 // G0023483 // G0023480 // G0001945 // G0026556 // G0012443 // G0013024 // G0021355 // G0028725 // G0017012 // G0011440 // G0007527 // G0015283 // G0006588 // G0017392 // G0006035 // …
GO:0002253	P	activation of immune response	7	215	186	19201	0.0057	0.23	// G0010907 // G0007807 // G0026742 // G0015661 // G0025537 // G0003584 // G0026803	// G0022512 // G0014369 // G0014277 // G0022863 // G0024231 // G0000660 // G0001952 // G0001880 // G0026307 // G0021738 // G0028401 // G0002085 // G0001900 // G0007682 // G0004744 // G0004421 // G0008691 // G0011198 // G0001402 // G0029811 // G0011806 // G0005512 // G0007039 // G0005358 // G0007807 // G0008742 // G0013551 // G0004917 // G0020923 // G0006902 // G0027529 // G0026313 // G0006582 // …
GO:0009897	C	external side of plasma membrane	6	215	144	19201	0.0063	0.78	// G0008159 // G0007807 // G0024357 // G0006380 // G0006379 // G0006413	// G0027745 // G0022512 // G0003330 // G0005625 // G0002481 // G0017306 // G0011640 // G0017277 // G0014188 // G0015197 // G0020831 // G0004789 // G0017578 // G0001404 // G0005211 // G0023186 // G0015116 // G0030172 // G0023489 // G0024344 // G0016915 // G0016916 // G0008977 // G0001748 // G0003202 // G0006736 // G0006731 // G0010077 // G0003041 // G0017466 // G0015041 // G0007440 // G0006357 // …
GO:0002683	P	negative regulation of immune system process	6	215	145	19201	0.0065	0.26	// G0012008 // G0008159 // G0006380 // G0006381 // G0015661 // G0025537	// G0009973 // G0008103 // G0014277 // G0026422 // G0000660 // G0004058 // G0021738 // G0012008 // G0004744 // G0004789 // G0009873 // G0013241 // G0001402 // G0005211 // G0006002 // G0005512 // G0007039 // G0015114 // G0016701 // G0030663 // G0006348 // G0009106 // G0008749 // G0015883 // G0013783 // G0010448 // G0027322 // G0006904 // G0010831 // G0012912 // G0016298 // G0006731 // G0010830 // …
GO:0001932	P	regulation of protein amino acid phosphorylation	12	215	452	19201	0.0065	0.26	// G0012008 // G0027162 // G0028296 // G0023503 // G0030909 // G0025036 // G0025537 // G0006413 // G0004193 // G0010770 // G0028884 // G0025133	// G0026814 // G0009203 // G0009613 // G0026422 // G0009751 // G0022860 // G0000232 // G0011217 // G0025455 // G0012008 // G0013248 // G0023503 // G0013369 // G0005106 // G0001695 // G0011801 // G0028296 // G0027736 // G0017154 // G0012915 // G0013020 // G0003413 // G0028725 // G0015282 // G0011363 // G0011360 // G0001027 // G0015476 // G0025822 // G0012310 // G0004485 // G0025775 // G0004766 // …
GO:0018105	P	peptidyl-serine phosphorylation	7	215	195	19201	0.0073	0.28	// G0027162 // G0028296 // G0023503 // G0030909 // G0025036 // G0002962 // G0028884	// G0006274 // G0009203 // G0009613 // G0016956 // G0030413 // G0011739 // G0005587 // G0017301 // G0015895 // G0011889 // G0003035 // G0011884 // G0014878 // G0030260 // G0009482 // G0030819 // G0010067 // G0001404 // G0003144 // G0023503 // G0013369 // G0029811 // G0005106 // G0001695 // G0013732 // G0009370 // G0013739 // G0022034 // G0004718 // G0009742 // G0028296 // G0009259 // G0016853 // …
GO:0006935	P	chemotaxis	8	215	244	19201	0.0073	0.28	// G0023503 // G0024408 // G0017698 // G0000246 // G0027849 // G0023557 // G0011872 // G0025133	// G0026383 // G0007732 // G0030413 // G0030547 // G0024024 // G0006582 // G0011642 // G0025698 // G0021203 // G0021738 // G0029426 // G0023852 // G0001408 // G0004789 // G0023503 // G0016322 // G0015753 // G0005106 // G0006001 // G0022694 // G0009477 // G0020934 // G0013553 // G0008978 // G0022525 // G0010965 // G0023489 // G0024344 // G0024270 // G0011289 // G0023483 // G0008977 // G0008749 // …
GO:0002694	P	regulation of leukocyte activation	8	215	244	19201	0.0073	0.28	// G0008159 // G0012008 // G0006380 // G0006381 // G0025537 // G0006413 // G0006452 // G0013033	// G0022512 // G0009203 // G0002135 // G0008103 // G0008193 // G0007735 // G0017948 // G0026422 // G0012963 // G0017259 // G0010772 // G0014278 // G0015894 // G0030710 // G0011730 // G0005045 // G0010631 // G0013033 // G0012640 // G0026145 // G0012008 // G0001408 // G0008691 // G0009873 // G0010067 // G0013241 // G0009565 // G0011459 // G0005211 // G0009542 // G0005355 // G0030377 // G0013888 // …
GO:0050727	P	regulation of inflammatory response	6	215	149	19201	0.0074	0.28	// G0008159 // G0017698 // G0010056 // G0015661 // G0006413 // G0013612	// G0016657 // G0003333 // G0009973 // G0017698 // G0026422 // G0010772 // G0000660 // G0025698 // G0021738 // G0028711 // G0011457 // G0001404 // G0001403 // G0006002 // G0015114 // G0024439 // G0015488 // G0024106 // G0016853 // G0004045 // G0024759 // G0003202 // G0007691 // G0010831 // G0022208 // G0006634 // G0015801 // G0017466 // G0006588 // G0007758 // G0006357 // G0004839 // G0017804 // …
GO:0042330	P	taxis	8	215	245	19201	0.0075	0.28	// G0023503 // G0024408 // G0017698 // G0000246 // G0027849 // G0023557 // G0011872 // G0025133	// G0026383 // G0007732 // G0030413 // G0030547 // G0024024 // G0006582 // G0011642 // G0025698 // G0021203 // G0021738 // G0029426 // G0023852 // G0001408 // G0004789 // G0023503 // G0016322 // G0015753 // G0005106 // G0006001 // G0022694 // G0009477 // G0020934 // G0013553 // G0008978 // G0022525 // G0010965 // G0023489 // G0024344 // G0024270 // G0011289 // G0023483 // G0008977 // G0008749 // …
GO:0048583	P	regulation of response to stimulus	18	215	829	19201	0.0084	0.31	// G0012008 // G0007807 // G0026742 // G0023503 // G0017698 // G0010907 // G0010056 // G0006380 // G0006381 // G0015661 // G0025537 // G0003584 // G0006413 // G0004193 // G0006382 // G0026803 // G0008159 // G0013612	// G0016657 // G0003333 // G0005427 // G0009613 // G0030658 // G0005581 // G0004917 // G0026422 // G0009751 // G0022863 // G0014278 // G0001880 // G0014878 // G0021738 // G0012008 // G0004225 // G0025830 // G0011198 // G0013241 // G0023503 // G0015753 // G0005106 // G0005512 // G0011802 // G0005516 // G0000746 // G0009370 // G0023724 // G0024106 // G0023489 // G0005733 // G0005735 // G0023480 // …
GO:0033135	P	regulation of peptidyl-serine phosphorylation	5	215	110	19201	0.0085	0.31	// G0028884 // G0028296 // G0027162 // G0030909 // G0025036	// G0009203 // G0009613 // G0030413 // G0015895 // G0011889 // G0003035 // G0011884 // G0014878 // G0030260 // G0030819 // G0010067 // G0001404 // G0003144 // G0009565 // G0013369 // G0029811 // G0005106 // G0001695 // G0022034 // G0028296 // G0016853 // G0008144 // G0011739 // G0030782 // G0027736 // G0028525 // G0028884 // G0016494 // G0002703 // G0026152 // G0013370 // G0010079 // G0024817 // …
GO:0050865	P	regulation of cell activation	8	215	255	19201	0.0094	0.33	// G0008159 // G0012008 // G0006380 // G0006381 // G0025537 // G0006413 // G0006452 // G0013033	// G0022512 // G0009203 // G0002135 // G0008103 // G0008193 // G0007735 // G0017948 // G0026422 // G0012963 // G0017259 // G0010772 // G0014278 // G0015894 // G0030710 // G0011730 // G0005045 // G0010631 // G0013033 // G0012640 // G0026145 // G0012008 // G0001408 // G0008691 // G0009873 // G0010067 // G0013241 // G0009565 // G0011459 // G0005211 // G0009542 // G0005355 // G0030377 // G0005358 // …
GO:0043235	C	receptor complex	7	215	205	19201	0.0095	0.78	// G0003215 // G0010552 // G0025537 // G0011046 // G0016009 // G0028674 // G0025133	// G0021284 // G0007166 // G0014369 // G0005625 // G0006237 // G0024231 // G0003039 // G0003038 // G0000233 // G0030263 // G0027628 // G0004952 // G0010532 // G0017389 // G0001752 // G0015969 // G0003640 // G0003133 // G0017578 // G0015815 // G0005106 // G0000504 // G0026412 // G0016857 // G0028291 // G0016851 // G0011280 // G0026415 // G0023338 // G0023899 // G0016916 // G0007797 // G0023483 // …
GO:0018209	P	peptidyl-serine modification	7	215	206	19201	0.0097	0.34	// G0027162 // G0028296 // G0023503 // G0030909 // G0025036 // G0002962 // G0028884	// G0010185 // G0006274 // G0009203 // G0009613 // G0016956 // G0030413 // G0011739 // G0016848 // G0005587 // G0017301 // G0015895 // G0011889 // G0003035 // G0011884 // G0014878 // G0030260 // G0009482 // G0030819 // G0010067 // G0001404 // G0003144 // G0023503 // G0013369 // G0029811 // G0005106 // G0001695 // G0013732 // G0009370 // G0013739 // G0022034 // G0004718 // G0027308 // G0009742 // …
GO:0007259	P	JAK-STAT cascade	5	215	114	19201	0.0099	0.34	// G0028884 // G0028296 // G0027162 // G0030909 // G0025036	// G0003330 // G0023737 // G0011884 // G0017277 // G0027628 // G0004421 // G0030819 // G0005215 // G0012915 // G0016011 // G0013888 // G0017743 // G0030452 // G0028296 // G0016915 // G0016916 // G0011011 // G0018057 // G0027736 // G0011730 // G0028884 // G0013909 // G0007282 // G0030782 // G0026151 // G0005136 // G0010687 // G0007440 // G0008041 // G0010930 // G0026777 // G0016883 // G0029772 // …
GO:0016491	F	oxidoreductase activity	16	215	719	19201	0.0099	0.37	// G0021940 // G0011456 // G0003824 // G0003825 // G0022970 // G0022156 // G0001906 // G0030461 // G0013842 // G0002511 // G0002510 // G0002888 // G0026079 // G0004093 // G0010491 // G0015930	// G0009203 // G0025751 // G0030304 // G0010340 // G0029052 // G0026053 // G0020647 // G0021739 // G0013366 // G0010533 // G0010826 // G0023138 // G0013362 // G0013363 // G0009684 // G0025953 // G0010829 // G0022282 // G0016017 // G0030017 // G0028292 // G0026298 // G0003894 // G0003893 // G0003892 // G0003891 // G0003890 // G0028298 // G0024109 // G0028115 // G0030271 // G0026551 // G0018094 // …
GO:0006066	P	alcohol metabolic process	10	215	366	19201	0.01	0.34	// G0001859 // G0011456 // G0028373 // G0002510 // G0002888 // G0004193 // G0000943 // G0015595 // G0000685 // G0013033	// G0027745 // G0003333 // G0009203 // G0009759 // G0026422 // G0030303 // G0028558 // G0022864 // G0001881 // G0014970 // G0021738 // G0010537 // G0010944 // G0016152 // G0016154 // G0015276 // G0005632 // G0012440 // G0013022 // G0014805 // G0020738 // G0012257 // G0002866 // G0026955 // G0022124 // G0005742 // G0006355 // G0025770 // G0014393 // G0014395 // G0004133 // G0006861 // G0024219 // …
GO:0043436	P	oxoacid metabolic process	13	215	541	19201	0.01	0.35	// G0021940 // G0011456 // G0003824 // G0003825 // G0029163 // G0006413 // G0022156 // G0010056 // G0009194 // G0004644 // G0024179 // G0015595 // G0000685	// G0003333 // G0009203 // G0026810 // G0022904 // G0030306 // G0027748 // G0022864 // G0021738 // G0011215 // G0010823 // G0006720 // G0010821 // G0000584 // G0000585 // G0013362 // G0013363 // G0004542 // G0010944 // G0001384 // G0016159 // G0000891 // G0013536 // G0016402 // G0009370 // G0016156 // G0026395 // G0028298 // G0029385 // G0028888 // G0007857 // G0026493 // G0017015 // G0014376 // …
GO:0019752	P	carboxylic acid metabolic process	13	215	541	19201	0.01	0.35	// G0021940 // G0011456 // G0003824 // G0003825 // G0029163 // G0006413 // G0022156 // G0010056 // G0009194 // G0004644 // G0024179 // G0015595 // G0000685	// G0003333 // G0009203 // G0026810 // G0022904 // G0030306 // G0027748 // G0022864 // G0021738 // G0011215 // G0010823 // G0006720 // G0010821 // G0000584 // G0000585 // G0013362 // G0013363 // G0004542 // G0010944 // G0001384 // G0016159 // G0000891 // G0013536 // G0016402 // G0009370 // G0016156 // G0026395 // G0028298 // G0029385 // G0028888 // G0007857 // G0026493 // G0017015 // G0014376 // …
GO:0002757	P	immune response-activating signal transduction	6	215	162	19201	0.011	0.36	// G0010907 // G0007807 // G0026742 // G0025537 // G0003584 // G0026803	// G0022512 // G0014369 // G0014277 // G0022863 // G0024231 // G0001952 // G0004058 // G0026307 // G0021738 // G0002085 // G0001900 // G0007682 // G0004744 // G0004421 // G0008691 // G0011198 // G0001402 // G0029811 // G0007039 // G0005358 // G0008742 // G0004917 // G0006902 // G0027529 // G0026313 // G0006582 // G0026152 // G0010077 // G0003041 // G0015801 // G0005302 // G0017466 // G0012795 // …
GO:0005615	C	extracellular space	18	215	856	19201	0.011	0.78	// G0008997 // G0022761 // G0028373 // G0027162 // G0028296 // G0016718 // G0013575 // G0017698 // G0000246 // G0030909 // G0025036 // G0004001 // G0015661 // G0004193 // G0015477 // G0028884 // G0028671 // G0000685	// G0003333 // G0026814 // G0009203 // G0024759 // G0021328 // G0016718 // G0030658 // G0030303 // G0016628 // G0014871 // G0010344 // G0014171 // G0010948 // G0000582 // G0003645 // G0028022 // G0029057 // G0013369 // G0006647 // G0015753 // G0011806 // G0005512 // G0005229 // G0011802 // G0005516 // G0022467 // G0016018 // G0015399 // G0009278 // G0011808 // G0004218 // G0028296 // G0017747 // …
GO:0002764	P	immune response-regulating signaling pathway	6	215	165	19201	0.012	0.38	// G0010907 // G0007807 // G0026742 // G0025537 // G0003584 // G0026803	// G0022512 // G0014369 // G0014277 // G0022863 // G0024231 // G0001952 // G0004058 // G0026307 // G0021738 // G0002085 // G0001900 // G0007682 // G0004744 // G0004421 // G0008691 // G0011198 // G0001402 // G0029811 // G0007039 // G0005358 // G0008742 // G0004917 // G0006902 // G0027529 // G0026313 // G0006582 // G0026152 // G0010077 // G0003041 // G0015801 // G0005302 // G0017466 // G0012795 // …
GO:0001816	P	cytokine production	9	215	321	19201	0.012	0.38	// G0030582 // G0008159 // G0023503 // G0013612 // G0006380 // G0006381 // G0006382 // G0014951 // G0006413	// G0022042 // G0030309 // G0015885 // G0030658 // G0027426 // G0026152 // G0014277 // G0027982 // G0004576 // G0024231 // G0023737 // G0011528 // G0003578 // G0021206 // G0025698 // G0026233 // G0001082 // G0001887 // G0027628 // G0004952 // G0006380 // G0028711 // G0008388 // G0014349 // G0004789 // G0010067 // G0001404 // G0001405 // G0001402 // G0011459 // G0005211 // G0005512 // G0025818 // …
GO:0006082	P	organic acid metabolic process	13	215	554	19201	0.012	0.38	// G0021940 // G0011456 // G0003824 // G0003825 // G0029163 // G0006413 // G0022156 // G0010056 // G0009194 // G0004644 // G0024179 // G0015595 // G0000685	// G0003333 // G0009203 // G0026810 // G0022904 // G0030306 // G0027748 // G0022864 // G0021738 // G0011215 // G0010823 // G0006720 // G0010821 // G0000584 // G0000585 // G0013362 // G0013363 // G0004542 // G0010944 // G0014841 // G0016159 // G0000891 // G0013536 // G0016402 // G0009370 // G0016156 // G0026395 // G0028298 // G0029385 // G0028888 // G0007857 // G0026493 // G0013025 // G0012560 // …
GO:0051047	P	positive regulation of secretion	5	215	121	19201	0.013	0.38	// G0008159 // G0014951 // G0006413 // G0016718 // G0013033	// G0009203 // G0015885 // G0016718 // G0003578 // G0026422 // G0029544 // G0014278 // G0010638 // G0024740 // G0004058 // G0001887 // G0013033 // G0028711 // G0010067 // G0001404 // G0011459 // G0007336 // G0001050 // G0005512 // G0024439 // G0021129 // G0008615 // G0006904 // G0009429 // G0008878 // G0015808 // G0002439 // G0007527 // G0015048 // G0006588 // G0007758 // G0006357 // G0010368 // …
GO:0048871	P	multicellular organismal homeostasis	5	215	121	19201	0.013	0.38	// G0001735 // G0015136 // G0013612 // G0001473 // G0004493	// G0021410 // G0001804 // G0027237 // G0014276 // G0013879 // G0011640 // G0030491 // G0000582 // G0001404 // G0016011 // G0007334 // G0004192 // G0004493 // G0017748 // G0000263 // G0010772 // G0014927 // G0013623 // G0021355 // G0012652 // G0015841 // G0015048 // G0028355 // G0007520 // G0013429 // G0001027 // G0005742 // G0022026 // G0023080 // G0003212 // G0010574 // G0009919 // G0012012 // …
GO:0022610	P	biological adhesion	14	215	616	19201	0.013	0.38	// G0007495 // G0014118 // G0010278 // G0029267 // G0025537 // G0024986 // G0011046 // G0017054 // G0016009 // G0025133 // G0011973 // G0000025 // G0022541 // G0001039	// G0003330 // G0012969 // G0009759 // G0021850 // G0030303 // G0012780 // G0017306 // G0000232 // G0009613 // G0010348 // G0021739 // G0029753 // G0004540 // G0006643 // G0015753 // G0001695 // G0003451 // G0022469 // G0017668 // G0021326 // G0000528 // G0009561 // G0023487 // G0017748 // G0023485 // G0015887 // G0015886 // G0007859 // G0026886 // G0026558 // G0028725 // G0020821 // G0014377 // …
GO:0007155	P	cell adhesion	14	215	616	19201	0.013	0.38	// G0007495 // G0014118 // G0010278 // G0029267 // G0025537 // G0024986 // G0011046 // G0017054 // G0016009 // G0025133 // G0011973 // G0000025 // G0022541 // G0001039	// G0003330 // G0012969 // G0009759 // G0021850 // G0030303 // G0012780 // G0017306 // G0000232 // G0009613 // G0010348 // G0021739 // G0029753 // G0004540 // G0006643 // G0015753 // G0001695 // G0003451 // G0022469 // G0017668 // G0021326 // G0000528 // G0009561 // G0023487 // G0017748 // G0023485 // G0015887 // G0015886 // G0007859 // G0026886 // G0026558 // G0028725 // G0020821 // G0014377 // …
GO:0044282	P	small molecule catabolic process	7	215	218	19201	0.013	0.39	// G0028373 // G0021259 // G0004644 // G0002888 // G0030388 // G0000685 // G0013033	// G0008773 // G0014433 // G0017947 // G0030303 // G0020981 // G0020690 // G0013729 // G0000667 // G0029256 // G0022864 // G0024587 // G0020647 // G0013033 // G0000401 // G0003402 // G0009182 // G0009871 // G0009870 // G0003139 // G0014187 // G0027827 // G0015673 // G0023354 // G0016402 // G0016152 // G0023359 // G0016154 // G0002873 // G0016156 // G0006517 // G0021129 // G0008845 // G0023643 // …
GO:0042180	P	cellular ketone metabolic process	13	215	558	19201	0.013	0.39	// G0021940 // G0011456 // G0003824 // G0003825 // G0029163 // G0006413 // G0022156 // G0010056 // G0009194 // G0004644 // G0024179 // G0015595 // G0000685	// G0003333 // G0009203 // G0026810 // G0022904 // G0030306 // G0027748 // G0022864 // G0021738 // G0011215 // G0010823 // G0006720 // G0010821 // G0000584 // G0000585 // G0013362 // G0013363 // G0004542 // G0010944 // G0014841 // G0016159 // G0000891 // G0013536 // G0016402 // G0009370 // G0016156 // G0026395 // G0028298 // G0029385 // G0028888 // G0007857 // G0026493 // G0017015 // G0014376 // …
GO:0055114	P	oxidation reduction	15	215	687	19201	0.014	0.41	// G0021940 // G0011456 // G0003824 // G0003825 // G0022970 // G0022156 // G0001906 // G0030461 // G0013842 // G0002511 // G0002510 // G0002888 // G0010491 // G0004093 // G0015930	// G0009203 // G0016650 // G0030304 // G0016714 // G0010340 // G0029052 // G0026053 // G0011210 // G0021739 // G0006720 // G0010533 // G0010826 // G0023138 // G0013362 // G0013363 // G0009684 // G0025953 // G0010829 // G0022282 // G0016156 // G0028292 // G0003894 // G0003893 // G0003892 // G0003891 // G0003890 // G0028298 // G0024109 // G0028115 // G0030271 // G0026551 // G0018094 // G0028888 // …
GO:0016052	P	carbohydrate catabolic process	5	215	125	19201	0.014	0.41	// G0015477 // G0028373 // G0002888 // G0000685 // G0013033	// G0008773 // G0030143 // G0013878 // G0029256 // G0022864 // G0009150 // G0013033 // G0003402 // G0026149 // G0027827 // G0016152 // G0023359 // G0016154 // G0002873 // G0006517 // G0021129 // G0008057 // G0023643 // G0027521 // G0012847 // G0027322 // G0006872 // G0012440 // G0013022 // G0006587 // G0000050 // G0028197 // G0008184 // G0001418 // G0000599 // G0008261 // G0015476 // G0015477 // …
GO:0023034	P	intracellular signaling pathway	26	215	1434	19201	0.017	0.49	// G0023503 // G0010552 // G0025537 // G0013033 // G0010907 // G0007807 // G0017698 // G0003584 // G0004193 // G0026803 // G0027162 // G0001039 // G0028296 // G0026742 // G0024408 // G0009589 // G0025036 // G0016009 // G0025271 // G0000136 // G0011046 // G0028884 // G0015595 // G0030909 // G0025133 // G0023557	// G0022512 // G0009612 // G0011274 // G0005581 // G0005584 // G0022863 // G0009203 // G0017306 // G0022865 // G0002127 // G0005106 // G0009278 // G0000469 // G0028118 // G0023489 // G0015887 // G0015886 // G0017012 // G0006034 // G0022860 // G0005037 // G0023151 // G0007291 // G0002340 // G0007457 // G0006106 // G0029084 // G0029085 // G0024070 // G0013489 // G0025271 // G0025270 // G0024671 // …
GO:0015267	F	channel activity	11	215	459	19201	0.018	0.56	// G0024452 // G0027991 // G0000713 // G0000082 // G0010552 // G0005075 // G0014951 // G0000228 // G0025499 // G0001735 // G0027113	// G0027420 // G0005429 // G0026421 // G0025354 // G0028557 // G0015194 // G0003640 // G0015053 // G0024452 // G0023721 // G0023338 // G0028112 // G0023480 // G0029635 // G0020826 // G0011361 // G0025828 // G0023476 // G0014578 // G0023026 // G0000516 // G0026950 // G0006354 // G0023151 // G0024605 // G0027881 // G0002423 // G0010163 // G0005075 // G0020852 // G0000176 // G0017089 // G0006518 // …
GO:0022803	F	passive transmembrane transporter activity	11	215	459	19201	0.018	0.56	// G0024452 // G0027991 // G0000713 // G0000082 // G0010552 // G0005075 // G0014951 // G0000228 // G0025499 // G0001735 // G0027113	// G0027420 // G0005429 // G0026421 // G0025354 // G0028557 // G0015194 // G0003640 // G0015053 // G0024452 // G0023721 // G0023338 // G0028112 // G0023480 // G0029635 // G0020826 // G0011361 // G0025828 // G0023476 // G0014578 // G0023026 // G0000516 // G0026950 // G0006354 // G0023151 // G0024605 // G0027881 // G0002423 // G0010163 // G0005075 // G0020852 // G0000176 // G0017089 // G0006518 // …
GO:0007018	P	microtubule-based movement	5	215	135	19201	0.019	0.54	// G0024357 // G0015335 // G0021724 // G0022919 // G0022945	// G0027749 // G0005952 // G0030710 // G0029649 // G0003401 // G0028184 // G0023502 // G0009683 // G0002539 // G0001691 // G0016401 // G0020990 // G0030174 // G0012022 // G0022919 // G0021724 // G0017311 // G0017158 // G0021355 // G0004791 // G0029509 // G0025001 // G0008574 // G0007997 // G0017542 // G0017735 // G0030673 // G0024357 // G0011027 // G0010879 // G0010768 // G0010457 // G0010767 // …
GO:0019955	F	cytokine binding	5	215	135	19201	0.019	0.57	// G0016009 // G0008159 // G0000136 // G0024408 // G0023557	// G0003330 // G0003331 // G0005625 // G0011528 // G0000660 // G0000232 // G0027628 // G0030811 // G0011457 // G0016322 // G0016851 // G0016850 // G0024344 // G0016915 // G0016916 // G0011289 // G0001749 // G0028057 // G0011730 // G0013909 // G0011630 // G0012397 // G0022208 // G0017466 // G0017392 // G0007440 // G0015688 // G0024024 // G0004485 // G0008510 // G0012985 // G0012594 // G0026080 // …
GO:0009605	P	response to external stimulus	20	215	1044	19201	0.02	0.55	// G0008997 // G0015595 // G0027849 // G0016718 // G0024408 // G0017698 // G0006413 // G0003215 // G0000246 // G0008159 // G0023503 // G0010552 // G0015661 // G0025537 // G0023557 // G0010056 // G0011872 // G0013612 // G0025133 // G0013033	// G0016657 // G0003333 // G0003330 // G0003331 // G0012969 // G0016718 // G0030658 // G0005582 // G0012967 // G0026422 // G0026421 // G0014278 // G0017306 // G0030710 // G0010344 // G0000232 // G0009613 // G0014878 // G0025455 // G0016184 // G0011199 // G0006728 // G0013368 // G0013369 // G0003648 // G0015753 // G0005106 // G0005512 // G0011802 // G0011801 // G0009370 // G0002811 // G0024106 // …
GO:0012502	P	induction of programmed cell death	5	215	137	19201	0.02	0.56	// G0003112 // G0004100 // G0006382 // G0025537 // G0013033	// G0003330 // G0004623 // G0027426 // G0011730 // G0029359 // G0003562 // G0013033 // G0012643 // G0001404 // G0000068 // G0011357 // G0015052 // G0020931 // G0005102 // G0004190 // G0030663 // G0017950 // G0017748 // G0016464 // G0024222 // G0000958 // G0010448 // G0000224 // G0004791 // G0001410 // G0022208 // G0010686 // G0009511 // G0025592 // G0016793 // G0002867 // G0007268 // G0001978 // …
GO:0006917	P	induction of apoptosis	5	215	137	19201	0.02	0.56	// G0003112 // G0004100 // G0006382 // G0025537 // G0013033	// G0003330 // G0004623 // G0027426 // G0011730 // G0029359 // G0003562 // G0013033 // G0012643 // G0001404 // G0000068 // G0011357 // G0015052 // G0020931 // G0005102 // G0004190 // G0030663 // G0017950 // G0017748 // G0016464 // G0024222 // G0000958 // G0010448 // G0000224 // G0004791 // G0001410 // G0022208 // G0010686 // G0009511 // G0025592 // G0016793 // G0002867 // G0007268 // G0001978 // …
GO:0005085	F	guanyl-nucleotide exchange factor activity	6	215	187	19201	0.02	0.57	// G0016237 // G0026062 // G0022520 // G0022918 // G0025402 // G0010770	// G0016656 // G0025756 // G0016295 // G0005620 // G0029541 // G0030541 // G0008881 // G0017478 // G0003136 // G0023857 // G0013625 // G0028185 // G0023526 // G0022692 // G0000748 // G0015563 // G0003486 // G0012324 // G0005738 // G0004791 // G0022525 // G0026417 // G0022520 // G0022918 // G0008509 // G0000458 // G0024223 // G0001771 // G0026555 // G0009293 // G0010770 // G0008583 // G0013023 // …
GO:0044271	P	cellular nitrogen compound biosynthetic process	6	215	190	19201	0.022	0.6	// G0013612 // G0029163 // G0011456 // G0010056 // G0004644 // G0024179	// G0009594 // G0002285 // G0016841 // G0003885 // G0024331 // G0001955 // G0007047 // G0020647 // G0029876 // G0001756 // G0013637 // G0011456 // G0010742 // G0010537 // G0004541 // G0001404 // G0003139 // G0002404 // G0016159 // G0015462 // G0016402 // G0003481 // G0003482 // G0003483 // G0003484 // G0004195 // G0005437 // G0025217 // G0009217 // G0027439 // G0004710 // G0010275 // G0021122 // …
GO:0016485	P	protein processing	5	215	141	19201	0.023	0.61	// G0002453 // G0015661 // G0001979 // G0002452 // G0028985	// G0022512 // G0021328 // G0016650 // G0024330 // G0011299 // G0009114 // G0024336 // G0000660 // G0025698 // G0015422 // G0006648 // G0028711 // G0003642 // G0004789 // G0003870 // G0030658 // G0011356 // G0011806 // G0005512 // G0016243 // G0004912 // G0000188 // G0001817 // G0028297 // G0029183 // G0021867 // G0016464 // G0014169 // G0012711 // G0027525 // G0022850 // G0003651 // G0011447 // …
GO:0042325	P	regulation of phosphorylation	16	215	798	19201	0.023	0.62	// G0015136 // G0012008 // G0027162 // G0028296 // G0023503 // G0030909 // G0025036 // G0025537 // G0022945 // G0002962 // G0006413 // G0004193 // G0010770 // G0028884 // G0025133 // G0013033	// G0026814 // G0009203 // G0009613 // G0004917 // G0026422 // G0009751 // G0022860 // G0000232 // G0011217 // G0025455 // G0012008 // G0013248 // G0004225 // G0023503 // G0013369 // G0023500 // G0005106 // G0001695 // G0013534 // G0011801 // G0000746 // G0030260 // G0015696 // G0015697 // G0028291 // G0028296 // G0017748 // G0009106 // G0004045 // G0006127 // G0003200 // G0030276 // G0028884 // …
GO:0007626	P	locomotory behavior	9	215	361	19201	0.024	0.62	// G0023503 // G0024408 // G0017698 // G0000246 // G0027849 // G0022945 // G0023557 // G0011872 // G0025133	// G0009203 // G0027420 // G0010344 // G0021738 // G0023503 // G0013369 // G0015753 // G0005106 // G0005512 // G0023489 // G0023483 // G0001945 // G0026556 // G0012443 // G0021355 // G0028725 // G0006582 // G0011440 // G0007527 // G0015283 // G0006588 // G0017392 // G0006035 // G0005742 // G0006357 // G0023155 // G0026080 // G0029371 // G0003113 // G0017698 // G0029426 // G0029084 // G0014027 // …
GO:0006816	P	calcium ion transport	7	215	247	19201	0.024	0.62	// G0015136 // G0007807 // G0010278 // G0025537 // G0000082 // G0010552 // G0014951	// G0009203 // G0023731 // G0006231 // G0026422 // G0026421 // G0024509 // G0023912 // G0024022 // G0015895 // G0012875 // G0004701 // G0015273 // G0017271 // G0026306 // G0002671 // G0028557 // G0028421 // G0011455 // G0009879 // G0007685 // G0028344 // G0011459 // G0028953 // G0028799 // G0001057 // G0015298 // G0017996 // G0008978 // G0026507 // G0022522 // G0005167 // G0023721 // G0023489 // …
GO:0045087	P	innate immune response	8	215	305	19201	0.024	0.62	// G0004100 // G0007807 // G0026742 // G0017698 // G0009589 // G0006382 // G0025537 // G0026803	// G0022512 // G0009203 // G0004434 // G0030413 // G0014369 // G0014277 // G0027982 // G0024231 // G0014278 // G0008962 // G0000660 // G0001952 // G0000224 // G0001880 // G0021203 // G0030548 // G0012640 // G0011727 // G0023852 // G0008388 // G0026142 // G0010067 // G0005215 // G0001219 // G0001402 // G0011459 // G0017385 // G0031069 // G0011806 // G0007334 // G0017990 // G0015114 // G0013888 // …
GO:0007169	P	transmembrane receptor protein tyrosine kinase signaling pathway	9	215	364	19201	0.025	0.62	// G0007807 // G0026742 // G0023503 // G0009589 // G0025271 // G0025133 // G0016009 // G0004193 // G0026803	// G0003333 // G0009203 // G0010268 // G0009612 // G0005581 // G0026422 // G0017306 // G0021738 // G0013248 // G0023503 // G0015753 // G0005106 // G0005514 // G0009370 // G0009278 // G0005733 // G0030576 // G0005735 // G0003200 // G0002332 // G0003809 // G0015286 // G0021400 // G0006035 // G0022126 // G0006831 // G0027559 // G0015839 // G0007356 // G0007457 // G0008919 // G0029084 // G0024070 // …
GO:0031399	P	regulation of protein modification process	13	215	610	19201	0.025	0.62	// G0012008 // G0027162 // G0028296 // G0005345 // G0023503 // G0030909 // G0025036 // G0025537 // G0006413 // G0004193 // G0010770 // G0028884 // G0025133	// G0026814 // G0009203 // G0009613 // G0026422 // G0009751 // G0022860 // G0000232 // G0011217 // G0025455 // G0012008 // G0013248 // G0023503 // G0013369 // G0005106 // G0001695 // G0030396 // G0009379 // G0011801 // G0000746 // G0030260 // G0028296 // G0021748 // G0030378 // G0027736 // G0028884 // G0012915 // G0013020 // G0003413 // G0028725 // G0028720 // G0022066 // G0015282 // G0011363 // …
GO:0019220	P	regulation of phosphate metabolic process	17	215	871	19201	0.025	0.62	// G0015136 // G0012008 // G0027162 // G0028296 // G0023503 // G0030909 // G0025036 // G0025537 // G0003606 // G0022945 // G0002962 // G0006413 // G0004193 // G0010770 // G0028884 // G0025133 // G0013033	// G0026814 // G0009203 // G0009613 // G0004917 // G0026422 // G0009751 // G0022860 // G0000232 // G0011217 // G0025455 // G0012008 // G0013248 // G0004225 // G0023503 // G0013369 // G0023500 // G0005106 // G0001695 // G0013534 // G0011801 // G0022468 // G0000746 // G0030260 // G0015696 // G0015697 // G0028291 // G0028296 // G0017748 // G0009106 // G0004045 // G0003204 // G0006127 // G0003200 // …
GO:0051174	P	regulation of phosphorus metabolic process	17	215	871	19201	0.025	0.62	// G0015136 // G0012008 // G0027162 // G0028296 // G0023503 // G0030909 // G0025036 // G0025537 // G0003606 // G0022945 // G0002962 // G0006413 // G0004193 // G0010770 // G0028884 // G0025133 // G0013033	// G0026814 // G0009203 // G0009613 // G0004917 // G0026422 // G0009751 // G0022860 // G0000232 // G0011217 // G0025455 // G0012008 // G0013248 // G0004225 // G0023503 // G0013369 // G0023500 // G0005106 // G0001695 // G0013534 // G0011801 // G0022468 // G0000746 // G0030260 // G0015696 // G0015697 // G0028291 // G0028296 // G0017748 // G0009106 // G0004045 // G0003204 // G0006127 // G0003200 // …
GO:0034641	P	cellular nitrogen compound metabolic process	10	215	430	19201	0.027	0.67	// G0011456 // G0021259 // G0029163 // G0022156 // G0010056 // G0004644 // G0024179 // G0030388 // G0000685 // G0013612	// G0009203 // G0026810 // G0009759 // G0022904 // G0030306 // G0027748 // G0030303 // G0020647 // G0010823 // G0006720 // G0010821 // G0010537 // G0004541 // G0004542 // G0016159 // G0016402 // G0016152 // G0016154 // G0016156 // G0026395 // G0015276 // G0013025 // G0003413 // G0012560 // G0017015 // G0014376 // G0014805 // G0014375 // G0003963 // G0012257 // G0002866 // G0026955 // G0005742 // …
GO:0002697	P	regulation of immune effector process	6	215	200	19201	0.027	0.67	// G0006382 // G0006380 // G0006381 // G0015661 // G0025537 // G0006413	// G0016841 // G0011538 // G0004917 // G0014278 // G0000660 // G0011730 // G0001880 // G0030548 // G0012640 // G0012643 // G0014349 // G0025830 // G0012648 // G0001404 // G0016322 // G0005355 // G0005516 // G0013553 // G0004190 // G0011848 // G0024810 // G0023724 // G0030172 // G0002034 // G0008741 // G0007116 // G0001818 // G0013783 // G0014282 // G0001625 // G0007691 // G0000224 // G0012915 // …
GO:0006873	P	cellular ion homeostasis	12	215	558	19201	0.028	0.69	// G0015136 // G0010278 // G0028060 // G0007807 // G0000082 // G0025537 // G0000228 // G0004193 // G0001735 // G0015377 // G0027113 // G0013033	// G0004919 // G0009203 // G0007805 // G0027420 // G0026422 // G0011218 // G0003569 // G0014872 // G0014970 // G0003646 // G0003640 // G0004546 // G0015053 // G0011802 // G0015695 // G0010144 // G0022638 // G0023489 // G0023338 // G0017748 // G0030300 // G0027320 // G0030278 // G0021355 // G0003413 // G0020826 // G0007527 // G0007369 // G0011361 // G0001027 // G0005037 // G0024428 // G0011640 // …
GO:0043547	P	positive regulation of GTPase activity	8	215	315	19201	0.029	0.69	// G0022268 // G0016237 // G0026062 // G0022520 // G0022918 // G0017698 // G0025402 // G0010770	// G0017829 // G0006335 // G0006334 // G0025756 // G0017943 // G0009650 // G0017698 // G0025364 // G0016295 // G0025562 // G0009751 // G0017676 // G0017265 // G0029541 // G0011889 // G0013870 // G0010381 // G0008881 // G0028108 // G0004113 // G0007664 // G0003136 // G0023852 // G0023857 // G0028220 // G0013625 // G0029815 // G0028185 // G0013245 // G0009874 // G0027701 // G0024603 // G0000748 // …
GO:0002696	P	positive regulation of leukocyte activation	5	215	151	19201	0.029	0.7	// G0006380 // G0006452 // G0006413 // G0008159 // G0013033	// G0022512 // G0014278 // G0017948 // G0003578 // G0012963 // G0010772 // G0015894 // G0030710 // G0010631 // G0013033 // G0026145 // G0001408 // G0008691 // G0010067 // G0009565 // G0011459 // G0005211 // G0009542 // G0005355 // G0013888 // G0005358 // G0023724 // G0030172 // G0000299 // G0004917 // G0016916 // G0012713 // G0002135 // G0007691 // G0011730 // G0016298 // G0012915 // G0004791 // …
GO:0010562	P	positive regulation of phosphorus metabolic process	8	215	317	19201	0.03	0.7	// G0027162 // G0028296 // G0023503 // G0030909 // G0025036 // G0006413 // G0010770 // G0028884	// G0026814 // G0023737 // G0024140 // G0030413 // G0021134 // G0027237 // G0005625 // G0026422 // G0006237 // G0012873 // G0012871 // G0009203 // G0008962 // G0015895 // G0011889 // G0011730 // G0012727 // G0009327 // G0011884 // G0000669 // G0011217 // G0025455 // G0014188 // G0017154 // G0011722 // G0004421 // G0004789 // G0030819 // G0010067 // G0001404 // G0014878 // G0013369 // G0016853 // …
GO:0045937	P	positive regulation of phosphate metabolic process	8	215	317	19201	0.03	0.7	// G0027162 // G0028296 // G0023503 // G0030909 // G0025036 // G0006413 // G0010770 // G0028884	// G0026814 // G0023737 // G0024140 // G0030413 // G0021134 // G0027237 // G0005625 // G0026422 // G0006237 // G0012873 // G0012871 // G0009203 // G0008962 // G0015895 // G0011889 // G0011730 // G0012727 // G0009327 // G0011884 // G0000669 // G0011217 // G0025455 // G0014188 // G0017154 // G0011722 // G0004421 // G0004789 // G0030819 // G0010067 // G0001404 // G0014878 // G0013369 // G0016853 // …
GO:0051049	P	regulation of transport	15	215	762	19201	0.031	0.71	// G0015136 // G0008159 // G0016718 // G0007807 // G0025537 // G0023503 // G0000228 // G0000082 // G0006380 // G0006381 // G0014951 // G0004057 // G0006413 // G0004193 // G0013033	// G0027745 // G0003333 // G0004919 // G0009203 // G0016718 // G0009973 // G0014369 // G0027426 // G0027420 // G0026422 // G0022902 // G0025354 // G0010438 // G0003569 // G0001887 // G0012300 // G0011199 // G0013241 // G0023503 // G0023501 // G0013244 // G0005512 // G0009276 // G0005516 // G0013430 // G0027106 // G0017271 // G0027877 // G0023489 // G0023338 // G0009834 // G0017748 // G0028112 // …
GO:0050867	P	positive regulation of cell activation	5	215	154	19201	0.031	0.71	// G0006380 // G0006452 // G0006413 // G0008159 // G0013033	// G0022512 // G0014278 // G0017948 // G0003578 // G0012963 // G0010772 // G0015894 // G0030710 // G0010631 // G0013033 // G0026145 // G0001408 // G0008691 // G0010067 // G0009565 // G0011459 // G0005211 // G0009542 // G0005355 // G0013888 // G0005358 // G0023724 // G0030172 // G0000299 // G0004917 // G0016916 // G0012713 // G0002135 // G0007691 // G0011730 // G0016298 // G0012915 // G0004791 // …
GO:0003001	P	generation of a signal involved in cell-cell signaling	6	215	206	19201	0.031	0.71	// G0016718 // G0013275 // G0004057 // G0002764 // G0006413 // G0013033	// G0009203 // G0004620 // G0016718 // G0006231 // G0026422 // G0000948 // G0023225 // G0003038 // G0010638 // G0024740 // G0013033 // G0015610 // G0006843 // G0021033 // G0029818 // G0028341 // G0001404 // G0028718 // G0023501 // G0007336 // G0001050 // G0023357 // G0027106 // G0025729 // G0016611 // G0029905 // G0021680 // G0029269 // G0021129 // G0017748 // G0021865 // G0008615 // G0022856 // …
GO:0051604	P	protein maturation	5	215	154	19201	0.031	0.71	// G0002453 // G0015661 // G0001979 // G0002452 // G0028985	// G0022512 // G0021328 // G0016650 // G0024330 // G0011299 // G0009114 // G0024336 // G0010341 // G0000660 // G0025698 // G0015422 // G0006648 // G0028711 // G0003642 // G0004789 // G0003870 // G0030658 // G0029813 // G0011356 // G0011806 // G0005512 // G0016243 // G0004912 // G0000188 // G0001817 // G0028297 // G0029183 // G0021867 // G0016464 // G0014169 // G0012711 // G0027525 // G0022850 // …
GO:0070372	P	regulation of ERK1 and ERK2 cascade	5	215	156	19201	0.033	0.74	// G0006380 // G0015595 // G0025537 // G0017698 // G0001039	// G0022284 // G0030309 // G0030658 // G0026389 // G0026422 // G0012871 // G0012870 // G0015895 // G0004058 // G0005045 // G0008881 // G0011217 // G0021738 // G0023852 // G0010067 // G0009565 // G0016322 // G0003731 // G0007334 // G0001056 // G0004192 // G0000155 // G0023121 // G0021684 // G0014007 // G0026152 // G0003204 // G0028525 // G0012912 // G0029313 // G0010440 // G0003698 // G0004791 // …
GO:0006468	P	protein amino acid phosphorylation	19	215	1042	19201	0.034	0.75	// G0012008 // G0027162 // G0028296 // G0025036 // G0016719 // G0026742 // G0023503 // G0030909 // G0022493 // G0025537 // G0029556 // G0025037 // G0002962 // G0006413 // G0004193 // G0010770 // G0028884 // G0026803 // G0025133	// G0026814 // G0004918 // G0009613 // G0016719 // G0005587 // G0026422 // G0009751 // G0009203 // G0020648 // G0015808 // G0000232 // G0000233 // G0011217 // G0025455 // G0012008 // G0013248 // G0010825 // G0015933 // G0023503 // G0013369 // G0005106 // G0001695 // G0009379 // G0003352 // G0026724 // G0030260 // G0013434 // G0011241 // G0005058 // G0028296 // G0026964 // G0023488 // G0003005 // …
GO:0051241	P	negative regulation of multicellular organismal process	6	215	211	19201	0.034	0.75	// G0015136 // G0008159 // G0002453 // G0013612 // G0006380 // G0006381	// G0030309 // G0030658 // G0027237 // G0010438 // G0011889 // G0025353 // G0003035 // G0025698 // G0014977 // G0014970 // G0006380 // G0000582 // G0009446 // G0004789 // G0001404 // G0010429 // G0001402 // G0015815 // G0005211 // G0001219 // G0008701 // G0007039 // G0012241 // G0015114 // G0015298 // G0001817 // G0005167 // G0003005 // G0026977 // G0007115 // G0009106 // G0012918 // G0027322 // …
GO:0070838	P	divalent metal ion transport	7	215	267	19201	0.034	0.75	// G0015136 // G0007807 // G0010278 // G0025537 // G0000082 // G0010552 // G0014951	// G0009203 // G0023731 // G0006231 // G0026422 // G0026421 // G0024509 // G0023912 // G0024022 // G0015895 // G0012875 // G0004701 // G0015273 // G0017271 // G0026306 // G0002671 // G0028557 // G0028421 // G0011455 // G0009879 // G0007685 // G0028344 // G0011459 // G0028953 // G0028799 // G0001057 // G0017776 // G0015298 // G0017996 // G0008978 // G0026507 // G0022522 // G0005167 // G0023721 // …
GO:0060326	P	cell chemotaxis	5	215	159	19201	0.035	0.76	// G0017698 // G0027849 // G0023503 // G0000246 // G0025133	// G0007732 // G0030413 // G0030547 // G0024024 // G0025698 // G0021203 // G0029426 // G0023852 // G0001408 // G0023503 // G0013369 // G0006002 // G0005512 // G0020934 // G0008978 // G0022525 // G0010965 // G0023489 // G0024270 // G0008977 // G0008749 // G0024223 // G0024759 // G0010772 // G0028525 // G0004595 // G0024311 // G0000591 // G0028725 // G0006582 // G0013370 // G0007527 // G0015283 // …
GO:0031400	P	negative regulation of protein modification process	5	215	159	19201	0.035	0.76	// G0004193 // G0005345 // G0012008 // G0025537 // G0023503	// G0003155 // G0009613 // G0007350 // G0005625 // G0027982 // G0009203 // G0021738 // G0012008 // G0004421 // G0027244 // G0003144 // G0023503 // G0028347 // G0005106 // G0015567 // G0012241 // G0016017 // G0004193 // G0011927 // G0011287 // G0011286 // G0013019 // G0008144 // G0008972 // G0008749 // G0030378 // G0013783 // G0006689 // G0004412 // G0010440 // G0010775 // G0004793 // G0028720 // …
GO:0009615	P	response to virus	6	215	215	19201	0.037	0.79	// G0027162 // G0028296 // G0030909 // G0025036 // G0028884 // G0013033	// G0016841 // G0027426 // G0014277 // G0027982 // G0024867 // G0009658 // G0013033 // G0001880 // G0001526 // G0010631 // G0030548 // G0010447 // G0014349 // G0025830 // G0012648 // G0001404 // G0011459 // G0005759 // G0005516 // G0013539 // G0027121 // G0001638 // G0017953 // G0002034 // G0023489 // G0007116 // G0005638 // G0026257 // G0027990 // G0008977 // G0030782 // G0027736 // G0011538 // …
GO:0006811	P	ion transport	17	215	918	19201	0.037	0.79	// G0015136 // G0024452 // G0025499 // G0010278 // G0028060 // G0007807 // G0025537 // G0027991 // G0000713 // G0000082 // G0010552 // G0014951 // G0000228 // G0024166 // G0004193 // G0001735 // G0027113	// G0005425 // G0004919 // G0009203 // G0007805 // G0011274 // G0027470 // G0026423 // G0026422 // G0026421 // G0025354 // G0011218 // G0003569 // G0014872 // G0015273 // G0028557 // G0029754 // G0015194 // G0000584 // G0000585 // G0003640 // G0005899 // G0001751 // G0015053 // G0005516 // G0030304 // G0013431 // G0002811 // G0024452 // G0023721 // G0023489 // G0023338 // G0028110 // G0028112 // …
GO:0044421	C	extracellular region part	40	215	2570	19201	0.037	1	// G0016718 // G0023503 // G0025537 // G0022945 // G0028674 // G0015335 // G0028671 // G0006380 // G0013612 // G0028884 // G0007807 // G0013575 // G0006800 // G0017698 // G0006458 // G0006381 // G0006382 // G0004193 // G0027162 // G0000685 // G0022761 // G0008159 // G0028296 // G0025036 // G0025133 // G0017054 // G0004001 // G0007975 // G0007977 // G0008997 // G0028373 // G0001473 // G0002452 // …	// G0022512 // G0012969 // G0005425 // G0022048 // G0009202 // G0005584 // G0010435 // G0010948 // G0013366 // G0024655 // G0013362 // G0013363 // G0028022 // G0010944 // G0010947 // G0022190 // G0004980 // G0022467 // G0009278 // G0023489 // G0024458 // G0005638 // G0023485 // G0012960 // G0007859 // G0013028 // G0009759 // G0007855 // G0010588 // G0007853 // G0013022 // G0007851 // G0020821 // …
GO:0032940	P	secretion by cell	10	215	456	19201	0.038	0.79	// G0008159 // G0008231 // G0016718 // G0013275 // G0006381 // G0014951 // G0004057 // G0002764 // G0006413 // G0013033	// G0009973 // G0009203 // G0009613 // G0021283 // G0016718 // G0026422 // G0000948 // G0028651 // G0030710 // G0001887 // G0012883 // G0011196 // G0023501 // G0016011 // G0005512 // G0013430 // G0027106 // G0027101 // G0005305 // G0023338 // G0017748 // G0023480 // G0022994 // G0007527 // G0016218 // G0002788 // G0006035 // G0001081 // G0000511 // G0025822 // G0015034 // G0006357 // G0006355 // …
GO:0018193	P	peptidyl-amino acid modification	11	215	521	19201	0.038	0.8	// G0012008 // G0027162 // G0028296 // G0023503 // G0030909 // G0025036 // G0025537 // G0002962 // G0006413 // G0028884 // G0025133	// G0010185 // G0003330 // G0009203 // G0009613 // G0005587 // G0030715 // G0000233 // G0014878 // G0003561 // G0012008 // G0013248 // G0025953 // G0023503 // G0013369 // G0005106 // G0001695 // G0030396 // G0011801 // G0009370 // G0011241 // G0028296 // G0009185 // G0023336 // G0030576 // G0003898 // G0012918 // G0003204 // G0026499 // G0027736 // G0028884 // G0028883 // G0012915 // G0003413 // …
GO:0032268	P	regulation of cellular protein metabolic process	16	215	855	19201	0.039	0.81	// G0012008 // G0027162 // G0028296 // G0005345 // G0023503 // G0030909 // G0025036 // G0015661 // G0025537 // G0017054 // G0006413 // G0004193 // G0010770 // G0028884 // G0025133 // G0013033	// G0026814 // G0009203 // G0009613 // G0017054 // G0027742 // G0027426 // G0026422 // G0009751 // G0017301 // G0022864 // G0000232 // G0010268 // G0011217 // G0025455 // G0011112 // G0010823 // G0012008 // G0010821 // G0025953 // G0013241 // G0030658 // G0023503 // G0013369 // G0004546 // G0005106 // G0001695 // G0030396 // G0009379 // G0011801 // G0000746 // G0030260 // G0028296 // G0027421 // …
GO:0007264	P	small GTPase mediated signal transduction	10	215	461	19201	0.04	0.82	// G0028560 // G0016237 // G0026062 // G0022520 // G0001566 // G0029040 // G0022918 // G0025402 // G0003797 // G0010770	// G0016656 // G0009612 // G0010260 // G0020649 // G0028655 // G0014976 // G0022890 // G0025455 // G0009977 // G0025890 // G0029051 // G0006645 // G0010944 // G0015052 // G0005514 // G0000748 // G0016019 // G0030014 // G0005738 // G0028560 // G0017748 // G0021359 // G0021212 // G0003200 // G0009293 // G0013023 // G0002332 // G0011442 // G0006036 // G0000511 // G0005743 // G0014399 // G0014391 // …
GO:0055082	P	cellular chemical homeostasis	12	215	591	19201	0.041	0.83	// G0015136 // G0010278 // G0028060 // G0007807 // G0000082 // G0025537 // G0000228 // G0004193 // G0001735 // G0015377 // G0027113 // G0013033	// G0004919 // G0009203 // G0007805 // G0027420 // G0026422 // G0011218 // G0003569 // G0014872 // G0014970 // G0003646 // G0003640 // G0004546 // G0015053 // G0011802 // G0015695 // G0010144 // G0022638 // G0023489 // G0023338 // G0017748 // G0030300 // G0027320 // G0030278 // G0021355 // G0003413 // G0020826 // G0007527 // G0007369 // G0011361 // G0001027 // G0005037 // G0024428 // G0011640 // …
GO:0008283	P	cell proliferation	19	215	1071	19201	0.042	0.85	// G0027162 // G0028296 // G0026742 // G0023503 // G0009589 // G0025036 // G0006380 // G0006382 // G0025537 // G0022945 // G0030909 // G0002962 // G0028674 // G0011973 // G0006452 // G0028884 // G0026803 // G0001039 // G0013033	// G0009266 // G0003330 // G0003331 // G0030309 // G0012480 // G0030658 // G0016716 // G0021989 // G0004917 // G0026422 // G0026818 // G0016323 // G0005427 // G0017306 // G0003567 // G0003562 // G0021738 // G0004223 // G0012300 // G0010538 // G0025953 // G0009759 // G0023503 // G0015052 // G0005106 // G0001695 // G0001771 // G0014272 // G0000746 // G0027106 // G0022463 // G0008677 // G0027100 // …
GO:0051247	P	positive regulation of protein metabolic process	11	215	530	19201	0.042	0.85	// G0027162 // G0028296 // G0023503 // G0030909 // G0025036 // G0015661 // G0017054 // G0006413 // G0010770 // G0028884 // G0013033	// G0009973 // G0026814 // G0009203 // G0010235 // G0027742 // G0027426 // G0026422 // G0022864 // G0000232 // G0011217 // G0025455 // G0013248 // G0023503 // G0013369 // G0004546 // G0005106 // G0001695 // G0030260 // G0009370 // G0028296 // G0021748 // G0027736 // G0012910 // G0017155 // G0007854 // G0012915 // G0003413 // G0030782 // G0022066 // G0011367 // G0001346 // G0011449 // G0001027 // …
GO:0005975	P	carbohydrate metabolic process	12	215	595	19201	0.042	0.85	// G0001859 // G0028373 // G0015595 // G0002511 // G0001039 // G0002888 // G0004193 // G0015477 // G0000943 // G0008755 // G0000685 // G0013033	// G0016657 // G0003333 // G0009203 // G0030653 // G0026422 // G0025548 // G0014874 // G0005427 // G0022864 // G0001881 // G0014970 // G0021738 // G0013366 // G0026723 // G0011195 // G0013362 // G0013363 // G0012000 // G0009680 // G0010944 // G0010947 // G0013530 // G0000462 // G0005518 // G0030013 // G0015691 // G0016154 // G0005632 // G0015271 // G0029384 // G0027322 // G0028888 // G0017156 // …
GO:0008092	F	cytoskeletal protein binding	12	215	594	19201	0.042	1	// G0013377 // G0015335 // G0026062 // G0022919 // G0021724 // G0010552 // G0014951 // G0025499 // G0024633 // G0001735 // G0000025 // G0022541	// G0009203 // G0009613 // G0005587 // G0016658 // G0014876 // G0021733 // G0030710 // G0025353 // G0000589 // G0013244 // G0005514 // G0000746 // G0016151 // G0027105 // G0016401 // G0001499 // G0010879 // G0028113 // G0026257 // G0004626 // G0030270 // G0003201 // G0004706 // G0012564 // G0011441 // G0007528 // G0022131 // G0006036 // G0002860 // G0024233 // G0021297 // G0010870 // G0002780 // …
GO:0070371	P	ERK1 and ERK2 cascade	5	215	169	19201	0.044	0.87	// G0006380 // G0015595 // G0025537 // G0017698 // G0001039	// G0023737 // G0030309 // G0030658 // G0026389 // G0026422 // G0012871 // G0012870 // G0015895 // G0009327 // G0004058 // G0005045 // G0008881 // G0011217 // G0021738 // G0023852 // G0010067 // G0009565 // G0016322 // G0003731 // G0007334 // G0001770 // G0001056 // G0004192 // G0000155 // G0023121 // G0021684 // G0016494 // G0014007 // G0026152 // G0003204 // G0028525 // G0012912 // G0029313 // …
GO:0001664	F	G-protein-coupled receptor binding	5	215	170	19201	0.045	1	// G0022945 // G0017698 // G0000246 // G0016718 // G0023557	// G0009971 // G0024759 // G0001804 // G0009593 // G0006237 // G0002775 // G0020921 // G0024861 // G0015895 // G0011642 // G0007163 // G0008881 // G0023852 // G0016718 // G0004421 // G0027822 // G0001050 // G0011805 // G0000182 // G0000183 // G0010967 // G0027103 // G0011809 // G0026943 // G0008978 // G0023489 // G0028112 // G0024341 // G0008977 // G0023647 // G0012918 // G0024593 // G0017263 // …
GO:0018108	P	peptidyl-tyrosine phosphorylation	5	215	172	19201	0.047	0.92	// G0012008 // G0025537 // G0023503 // G0025133 // G0006413	// G0003330 // G0023737 // G0009613 // G0009593 // G0006338 // G0027237 // G0003578 // G0025822 // G0014278 // G0009996 // G0011642 // G0011884 // G0017277 // G0027628 // G0014188 // G0012008 // G0013248 // G0004421 // G0010067 // G0005215 // G0016489 // G0023503 // G0015815 // G0012915 // G0005106 // G0007334 // G0011801 // G0006530 // G0013888 // G0009584 // G0016853 // G0016915 // G0016916 // …
GO:0044283	P	small molecule biosynthetic process	8	215	350	19201	0.048	0.93	// G0011456 // G0029163 // G0006413 // G0010056 // G0004644 // G0024179 // G0015595 // G0000685	// G0003333 // G0027031 // G0009203 // G0026422 // G0022864 // G0020647 // G0021738 // G0011215 // G0006720 // G0010537 // G0010944 // G0016159 // G0000891 // G0016402 // G0009370 // G0015276 // G0024458 // G0026554 // G0007857 // G0026493 // G0003413 // G0012560 // G0026955 // G0003968 // G0022124 // G0005742 // G0023157 // G0004643 // G0023937 // G0024213 // G0004644 // G0017694 // G0029834 // …
GO:0018212	P	peptidyl-tyrosine modification	5	215	174	19201	0.049	0.93	// G0012008 // G0025537 // G0023503 // G0025133 // G0006413	// G0003330 // G0023737 // G0009613 // G0009593 // G0006338 // G0027237 // G0003578 // G0025822 // G0014278 // G0009996 // G0011642 // G0011884 // G0017277 // G0027628 // G0014188 // G0012008 // G0013248 // G0004421 // G0010067 // G0005215 // G0016489 // G0023503 // G0015815 // G0012915 // G0005106 // G0007334 // G0011801 // G0006530 // G0013888 // G0009584 // G0009963 // G0016915 // G0016916 // …
GO:0006810	P	transport	46	215	3083	19201	0.049	0.93	// G0002764 // G0016718 // G0005423 // G0028060 // G0003797 // G0008159 // G0010552 // G0014951 // G0002511 // G0004057 // G0007975 // G0001735 // G0013033 // G0008231 // G0001566 // G0023503 // G0000082 // G0006380 // G0006381 // G0006413 // G0004193 // G0015377 // G0029449 // G0015136 // G0024452 // G0015335 // G0022919 // G0010278 // G0025034 // G0005474 // G0000228 // G0024166 // G0024011 // …	// G0027745 // G0022512 // G0009613 // G0009611 // G0027034 // G0012266 // G0028037 // G0010438 // G0022866 // G0022869 // G0025890 // G0013362 // G0021298 // G0022514 // G0000466 // G0008678 // G0009276 // G0027106 // G0022463 // G0009278 // G0027101 // G0024452 // G0024454 // G0023489 // G0023338 // G0028110 // G0024108 // G0028112 // G0023480 // G0027324 // G0015885 // G0015884 // G0009759 // …
GO:0050801	P	ion homeostasis	12	215	609	19201	0.049	0.93	// G0015136 // G0010278 // G0028060 // G0007807 // G0000082 // G0025537 // G0000228 // G0004193 // G0001735 // G0015377 // G0027113 // G0013033	// G0004919 // G0009203 // G0007805 // G0011274 // G0022482 // G0027420 // G0026422 // G0011218 // G0003569 // G0014872 // G0014970 // G0003646 // G0003640 // G0004546 // G0015053 // G0011802 // G0015695 // G0010144 // G0022638 // G0023489 // G0023338 // G0017748 // G0030300 // G0027320 // G0030278 // G0021355 // G0003413 // G0020826 // G0007527 // G0007369 // G0011361 // G0001027 // G0002783 // …
