# Supplementary material for: Distinct Patterns of PPARγ Promoter Usage, Lipid Degradation Activity, and Gene Expression in Subcutaneous Adipose Tissue of Lean and Obese Swine
Source: Int J Mol Sci. 2018 Dec 5;19(12):3892. doi: 10.3390/ijms19123892 (PMC6321263; doi:10.3390/ijms19123892)
Supplement: Supplementary file 1 [file ijms-19-03892-s001.zip › Supplemental Table 9. GO enrichment of the up-regulated gene in 16-week Min.xlsx]

## Sheet: Min 16W GO
Supplemental Table S7 16-week Min GO
GO_acc	term_type	Term	queryitem	querytotal	refitem	reftotal	pvalue	FDR	entries	entries_ref
GO:0043062	P	extracellular structure organization	18	299	230	19201	4.7e-08	0.00016	// G0008501 // G0016589 // G0013248 // G0020821 // G0029900 // G0013333 // G0021867 // G0026425 // G0005089 // G0028911 // G0010232 // G0011040 // G0011046 // G0002669 // G0004273 // G0020859 // G0006857 // G0017251	// G0009203 // G0016652 // G0030658 // G0006338 // G0016848 // G0030303 // G0023229 // G0000666 // G0015894 // G0015896 // G0021206 // G0012724 // G0005716 // G0011521 // G0021739 // G0014188 // G0013248 // G0005896 // G0023859 // G0001404 // G0028718 // G0028344 // G0012571 // G0004980 // G0005106 // G0016244 // G0011756 // G0005751 // G0026425 // G0006345 // G0029186 // G0009219 // G0012022 // …
GO:0060537	P	muscle tissue development	15	299	249	19201	1.4e-05	0.018	// G0028911 // G0011040 // G0013248 // G0006857 // G0029900 // G0010461 // G0017251 // G0005089 // G0024505 // G0017954 // G0011046 // G0000182 // G0004273 // G0010507 // G0027935	// G0003559 // G0024505 // G0009040 // G0007043 // G0017777 // G0006231 // G0005625 // G0023229 // G0012872 // G0003569 // G0003035 // G0009281 // G0028552 // G0000669 // G0001959 // G0004952 // G0007453 // G0004223 // G0023852 // G0010172 // G0004366 // G0001404 // G0000068 // G0028344 // G0015815 // G0001050 // G0011325 // G0023356 // G0000182 // G0005021 // G0016975 // G0009278 // G0007600 // …
GO:0005275	F	amine transmembrane transporter activity	9	299	94	19201	1.9e-05	0.009	// G0026597 // G0028154 // G0003247 // G0014119 // G0013296 // G0027768 // G0028988 // G0027315 // G0022649	// G0005425 // G0016841 // G0027527 // G0014276 // G0014275 // G0026300 // G0010102 // G0008140 // G0000749 // G0002032 // G0023649 // G0024346 // G0012844 // G0004041 // G0028643 // G0025665 // G0030370 // G0011577 // G0004417 // G0005222 // G0028450 // G0002041 // G0002864 // G0003492 // G0025075 // G0000809 // G0000808 // G0000807 // G0027315 // G0008599 // G0011748 // G0021262 // G0013343 // …
GO:0050803	P	regulation of synapse structure and activity	8	299	73	19201	2.1e-05	0.018	// G0016589 // G0029900 // G0001513 // G0013333 // G0005089 // G0028911 // G0010232 // G0020859	// G0028718 // G0016652 // G0010232 // G0023229 // G0029269 // G0003604 // G0004336 // G0021206 // G0011666 // G0012724 // G0008250 // G0013773 // G0030877 // G0014188 // G0000216 // G0022091 // G0003527 // G0009831 // G0006826 // G0023859 // G0011461 // G0015426 // G0005089 // G0013044 // G0028911 // G0005106 // G0014149 // G0012022 // G0000760 // G0020859 // G0025914 // G0011606 // G0007130 // …
GO:0031012	C	extracellular matrix	19	299	388	19201	2.1e-05	0.0066	// G0005494 // G0006857 // G0020821 // G0000182 // G0004928 // G0008501 // G0011186 // G0016617 // G0026425 // G0023760 // G0009114 // G0026431 // G0010728 // G0016823 // G0015249 // G0002669 // G0017109 // G0004273 // G0009364	// G0009202 // G0009203 // G0009975 // G0026425 // G0030653 // G0030303 // G0021739 // G0028022 // G0004980 // G0013433 // G0015270 // G0015271 // G0021355 // G0007851 // G0020821 // G0006588 // G0001025 // G0012253 // G0026958 // G0005030 // G0025822 // G0014256 // G0006359 // G0023934 // G0024215 // G0000125 // G0007358 // G0002341 // G0017699 // G0017083 // G0017082 // G0011141 // G0008032 // …
GO:0007517	P	muscle organ development	15	299	265	19201	2.8e-05	0.018	// G0028911 // G0011040 // G0013248 // G0006857 // G0029900 // G0010461 // G0017251 // G0005089 // G0024505 // G0017954 // G0011046 // G0000182 // G0004273 // G0010507 // G0027935	// G0003559 // G0024505 // G0009040 // G0007043 // G0017777 // G0006231 // G0005625 // G0023229 // G0012872 // G0003569 // G0003035 // G0009281 // G0028552 // G0000669 // G0001959 // G0004952 // G0011454 // G0007453 // G0004223 // G0023852 // G0010172 // G0004366 // G0001404 // G0000068 // G0028344 // G0015815 // G0001050 // G0011325 // G0023356 // G0000182 // G0005021 // G0016975 // G0009278 // …
GO:0030198	P	extracellular matrix organization	9	299	101	19201	3.4e-05	0.018	// G0008501 // G0006857 // G0020821 // G0017251 // G0021867 // G0026425 // G0011046 // G0002669 // G0004273	// G0030658 // G0006338 // G0026425 // G0000666 // G0015894 // G0015896 // G0012121 // G0021739 // G0006648 // G0007436 // G0001404 // G0012571 // G0004980 // G0016244 // G0005751 // G0027426 // G0006345 // G0012022 // G0021867 // G0009219 // G0011046 // G0002669 // G0024750 // G0010071 // G0020821 // G0004252 // G0011837 // G0017748 // G0005037 // G0009361 // G0009220 // G0024043 // G0005338 // …
GO:0005578	C	proteinaceous extracellular matrix	14	299	239	19201	3.5e-05	0.0066	// G0008501 // G0006857 // G0020821 // G0000182 // G0011186 // G0017109 // G0026425 // G0016617 // G0026431 // G0016823 // G0015249 // G0002669 // G0004273 // G0009364	// G0030143 // G0016841 // G0012840 // G0009975 // G0016848 // G0030303 // G0011205 // G0009203 // G0027622 // G0027331 // G0012121 // G0015861 // G0009285 // G0021739 // G0014188 // G0004425 // G0024750 // G0004422 // G0015618 // G0028022 // G0011355 // G0012571 // G0004980 // G0006002 // G0022679 // G0016244 // G0016245 // G0000182 // G0000183 // G0004192 // G0005699 // G0013433 // G0026425 // …
GO:0048731	P	system development	72	299	2661	19201	3.8e-05	0.018	// G0000399 // G0016617 // G0024505 // G0025036 // G0014119 // G0026425 // G0026409 // G0010232 // G0014238 // G0009937 // G0003778 // G0009966 // G0030345 // G0004309 // G0021343 // G0015353 // G0014796 // G0014813 // G0030337 // G0029900 // G0013248 // G0006857 // G0017251 // G0009856 // G0017109 // G0006043 // G0003055 // G0005089 // G0028911 // G0028682 // G0000182 // G0020859 // G0004961 // …	// G0009613 // G0012967 // G0005586 // G0012963 // G0005584 // G0017300 // G0022860 // G0017306 // G0002127 // G0002129 // G0022869 // G0010437 // G0025893 // G0006725 // G0022197 // G0005106 // G0005101 // G0008677 // G0009979 // G0023489 // G0004917 // G0023483 // G0023480 // G0012960 // G0027325 // G0027322 // G0009429 // G0013021 // G0012560 // G0017012 // G0007529 // G0007527 // G0007522 // …
GO:0015171	F	amino acid transmembrane transporter activity	8	299	80	19201	4e-05	0.009	// G0026597 // G0028154 // G0003247 // G0014119 // G0013296 // G0028988 // G0027315 // G0022649	// G0022935 // G0017865 // G0016841 // G0000809 // G0028643 // G0014119 // G0011397 // G0000807 // G0021939 // G0022649 // G0027315 // G0000808 // G0015903 // G0030343 // G0011748 // G0026375 // G0021262 // G0013833 // G0022948 // G0013343 // G0006811 // G0013346 // G0004134 // G0009324 // G0010102 // G0028988 // G0024346 // G0017120 // G0007375 // G0002032 // G0011577 // G0003252 // G0022372 // …
GO:0014706	P	striated muscle tissue development	14	299	244	19201	4.4e-05	0.018	// G0028911 // G0011040 // G0013248 // G0006857 // G0029900 // G0010461 // G0017251 // G0005089 // G0024505 // G0017954 // G0000182 // G0004273 // G0010507 // G0027935	// G0003559 // G0024505 // G0009040 // G0007043 // G0017777 // G0006231 // G0005625 // G0023229 // G0012872 // G0003569 // G0003035 // G0009281 // G0028552 // G0000669 // G0001959 // G0004952 // G0007453 // G0004223 // G0023852 // G0010172 // G0004366 // G0001404 // G0000068 // G0028344 // G0015815 // G0001050 // G0011325 // G0023356 // G0000182 // G0005021 // G0016975 // G0009278 // G0007600 // …
GO:0061061	P	muscle structure development	17	299	343	19201	4.7e-05	0.018	// G0028911 // G0011040 // G0013248 // G0006857 // G0029900 // G0010461 // G0017251 // G0005089 // G0024505 // G0017954 // G0008962 // G0011046 // G0000182 // G0004273 // G0014238 // G0010507 // G0027935	// G0003569 // G0011212 // G0028552 // G0004549 // G0004223 // G0013248 // G0009278 // G0017746 // G0023489 // G0017748 // G0003413 // G0011441 // G0001025 // G0015475 // G0006038 // G0000125 // G0011508 // G0015839 // G0008215 // G0009996 // G0007453 // G0015370 // G0016287 // G0024070 // G0024777 // G0028477 // G0024676 // G0012676 // G0007188 // G0028375 // G0000633 // G0011594 // G0016578 // …
GO:0007275	P	multicellular organismal development	76	299	2871	19201	4.9e-05	0.018	// G0000399 // G0016617 // G0024505 // G0025036 // G0014119 // G0024357 // G0026425 // G0026409 // G0010232 // G0014238 // G0009937 // G0003778 // G0009966 // G0030345 // G0004309 // G0021343 // G0015353 // G0014796 // G0020707 // G0030337 // G0029900 // G0013248 // G0006857 // G0017251 // G0009856 // G0017109 // G0006043 // G0003055 // G0005089 // G0028911 // G0028682 // G0000182 // G0020859 // …	// G0009613 // G0009610 // G0012967 // G0005586 // G0012963 // G0005584 // G0017300 // G0022860 // G0017306 // G0002127 // G0002129 // G0022869 // G0009971 // G0010437 // G0025893 // G0006725 // G0022197 // G0005106 // G0005101 // G0008677 // G0027100 // G0009979 // G0023489 // G0004917 // G0023483 // G0023480 // G0012960 // G0002648 // G0027325 // G0027322 // G0009429 // G0013021 // G0012560 // …
GO:0046943	F	carboxylic acid transmembrane transporter activity	10	299	134	19201	6e-05	0.009	// G0026597 // G0028154 // G0003247 // G0014119 // G0013296 // G0028988 // G0027315 // G0003852 // G0022649 // G0029434	// G0016841 // G0027527 // G0025510 // G0011641 // G0025125 // G0010102 // G0000584 // G0000585 // G0028952 // G0000749 // G0002032 // G0023649 // G0023129 // G0024108 // G0021040 // G0012844 // G0028643 // G0025665 // G0030370 // G0011577 // G0026317 // G0000113 // G0029434 // G0017262 // G0005222 // G0028450 // G0021998 // G0000456 // G0006987 // G0011361 // G0002864 // G0003492 // G0025075 // …
GO:0005342	F	organic acid transmembrane transporter activity	10	299	135	19201	6.4e-05	0.009	// G0026597 // G0028154 // G0003247 // G0014119 // G0013296 // G0028988 // G0027315 // G0003852 // G0022649 // G0029434	// G0016841 // G0027527 // G0025510 // G0011641 // G0025125 // G0026317 // G0010102 // G0000584 // G0000585 // G0028952 // G0000749 // G0002032 // G0023649 // G0023129 // G0024108 // G0021040 // G0012844 // G0028643 // G0025665 // G0030370 // G0011577 // G0013025 // G0000113 // G0029434 // G0017262 // G0005222 // G0028450 // G0021998 // G0000456 // G0006987 // G0011361 // G0002864 // G0003492 // …
GO:0015837	P	amine transport	10	299	137	19201	7.2e-05	0.025	// G0026597 // G0028154 // G0003247 // G0009856 // G0013296 // G0014119 // G0028988 // G0027315 // G0027768 // G0022649	// G0005425 // G0016841 // G0027527 // G0027420 // G0014276 // G0014275 // G0009203 // G0007849 // G0026300 // G0025281 // G0010102 // G0002246 // G0009324 // G0021036 // G0008140 // G0000749 // G0002032 // G0023649 // G0023338 // G0024108 // G0023480 // G0012844 // G0004041 // G0028643 // G0025665 // G0030370 // G0011577 // G0000114 // G0004417 // G0005222 // G0028450 // G0015048 // G0012796 // …
GO:0007268	P	synaptic transmission	19	299	429	19201	8e-05	0.025	// G0017909 // G0016589 // G0021843 // G0010232 // G0029900 // G0001513 // G0013333 // G0009856 // G0003690 // G0006140 // G0005089 // G0028911 // G0002653 // G0003222 // G0011040 // G0002014 // G0020859 // G0014796 // G0001523	// G0009203 // G0010268 // G0016652 // G0010266 // G0027420 // G0030303 // G0000948 // G0010438 // G0022865 // G0003640 // G0005896 // G0005106 // G0000749 // G0027106 // G0015695 // G0023338 // G0017748 // G0022569 // G0029635 // G0013024 // G0026969 // G0025828 // G0024428 // G0026950 // G0023155 // G0023151 // G0023651 // G0006215 // G0030877 // G0009856 // G0004039 // G0020854 // G0020859 // …
GO:0019226	P	transmission of nerve impulse	21	299	509	19201	9.6e-05	0.027	// G0017909 // G0016589 // G0021843 // G0010232 // G0029900 // G0001513 // G0013333 // G0009856 // G0002014 // G0003690 // G0006140 // G0005089 // G0028911 // G0002653 // G0003222 // G0011040 // G0014119 // G0023267 // G0020859 // G0014796 // G0001523	// G0009203 // G0010268 // G0016652 // G0010266 // G0027420 // G0030303 // G0000948 // G0010438 // G0022865 // G0014970 // G0003646 // G0003640 // G0005896 // G0005106 // G0000749 // G0027106 // G0015695 // G0023338 // G0017748 // G0022569 // G0029635 // G0013024 // G0021355 // G0003413 // G0020826 // G0025828 // G0024428 // G0026950 // G0023155 // G0023151 // G0023651 // G0006215 // G0004139 // …
GO:0003333	P	amino acid transmembrane transport	6	299	48	19201	0.00011	0.028	// G0026597 // G0028154 // G0003247 // G0028988 // G0027315 // G0022649	// G0002032 // G0000809 // G0003250 // G0003252 // G0011397 // G0000807 // G0022649 // G0027315 // G0000808 // G0015903 // G0030343 // G0011748 // G0028988 // G0021262 // G0022948 // G0011600 // G0004134 // G0010102 // G0024346 // G0017120 // G0009324 // G0022372 // G0022317 // G0028917 // G0025665 // G0008599 // G0028099 // G0022935 // G0028154 // G0003247 // G0006148 // G0006147 // G0003248 // …
GO:0048856	P	anatomical structure development	77	299	3012	19201	0.00012	0.029	// G0000399 // G0016617 // G0024505 // G0025036 // G0014119 // G0024357 // G0026425 // G0026409 // G0010232 // G0014238 // G0009937 // G0003778 // G0009966 // G0008962 // G0004309 // G0021343 // G0015353 // G0014796 // G0014813 // G0030337 // G0029900 // G0013248 // G0006857 // G0017251 // G0009856 // G0017109 // G0006043 // G0003055 // G0005089 // G0028911 // G0028682 // G0000182 // G0020859 // …	// G0009613 // G0006852 // G0012967 // G0005586 // G0012963 // G0005584 // G0017300 // G0022860 // G0017306 // G0002127 // G0002129 // G0022869 // G0030263 // G0010437 // G0025893 // G0006725 // G0022197 // G0005106 // G0005101 // G0008677 // G0027100 // G0009979 // G0023489 // G0004917 // G0023483 // G0023480 // G0012960 // G0027325 // G0027322 // G0009429 // G0013021 // G0012560 // G0017012 // …
GO:0022804	F	active transmembrane transporter activity	18	299	406	19201	0.00012	0.013	// G0026597 // G0028154 // G0006196 // G0004159 // G0020953 // G0014119 // G0013296 // G0011574 // G0022649 // G0027315 // G0003852 // G0027768 // G0028988 // G0007873 // G0028792 // G0015389 // G0029434 // G0003247	// G0027745 // G0005425 // G0005423 // G0026423 // G0010188 // G0011218 // G0003569 // G0000584 // G0000585 // G0005899 // G0023504 // G0012006 // G0000749 // G0013431 // G0023722 // G0022638 // G0015273 // G0028110 // G0024108 // G0004041 // G0027320 // G0030370 // G0013025 // G0007524 // G0003802 // G0011361 // G0002864 // G0023026 // G0002783 // G0011397 // G0014255 // G0004134 // G0007296 // …
GO:0050807	P	regulation of synapse organization	7	299	71	19201	0.00013	0.029	// G0016589 // G0029900 // G0013333 // G0005089 // G0028911 // G0010232 // G0020859	// G0028718 // G0016652 // G0010232 // G0023229 // G0029269 // G0003604 // G0004336 // G0021206 // G0011666 // G0012724 // G0008250 // G0013773 // G0030877 // G0014188 // G0000216 // G0022091 // G0003527 // G0009831 // G0006826 // G0023859 // G0011461 // G0015426 // G0005089 // G0013044 // G0028911 // G0005106 // G0014149 // G0000760 // G0020859 // G0025914 // G0011606 // G0007130 // G0006464 // …
GO:0006865	P	amino acid transport	8	299	95	19201	0.00014	0.029	// G0026597 // G0028154 // G0003247 // G0014119 // G0013296 // G0028988 // G0027315 // G0022649	// G0016841 // G0027527 // G0027420 // G0014276 // G0014275 // G0025281 // G0010102 // G0000749 // G0002032 // G0023649 // G0024346 // G0012844 // G0028643 // G0025665 // G0030370 // G0011577 // G0004417 // G0005222 // G0028450 // G0002041 // G0002864 // G0003492 // G0009362 // G0023155 // G0000809 // G0000808 // G0000807 // G0025075 // G0027315 // G0008599 // G0011748 // G0011507 // G0021262 // …
GO:0022610	P	biological adhesion	23	299	616	19201	0.0002	0.038	// G0014118 // G0014117 // G0024986 // G0004153 // G0024800 // G0017251 // G0006643 // G0004961 // G0009237 // G0008501 // G0010256 // G0009216 // G0010278 // G0011046 // G0029784 // G0003746 // G0006857 // G0020821 // G0003726 // G0003061 // G0009000 // G0011850 // G0028847	// G0003330 // G0012969 // G0009759 // G0021850 // G0030303 // G0012780 // G0017306 // G0000232 // G0009613 // G0010348 // G0021739 // G0029753 // G0004540 // G0006643 // G0015753 // G0001695 // G0003451 // G0022469 // G0017668 // G0021326 // G0000528 // G0009561 // G0023487 // G0017748 // G0023485 // G0015887 // G0015886 // G0007859 // G0026886 // G0026558 // G0028725 // G0020821 // G0014377 // …
GO:0007155	P	cell adhesion	23	299	616	19201	0.0002	0.038	// G0014118 // G0014117 // G0024986 // G0004153 // G0024800 // G0017251 // G0006643 // G0004961 // G0009237 // G0008501 // G0010256 // G0009216 // G0010278 // G0011046 // G0029784 // G0003746 // G0006857 // G0020821 // G0003726 // G0003061 // G0009000 // G0011850 // G0028847	// G0003330 // G0012969 // G0009759 // G0021850 // G0030303 // G0012780 // G0017306 // G0000232 // G0009613 // G0010348 // G0021739 // G0029753 // G0004540 // G0006643 // G0015753 // G0001695 // G0003451 // G0022469 // G0017668 // G0021326 // G0000528 // G0009561 // G0023487 // G0017748 // G0023485 // G0015887 // G0015886 // G0007859 // G0026886 // G0026558 // G0028725 // G0020821 // G0014377 // …
GO:0048638	P	regulation of developmental growth	9	299	128	19201	0.00021	0.039	// G0028911 // G0017954 // G0013333 // G0005089 // G0030378 // G0009937 // G0000182 // G0011872 // G0010507	// G0016842 // G0022284 // G0011889 // G0011642 // G0003035 // G0024746 // G0014188 // G0004223 // G0013633 // G0011398 // G0015815 // G0001050 // G0022694 // G0000182 // G0005021 // G0009278 // G0026412 // G0007056 // G0017954 // G0023483 // G0030378 // G0017317 // G0017311 // G0026556 // G0010440 // G0003654 // G0013375 // G0029533 // G0011440 // G0006635 // G0006980 // G0008262 // G0001556 // …
GO:0050808	P	synapse organization	9	299	130	19201	0.00024	0.041	// G0016589 // G0013248 // G0029900 // G0013333 // G0005089 // G0028911 // G0010232 // G0011040 // G0020859	// G0009203 // G0016652 // G0030303 // G0023229 // G0024233 // G0021206 // G0012724 // G0011521 // G0004620 // G0014188 // G0013248 // G0005896 // G0023859 // G0028718 // G0028344 // G0005106 // G0015399 // G0029186 // G0012022 // G0000810 // G0022856 // G0010603 // G0011040 // G0010440 // G0011736 // G0012395 // G0004458 // G0010170 // G0012796 // G0010175 // G0022320 // G0013424 // G0009735 // …
GO:0050885	P	neuromuscular process controlling balance	5	299	37	19201	0.00027	0.045	// G0002014 // G0002653 // G0010278 // G0004932 // G0009649	// G0023155 // G0016841 // G0004932 // G0017804 // G0030673 // G0005706 // G0023080 // G0003215 // G0002653 // G0001711 // G0024740 // G0025334 // G0021269 // G0010724 // G0010278 // G0004561 // G0010426 // G0012022 // G0009649 // G0006127 // G0015508 // G0000152 // G0002014 // G0017836 // G0001927 // G0017087 // G0013377 // G0007917 // G0017223 // G0002723 // G0010052 // G0027952 // G0014412 // …
GO:0015179	F	L-amino acid transmembrane transporter activity	6	299	57	19201	0.00028	0.025	// G0028154 // G0003247 // G0014119 // G0013296 // G0028988 // G0022649	// G0022935 // G0017865 // G0016841 // G0014447 // G0014119 // G0011397 // G0000807 // G0021939 // G0022649 // G0002041 // G0011748 // G0026375 // G0023649 // G0013833 // G0022948 // G0013343 // G0025799 // G0009324 // G0010102 // G0028988 // G0017085 // G0024346 // G0007375 // G0002032 // G0003252 // G0015949 // G0024108 // G0000749 // G0030076 // G0008599 // G0013296 // G0025075 // G0028154 // …
GO:0007519	P	skeletal muscle tissue development	9	299	134	19201	0.0003	0.047	// G0013248 // G0029900 // G0005089 // G0028911 // G0011040 // G0000182 // G0004273 // G0010507 // G0017251	// G0007043 // G0017777 // G0023229 // G0028552 // G0000669 // G0001959 // G0013248 // G0004366 // G0001404 // G0000068 // G0028344 // G0006002 // G0000182 // G0007600 // G0007056 // G0011286 // G0023489 // G0017748 // G0008977 // G0022856 // G0011040 // G0022080 // G0003413 // G0004255 // G0013375 // G0010830 // G0001556 // G0022320 // G0016416 // G0007757 // G0009735 // G0014019 // G0016472 // …
GO:0005132	F	interferon-alpha/beta receptor binding	5	299	38	19201	0.00031	0.025	// G0028884 // G0028296 // G0027162 // G0030909 // G0025036	// G0030751 // G0027736 // G0025036 // G0030452 // G0011011 // G0021011 // G0030993 // G0026777 // G0030854 // G0023524 // G0030819 // G0005163 // G0005149 // G0027162 // G0028296 // G0022426 // G0030769 // G0028014 // G0029085 // G0030985 // G0028392 // G0030748 // G0030721 // G0031002 // G0030929 // G0024140 // G0026980 // G0028884 // G0026337 // G0025026 // G0030782 // G0021504 // G0030966 // …
GO:0060538	P	skeletal muscle organ development	9	299	135	19201	0.00032	0.047	// G0013248 // G0029900 // G0005089 // G0028911 // G0011040 // G0000182 // G0004273 // G0010507 // G0017251	// G0007043 // G0017777 // G0023229 // G0028552 // G0000669 // G0001959 // G0013248 // G0004366 // G0001404 // G0000068 // G0028344 // G0006002 // G0000182 // G0007600 // G0007056 // G0011286 // G0023489 // G0017748 // G0008977 // G0022856 // G0011040 // G0022080 // G0003413 // G0004255 // G0013375 // G0010830 // G0001556 // G0022320 // G0016416 // G0007757 // G0009735 // G0014019 // G0016472 // …
GO:0033141	P	positive regulation of peptidyl-serine phosphorylation of STAT protein	5	299	40	19201	0.0004	0.054	// G0028884 // G0028296 // G0027162 // G0030909 // G0025036	// G0030751 // G0027736 // G0025036 // G0030452 // G0011011 // G0021011 // G0030993 // G0026777 // G0000481 // G0030854 // G0023524 // G0030819 // G0005163 // G0009996 // G0005149 // G0027162 // G0028296 // G0022426 // G0030769 // G0028014 // G0029085 // G0030985 // G0028392 // G0030748 // G0030721 // G0031002 // G0030929 // G0024140 // G0026980 // G0028884 // G0026337 // G0025026 // G0030782 // …
GO:0033139	P	regulation of peptidyl-serine phosphorylation of STAT protein	5	299	40	19201	0.0004	0.054	// G0028884 // G0028296 // G0027162 // G0030909 // G0025036	// G0030751 // G0027736 // G0025036 // G0030452 // G0011011 // G0021011 // G0030993 // G0026777 // G0000481 // G0030854 // G0023524 // G0030819 // G0005163 // G0009996 // G0005149 // G0027162 // G0028296 // G0022426 // G0030769 // G0028014 // G0029085 // G0030985 // G0028392 // G0030748 // G0030721 // G0031002 // G0030929 // G0024140 // G0026980 // G0028884 // G0026337 // G0025026 // G0030782 // …
GO:0032502	P	developmental process	82	299	3403	19201	0.00043	0.056	// G0000399 // G0016617 // G0024505 // G0025036 // G0014119 // G0024357 // G0026425 // G0026409 // G0002001 // G0014238 // G0009937 // G0003778 // G0009966 // G0008962 // G0000660 // G0004309 // G0021343 // G0015353 // G0014796 // G0020707 // G0030337 // G0029900 // G0013248 // G0006857 // G0017251 // G0009856 // G0014813 // G0017109 // G0006043 // G0003055 // G0005089 // G0028911 // G0028682 // …	// G0010587 // G0009613 // G0012968 // G0009610 // G0005582 // G0012967 // G0005586 // G0012963 // G0005584 // G0017300 // G0022860 // G0017306 // G0002127 // G0002129 // G0022869 // G0030263 // G0009971 // G0010437 // G0013406 // G0025893 // G0010172 // G0006725 // G0022197 // G0005106 // G0005101 // G0008677 // G0027100 // G0009979 // G0024106 // G0024457 // G0004917 // G0009106 // G0023480 // …
GO:0048639	P	positive regulation of developmental growth	5	299	43	19201	0.00056	0.064	// G0030378 // G0013333 // G0017954 // G0000182 // G0009937	// G0009584 // G0004728 // G0029460 // G0017954 // G0027726 // G0011889 // G0025008 // G0017993 // G0012742 // G0011102 // G0014188 // G0015584 // G0009937 // G0001050 // G0029870 // G0016974 // G0005106 // G0000182 // G0016113 // G0023165 // G0016174 // G0006472 // G0007056 // G0016588 // G0022696 // G0018032 // G0011243 // G0030378 // G0017317 // G0025784 // G0017311 // G0000857 // G0003021 // …
GO:0042501	P	serine phosphorylation of STAT protein	5	299	43	19201	0.00056	0.064	// G0028884 // G0028296 // G0027162 // G0030909 // G0025036	// G0030751 // G0027736 // G0025036 // G0030452 // G0011011 // G0021011 // G0030993 // G0026777 // G0017730 // G0000481 // G0030854 // G0023524 // G0030819 // G0005163 // G0009996 // G0005149 // G0027162 // G0030985 // G0007030 // G0028296 // G0022426 // G0030769 // G0028014 // G0029085 // G0024070 // G0028392 // G0030748 // G0030721 // G0031002 // G0030929 // G0024140 // G0026980 // G0028884 // …
GO:0050770	P	regulation of axonogenesis	8	299	117	19201	0.00057	0.064	// G0009649 // G0013248 // G0001513 // G0013333 // G0030378 // G0001872 // G0021343 // G0011872	// G0012780 // G0011889 // G0011642 // G0024746 // G0014188 // G0013248 // G0011398 // G0009683 // G0005106 // G0022694 // G0022696 // G0024064 // G0006530 // G0026412 // G0009584 // G0023642 // G0023483 // G0008749 // G0030378 // G0017317 // G0017311 // G0026556 // G0010440 // G0003654 // G0002332 // G0016494 // G0029533 // G0017012 // G0011440 // G0006635 // G0008262 // G0009511 // G0013429 // …
GO:0048589	P	developmental growth	12	299	243	19201	0.00057	0.064	// G0028911 // G0017954 // G0017251 // G0013333 // G0005089 // G0030378 // G0009937 // G0013248 // G0000182 // G0021343 // G0011872 // G0010507	// G0016842 // G0026383 // G0022284 // G0006338 // G0005586 // G0015066 // G0018045 // G0011889 // G0011642 // G0003035 // G0003567 // G0010281 // G0030491 // G0029621 // G0024746 // G0004747 // G0014188 // G0004223 // G0013248 // G0013633 // G0011398 // G0015815 // G0001050 // G0022694 // G0000182 // G0009083 // G0006914 // G0005021 // G0006247 // G0009278 // G0026412 // G0007056 // G0009742 // …
GO:0009888	P	tissue development	29	299	922	19201	0.00058	0.064	// G0000399 // G0024505 // G0026425 // G0016617 // G0021343 // G0013248 // G0017251 // G0017109 // G0005089 // G0028911 // G0000182 // G0009237 // G0017954 // G0009216 // G0021867 // G0006140 // G0028760 // G0010461 // G0011046 // G0004273 // G0010507 // G0027935 // G0006857 // G0029900 // G0002929 // G0009347 // G0011040 // G0009364 // G0011872	// G0009971 // G0026425 // G0010189 // G0005586 // G0005584 // G0002906 // G0003569 // G0003567 // G0000233 // G0028552 // G0003562 // G0010586 // G0003646 // G0023406 // G0004223 // G0013248 // G0010172 // G0025830 // G0004540 // G0000068 // G0005101 // G0006231 // G0016018 // G0013435 // G0023489 // G0005730 // G0017748 // G0029385 // G0012960 // G0001945 // G0001943 // G0026556 // G0001940 // …
GO:0051960	P	regulation of nervous system development	17	299	433	19201	0.0007	0.072	// G0009649 // G0013248 // G0017251 // G0001513 // G0013333 // G0023413 // G0009856 // G0010232 // G0005089 // G0030378 // G0001872 // G0030345 // G0023267 // G0021343 // G0020859 // G0011872 // G0028911	// G0004919 // G0016652 // G0026422 // G0021289 // G0014970 // G0004223 // G0013248 // G0005896 // G0009683 // G0016011 // G0005106 // G0013434 // G0013437 // G0001498 // G0017748 // G0023483 // G0005737 // G0030378 // G0028052 // G0026556 // G0001940 // G0012915 // G0002332 // G0003413 // G0017012 // G0011440 // G0017395 // G0011364 // G0031023 // G0001027 // G0009196 // G0000511 // G0025822 // …
GO:0007267	P	cell-cell signaling	22	299	634	19201	0.0007	0.072	// G0017909 // G0002653 // G0008962 // G0014796 // G0001523 // G0017251 // G0009856 // G0005089 // G0028911 // G0020859 // G0016589 // G0002014 // G0021843 // G0006140 // G0010232 // G0003222 // G0011040 // G0029900 // G0001513 // G0013333 // G0003690 // G0006011	// G0009203 // G0010268 // G0016652 // G0016718 // G0010266 // G0027420 // G0026422 // G0030303 // G0000948 // G0010438 // G0022865 // G0015194 // G0003640 // G0005896 // G0023501 // G0016011 // G0005106 // G0005101 // G0000749 // G0027106 // G0009278 // G0015695 // G0023338 // G0017748 // G0001945 // G0001940 // G0009429 // G0029635 // G0013024 // G0022994 // G0011443 // G0007527 // G0016218 // …
GO:0048741	P	skeletal muscle fiber development	7	299	94	19201	0.00074	0.075	// G0013248 // G0029900 // G0005089 // G0028911 // G0011040 // G0000182 // G0017251	// G0017777 // G0023229 // G0028552 // G0000669 // G0011521 // G0013248 // G0001404 // G0028344 // G0006002 // G0000182 // G0007600 // G0007056 // G0011286 // G0023489 // G0023642 // G0008977 // G0022856 // G0011040 // G0003413 // G0010522 // G0013375 // G0001556 // G0022320 // G0015475 // G0007757 // G0009735 // G0014019 // G0016472 // G0010190 // G0001861 // G0027726 // G0005087 // G0029073 // …
GO:0046942	P	carboxylic acid transport	10	299	184	19201	0.00076	0.075	// G0026597 // G0028154 // G0003247 // G0014119 // G0013296 // G0028988 // G0027315 // G0003852 // G0022649 // G0029434	// G0016841 // G0015885 // G0025510 // G0026423 // G0014276 // G0014275 // G0013879 // G0011641 // G0025125 // G0006811 // G0010102 // G0000584 // G0000585 // G0004789 // G0010067 // G0023504 // G0028952 // G0023351 // G0000749 // G0016402 // G0002032 // G0023649 // G0023129 // G0027420 // G0024108 // G0004923 // G0021040 // G0012844 // G0027527 // G0025665 // G0030370 // G0011577 // G0026317 // …
GO:0015849	P	organic acid transport	10	299	185	19201	0.0008	0.076	// G0026597 // G0028154 // G0003247 // G0014119 // G0013296 // G0028988 // G0027315 // G0003852 // G0022649 // G0029434	// G0016841 // G0015885 // G0025510 // G0026423 // G0014276 // G0014275 // G0013879 // G0011641 // G0025125 // G0006811 // G0026317 // G0010102 // G0000584 // G0000585 // G0004789 // G0010067 // G0023504 // G0028952 // G0023351 // G0000749 // G0016402 // G0002032 // G0023649 // G0023129 // G0027420 // G0024108 // G0004923 // G0021040 // G0012844 // G0027527 // G0025665 // G0030370 // G0011577 // …
GO:0022857	F	transmembrane transporter activity	31	299	1031	19201	0.0008	0.057	// G0017909 // G0026386 // G0014119 // G0022649 // G0027315 // G0002653 // G0000713 // G0004159 // G0026548 // G0014796 // G0015870 // G0020953 // G0027768 // G0003852 // G0028792 // G0014630 // G0028154 // G0003247 // G0013296 // G0011040 // G0007873 // G0029434 // G0026597 // G0029532 // G0006196 // G0011574 // G0006542 // G0028988 // G0006011 // G0023267 // G0015389	// G0027745 // G0005425 // G0007836 // G0005423 // G0001702 // G0026423 // G0005429 // G0026421 // G0025354 // G0011218 // G0003569 // G0015949 // G0028557 // G0029754 // G0015194 // G0024346 // G0000585 // G0003640 // G0025618 // G0005899 // G0010539 // G0023504 // G0012006 // G0015053 // G0000466 // G0014560 // G0011929 // G0000749 // G0013431 // G0013436 // G0014085 // G0027320 // G0024452 // …
GO:0048641	P	regulation of skeletal muscle tissue development	6	299	70	19201	0.00084	0.078	// G0017251 // G0005089 // G0028911 // G0000182 // G0010507 // G0029900	// G0014019 // G0017777 // G0002028 // G0009865 // G0010522 // G0001861 // G0027726 // G0004728 // G0030241 // G0012742 // G0000669 // G0003017 // G0005087 // G0023852 // G0011375 // G0017251 // G0017366 // G0006002 // G0008215 // G0001404 // G0025238 // G0011274 // G0005089 // G0005045 // G0028911 // G0015037 // G0028304 // G0000633 // G0014149 // G0010507 // G0000182 // G0022725 // G0015370 // …
GO:0043005	C	neuron projection	16	299	405	19201	0.00091	0.11	// G0009649 // G0016589 // G0022919 // G0001513 // G0002014 // G0013296 // G0021843 // G0009114 // G0017909 // G0030378 // G0030345 // G0023267 // G0000682 // G0014796 // G0004309 // G0005025	// G0009203 // G0016543 // G0009979 // G0000948 // G0003640 // G0009683 // G0000749 // G0013430 // G0016151 // G0023338 // G0017748 // G0026257 // G0023480 // G0008018 // G0030378 // G0026555 // G0029635 // G0021355 // G0003413 // G0007520 // G0012251 // G0000511 // G0024428 // G0026950 // G0023151 // G0004764 // G0024604 // G0011524 // G0030877 // G0002340 // G0020851 // G0006453 // G0016287 // …
GO:0010975	P	regulation of neuron projection development	11	299	222	19201	0.00092	0.082	// G0009649 // G0013248 // G0001513 // G0013333 // G0023413 // G0030378 // G0001872 // G0030345 // G0023267 // G0021343 // G0011872	// G0004624 // G0004919 // G0013305 // G0021289 // G0015891 // G0011889 // G0011642 // G0012727 // G0008881 // G0024746 // G0014188 // G0013248 // G0004421 // G0016267 // G0006876 // G0011398 // G0015815 // G0009683 // G0005106 // G0028974 // G0022694 // G0012520 // G0024064 // G0006530 // G0013434 // G0021562 // G0008406 // G0026412 // G0012780 // G0009584 // G0009259 // G0023642 // G0023483 // …
GO:0002323	P	natural killer cell activation during immune response	5	299	48	19201	0.00093	0.082	// G0028884 // G0028296 // G0027162 // G0030909 // G0025036	// G0030751 // G0027736 // G0003099 // G0029691 // G0030452 // G0011011 // G0021011 // G0030993 // G0026777 // G0030854 // G0023524 // G0025560 // G0030819 // G0005163 // G0005149 // G0027162 // G0025036 // G0028296 // G0022426 // G0030769 // G0028014 // G0029085 // G0030985 // G0028392 // G0004612 // G0030748 // G0029615 // G0030721 // G0031002 // G0030929 // G0027322 // G0024140 // G0026980 // …
GO:0007416	P	synapse assembly	6	299	72	19201	0.00097	0.083	// G0013248 // G0013333 // G0005089 // G0028911 // G0010232 // G0020859	// G0016652 // G0030303 // G0025008 // G0003604 // G0004336 // G0021206 // G0011666 // G0016721 // G0012724 // G0011384 // G0029852 // G0011606 // G0014188 // G0000216 // G0022091 // G0003527 // G0010440 // G0009831 // G0006826 // G0023859 // G0011461 // G0028718 // G0005089 // G0013044 // G0028911 // G0005106 // G0014149 // G0013773 // G0012022 // G0000760 // G0020859 // G0025914 // G0004330 // …
GO:0016202	P	regulation of striated muscle tissue development	7	299	99	19201	0.001	0.084	// G0017954 // G0029900 // G0005089 // G0028911 // G0000182 // G0010507 // G0017251	// G0017777 // G0012872 // G0003035 // G0028552 // G0000669 // G0004223 // G0023852 // G0001404 // G0015815 // G0001050 // G0000182 // G0005021 // G0009278 // G0007600 // G0007056 // G0017954 // G0023489 // G0008977 // G0010440 // G0003413 // G0010522 // G0013375 // G0008345 // G0006980 // G0001556 // G0016416 // G0026794 // G0006038 // G0007757 // G0014019 // G0010360 // G0002028 // G0001861 // …
GO:0048634	P	regulation of muscle organ development	7	299	100	19201	0.0011	0.087	// G0017954 // G0029900 // G0005089 // G0028911 // G0000182 // G0010507 // G0017251	// G0017777 // G0012872 // G0003035 // G0028552 // G0000669 // G0011454 // G0004223 // G0023852 // G0001404 // G0015815 // G0001050 // G0000182 // G0005021 // G0009278 // G0007600 // G0007056 // G0017954 // G0023489 // G0008977 // G0010440 // G0003413 // G0010522 // G0013375 // G0008345 // G0006980 // G0001556 // G0016416 // G0026794 // G0006038 // G0007757 // G0014019 // G0010360 // G0002028 // …
GO:0022891	F	substrate-specific transmembrane transporter activity	28	299	921	19201	0.0011	0.061	// G0017909 // G0026386 // G0014119 // G0022649 // G0027315 // G0002653 // G0000713 // G0004159 // G0026548 // G0014796 // G0015870 // G0020953 // G0027768 // G0003852 // G0014630 // G0028154 // G0003247 // G0013296 // G0011040 // G0029434 // G0026597 // G0029532 // G0006196 // G0011574 // G0006542 // G0028988 // G0006011 // G0023267	// G0005425 // G0007836 // G0001702 // G0026423 // G0005429 // G0026421 // G0025354 // G0011218 // G0003569 // G0028557 // G0029754 // G0024346 // G0000585 // G0003640 // G0005899 // G0010539 // G0023504 // G0015053 // G0000466 // G0014560 // G0011929 // G0000749 // G0013431 // G0013436 // G0024452 // G0023722 // G0023721 // G0015273 // G0023338 // G0028110 // G0024108 // G0028112 // G0022569 // …
GO:0005509	F	calcium ion binding	21	299	614	19201	0.0011	0.061	// G0013248 // G0015353 // G0014118 // G0003726 // G0014117 // G0006643 // G0006431 // G0003222 // G0009000 // G0024800 // G0024986 // G0028770 // G0029784 // G0021843 // G0028847 // G0028338 // G0009364 // G0004966 // G0010278 // G0010507 // G0022550	// G0003332 // G0009202 // G0009203 // G0007805 // G0010182 // G0021325 // G0021326 // G0026819 // G0000948 // G0017307 // G0017304 // G0017305 // G0010348 // G0013248 // G0006643 // G0025954 // G0011806 // G0013532 // G0016406 // G0002642 // G0008675 // G0001499 // G0002987 // G0026254 // G0023485 // G0027634 // G0030274 // G0007859 // G0026886 // G0005584 // G0013023 // G0017012 // G0014377 // …
GO:0042692	P	muscle cell differentiation	11	299	231	19201	0.0013	0.099	// G0011040 // G0017954 // G0029900 // G0017251 // G0005089 // G0028911 // G0013248 // G0008962 // G0000182 // G0014238 // G0027935	// G0003559 // G0004626 // G0017777 // G0017202 // G0004628 // G0023229 // G0008962 // G0011889 // G0010638 // G0003035 // G0009281 // G0011885 // G0028552 // G0000669 // G0030263 // G0004549 // G0004223 // G0023852 // G0001404 // G0028344 // G0017475 // G0001050 // G0000182 // G0000183 // G0023626 // G0007600 // G0015112 // G0022034 // G0007056 // G0017954 // G0011286 // G0023489 // G0023642 // …
GO:0010769	P	regulation of cell morphogenesis involved in differentiation	10	299	197	19201	0.0013	0.099	// G0009649 // G0013248 // G0001513 // G0013333 // G0021867 // G0023413 // G0030378 // G0001872 // G0021343 // G0011872	// G0004919 // G0025876 // G0022280 // G0021410 // G0005584 // G0011889 // G0011642 // G0008881 // G0024746 // G0014188 // G0013248 // G0011398 // G0023995 // G0009683 // G0005106 // G0022694 // G0022696 // G0024064 // G0006530 // G0026412 // G0030708 // G0016857 // G0009584 // G0021867 // G0023642 // G0023483 // G0008749 // G0030378 // G0028052 // G0017311 // G0026556 // G0001940 // G0010770 // …
GO:0043167	F	ion binding	69	299	2897	19201	0.0013	0.061	// G0014357 // G0008721 // G0014118 // G0021971 // G0026425 // G0026409 // G0008606 // G0014238 // G0009937 // G0003778 // G0030281 // G0003606 // G0028770 // G0021343 // G0030364 // G0004548 // G0003059 // G0013248 // G0021451 // G0009856 // G0017109 // G0006643 // G0006431 // G0009839 // G0009182 // G0011700 // G0017892 // G0021068 // G0014117 // G0010491 // G0004966 // G0005025 // G0002857 // …	// G0009615 // G0027741 // G0022516 // G0023974 // G0005580 // G0005587 // G0005586 // G0005584 // G0009971 // G0012264 // G0017304 // G0017305 // G0026745 // G0025893 // G0025892 // G0022195 // G0010944 // G0016182 // G0000461 // G0022463 // G0022462 // G0005109 // G0008675 // G0024103 // G0024106 // G0005636 // G0024458 // G0005638 // G0009101 // G0023485 // G0027635 // G0009106 // G0015883 // …
GO:0043169	F	cation binding	69	299	2894	19201	0.0013	0.061	// G0014357 // G0008721 // G0014118 // G0021971 // G0026425 // G0026409 // G0008606 // G0014238 // G0009937 // G0003778 // G0030281 // G0003606 // G0028770 // G0021343 // G0030364 // G0004548 // G0003059 // G0013248 // G0021451 // G0009856 // G0017109 // G0006643 // G0006431 // G0009839 // G0009182 // G0011700 // G0017892 // G0021068 // G0014117 // G0010491 // G0004966 // G0005025 // G0002857 // …	// G0009615 // G0027741 // G0022516 // G0023974 // G0005580 // G0005587 // G0005586 // G0005584 // G0009971 // G0012264 // G0017304 // G0017305 // G0026745 // G0025893 // G0025892 // G0022195 // G0010944 // G0016182 // G0000461 // G0022463 // G0022462 // G0005109 // G0008675 // G0024103 // G0024106 // G0005636 // G0024458 // G0005638 // G0009101 // G0023485 // G0027635 // G0009106 // G0015883 // …
GO:0051147	P	regulation of muscle cell differentiation	6	299	78	19201	0.0015	0.11	// G0017251 // G0014238 // G0028911 // G0008962 // G0005089 // G0029900	// G0014019 // G0017777 // G0005087 // G0001847 // G0002028 // G0014238 // G0001861 // G0004728 // G0008962 // G0027726 // G0000857 // G0003035 // G0028552 // G0000669 // G0002508 // G0003017 // G0004549 // G0015584 // G0016984 // G0017251 // G0017366 // G0015037 // G0008215 // G0001404 // G0025238 // G0005089 // G0005045 // G0028911 // G0001050 // G0028304 // G0009865 // G0014149 // G0006002 // …
GO:0048812	P	neuron projection morphogenesis	14	299	348	19201	0.0015	0.11	// G0009649 // G0013248 // G0022919 // G0001513 // G0013333 // G0023413 // G0030378 // G0001872 // G0030337 // G0023267 // G0030276 // G0021343 // G0004309 // G0011872	// G0004919 // G0009979 // G0005586 // G0012780 // G0014871 // G0011213 // G0013248 // G0023501 // G0009683 // G0005106 // G0009379 // G0016151 // G0026257 // G0023483 // G0030378 // G0028052 // G0001944 // G0026556 // G0030276 // G0002332 // G0017012 // G0011440 // G0011360 // G0012251 // G0000511 // G0024356 // G0027254 // G0017692 // G0002428 // G0015830 // G0020853 // G0008919 // G0024070 // …
GO:0046872	F	metal ion binding	68	299	2869	19201	0.0015	0.067	// G0014357 // G0008721 // G0014118 // G0021971 // G0026425 // G0026409 // G0008606 // G0014238 // G0009937 // G0003778 // G0030281 // G0003606 // G0028770 // G0021343 // G0030364 // G0004548 // G0003059 // G0013248 // G0021451 // G0009856 // G0017109 // G0006643 // G0006431 // G0009839 // G0009182 // G0011700 // G0017892 // G0021068 // G0014117 // G0010491 // G0004966 // G0005025 // G0002857 // …	// G0009615 // G0027741 // G0022516 // G0023974 // G0005580 // G0005587 // G0005586 // G0005584 // G0009971 // G0012264 // G0017304 // G0017305 // G0026745 // G0025893 // G0025892 // G0022195 // G0010944 // G0016182 // G0000461 // G0022463 // G0022462 // G0005109 // G0008675 // G0024103 // G0024106 // G0005636 // G0024458 // G0005638 // G0009101 // G0023485 // G0027635 // G0009106 // G0015883 // …
GO:0060284	P	regulation of cell development	17	299	468	19201	0.0016	0.12	// G0009649 // G0013248 // G0029900 // G0001513 // G0013333 // G0021867 // G0023413 // G0009856 // G0005089 // G0030378 // G0001872 // G0030345 // G0023267 // G0021343 // G0017251 // G0011872 // G0028911	// G0004919 // G0026422 // G0005584 // G0028552 // G0004223 // G0013248 // G0009683 // G0016011 // G0005106 // G0016018 // G0013434 // G0013437 // G0001498 // G0023489 // G0017748 // G0009106 // G0005737 // G0030378 // G0001945 // G0026556 // G0001940 // G0021289 // G0012915 // G0002332 // G0003413 // G0017012 // G0011440 // G0017395 // G0011364 // G0031023 // G0001027 // G0009196 // G0000511 // …
GO:0055002	P	striated muscle cell development	8	299	138	19201	0.0016	0.12	// G0013248 // G0029900 // G0017251 // G0005089 // G0028911 // G0011040 // G0000182 // G0027935	// G0004626 // G0017777 // G0004628 // G0023229 // G0028552 // G0000669 // G0030263 // G0023852 // G0001404 // G0028344 // G0005089 // G0001050 // G0000182 // G0007600 // G0007056 // G0011286 // G0023489 // G0023642 // G0008977 // G0022856 // G0011040 // G0000914 // G0027935 // G0003413 // G0010522 // G0013375 // G0017500 // G0008345 // G0006631 // G0028355 // G0012012 // G0022320 // G0003493 // …
GO:0031344	P	regulation of cell projection organization	12	299	276	19201	0.0017	0.12	// G0009649 // G0013248 // G0001513 // G0013333 // G0023413 // G0030378 // G0001872 // G0028760 // G0030345 // G0023267 // G0021343 // G0011872	// G0004624 // G0004919 // G0013305 // G0009613 // G0018032 // G0021289 // G0017676 // G0015891 // G0011889 // G0011642 // G0012727 // G0004058 // G0008881 // G0016185 // G0024746 // G0021297 // G0014188 // G0013248 // G0004421 // G0016267 // G0006876 // G0011398 // G0023503 // G0015815 // G0012520 // G0005106 // G0007334 // G0028974 // G0022694 // G0022696 // G0024064 // G0008749 // G0006530 // …
GO:0016337	P	cell-cell adhesion	13	299	313	19201	0.0017	0.12	// G0024800 // G0020821 // G0017251 // G0003726 // G0028847 // G0006643 // G0010278 // G0003061 // G0009000 // G0010256 // G0029784 // G0004153 // G0006857	// G0012969 // G0017280 // G0009593 // G0026364 // G0027237 // G0021850 // G0022289 // G0012780 // G0024230 // G0012870 // G0015894 // G0026842 // G0030269 // G0024740 // G0004058 // G0010348 // G0029621 // G0030549 // G0014188 // G0007797 // G0011722 // G0021397 // G0009445 // G0027820 // G0004366 // G0001404 // G0007439 // G0012479 // G0006002 // G0006539 // G0023162 // G0022469 // G0000183 // …
GO:0051963	P	regulation of synaptogenesis	5	299	56	19201	0.0019	0.12	// G0013333 // G0020859 // G0028911 // G0010232 // G0005089	// G0016652 // G0029269 // G0003604 // G0004336 // G0021206 // G0011666 // G0012724 // G0029852 // G0011606 // G0014188 // G0000216 // G0022091 // G0003527 // G0009831 // G0006826 // G0023859 // G0011461 // G0028718 // G0005089 // G0013044 // G0028911 // G0005106 // G0014149 // G0013773 // G0000760 // G0020859 // G0025914 // G0007130 // G0011388 // G0028942 // G0009488 // G0005087 // G0009486 // …
GO:0048747	P	muscle fiber development	7	299	110	19201	0.0019	0.12	// G0013248 // G0029900 // G0005089 // G0028911 // G0011040 // G0000182 // G0017251	// G0017777 // G0023229 // G0028552 // G0000669 // G0030263 // G0013248 // G0001404 // G0028344 // G0006002 // G0000182 // G0007600 // G0007056 // G0011286 // G0023489 // G0023642 // G0008977 // G0022856 // G0011040 // G0003413 // G0010522 // G0013375 // G0017500 // G0001556 // G0012012 // G0022320 // G0003493 // G0015475 // G0007757 // G0009735 // G0014019 // G0016472 // G0010190 // G0001861 // …
GO:0007154	P	cell communication	52	299	2101	19201	0.0019	0.12	// G0017909 // G0016295 // G0014357 // G0014119 // G0026425 // G0009135 // G0016617 // G0002653 // G0008962 // G0021343 // G0014796 // G0020707 // G0001523 // G0020744 // G0013248 // G0026062 // G0009856 // G0005089 // G0028911 // G0000182 // G0020859 // G0009237 // G0030113 // G0017743 // G0016589 // G0004928 // G0002014 // G0017251 // G0013296 // G0021843 // G0006140 // G0010232 // G0003222 // …	// G0010587 // G0014818 // G0005581 // G0005587 // G0005584 // G0010438 // G0009203 // G0022865 // G0002127 // G0021298 // G0010944 // G0005106 // G0005101 // G0022468 // G0027106 // G0009278 // G0000469 // G0023489 // G0023338 // G0004917 // G0009106 // G0015885 // G0009293 // G0009429 // G0015889 // G0013024 // G0013020 // G0022996 // G0022994 // G0017012 // G0012564 // G0007527 // G0006589 // …
GO:0048513	P	organ development	52	299	2102	19201	0.002	0.12	// G0000399 // G0016617 // G0024505 // G0026425 // G0026409 // G0009937 // G0003778 // G0010256 // G0021343 // G0015353 // G0014796 // G0014813 // G0013248 // G0006857 // G0017251 // G0001131 // G0017109 // G0006043 // G0003055 // G0005089 // G0028911 // G0028682 // G0000182 // G0027162 // G0009237 // G0016286 // G0017954 // G0028296 // G0009216 // G0021867 // G0013296 // G0026431 // G0006140 // …	// G0009613 // G0012967 // G0005586 // G0012963 // G0005584 // G0022860 // G0017306 // G0002127 // G0002129 // G0025893 // G0006725 // G0022197 // G0005106 // G0005101 // G0008677 // G0023489 // G0023483 // G0012960 // G0027325 // G0027322 // G0013021 // G0017012 // G0007529 // G0007527 // G0007522 // G0007520 // G0001025 // G0006034 // G0001027 // G0001021 // G0022685 // G0006038 // G0005742 // …
GO:0043330	P	response to exogenous dsRNA	5	299	57	19201	0.002	0.13	// G0028884 // G0028296 // G0027162 // G0030909 // G0025036	// G0030751 // G0016634 // G0025036 // G0030452 // G0010081 // G0021011 // G0030993 // G0026777 // G0000573 // G0001952 // G0030854 // G0010453 // G0025455 // G0010247 // G0003178 // G0023524 // G0011011 // G0021684 // G0014349 // G0030819 // G0005163 // G0028045 // G0005149 // G0022725 // G0027162 // G0028296 // G0022426 // G0030769 // G0028014 // G0029085 // G0030985 // G0028392 // G0030748 // …
GO:0009653	P	anatomical structure morphogenesis	43	299	1677	19201	0.0023	0.14	// G0000399 // G0024505 // G0024357 // G0016617 // G0003778 // G0010256 // G0021343 // G0014796 // G0014813 // G0013248 // G0017251 // G0017109 // G0006043 // G0005089 // G0000182 // G0009237 // G0009649 // G0017954 // G0022919 // G0021867 // G0026431 // G0006140 // G0030378 // G0001872 // G0028760 // G0010461 // G0011046 // G0002669 // G0030276 // G0004309 // G0027935 // G0006857 // G0007529 // …	// G0009613 // G0005586 // G0005584 // G0022860 // G0017306 // G0002129 // G0025893 // G0006725 // G0022197 // G0005106 // G0005101 // G0009278 // G0023483 // G0023480 // G0027325 // G0017012 // G0007529 // G0007522 // G0007520 // G0001025 // G0006034 // G0001027 // G0022685 // G0000511 // G0006038 // G0005742 // G0023152 // G0006219 // G0004763 // G0024216 // G0029371 // G0027251 // G0027254 // …
GO:0051094	P	positive regulation of developmental process	18	299	526	19201	0.0023	0.14	// G0009649 // G0017954 // G0015353 // G0017251 // G0001131 // G0013333 // G0006043 // G0009347 // G0010232 // G0005089 // G0030378 // G0009937 // G0028760 // G0000182 // G0021343 // G0020859 // G0023909 // G0009237	// G0016652 // G0030658 // G0028076 // G0026422 // G0012963 // G0005584 // G0022860 // G0030710 // G0003567 // G0000233 // G0003562 // G0004223 // G0001036 // G0016011 // G0005106 // G0005512 // G0016018 // G0009278 // G0013437 // G0001498 // G0023724 // G0023489 // G0009106 // G0030378 // G0028052 // G0001940 // G0009429 // G0012915 // G0003413 // G0007527 // G0000300 // G0007520 // G0001027 // …
GO:0007601	P	visual perception	6	299	86	19201	0.0024	0.14	// G0006857 // G0010278 // G0009135 // G0011040 // G0028770 // G0011872	// G0004620 // G0027420 // G0014876 // G0002129 // G0010348 // G0011881 // G0021439 // G0015119 // G0014581 // G0009965 // G0008745 // G0010278 // G0011040 // G0013377 // G0022685 // G0023155 // G0024609 // G0004937 // G0009136 // G0009135 // G0001637 // G0001636 // G0012906 // G0004330 // G0029523 // G0029073 // G0002424 // G0011377 // G0011822 // G0002811 // G0002792 // G0000523 // G0004843 // …
GO:0050953	P	sensory perception of light stimulus	6	299	86	19201	0.0024	0.14	// G0006857 // G0010278 // G0009135 // G0011040 // G0028770 // G0011872	// G0004620 // G0027420 // G0014876 // G0002129 // G0010348 // G0011881 // G0021439 // G0015119 // G0014581 // G0009965 // G0008745 // G0010278 // G0011040 // G0013377 // G0022685 // G0023155 // G0024609 // G0004937 // G0009136 // G0009135 // G0001637 // G0001636 // G0012906 // G0004330 // G0029523 // G0029073 // G0002424 // G0011377 // G0011822 // G0002811 // G0002792 // G0000523 // G0004843 // …
GO:0045202	C	synapse	13	299	328	19201	0.0025	0.23	// G0017909 // G0016589 // G0013248 // G0009856 // G0001513 // G0009114 // G0003690 // G0028911 // G0023408 // G0021843 // G0014796 // G0017410 // G0001523	// G0009913 // G0009203 // G0009613 // G0017054 // G0001808 // G0021137 // G0008809 // G0030303 // G0000948 // G0010438 // G0006125 // G0023225 // G0003039 // G0003038 // G0011889 // G0024740 // G0029111 // G0030263 // G0001523 // G0013248 // G0004827 // G0017026 // G0003640 // G0002246 // G0017578 // G0017029 // G0021534 // G0021537 // G0021036 // G0013884 // G0004125 // G0000748 // G0004849 // …
GO:0030154	P	cell differentiation	52	299	2134	19201	0.0026	0.15	// G0024505 // G0029900 // G0016617 // G0002001 // G0014238 // G0003778 // G0008962 // G0000660 // G0004309 // G0021343 // G0015353 // G0014813 // G0013248 // G0006857 // G0017251 // G0009856 // G0006043 // G0005089 // G0028911 // G0000182 // G0004961 // G0009649 // G0017954 // G0028296 // G0022919 // G0021867 // G0026431 // G0025036 // G0030378 // G0001872 // G0028760 // G0011040 // G0011046 // …	// G0009613 // G0012968 // G0009610 // G0005582 // G0005586 // G0012963 // G0005584 // G0017300 // G0022864 // G0002129 // G0022869 // G0030263 // G0022197 // G0005106 // G0005101 // G0009278 // G0024106 // G0024457 // G0004917 // G0009106 // G0027322 // G0009429 // G0013021 // G0022994 // G0017012 // G0007527 // G0006588 // G0007520 // G0001025 // G0006034 // G0001027 // G0022685 // G0000511 // …
GO:0044282	P	small molecule catabolic process	10	299	218	19201	0.0027	0.15	// G0017100 // G0021873 // G0010252 // G0030388 // G0003963 // G0009182 // G0030522 // G0004644 // G0009937 // G0002648	// G0008773 // G0014433 // G0017947 // G0030303 // G0020981 // G0020690 // G0013729 // G0000667 // G0029256 // G0022864 // G0024587 // G0020647 // G0013033 // G0000401 // G0003402 // G0009182 // G0009871 // G0009870 // G0003139 // G0014187 // G0027827 // G0015673 // G0023354 // G0016402 // G0016152 // G0023359 // G0016154 // G0002873 // G0016156 // G0006517 // G0021129 // G0008845 // G0023643 // …
GO:0000904	P	cell morphogenesis involved in differentiation	16	299	451	19201	0.0027	0.15	// G0009649 // G0013248 // G0017251 // G0022919 // G0001513 // G0013333 // G0021867 // G0023413 // G0016617 // G0030378 // G0001872 // G0023267 // G0021343 // G0004309 // G0011872 // G0011046	// G0004919 // G0009979 // G0005586 // G0005584 // G0014876 // G0014871 // G0011213 // G0011277 // G0004223 // G0013248 // G0023501 // G0009683 // G0005106 // G0005101 // G0016151 // G0003005 // G0026257 // G0023483 // G0008018 // G0030378 // G0001945 // G0001944 // G0026556 // G0001940 // G0021355 // G0002332 // G0017012 // G0011440 // G0011360 // G0014574 // G0002795 // G0012251 // G0000511 // …
GO:0007156	P	homophilic cell adhesion	7	299	119	19201	0.0029	0.16	// G0024800 // G0003726 // G0010278 // G0003061 // G0009000 // G0029784 // G0028847	// G0021326 // G0022289 // G0010348 // G0030549 // G0022218 // G0009445 // G0027820 // G0007439 // G0012479 // G0027452 // G0002037 // G0010278 // G0023485 // G0029189 // G0028382 // G0026886 // G0000224 // G0026558 // G0014377 // G0009455 // G0009454 // G0003722 // G0003725 // G0003724 // G0003726 // G0014378 // G0014379 // G0011360 // G0028805 // G0011933 // G0023162 // G0016799 // G0021414 // …
GO:0005215	F	transporter activity	34	299	1267	19201	0.0029	0.12	// G0017909 // G0021873 // G0026386 // G0014119 // G0022649 // G0027315 // G0002653 // G0000713 // G0004159 // G0026548 // G0014796 // G0011663 // G0015870 // G0020953 // G0027768 // G0003852 // G0028792 // G0014630 // G0028154 // G0003247 // G0021949 // G0013296 // G0011040 // G0007873 // G0029434 // G0026597 // G0029532 // G0006196 // G0011574 // G0006542 // G0028988 // G0006011 // G0023267 // …	// G0021286 // G0005425 // G0010183 // G0005423 // G0030305 // G0009978 // G0001702 // G0026423 // G0005429 // G0026421 // G0025354 // G0011218 // G0022866 // G0003569 // G0006694 // G0015949 // G0028557 // G0029754 // G0015194 // G0029335 // G0025204 // G0003640 // G0025618 // G0005899 // G0010539 // G0022514 // G0012006 // G0010189 // G0015053 // G0000466 // G0014560 // G0011929 // G0000749 // …
GO:0050793	P	regulation of developmental process	33	299	1221	19201	0.003	0.16	// G0010232 // G0014238 // G0009937 // G0008962 // G0021343 // G0013248 // G0017251 // G0009856 // G0006043 // G0005089 // G0028911 // G0000182 // G0020859 // G0009237 // G0009649 // G0017954 // G0015353 // G0021867 // G0030378 // G0001872 // G0028760 // G0023909 // G0010507 // G0029900 // G0001513 // G0013333 // G0023413 // G0001131 // G0023433 // G0009347 // G0023267 // G0030345 // G0011872	// G0026389 // G0006331 // G0004919 // G0009971 // G0024759 // G0016652 // G0030658 // G0029227 // G0028076 // G0026422 // G0012963 // G0005584 // G0002906 // G0022860 // G0030710 // G0022864 // G0003567 // G0000233 // G0028552 // G0014970 // G0003562 // G0021738 // G0012968 // G0004549 // G0004223 // G0013248 // G0010172 // G0012300 // G0012520 // G0005510 // G0005106 // G0005512 // G0011801 // …
GO:0045595	P	regulation of cell differentiation	25	299	855	19201	0.0032	0.17	// G0014238 // G0008962 // G0021343 // G0013248 // G0017251 // G0009856 // G0006043 // G0005089 // G0028911 // G0000182 // G0009649 // G0015353 // G0021867 // G0030378 // G0001872 // G0028760 // G0023909 // G0029900 // G0001513 // G0013333 // G0023413 // G0001131 // G0023267 // G0030345 // G0011872	// G0006331 // G0004919 // G0012968 // G0030658 // G0028076 // G0026422 // G0012963 // G0005584 // G0010340 // G0030710 // G0022864 // G0003567 // G0000233 // G0028552 // G0003562 // G0021738 // G0013406 // G0004549 // G0004223 // G0013248 // G0012300 // G0012520 // G0005510 // G0005106 // G0006231 // G0016018 // G0015399 // G0013434 // G0009278 // G0013437 // G0001498 // G0023724 // G0024106 // …
GO:0055001	P	muscle cell development	8	299	156	19201	0.0035	0.18	// G0013248 // G0029900 // G0017251 // G0005089 // G0028911 // G0011040 // G0000182 // G0027935	// G0004626 // G0017777 // G0004628 // G0023229 // G0003035 // G0009281 // G0028552 // G0000669 // G0030263 // G0004223 // G0023852 // G0001404 // G0028344 // G0005089 // G0001050 // G0000182 // G0007600 // G0007056 // G0011286 // G0023489 // G0023642 // G0008977 // G0028064 // G0022856 // G0011040 // G0000914 // G0027935 // G0003413 // G0010522 // G0013375 // G0017500 // G0004366 // G0008345 // …
GO:0050905	P	neuromuscular process	5	299	65	19201	0.0036	0.18	// G0002014 // G0002653 // G0010278 // G0004932 // G0009649	// G0023155 // G0016841 // G0012022 // G0017804 // G0030673 // G0005706 // G0023080 // G0003215 // G0002653 // G0001711 // G0022945 // G0015048 // G0024740 // G0025334 // G0021269 // G0030329 // G0010724 // G0017121 // G0010278 // G0029252 // G0020749 // G0029150 // G0004561 // G0008250 // G0009486 // G0022728 // G0010426 // G0015508 // G0015981 // G0009649 // G0006127 // G0000716 // G0017087 // …
GO:0042472	P	inner ear morphogenesis	5	299	66	19201	0.0039	0.19	// G0014796 // G0006857 // G0017251 // G0011046 // G0005089	// G0030898 // G0017804 // G0009593 // G0012454 // G0006231 // G0025374 // G0008314 // G0017009 // G0001711 // G0004702 // G0011618 // G0021207 // G0022593 // G0011499 // G0014796 // G0026619 // G0005087 // G0003527 // G0017251 // G0015733 // G0029852 // G0029870 // G0004379 // G0017232 // G0015815 // G0008371 // G0005089 // G0017993 // G0001036 // G0006383 // G0003975 // G0000183 // G0016018 // …
GO:0045664	P	regulation of neuron differentiation	12	299	307	19201	0.004	0.2	// G0009649 // G0013248 // G0017251 // G0001513 // G0013333 // G0023413 // G0030378 // G0001872 // G0030345 // G0023267 // G0021343 // G0011872	// G0006331 // G0003417 // G0004919 // G0013305 // G0004624 // G0030378 // G0021289 // G0015891 // G0011889 // G0011642 // G0012727 // G0011527 // G0008881 // G0024746 // G0014188 // G0004223 // G0013248 // G0005437 // G0017730 // G0004421 // G0016267 // G0009873 // G0006876 // G0011398 // G0015815 // G0012520 // G0016011 // G0005106 // G0025822 // G0022693 // G0022694 // G0023357 // G0022696 // …
GO:0015291	F	secondary active transmembrane transporter activity	10	299	231	19201	0.004	0.15	// G0028154 // G0006196 // G0003247 // G0013296 // G0028988 // G0027315 // G0003852 // G0022649 // G0004159 // G0029434	// G0016841 // G0028643 // G0025204 // G0025510 // G0026423 // G0014276 // G0014275 // G0030545 // G0015893 // G0027330 // G0023915 // G0018046 // G0028101 // G0023918 // G0026300 // G0013025 // G0010102 // G0028421 // G0002243 // G0020831 // G0000584 // G0000585 // G0010068 // G0011860 // G0005899 // G0014183 // G0014182 // G0011577 // G0016527 // G0028952 // G0008562 // G0011929 // G0000749 // …
GO:0007409	P	axonogenesis	11	299	272	19201	0.0044	0.21	// G0009649 // G0013248 // G0022919 // G0001513 // G0013333 // G0030378 // G0001872 // G0023267 // G0021343 // G0004309 // G0011872	// G0026383 // G0009485 // G0009979 // G0017948 // G0005586 // G0023228 // G0012780 // G0014871 // G0018045 // G0011889 // G0011642 // G0011524 // G0011213 // G0012724 // G0029621 // G0024746 // G0014188 // G0013248 // G0015733 // G0011398 // G0030130 // G0023501 // G0009683 // G0008409 // G0005106 // G0008560 // G0022694 // G0022696 // G0024064 // G0006914 // G0009034 // G0006009 // G0011736 // …
GO:0002286	P	T cell activation during immune response	5	299	68	19201	0.0044	0.21	// G0028884 // G0028296 // G0027162 // G0030909 // G0025036	// G0006357 // G0030582 // G0030751 // G0009327 // G0027736 // G0025036 // G0008437 // G0027426 // G0030452 // G0011011 // G0021011 // G0030993 // G0025026 // G0026980 // G0017044 // G0013655 // G0000481 // G0006495 // G0030361 // G0014282 // G0023524 // G0007797 // G0030819 // G0028392 // G0017475 // G0005149 // G0024439 // G0005358 // G0005163 // G0028296 // G0022426 // G0030769 // G0028014 // …
GO:0006959	P	humoral immune response	6	299	98	19201	0.0046	0.22	// G0028884 // G0028296 // G0030909 // G0025036 // G0000660 // G0027162	// G0022512 // G0027426 // G0000660 // G0012643 // G0004420 // G0030819 // G0001404 // G0028392 // G0001403 // G0011806 // G0005512 // G0028296 // G0013551 // G0022913 // G0027736 // G0001625 // G0007691 // G0025294 // G0028884 // G0000110 // G0030782 // G0010077 // G0009517 // G0005136 // G0017466 // G0031022 // G0024116 // G0007260 // G0026777 // G0023524 // G0000251 // G0013418 // G0006161 // …
GO:0030101	P	natural killer cell activation	5	299	70	19201	0.005	0.23	// G0028884 // G0028296 // G0027162 // G0030909 // G0025036	// G0009973 // G0008645 // G0030751 // G0027736 // G0003099 // G0008103 // G0029691 // G0030452 // G0011011 // G0021011 // G0030993 // G0025026 // G0017044 // G0016588 // G0030710 // G0030854 // G0000641 // G0023524 // G0017406 // G0004744 // G0025560 // G0030819 // G0009565 // G0005149 // G0006380 // G0015037 // G0006382 // G0009051 // G0027162 // G0025036 // G0005163 // G0004791 // G0023724 // …
GO:0048729	P	tissue morphogenesis	12	299	320	19201	0.0055	0.25	// G0000399 // G0024505 // G0006857 // G0017251 // G0017109 // G0006140 // G0005089 // G0002929 // G0010461 // G0011046 // G0021343 // G0009364	// G0006331 // G0016843 // G0003559 // G0009045 // G0009040 // G0009593 // G0006231 // G0005625 // G0005586 // G0005584 // G0004174 // G0012083 // G0024505 // G0008963 // G0003567 // G0002929 // G0027532 // G0016887 // G0004952 // G0004223 // G0001382 // G0005437 // G0009703 // G0017578 // G0001404 // G0015815 // G0007334 // G0023356 // G0005101 // G0000183 // G0011941 // G0015770 // G0024651 // …
GO:0048699	P	generation of neurons	23	299	805	19201	0.0058	0.27	// G0016617 // G0003778 // G0030345 // G0021343 // G0014813 // G0013248 // G0017251 // G0009856 // G0005089 // G0000182 // G0009649 // G0022919 // G0030378 // G0001872 // G0030337 // G0030276 // G0004309 // G0014359 // G0001513 // G0013333 // G0023413 // G0023267 // G0011872	// G0021286 // G0004919 // G0016718 // G0016716 // G0006852 // G0009979 // G0005586 // G0021289 // G0011218 // G0014876 // G0014871 // G0030710 // G0011213 // G0014970 // G0004223 // G0013248 // G0012649 // G0022197 // G0000300 // G0023501 // G0009683 // G0016011 // G0005106 // G0009379 // G0014272 // G0016151 // G0013434 // G0013437 // G0001498 // G0025906 // G0000152 // G0005730 // G0017748 // …
GO:0046914	F	transition metal ion binding	33	299	1280	19201	0.0058	0.2	// G0021971 // G0026425 // G0026409 // G0003778 // G0030522 // G0003606 // G0005025 // G0030364 // G0017100 // G0021451 // G0009856 // G0017109 // G0009182 // G0010507 // G0010491 // G0008721 // G0022526 // G0011700 // G0028156 // G0006140 // G0030378 // G0010728 // G0021068 // G0014357 // G0008266 // G0025733 // G0015249 // G0017985 // G0007564 // G0025738 // G0024780 // G0023630 // G0008124	// G0010185 // G0002640 // G0009203 // G0009895 // G0022516 // G0009974 // G0026427 // G0026425 // G0022486 // G0005586 // G0014401 // G0011048 // G0009971 // G0002895 // G0014872 // G0001882 // G0025754 // G0001881 // G0030491 // G0014955 // G0003561 // G0003647 // G0010532 // G0010826 // G0003643 // G0025953 // G0010943 // G0010829 // G0006645 // G0005510 // G0001236 // G0015699 // G0000461 // …
GO:0040008	P	regulation of growth	13	299	365	19201	0.006	0.27	// G0028911 // G0017954 // G0017743 // G0013333 // G0021867 // G0006043 // G0005089 // G0030378 // G0009937 // G0000182 // G0006640 // G0011872 // G0010507	// G0012968 // G0005581 // G0030300 // G0021731 // G0000232 // G0000233 // G0003562 // G0021328 // G0004223 // G0006640 // G0010944 // G0005106 // G0016014 // G0011801 // G0016018 // G0009278 // G0005630 // G0005636 // G0023483 // G0030378 // G0026556 // G0007854 // G0021355 // G0017012 // G0011440 // G0012252 // G0025822 // G0006038 // G0029275 // G0016900 // G0024070 // G0008913 // G0017284 // …
GO:0009887	P	organ morphogenesis	20	299	674	19201	0.0064	0.29	// G0000399 // G0010256 // G0013248 // G0006857 // G0017251 // G0007529 // G0010461 // G0017109 // G0016617 // G0026431 // G0006140 // G0005089 // G0002929 // G0003778 // G0024505 // G0011046 // G0000182 // G0021343 // G0014796 // G0009364	// G0006331 // G0009971 // G0005586 // G0005584 // G0002906 // G0014876 // G0003567 // G0002129 // G0011211 // G0004223 // G0013248 // G0006725 // G0010538 // G0016011 // G0005101 // G0006231 // G0016018 // G0009278 // G0017748 // G0022032 // G0028562 // G0001945 // G0001943 // G0001940 // G0017155 // G0021355 // G0003413 // G0017012 // G0003809 // G0007529 // G0001081 // G0007522 // G0007520 // …
GO:0050767	P	regulation of neurogenesis	13	299	369	19201	0.0066	0.29	// G0009649 // G0013248 // G0017251 // G0001513 // G0013333 // G0023413 // G0009856 // G0030378 // G0001872 // G0030345 // G0023267 // G0021343 // G0011872	// G0004919 // G0026422 // G0021289 // G0004223 // G0013248 // G0009683 // G0016011 // G0005106 // G0013434 // G0013437 // G0001498 // G0017748 // G0023483 // G0005737 // G0030378 // G0028052 // G0026556 // G0001940 // G0012915 // G0002332 // G0003413 // G0003417 // G0011440 // G0017395 // G0011364 // G0031023 // G0001027 // G0009196 // G0000511 // G0025822 // G0009856 // G0009996 // G0015371 // …
GO:0043331	P	response to dsRNA	5	299	76	19201	0.007	0.3	// G0028884 // G0028296 // G0027162 // G0030909 // G0025036	// G0016809 // G0030751 // G0016634 // G0024445 // G0005935 // G0016998 // G0030452 // G0010081 // G0021011 // G0030993 // G0025026 // G0004365 // G0003629 // G0001952 // G0030854 // G0009817 // G0010453 // G0025455 // G0010247 // G0003178 // G0023524 // G0028225 // G0011011 // G0030769 // G0014349 // G0015836 // G0026777 // G0005163 // G0028045 // G0000276 // G0005149 // G0022725 // G0027162 // …
GO:0048667	P	cell morphogenesis involved in neuron differentiation	12	299	332	19201	0.0072	0.31	// G0009649 // G0013248 // G0022919 // G0001513 // G0013333 // G0023413 // G0030378 // G0001872 // G0023267 // G0021343 // G0004309 // G0011872	// G0026383 // G0004919 // G0016841 // G0009485 // G0009979 // G0017948 // G0005586 // G0023228 // G0012780 // G0014876 // G0014871 // G0018045 // G0011889 // G0011642 // G0011524 // G0011213 // G0001872 // G0012724 // G0008881 // G0029621 // G0024746 // G0014188 // G0011831 // G0004421 // G0015733 // G0017201 // G0015396 // G0011398 // G0030130 // G0023501 // G0009683 // G0008409 // G0005106 // …
GO:0030182	P	neuron differentiation	21	299	729	19201	0.0074	0.31	// G0014813 // G0009649 // G0013248 // G0014359 // G0022919 // G0001513 // G0013333 // G0023413 // G0016617 // G0030378 // G0001872 // G0003778 // G0030337 // G0030345 // G0023267 // G0000182 // G0030276 // G0021343 // G0004309 // G0011872 // G0017251	// G0021286 // G0004919 // G0016718 // G0016716 // G0009979 // G0005586 // G0021289 // G0011218 // G0014876 // G0014871 // G0030710 // G0011213 // G0014970 // G0004223 // G0013248 // G0022197 // G0000300 // G0023501 // G0009683 // G0016011 // G0005106 // G0009379 // G0016151 // G0013434 // G0013437 // G0001498 // G0026257 // G0023483 // G0030378 // G0001945 // G0001944 // G0026556 // G0001940 // …
GO:0006766	P	vitamin metabolic process	5	299	77	19201	0.0074	0.31	// G0017100 // G0009182 // G0021873 // G0030522 // G0011663	// G0012859 // G0030007 // G0025200 // G0008608 // G0011193 // G0029256 // G0021873 // G0014275 // G0015815 // G0028106 // G0010474 // G0030522 // G0003794 // G0014187 // G0028513 // G0028405 // G0000481 // G0027609 // G0011664 // G0003776 // G0001488 // G0013389 // G0003400 // G0010143 // G0011627 // G0008237 // G0028637 // G0008311 // G0021556 // G0023686 // G0014276 // G0030696 // G0020669 // …
GO:0022008	P	neurogenesis	24	299	871	19201	0.0076	0.31	// G0016617 // G0014238 // G0003778 // G0030345 // G0021343 // G0014813 // G0013248 // G0017251 // G0009856 // G0005089 // G0000182 // G0009649 // G0022919 // G0030378 // G0001872 // G0030337 // G0030276 // G0004309 // G0014359 // G0001513 // G0013333 // G0023413 // G0023267 // G0011872	// G0021286 // G0004919 // G0016718 // G0016716 // G0006852 // G0009979 // G0027420 // G0005586 // G0021289 // G0011218 // G0014876 // G0014871 // G0030710 // G0011212 // G0011213 // G0014970 // G0003646 // G0004223 // G0013248 // G0012649 // G0003839 // G0022197 // G0000300 // G0023501 // G0009683 // G0016011 // G0005106 // G0009379 // G0014272 // G0016151 // G0013434 // G0013437 // G0001498 // …
GO:0033135	P	regulation of peptidyl-serine phosphorylation	6	299	110	19201	0.008	0.32	// G0027162 // G0028296 // G0030909 // G0025036 // G0030345 // G0028884	// G0009203 // G0009613 // G0030413 // G0015895 // G0011889 // G0003035 // G0011884 // G0014878 // G0030260 // G0030819 // G0010067 // G0001404 // G0003144 // G0009565 // G0013369 // G0029811 // G0005106 // G0001695 // G0022034 // G0028296 // G0016853 // G0008144 // G0011739 // G0030782 // G0027736 // G0028525 // G0028884 // G0016494 // G0002703 // G0026152 // G0013370 // G0010079 // G0024817 // …
GO:0022604	P	regulation of cell morphogenesis	11	299	296	19201	0.008	0.32	// G0023433 // G0013248 // G0001513 // G0013333 // G0021867 // G0009649 // G0030378 // G0001872 // G0021343 // G0011872 // G0023413	// G0004919 // G0025876 // G0025114 // G0024500 // G0022280 // G0021410 // G0005584 // G0010035 // G0007114 // G0011889 // G0011642 // G0009613 // G0004058 // G0028897 // G0008881 // G0017142 // G0021297 // G0014188 // G0013248 // G0005437 // G0017730 // G0004421 // G0028428 // G0011398 // G0023995 // G0009683 // G0005106 // G0022679 // G0022694 // G0006874 // G0022696 // G0024064 // G0006914 // …
GO:0051128	P	regulation of cellular component organization	28	299	1069	19201	0.0082	0.33	// G0010232 // G0008962 // G0021343 // G0004548 // G0013248 // G0009856 // G0006043 // G0005089 // G0028911 // G0000182 // G0020859 // G0009649 // G0016589 // G0015353 // G0021867 // G0030378 // G0001872 // G0028760 // G0027935 // G0029900 // G0001513 // G0013333 // G0023413 // G0023433 // G0002929 // G0023267 // G0030345 // G0011872	// G0004919 // G0009203 // G0009613 // G0026813 // G0030658 // G0014369 // G0005587 // G0026422 // G0005584 // G0010438 // G0017301 // G0017306 // G0004493 // G0000232 // G0001887 // G0016652 // G0004548 // G0004223 // G0013248 // G0017287 // G0017730 // G0005896 // G0011199 // G0025953 // G0015050 // G0011822 // G0004546 // G0013244 // G0026917 // G0005106 // G0001695 // G0030396 // G0011801 // …
GO:0001503	P	ossification	9	299	221	19201	0.0089	0.35	// G0013248 // G0010256 // G0009216 // G0026431 // G0009347 // G0009966 // G0000182 // G0004961 // G0017251	// G0016842 // G0006331 // G0006132 // G0009040 // G0006338 // G0027237 // G0011299 // G0016916 // G0030303 // G0008314 // G0017300 // G0022869 // G0029621 // G0012126 // G0013248 // G0001404 // G0013735 // G0013281 // G0021165 // G0012241 // G0000182 // G0004192 // G0006009 // G0024439 // G0009278 // G0006242 // G0009584 // G0009216 // G0021684 // G0016706 // G0009219 // G0029189 // G0010376 // …
GO:0031175	P	neuron projection development	15	299	470	19201	0.0089	0.35	// G0009649 // G0013248 // G0022919 // G0001513 // G0013333 // G0023413 // G0030378 // G0001872 // G0030337 // G0030345 // G0023267 // G0030276 // G0021343 // G0004309 // G0011872	// G0004919 // G0016718 // G0009979 // G0005586 // G0021289 // G0014871 // G0030710 // G0011213 // G0013248 // G0023501 // G0009683 // G0005106 // G0009379 // G0016151 // G0013434 // G0026257 // G0023483 // G0030378 // G0001945 // G0001944 // G0026556 // G0030276 // G0002332 // G0017012 // G0011440 // G0017395 // G0011364 // G0011360 // G0000092 // G0012251 // G0000511 // G0025822 // G0024356 // …
GO:0007259	P	JAK-STAT cascade	6	299	114	19201	0.0095	0.35	// G0017743 // G0027162 // G0028296 // G0030909 // G0025036 // G0028884	// G0003330 // G0023737 // G0011884 // G0017277 // G0027628 // G0004421 // G0030819 // G0005215 // G0012915 // G0016011 // G0013888 // G0017743 // G0030452 // G0028296 // G0016915 // G0016916 // G0011011 // G0018057 // G0027736 // G0011730 // G0028884 // G0013909 // G0007282 // G0030782 // G0026151 // G0005136 // G0010687 // G0007440 // G0008041 // G0010930 // G0026777 // G0016883 // G0029772 // …
GO:0007243	P	protein kinase cascade	22	299	795	19201	0.0096	0.35	// G0016617 // G0008962 // G0021343 // G0001523 // G0020744 // G0017251 // G0001131 // G0020707 // G0027162 // G0009237 // G0017743 // G0028296 // G0025036 // G0030337 // G0030276 // G0023909 // G0028884 // G0001513 // G0014357 // G0030909 // G0009347 // G0010483	// G0003333 // G0026814 // G0003331 // G0030309 // G0030658 // G0027426 // G0005587 // G0026422 // G0016323 // G0005427 // G0011217 // G0021738 // G0004225 // G0013369 // G0023500 // G0016011 // G0005106 // G0009370 // G0017743 // G0028291 // G0028296 // G0003005 // G0004917 // G0017748 // G0009228 // G0004045 // G0003204 // G0003200 // G0030276 // G0012910 // G0012297 // G0015889 // G0028884 // …
GO:0044463	C	cell projection part	10	299	263	19201	0.0096	0.64	// G0016589 // G0022919 // G0001513 // G0024357 // G0013296 // G0009114 // G0023433 // G0002014 // G0030345 // G0023267	// G0009613 // G0025049 // G0021033 // G0005627 // G0027749 // G0025041 // G0030547 // G0026713 // G0015894 // G0011889 // G0004059 // G0011733 // G0030260 // G0030410 // G0028713 // G0007437 // G0011723 // G0001408 // G0015733 // G0017578 // G0028184 // G0003872 // G0022988 // G0003654 // G0029956 // G0007334 // G0023186 // G0007247 // G0024943 // G0023121 // G0030708 // G0008745 // G0025039 // …
GO:0051146	P	striated muscle cell differentiation	8	299	186	19201	0.0098	0.35	// G0013248 // G0029900 // G0017251 // G0005089 // G0028911 // G0011040 // G0000182 // G0027935	// G0004626 // G0017777 // G0004628 // G0023229 // G0011889 // G0003035 // G0028552 // G0000669 // G0030263 // G0004223 // G0023852 // G0001404 // G0028344 // G0017475 // G0001050 // G0000182 // G0000183 // G0007600 // G0022034 // G0007056 // G0011286 // G0023489 // G0023642 // G0008977 // G0028064 // G0022856 // G0011040 // G0024599 // G0000914 // G0003559 // G0027935 // G0003413 // G0010522 // …
GO:0040007	P	growth	17	299	565	19201	0.0098	0.35	// G0028911 // G0017954 // G0017251 // G0017743 // G0013333 // G0021867 // G0013296 // G0006043 // G0005089 // G0030378 // G0009937 // G0013248 // G0000182 // G0006640 // G0021343 // G0011872 // G0010507	// G0012968 // G0005581 // G0005586 // G0026818 // G0021731 // G0003567 // G0000233 // G0010433 // G0030491 // G0003562 // G0021328 // G0004223 // G0013248 // G0006640 // G0010944 // G0005106 // G0016014 // G0011801 // G0006231 // G0016018 // G0009278 // G0005630 // G0015276 // G0005636 // G0023483 // G0030300 // G0030378 // G0026556 // G0003201 // G0007854 // G0012915 // G0003413 // G0017012 // …
GO:0010959	P	regulation of metal ion transport	6	299	115	19201	0.0099	0.35	// G0029900 // G0009856 // G0002653 // G0011040 // G0028770 // G0023267	// G0009203 // G0017700 // G0006231 // G0029199 // G0026422 // G0024509 // G0010035 // G0024022 // G0015895 // G0002671 // G0029252 // G0001219 // G0015298 // G0008978 // G0022522 // G0023489 // G0008977 // G0008588 // G0013868 // G0007691 // G0029635 // G0027244 // G0022080 // G0021443 // G0011833 // G0015048 // G0012253 // G0029277 // G0011027 // G0021977 // G0021596 // G0002653 // G0027559 // …
GO:0048869	P	cellular developmental process	54	299	2407	19201	0.0099	0.35	// G0024505 // G0029900 // G0024357 // G0016617 // G0002001 // G0014238 // G0003778 // G0008962 // G0000660 // G0004309 // G0021343 // G0015353 // G0014813 // G0013248 // G0006857 // G0017251 // G0009856 // G0006043 // G0005089 // G0028911 // G0000182 // G0004961 // G0009649 // G0017954 // G0028296 // G0022919 // G0021867 // G0026431 // G0025036 // G0030378 // G0001872 // G0028760 // G0011040 // …	// G0009613 // G0012968 // G0009610 // G0005582 // G0005586 // G0012963 // G0005584 // G0017300 // G0022864 // G0002129 // G0022869 // G0030263 // G0022197 // G0005106 // G0005101 // G0009278 // G0024106 // G0024457 // G0004917 // G0009106 // G0027322 // G0009429 // G0013021 // G0022994 // G0017012 // G0007527 // G0006588 // G0007520 // G0001025 // G0006034 // G0001027 // G0022685 // G0000511 // …
GO:0000902	P	cell morphogenesis	22	299	798	19201	0.01	0.35	// G0024357 // G0016617 // G0021343 // G0013248 // G0017251 // G0009649 // G0022919 // G0021867 // G0030378 // G0001872 // G0030337 // G0011046 // G0030276 // G0004309 // G0001513 // G0013333 // G0023413 // G0023433 // G0002929 // G0023267 // G0029599 // G0011872	// G0004919 // G0009613 // G0006852 // G0009979 // G0005586 // G0005584 // G0014876 // G0014871 // G0014979 // G0011213 // G0000257 // G0004223 // G0013248 // G0004540 // G0015050 // G0012007 // G0023501 // G0009683 // G0005106 // G0009379 // G0005101 // G0016151 // G0010879 // G0028291 // G0000152 // G0026257 // G0023483 // G0008018 // G0030378 // G0021359 // G0001945 // G0001944 // G0026556 // …
GO:0048858	P	cell projection morphogenesis	15	299	477	19201	0.01	0.35	// G0009649 // G0013248 // G0022919 // G0001513 // G0013333 // G0023413 // G0030378 // G0024357 // G0030337 // G0023267 // G0030276 // G0021343 // G0001872 // G0004309 // G0011872	// G0004919 // G0009979 // G0005586 // G0012780 // G0014871 // G0014979 // G0011213 // G0013248 // G0004540 // G0023501 // G0009683 // G0005106 // G0009379 // G0016151 // G0026257 // G0023483 // G0030378 // G0001945 // G0001944 // G0026556 // G0030276 // G0026889 // G0002332 // G0017012 // G0011440 // G0011360 // G0016667 // G0012251 // G0000511 // G0002787 // G0024357 // G0024356 // G0006864 // …
GO:0042471	P	ear morphogenesis	5	299	83	19201	0.01	0.35	// G0014796 // G0006857 // G0017251 // G0011046 // G0005089	// G0016842 // G0030898 // G0017804 // G0009593 // G0012454 // G0006231 // G0016707 // G0010081 // G0025374 // G0008314 // G0017009 // G0001711 // G0004702 // G0011618 // G0024594 // G0021207 // G0022593 // G0011499 // G0014796 // G0026619 // G0005087 // G0010725 // G0017251 // G0015733 // G0017239 // G0029870 // G0004379 // G0006189 // G0017232 // G0015815 // G0008371 // G0005089 // G0017993 // …
GO:0022892	F	substrate-specific transporter activity	28	299	1088	19201	0.01	0.34	// G0017909 // G0026386 // G0014119 // G0022649 // G0027315 // G0002653 // G0000713 // G0004159 // G0026548 // G0014796 // G0015870 // G0020953 // G0027768 // G0003852 // G0014630 // G0028154 // G0003247 // G0013296 // G0011040 // G0029434 // G0026597 // G0029532 // G0006196 // G0011574 // G0006542 // G0028988 // G0006011 // G0023267	// G0021286 // G0005425 // G0010183 // G0005423 // G0030305 // G0009978 // G0001702 // G0026423 // G0005429 // G0026421 // G0025354 // G0011218 // G0003569 // G0028557 // G0029754 // G0025938 // G0024346 // G0025204 // G0003640 // G0025618 // G0005899 // G0010539 // G0022514 // G0015053 // G0000466 // G0014560 // G0011929 // G0000749 // G0013431 // G0013436 // G0024452 // G0024332 // G0023722 // …
GO:0030425	C	dendrite	7	299	151	19201	0.01	0.64	// G0016589 // G0001513 // G0002014 // G0009114 // G0030345 // G0000682 // G0005025	// G0011941 // G0009114 // G0029541 // G0003038 // G0011889 // G0011524 // G0029635 // G0007437 // G0011723 // G0003640 // G0003133 // G0004119 // G0008018 // G0013884 // G0008560 // G0023354 // G0005698 // G0005025 // G0006342 // G0004361 // G0017584 // G0017748 // G0023480 // G0007058 // G0010603 // G0017311 // G0026555 // G0010770 // G0021355 // G0025119 // G0003413 // G0009456 // G0000614 // …
GO:0048468	P	cell development	31	299	1241	19201	0.011	0.37	// G0016617 // G0002001 // G0003778 // G0030345 // G0021343 // G0013248 // G0017251 // G0009856 // G0005089 // G0028911 // G0000182 // G0009649 // G0017954 // G0022919 // G0021867 // G0030378 // G0001872 // G0028760 // G0011040 // G0011046 // G0030276 // G0004309 // G0027935 // G0006857 // G0029900 // G0001513 // G0013333 // G0023413 // G0030337 // G0023267 // G0011872	// G0021286 // G0006331 // G0026814 // G0009613 // G0016718 // G0005582 // G0009979 // G0027420 // G0005586 // G0030303 // G0005584 // G0011218 // G0014876 // G0014871 // G0030710 // G0016959 // G0003567 // G0011213 // G0028552 // G0014970 // G0003562 // G0013406 // G0003646 // G0004223 // G0013248 // G0017730 // G0006750 // G0022197 // G0022896 // G0000300 // G0023501 // G0009683 // G0005510 // …
GO:0032989	P	cellular component morphogenesis	24	299	899	19201	0.011	0.37	// G0024357 // G0016617 // G0021343 // G0013248 // G0017251 // G0005089 // G0009649 // G0022919 // G0021867 // G0030378 // G0001872 // G0030337 // G0011046 // G0030276 // G0004309 // G0027935 // G0001513 // G0013333 // G0023413 // G0023433 // G0002929 // G0023267 // G0029599 // G0011872	// G0004919 // G0009613 // G0027429 // G0006852 // G0009979 // G0005586 // G0005584 // G0014876 // G0014871 // G0014979 // G0011213 // G0000257 // G0014970 // G0004223 // G0013248 // G0004540 // G0015050 // G0012007 // G0023501 // G0009683 // G0005106 // G0009379 // G0005101 // G0016151 // G0010879 // G0028291 // G0010144 // G0000152 // G0026257 // G0023483 // G0030378 // G0021359 // G0001945 // …
GO:0051239	P	regulation of multicellular organismal process	36	299	1493	19201	0.011	0.37	// G0024505 // G0010232 // G0002653 // G0008962 // G0021343 // G0001523 // G0014813 // G0013248 // G0017251 // G0009856 // G0006043 // G0005089 // G0028911 // G0000182 // G0020859 // G0009937 // G0009237 // G0009649 // G0017954 // G0015353 // G0002014 // G0021867 // G0006140 // G0030378 // G0001872 // G0023909 // G0010507 // G0029900 // G0001513 // G0013333 // G0023413 // G0001131 // G0009347 // …	// G0022042 // G0009613 // G0014369 // G0005581 // G0012963 // G0005584 // G0010438 // G0022860 // G0017307 // G0022865 // G0022864 // G0005106 // G0009278 // G0023489 // G0004917 // G0009106 // G0023480 // G0027322 // G0017012 // G0007527 // G0006588 // G0007520 // G0031023 // G0006034 // G0001027 // G0001021 // G0000511 // G0005743 // G0005742 // G0006215 // G0029371 // G0031053 // G0009856 // …
GO:0042100	P	B cell proliferation	5	299	85	19201	0.011	0.38	// G0028884 // G0028296 // G0027162 // G0030909 // G0025036	// G0028296 // G0009088 // G0016926 // G0027736 // G0017494 // G0005706 // G0013287 // G0023503 // G0030452 // G0009087 // G0021011 // G0030993 // G0025026 // G0030751 // G0029811 // G0014278 // G0030854 // G0028674 // G0030172 // G0029239 // G0016122 // G0015498 // G0021255 // G0014282 // G0023524 // G0014281 // G0011011 // G0028862 // G0010067 // G0026777 // G0028392 // G0005163 // G0007477 // …
GO:0008236	F	serine-type peptidase activity	8	299	190	19201	0.011	0.35	// G0016286 // G0022834 // G0021867 // G0009114 // G0021265 // G0028338 // G0016384 // G0023630	// G0009973 // G0016650 // G0008063 // G0008062 // G0026223 // G0009114 // G0029588 // G0024336 // G0015894 // G0015896 // G0020832 // G0016483 // G0007436 // G0007431 // G0016484 // G0016485 // G0015810 // G0009685 // G0009687 // G0022447 // G0011806 // G0016243 // G0025721 // G0011324 // G0004912 // G0005023 // G0008932 // G0029879 // G0023127 // G0021867 // G0014169 // G0015086 // G0007698 // …
GO:0048839	P	inner ear development	6	299	120	19201	0.012	0.4	// G0006857 // G0017251 // G0005089 // G0011046 // G0014796 // G0009364	// G0030898 // G0009593 // G0016716 // G0006231 // G0011218 // G0014876 // G0004702 // G0026719 // G0021207 // G0004223 // G0017029 // G0015815 // G0008371 // G0016011 // G0003975 // G0000183 // G0016018 // G0023053 // G0009278 // G0016707 // G0029189 // G0004921 // G0011046 // G0021355 // G0006875 // G0017500 // G0014805 // G0006980 // G0001553 // G0000455 // G0009196 // G0002866 // G0016416 // …
GO:0045927	P	positive regulation of growth	6	299	121	19201	0.012	0.41	// G0017954 // G0013333 // G0021867 // G0030378 // G0009937 // G0000182	// G0016842 // G0006231 // G0005581 // G0006237 // G0026714 // G0011889 // G0013233 // G0022593 // G0004058 // G0003562 // G0010631 // G0014188 // G0005106 // G0016014 // G0000182 // G0017406 // G0007056 // G0017954 // G0021867 // G0002039 // G0022911 // G0030378 // G0017317 // G0017311 // G0003654 // G0012652 // G0013375 // G0002542 // G0010830 // G0015048 // G0010079 // G0001419 // G0027130 // …
GO:0017171	F	serine hydrolase activity	8	299	192	19201	0.012	0.35	// G0016286 // G0022834 // G0021867 // G0009114 // G0021265 // G0028338 // G0016384 // G0023630	// G0009973 // G0016650 // G0008063 // G0008062 // G0026223 // G0009114 // G0029588 // G0030303 // G0024336 // G0015894 // G0015896 // G0020832 // G0016483 // G0007436 // G0007431 // G0016484 // G0016485 // G0015810 // G0009685 // G0009687 // G0022447 // G0011806 // G0016243 // G0025721 // G0011324 // G0004912 // G0005023 // G0008932 // G0029879 // G0023127 // G0021867 // G0014169 // G0015086 // …
GO:0018105	P	peptidyl-serine phosphorylation	8	299	195	19201	0.013	0.41	// G0027162 // G0028296 // G0029900 // G0030909 // G0025036 // G0030345 // G0027499 // G0028884	// G0006274 // G0009203 // G0009613 // G0016956 // G0030413 // G0011739 // G0005587 // G0017301 // G0015895 // G0011889 // G0003035 // G0011884 // G0014878 // G0030260 // G0009482 // G0030819 // G0010067 // G0001404 // G0003144 // G0023503 // G0013369 // G0029811 // G0005106 // G0001695 // G0013732 // G0009370 // G0013739 // G0022034 // G0004718 // G0009742 // G0028296 // G0009259 // G0016853 // …
GO:0033138	P	positive regulation of peptidyl-serine phosphorylation	5	299	88	19201	0.013	0.41	// G0028884 // G0028296 // G0027162 // G0030909 // G0025036	// G0009203 // G0030413 // G0015895 // G0011889 // G0003035 // G0011884 // G0014878 // G0030260 // G0030819 // G0010067 // G0001404 // G0009565 // G0013369 // G0005106 // G0001695 // G0022034 // G0028296 // G0011739 // G0030782 // G0027736 // G0028525 // G0028884 // G0016494 // G0002703 // G0026152 // G0013370 // G0005136 // G0006035 // G0031022 // G0027401 // G0010245 // G0026777 // G0028392 // …
GO:0007399	P	nervous system development	30	299	1221	19201	0.014	0.46	// G0014119 // G0016617 // G0010232 // G0014238 // G0003778 // G0030345 // G0021343 // G0014813 // G0013248 // G0017251 // G0009856 // G0003055 // G0005089 // G0028911 // G0000182 // G0020859 // G0009649 // G0022919 // G0013296 // G0030378 // G0001872 // G0030337 // G0030276 // G0004309 // G0014359 // G0001513 // G0013333 // G0023413 // G0023267 // G0011872	// G0021286 // G0006331 // G0004919 // G0030309 // G0016652 // G0016718 // G0016650 // G0016716 // G0006852 // G0004910 // G0026423 // G0005586 // G0030303 // G0005584 // G0011218 // G0014876 // G0014871 // G0030710 // G0002127 // G0011212 // G0011213 // G0014970 // G0003646 // G0021400 // G0004223 // G0003645 // G0017730 // G0003839 // G0022197 // G0025187 // G0000300 // G0008638 // G0009683 // …
GO:0055085	P	transmembrane transport	23	299	877	19201	0.015	0.47	// G0026386 // G0027768 // G0022649 // G0027315 // G0002653 // G0004159 // G0026548 // G0015870 // G0020953 // G0003852 // G0028792 // G0014630 // G0028154 // G0003247 // G0011040 // G0007873 // G0026597 // G0029532 // G0006196 // G0011574 // G0028988 // G0006011 // G0015389	// G0027745 // G0004919 // G0005423 // G0011274 // G0001702 // G0026423 // G0010188 // G0026421 // G0025354 // G0003569 // G0028557 // G0029754 // G0015194 // G0000584 // G0000585 // G0003640 // G0025618 // G0005899 // G0023504 // G0012006 // G0011929 // G0005516 // G0000749 // G0013431 // G0002811 // G0024452 // G0023722 // G0023721 // G0005636 // G0022636 // G0028110 // G0024108 // G0028112 // …
GO:0002285	P	lymphocyte activation during immune response	5	299	92	19201	0.015	0.48	// G0028884 // G0028296 // G0027162 // G0030909 // G0025036	// G0025036 // G0027426 // G0030751 // G0010538 // G0008437 // G0017475 // G0029811 // G0024439 // G0000742 // G0005358 // G0028296 // G0012448 // G0027322 // G0027736 // G0028884 // G0030377 // G0030782 // G0010830 // G0009517 // G0005136 // G0006357 // G0026777 // G0027726 // G0000125 // G0013655 // G0030361 // G0030209 // G0023524 // G0006106 // G0022426 // G0030769 // G0029085 // G0029615 // …
GO:0050804	P	regulation of synaptic transmission	6	299	128	19201	0.016	0.5	// G0009856 // G0002014 // G0001513 // G0006140 // G0002653 // G0001523	// G0016841 // G0010268 // G0027420 // G0000948 // G0010438 // G0009203 // G0003038 // G0022865 // G0024740 // G0004746 // G0017142 // G0000114 // G0009446 // G0023859 // G0004119 // G0029811 // G0021036 // G0001050 // G0015695 // G0005167 // G0007118 // G0004361 // G0017584 // G0017748 // G0022856 // G0010603 // G0012097 // G0027522 // G0001895 // G0007692 // G0010440 // G0016494 // G0029821 // …
GO:0004252	F	serine-type endopeptidase activity	7	299	164	19201	0.016	0.44	// G0016286 // G0022834 // G0021867 // G0009114 // G0021265 // G0028338 // G0016384	// G0009973 // G0008063 // G0008062 // G0026223 // G0009114 // G0029588 // G0024336 // G0015894 // G0015896 // G0020832 // G0016483 // G0007436 // G0016484 // G0016485 // G0015810 // G0009685 // G0009687 // G0008700 // G0011806 // G0016243 // G0025721 // G0011324 // G0008932 // G0029879 // G0023127 // G0021867 // G0014169 // G0015086 // G0007698 // G0012711 // G0026760 // G0022850 // G0016384 // …
GO:0018209	P	peptidyl-serine modification	8	299	206	19201	0.017	0.53	// G0027162 // G0028296 // G0029900 // G0030909 // G0025036 // G0030345 // G0027499 // G0028884	// G0010185 // G0006274 // G0009203 // G0009613 // G0016956 // G0030413 // G0011739 // G0016848 // G0005587 // G0017301 // G0015895 // G0011889 // G0003035 // G0011884 // G0014878 // G0030260 // G0009482 // G0030819 // G0010067 // G0001404 // G0003144 // G0023503 // G0013369 // G0029811 // G0005106 // G0001695 // G0013732 // G0009370 // G0013739 // G0022034 // G0004718 // G0027308 // G0009742 // …
GO:0022603	P	regulation of anatomical structure morphogenesis	15	299	513	19201	0.018	0.55	// G0023433 // G0017954 // G0017251 // G0001513 // G0013333 // G0021867 // G0009649 // G0006043 // G0005089 // G0030378 // G0001872 // G0013248 // G0021343 // G0011872 // G0023413	// G0004919 // G0009971 // G0009613 // G0010235 // G0005584 // G0022860 // G0000232 // G0013248 // G0009683 // G0015753 // G0005106 // G0005512 // G0011801 // G0028291 // G0017748 // G0023483 // G0030378 // G0021359 // G0003204 // G0002376 // G0001943 // G0026556 // G0001940 // G0002332 // G0011443 // G0011440 // G0023433 // G0006034 // G0021297 // G0012318 // G0026958 // G0015476 // G0000511 // …
GO:0030183	P	B cell differentiation	5	299	96	19201	0.018	0.55	// G0028884 // G0028296 // G0027162 // G0030909 // G0025036	// G0027426 // G0004917 // G0022593 // G0021738 // G0013033 // G0026145 // G0030819 // G0000068 // G0029811 // G0000742 // G0013888 // G0023724 // G0028296 // G0012713 // G0012448 // G0027736 // G0030452 // G0011049 // G0028884 // G0012915 // G0030782 // G0003041 // G0009517 // G0005136 // G0002867 // G0025822 // G0026777 // G0027726 // G0000125 // G0030209 // G0023524 // G0002814 // G0006106 // …
GO:0008324	F	cation transmembrane transporter activity	17	299	608	19201	0.019	0.5	// G0017909 // G0029532 // G0006011 // G0026386 // G0003852 // G0006542 // G0013296 // G0011574 // G0027315 // G0002653 // G0011040 // G0023267 // G0026548 // G0014796 // G0014630 // G0029434 // G0015870	// G0007836 // G0026423 // G0005429 // G0026421 // G0025354 // G0011218 // G0003569 // G0028557 // G0029754 // G0005899 // G0010539 // G0023504 // G0015053 // G0000749 // G0013431 // G0013436 // G0023721 // G0015273 // G0023338 // G0028110 // G0023480 // G0004041 // G0014275 // G0027320 // G0030370 // G0029635 // G0027085 // G0020826 // G0007524 // G0012065 // G0005780 // G0014578 // G0002783 // …
GO:0032990	P	cell part morphogenesis	15	299	520	19201	0.02	0.61	// G0009649 // G0013248 // G0022919 // G0001513 // G0013333 // G0023413 // G0030378 // G0024357 // G0030337 // G0023267 // G0030276 // G0021343 // G0001872 // G0004309 // G0011872	// G0004919 // G0027429 // G0009979 // G0005586 // G0012780 // G0014871 // G0014979 // G0011213 // G0013248 // G0004540 // G0023501 // G0009683 // G0005106 // G0009379 // G0016151 // G0026257 // G0023483 // G0030378 // G0001945 // G0001944 // G0026556 // G0030276 // G0026889 // G0002332 // G0017012 // G0011440 // G0011360 // G0000523 // G0012251 // G0000511 // G0002787 // G0006219 // G0024357 // …
GO:0044456	C	synapse part	8	299	212	19201	0.02	1	// G0017909 // G0016589 // G0001513 // G0021843 // G0009114 // G0003690 // G0014796 // G0001523	// G0023225 // G0009613 // G0009979 // G0009114 // G0000948 // G0010438 // G0021036 // G0003039 // G0003038 // G0011889 // G0029111 // G0030263 // G0001523 // G0001752 // G0011723 // G0003640 // G0003133 // G0015969 // G0004119 // G0021534 // G0021537 // G0000748 // G0030708 // G0009747 // G0004361 // G0017584 // G0027049 // G0016595 // G0022856 // G0010603 // G0004125 // G0017311 // G0017265 // …
GO:0048666	P	neuron development	16	299	570	19201	0.021	0.63	// G0009649 // G0013248 // G0022919 // G0001513 // G0013333 // G0023413 // G0030378 // G0001872 // G0003778 // G0030337 // G0030345 // G0023267 // G0030276 // G0021343 // G0004309 // G0011872	// G0021286 // G0004919 // G0016718 // G0009979 // G0005586 // G0021289 // G0011218 // G0014876 // G0014871 // G0030710 // G0011213 // G0014970 // G0013248 // G0022197 // G0023501 // G0009683 // G0005106 // G0009379 // G0016151 // G0013434 // G0026257 // G0023483 // G0030378 // G0001945 // G0001944 // G0026556 // G0003201 // G0021355 // G0002332 // G0017012 // G0014805 // G0011440 // G0017395 // …
GO:0030162	P	regulation of proteolysis	6	299	137	19201	0.022	0.64	// G0021867 // G0023433 // G0000660 // G0000182 // G0004153 // G0002648	// G0025206 // G0027742 // G0011299 // G0006237 // G0017301 // G0000660 // G0011889 // G0013033 // G0025698 // G0028897 // G0001488 // G0010630 // G0004789 // G0008376 // G0001404 // G0030658 // G0005212 // G0004546 // G0007334 // G0016243 // G0011802 // G0000182 // G0005436 // G0016857 // G0011286 // G0021867 // G0015509 // G0000816 // G0006904 // G0010772 // G0001410 // G0003288 // G0022208 // …
GO:0031589	P	cell-substrate adhesion	7	299	177	19201	0.023	0.67	// G0008501 // G0010256 // G0020821 // G0011046 // G0011850 // G0004961 // G0009237	// G0009613 // G0001805 // G0008359 // G0016848 // G0017676 // G0004702 // G0011889 // G0000232 // G0000257 // G0021739 // G0014188 // G0007797 // G0015318 // G0004789 // G0004540 // G0005215 // G0008103 // G0009565 // G0015753 // G0007334 // G0011801 // G0000183 // G0004192 // G0006530 // G0003485 // G0015444 // G0016701 // G0008501 // G0028291 // G0023487 // G0017748 // G0015887 // G0015886 // …
GO:0060485	P	mesenchyme development	6	299	140	19201	0.024	0.69	// G0017251 // G0021867 // G0016617 // G0005089 // G0021343 // G0011872	// G0026383 // G0021410 // G0022280 // G0005584 // G0012871 // G0011889 // G0027532 // G0024746 // G0004223 // G0010447 // G0023995 // G0001050 // G0023356 // G0005101 // G0016018 // G0006530 // G0009278 // G0030708 // G0016857 // G0009584 // G0009217 // G0021684 // G0021867 // G0007114 // G0001945 // G0026556 // G0001940 // G0008446 // G0000115 // G0006237 // G0029533 // G0011440 // G0007527 // …
GO:0043583	P	ear development	6	299	140	19201	0.024	0.69	// G0006857 // G0017251 // G0005089 // G0011046 // G0014796 // G0009364	// G0016842 // G0030898 // G0009593 // G0016716 // G0006231 // G0011218 // G0014876 // G0004702 // G0026719 // G0021207 // G0004223 // G0017029 // G0015815 // G0008371 // G0016011 // G0001050 // G0003975 // G0000183 // G0016018 // G0023053 // G0009278 // G0021684 // G0016706 // G0029189 // G0004921 // G0011046 // G0021355 // G0006875 // G0017500 // G0014805 // G0006980 // G0001553 // G0000455 // …
GO:0030001	P	metal ion transport	15	299	532	19201	0.024	0.69	// G0029532 // G0006011 // G0026386 // G0029900 // G0020953 // G0009856 // G0006542 // G0010278 // G0011574 // G0002653 // G0011040 // G0023267 // G0015870 // G0014630 // G0028770	// G0009203 // G0011274 // G0026423 // G0026422 // G0026421 // G0025354 // G0003569 // G0014872 // G0015273 // G0028557 // G0029754 // G0023721 // G0023489 // G0022636 // G0027420 // G0023480 // G0012443 // G0029635 // G0011574 // G0012065 // G0012253 // G0016664 // G0023476 // G0014578 // G0002783 // G0005037 // G0000516 // G0014255 // G0029277 // G0015302 // G0015305 // G0023933 // G0027881 // …
GO:0046873	F	metal ion transmembrane transporter activity	12	299	393	19201	0.024	0.6	// G0017909 // G0029532 // G0006011 // G0026386 // G0011574 // G0006542 // G0002653 // G0011040 // G0023267 // G0014796 // G0014630 // G0015870	// G0026423 // G0005429 // G0026421 // G0025354 // G0028557 // G0029754 // G0010539 // G0015053 // G0023721 // G0015273 // G0022636 // G0027420 // G0023480 // G0029635 // G0020826 // G0012065 // G0023476 // G0014578 // G0024428 // G0014255 // G0026081 // G0015305 // G0027881 // G0006860 // G0002423 // G0021454 // G0010163 // G0006518 // G0016287 // G0017872 // G0016288 // G0017282 // G0025274 // …
GO:0015297	F	antiporter activity	5	299	104	19201	0.024	0.6	// G0028154 // G0004159 // G0028988 // G0022649 // G0003247	// G0025204 // G0014276 // G0014275 // G0030545 // G0015893 // G0012087 // G0018046 // G0028101 // G0023918 // G0013025 // G0010102 // G0028421 // G0020831 // G0009563 // G0009161 // G0009162 // G0002032 // G0023722 // G0012998 // G0024346 // G0021040 // G0027320 // G0013861 // G0027934 // G0010935 // G0013272 // G0006987 // G0003802 // G0011361 // G0002864 // G0023026 // G0002783 // G0007100 // …
GO:0060348	P	bone development	9	299	264	19201	0.025	0.72	// G0013248 // G0010256 // G0009216 // G0026431 // G0009347 // G0009966 // G0000182 // G0004961 // G0017251	// G0016842 // G0006331 // G0006132 // G0009040 // G0006338 // G0027237 // G0011299 // G0016916 // G0026818 // G0008314 // G0017300 // G0012870 // G0011212 // G0018049 // G0022869 // G0029621 // G0010437 // G0012126 // G0013248 // G0013633 // G0001404 // G0017475 // G0013735 // G0013281 // G0021165 // G0012241 // G0000182 // G0000183 // G0004192 // G0006009 // G0024439 // G0009278 // G0006242 // …
GO:0051969	P	regulation of transmission of nerve impulse	6	299	143	19201	0.026	0.73	// G0009856 // G0002014 // G0001513 // G0006140 // G0002653 // G0001523	// G0016841 // G0010268 // G0027420 // G0000948 // G0010438 // G0009203 // G0003038 // G0022865 // G0024740 // G0004746 // G0014970 // G0017142 // G0007692 // G0009446 // G0001753 // G0023859 // G0004119 // G0029811 // G0021036 // G0001050 // G0015695 // G0005167 // G0007118 // G0004361 // G0017584 // G0017748 // G0022856 // G0010603 // G0012097 // G0027522 // G0001895 // G0000114 // G0010440 // …
GO:0065008	P	regulation of biological quality	46	299	2129	19201	0.026	0.73	// G0017909 // G0021873 // G0024505 // G0014119 // G0002007 // G0002653 // G0030522 // G0021343 // G0014796 // G0004548 // G0017251 // G0020953 // G0009856 // G0010278 // G0006043 // G0009347 // G0005089 // G0028911 // G0009182 // G0000182 // G0020859 // G0014630 // G0009237 // G0009649 // G0016589 // G0015353 // G0010252 // G0002014 // G0021867 // G0021843 // G0006140 // G0030378 // G0010232 // …	// G0027745 // G0027030 // G0012969 // G0012968 // G0012266 // G0005581 // G0005586 // G0017306 // G0017307 // G0009613 // G0010433 // G0010437 // G0021298 // G0013368 // G0010944 // G0005106 // G0005101 // G0027106 // G0005630 // G0005632 // G0023489 // G0023338 // G0028113 // G0023483 // G0004626 // G0007859 // G0027320 // G0007854 // G0022994 // G0017012 // G0007527 // G0006588 // G0007520 // …
GO:0007611	P	learning or memory	5	299	107	19201	0.027	0.75	// G0002014 // G0002653 // G0003778 // G0011046 // G0001513	// G0010268 // G0007049 // G0010438 // G0015818 // G0007437 // G0026140 // G0017578 // G0004781 // G0025810 // G0007603 // G0023121 // G0007056 // G0025972 // G0017748 // G0004628 // G0022856 // G0027522 // G0011046 // G0013024 // G0010440 // G0016494 // G0004122 // G0015891 // G0001661 // G0012796 // G0003045 // G0026793 // G0021911 // G0008578 // G0005742 // G0004839 // G0023497 // G0012850 // …
GO:0006508	P	proteolysis	24	299	985	19201	0.027	0.75	// G0021971 // G0026425 // G0009114 // G0021265 // G0000660 // G0004153 // G0017109 // G0000182 // G0016384 // G0005025 // G0016286 // G0022834 // G0021867 // G0028338 // G0002648 // G0010507 // G0029351 // G0023413 // G0023433 // G0015249 // G0017985 // G0010728 // G0025738 // G0023630	// G0022512 // G0004919 // G0002956 // G0016653 // G0001427 // G0003334 // G0027742 // G0004912 // G0026425 // G0004917 // G0021854 // G0014875 // G0017301 // G0004432 // G0021328 // G0010948 // G0009685 // G0010943 // G0016650 // G0004546 // G0011327 // G0030019 // G0011806 // G0005512 // G0011324 // G0016017 // G0016402 // G0026966 // G0009376 // G0008671 // G0021327 // G0015805 // G0000741 // …
GO:0015075	F	ion transmembrane transporter activity	20	299	784	19201	0.027	0.62	// G0017909 // G0029532 // G0006196 // G0026386 // G0006011 // G0020953 // G0003852 // G0006542 // G0013296 // G0011574 // G0000713 // G0027315 // G0002653 // G0011040 // G0023267 // G0026548 // G0014796 // G0014630 // G0029434 // G0015870	// G0007836 // G0026423 // G0005429 // G0026421 // G0025354 // G0011218 // G0003569 // G0028557 // G0029754 // G0000584 // G0000585 // G0003640 // G0005899 // G0010539 // G0023504 // G0015053 // G0000749 // G0013431 // G0013436 // G0024452 // G0023721 // G0015273 // G0023338 // G0028110 // G0028112 // G0023480 // G0018094 // G0004041 // G0014275 // G0027320 // G0030370 // G0013025 // G0027085 // …
GO:0005125	F	cytokine activity	7	299	184	19201	0.027	0.62	// G0028884 // G0028296 // G0009216 // G0030909 // G0025036 // G0023909 // G0027162	// G0026814 // G0023737 // G0017700 // G0014273 // G0014278 // G0011730 // G0009997 // G0000669 // G0023852 // G0028427 // G0030819 // G0010067 // G0001404 // G0001405 // G0001403 // G0012915 // G0001050 // G0029950 // G0000183 // G0028797 // G0008978 // G0030172 // G0009216 // G0023489 // G0021865 // G0008977 // G0011011 // G0001749 // G0001748 // G0024759 // G0014282 // G0027736 // G0014198 // …
GO:0043269	P	regulation of ion transport	8	299	227	19201	0.028	0.77	// G0029900 // G0009856 // G0006140 // G0002653 // G0011040 // G0023267 // G0015870 // G0028770	// G0025281 // G0022609 // G0009203 // G0021165 // G0006231 // G0029199 // G0027420 // G0026422 // G0024509 // G0025354 // G0011259 // G0024022 // G0015895 // G0012875 // G0004701 // G0023918 // G0000106 // G0002677 // G0002671 // G0011455 // G0009879 // G0011721 // G0029252 // G0001219 // G0005516 // G0015298 // G0014296 // G0017271 // G0008978 // G0022522 // G0023489 // G0024631 // G0028112 // …
GO:0048588	P	developmental cell growth	5	299	109	19201	0.029	0.79	// G0030378 // G0013333 // G0021343 // G0011872 // G0017251	// G0026383 // G0005586 // G0018045 // G0011889 // G0011642 // G0003035 // G0024746 // G0014188 // G0011398 // G0001050 // G0022694 // G0022696 // G0026412 // G0009584 // G0012022 // G0023483 // G0008749 // G0030378 // G0017317 // G0017311 // G0026556 // G0003654 // G0029533 // G0017012 // G0011440 // G0011367 // G0008262 // G0026804 // G0027130 // G0017730 // G0012251 // G0006635 // G0017095 // …
GO:0045597	P	positive regulation of cell differentiation	11	299	360	19201	0.029	0.79	// G0009649 // G0015353 // G0017251 // G0001131 // G0013333 // G0006043 // G0030378 // G0028760 // G0000182 // G0021343 // G0023909	// G0030658 // G0026422 // G0012963 // G0005584 // G0030710 // G0003567 // G0000233 // G0003562 // G0016011 // G0005106 // G0016018 // G0013437 // G0001498 // G0023724 // G0023489 // G0009106 // G0030378 // G0028052 // G0001940 // G0012915 // G0003413 // G0007527 // G0000300 // G0007520 // G0001027 // G0009196 // G0002866 // G0000511 // G0015475 // G0025822 // G0014256 // G0000232 // G0000120 // …
GO:0001822	P	kidney development	6	299	149	19201	0.031	0.83	// G0013248 // G0017251 // G0017109 // G0005089 // G0011046 // G0010483	// G0006331 // G0016843 // G0009040 // G0028104 // G0024236 // G0011212 // G0004357 // G0013248 // G0011723 // G0025830 // G0017578 // G0015815 // G0026755 // G0016244 // G0000183 // G0007457 // G0008745 // G0009217 // G0028297 // G0022032 // G0012833 // G0017748 // G0010274 // G0029189 // G0008749 // G0011046 // G0010447 // G0028216 // G0013909 // G0001410 // G0011833 // G0001027 // G0024954 // …
GO:0007169	P	transmembrane receptor protein tyrosine kinase signaling pathway	11	299	364	19201	0.031	0.83	// G0013248 // G0017251 // G0004928 // G0001513 // G0013333 // G0009135 // G0028911 // G0009347 // G0008962 // G0001483 // G0030113	// G0003333 // G0009203 // G0010268 // G0009612 // G0005581 // G0026422 // G0017306 // G0021738 // G0013248 // G0023503 // G0015753 // G0005106 // G0005514 // G0009370 // G0009278 // G0005733 // G0030576 // G0005735 // G0003200 // G0002332 // G0003809 // G0015286 // G0021400 // G0006035 // G0022126 // G0006831 // G0027559 // G0015839 // G0007356 // G0007457 // G0008919 // G0029084 // G0024070 // …
GO:0002009	P	morphogenesis of an epithelium	8	299	232	19201	0.032	0.83	// G0000399 // G0017251 // G0017109 // G0006140 // G0005089 // G0002929 // G0021343 // G0009364	// G0006331 // G0016843 // G0003559 // G0009045 // G0009593 // G0005625 // G0005586 // G0023229 // G0012083 // G0009971 // G0008963 // G0003567 // G0002929 // G0027532 // G0024655 // G0022980 // G0009445 // G0001404 // G0017475 // G0007334 // G0023356 // G0000183 // G0015770 // G0012885 // G0024312 // G0030708 // G0016703 // G0009217 // G0022032 // G0007117 // G0029189 // G0001945 // G0002376 // …
GO:0008237	F	metallopeptidase activity	7	299	191	19201	0.032	0.7	// G0021971 // G0026425 // G0010728 // G0015249 // G0017109 // G0023630 // G0010507	// G0023895 // G0030411 // G0006132 // G0014172 // G0014173 // G0022603 // G0026425 // G0026659 // G0027622 // G0024236 // G0017264 // G0002322 // G0026651 // G0002321 // G0002326 // G0014171 // G0016529 // G0010746 // G0007436 // G0011723 // G0003870 // G0010943 // G0003732 // G0011356 // G0004980 // G0015297 // G0006000 // G0006533 // G0013433 // G0021327 // G0002039 // G0024616 // G0010272 // …
GO:0022836	F	gated channel activity	10	299	322	19201	0.033	0.7	// G0017909 // G0029532 // G0006542 // G0000713 // G0002653 // G0011040 // G0023267 // G0014796 // G0014630 // G0015870	// G0006134 // G0011296 // G0021135 // G0021137 // G0008809 // G0024337 // G0021416 // G0025354 // G0011259 // G0023912 // G0024022 // G0003039 // G0003038 // G0012875 // G0004701 // G0023918 // G0000106 // G0002677 // G0010101 // G0030263 // G0028557 // G0026144 // G0011455 // G0009879 // G0007685 // G0017027 // G0017026 // G0020834 // G0013750 // G0024428 // G0015969 // G0017029 // G0028344 // …
GO:0031644	P	regulation of neurological system process	6	299	152	19201	0.034	0.88	// G0009856 // G0002014 // G0001513 // G0006140 // G0002653 // G0001523	// G0016841 // G0010268 // G0027420 // G0000948 // G0010438 // G0009203 // G0003038 // G0022865 // G0024740 // G0004746 // G0014970 // G0017142 // G0007692 // G0009446 // G0001753 // G0003133 // G0023859 // G0004119 // G0029811 // G0021036 // G0001050 // G0015695 // G0005167 // G0007118 // G0004361 // G0017584 // G0017748 // G0022856 // G0010603 // G0012097 // G0027522 // G0001895 // G0000114 // …
GO:0007160	P	cell-matrix adhesion	5	299	114	19201	0.034	0.89	// G0011850 // G0010256 // G0004961 // G0011046 // G0009237	// G0009613 // G0001805 // G0017676 // G0004702 // G0011889 // G0000232 // G0000257 // G0012126 // G0014188 // G0007797 // G0015318 // G0004789 // G0004540 // G0001695 // G0011801 // G0004192 // G0003485 // G0016701 // G0028291 // G0023487 // G0017748 // G0010606 // G0015886 // G0010440 // G0022726 // G0030547 // G0015808 // G0010079 // G0011831 // G0005134 // G0012253 // G0017306 // G0026955 // …
GO:0055065	P	metal ion homeostasis	8	299	237	19201	0.035	0.9	// G0024505 // G0029900 // G0020953 // G0011574 // G0010278 // G0009347 // G0025846 // G0014796	// G0009203 // G0021139 // G0006231 // G0027470 // G0027420 // G0026422 // G0024509 // G0024505 // G0003569 // G0001481 // G0015273 // G0002671 // G0023731 // G0028421 // G0002243 // G0022353 // G0004119 // G0001050 // G0011802 // G0001057 // G0015298 // G0017996 // G0008978 // G0026507 // G0009217 // G0010965 // G0017951 // G0023489 // G0024344 // G0023642 // G0008977 // G0030300 // G0008588 // …
GO:0007242	P	intracellular signaling cascade	37	299	1694	19201	0.035	0.9	// G0016295 // G0014357 // G0016617 // G0028481 // G0008962 // G0003797 // G0021343 // G0001523 // G0020744 // G0017101 // G0028884 // G0026062 // G0009856 // G0020707 // G0027162 // G0009237 // G0017743 // G0028296 // G0025036 // G0010461 // G0030276 // G0023909 // G0004309 // G0013625 // G0017251 // G0028560 // G0013568 // G0014359 // G0001513 // G0029040 // G0001131 // G0030909 // G0023433 // …	// G0005589 // G0009612 // G0009973 // G0005581 // G0005587 // G0005427 // G0022865 // G0025890 // G0010944 // G0005106 // G0005102 // G0005101 // G0027106 // G0005109 // G0023489 // G0015885 // G0013028 // G0009293 // G0009429 // G0015889 // G0013023 // G0013020 // G0022996 // G0012564 // G0007527 // G0007520 // G0006036 // G0005039 // G0001027 // G0000511 // G0021296 // G0005743 // G0023158 // …
GO:0014031	P	mesenchymal cell development	5	299	116	19201	0.037	0.92	// G0021343 // G0021867 // G0011872 // G0016617 // G0017251	// G0026383 // G0021410 // G0022280 // G0005584 // G0012871 // G0011889 // G0027532 // G0024746 // G0004223 // G0023995 // G0001050 // G0023356 // G0005101 // G0006530 // G0030708 // G0016857 // G0009584 // G0021684 // G0021867 // G0007114 // G0001945 // G0026556 // G0001940 // G0000115 // G0006237 // G0029533 // G0011440 // G0007527 // G0006635 // G0008262 // G0010930 // G0024899 // G0016416 // …
GO:0030030	P	cell projection organization	18	299	712	19201	0.037	0.92	// G0009649 // G0013248 // G0022919 // G0001513 // G0013333 // G0023413 // G0030378 // G0024357 // G0028760 // G0030337 // G0030345 // G0023267 // G0030276 // G0021343 // G0001872 // G0004309 // G0011872 // G0011046	// G0004919 // G0009613 // G0016718 // G0006852 // G0009979 // G0005586 // G0021289 // G0014876 // G0014871 // G0014979 // G0030710 // G0011213 // G0021400 // G0022499 // G0013248 // G0004540 // G0023503 // G0023501 // G0009683 // G0005106 // G0009379 // G0001691 // G0016019 // G0016151 // G0013434 // G0026257 // G0023483 // G0030378 // G0021359 // G0001945 // G0001944 // G0026556 // G0030276 // …
GO:0000165	P	MAPKKK cascade	13	299	469	19201	0.037	0.93	// G0020744 // G0017251 // G0001513 // G0001131 // G0016617 // G0020707 // G0009347 // G0008962 // G0030276 // G0021343 // G0023909 // G0010483 // G0001523	// G0009973 // G0026814 // G0003331 // G0030309 // G0030658 // G0026422 // G0009751 // G0005427 // G0011217 // G0021738 // G0004225 // G0013369 // G0023500 // G0005106 // G0009370 // G0028291 // G0017748 // G0003204 // G0030276 // G0012912 // G0021355 // G0004322 // G0013020 // G0014804 // G0006074 // G0015286 // G0015576 // G0005039 // G0001027 // G0008461 // G0023434 // G0015476 // G0022689 // …
GO:0048705	P	skeletal system morphogenesis	6	299	156	19201	0.037	0.93	// G0010256 // G0017251 // G0026431 // G0005089 // G0006857 // G0000182	// G0016842 // G0009045 // G0006132 // G0009593 // G0006338 // G0028104 // G0012870 // G0017155 // G0011642 // G0011212 // G0005045 // G0029621 // G0022980 // G0013633 // G0006725 // G0017475 // G0000182 // G0004192 // G0006242 // G0016701 // G0016703 // G0016702 // G0016705 // G0016707 // G0016706 // G0010274 // G0007112 // G0001620 // G0024594 // G0011733 // G0012396 // G0016997 // G0011833 // …
GO:0032535	P	regulation of cellular component size	11	299	376	19201	0.038	0.93	// G0009649 // G0015353 // G0017251 // G0017743 // G0013333 // G0021867 // G0006043 // G0030378 // G0021343 // G0011872 // G0027935	// G0012968 // G0005586 // G0000232 // G0000233 // G0010433 // G0003562 // G0000589 // G0023503 // G0010944 // G0005106 // G0016014 // G0011801 // G0016018 // G0005630 // G0028113 // G0023483 // G0030378 // G0021359 // G0026556 // G0007854 // G0003413 // G0017012 // G0020736 // G0011367 // G0012252 // G0012251 // G0025822 // G0005743 // G0026714 // G0023155 // G0024356 // G0016900 // G0026296 // …
GO:0006811	P	ion transport	22	299	918	19201	0.038	0.93	// G0017909 // G0026386 // G0002653 // G0028770 // G0026548 // G0014796 // G0015870 // G0020953 // G0009856 // G0014630 // G0010278 // G0013296 // G0006140 // G0011040 // G0029532 // G0006196 // G0029900 // G0011574 // G0006542 // G0000713 // G0006011 // G0023267	// G0005425 // G0004919 // G0009203 // G0007805 // G0011274 // G0027470 // G0026423 // G0026422 // G0026421 // G0025354 // G0011218 // G0003569 // G0014872 // G0015273 // G0028557 // G0029754 // G0015194 // G0000584 // G0000585 // G0003640 // G0005899 // G0001751 // G0015053 // G0005516 // G0030304 // G0013431 // G0002811 // G0024452 // G0023721 // G0023489 // G0023338 // G0028110 // G0028112 // …
GO:0072001	P	renal system development	6	299	157	19201	0.038	0.93	// G0013248 // G0017251 // G0017109 // G0005089 // G0011046 // G0010483	// G0006331 // G0016843 // G0009040 // G0028104 // G0024236 // G0011212 // G0004357 // G0013248 // G0011723 // G0025830 // G0017578 // G0015815 // G0026755 // G0016244 // G0000183 // G0007457 // G0008745 // G0009217 // G0028297 // G0022032 // G0012833 // G0017748 // G0010274 // G0029189 // G0008749 // G0011046 // G0010447 // G0028216 // G0013909 // G0013627 // G0001410 // G0011833 // G0001027 // …
GO:0031346	P	positive regulation of cell projection organization	5	299	118	19201	0.039	0.93	// G0030378 // G0013333 // G0021343 // G0023267 // G0009649	// G0013305 // G0012780 // G0017676 // G0011889 // G0014188 // G0004421 // G0015815 // G0005106 // G0022696 // G0000183 // G0016019 // G0013434 // G0009584 // G0012996 // G0001818 // G0022856 // G0010603 // G0028052 // G0017311 // G0006876 // G0003654 // G0003413 // G0016494 // G0029741 // G0017395 // G0011364 // G0010177 // G0031023 // G0013429 // G0000511 // G0013424 // G0021111 // G0003198 // …
GO:0055074	P	calcium ion homeostasis	7	299	199	19201	0.039	0.93	// G0024505 // G0029900 // G0010278 // G0011574 // G0009347 // G0025846 // G0014796	// G0009203 // G0023731 // G0006231 // G0026422 // G0024509 // G0024505 // G0012875 // G0001481 // G0015273 // G0002671 // G0028421 // G0009092 // G0022353 // G0004119 // G0001050 // G0011802 // G0001057 // G0015298 // G0017996 // G0008978 // G0026507 // G0009217 // G0010965 // G0023489 // G0024344 // G0023642 // G0008977 // G0027230 // G0008588 // G0005167 // G0013868 // G0013860 // G0001101 // …
GO:0042995	C	cell projection	20	299	818	19201	0.039	1	// G0023433 // G0016589 // G0015353 // G0022919 // G0001513 // G0024357 // G0009649 // G0021843 // G0009114 // G0021724 // G0017909 // G0030378 // G0002014 // G0030345 // G0023267 // G0013296 // G0000682 // G0014796 // G0004309 // G0005025	// G0009203 // G0009613 // G0011274 // G0007955 // G0027749 // G0000948 // G0014876 // G0002129 // G0010348 // G0014878 // G0010586 // G0015197 // G0003640 // G0013363 // G0009683 // G0000749 // G0013430 // G0016151 // G0030260 // G0009859 // G0009979 // G0010144 // G0012292 // G0023338 // G0017748 // G0026257 // G0023480 // G0030378 // G0026555 // G0015884 // G0012912 // G0017223 // G0007850 // …
GO:0060429	P	epithelium development	12	299	428	19201	0.041	0.97	// G0000399 // G0017251 // G0017109 // G0026425 // G0016617 // G0006140 // G0005089 // G0002929 // G0028760 // G0000182 // G0021343 // G0009364	// G0009971 // G0026425 // G0005586 // G0003567 // G0011211 // G0003562 // G0003646 // G0004223 // G0004540 // G0016018 // G0017406 // G0029385 // G0001945 // G0001940 // G0014802 // G0003809 // G0007522 // G0001025 // G0006034 // G0001027 // G0012318 // G0025822 // G0002787 // G0004485 // G0011212 // G0013655 // G0024219 // G0017692 // G0015839 // G0002428 // G0007350 // G0009996 // G0007458 // …
GO:0046578	P	regulation of Ras protein signal transduction	6	299	164	19201	0.046	1	// G0013568 // G0014359 // G0001513 // G0016295 // G0010483 // G0026062	// G0024205 // G0003200 // G0025756 // G0016295 // G0024626 // G0029541 // G0027614 // G0014976 // G0003136 // G0026142 // G0017578 // G0028185 // G0010944 // G0009567 // G0009874 // G0000748 // G0003486 // G0012324 // G0022525 // G0026417 // G0017748 // G0030460 // G0001771 // G0026555 // G0009293 // G0008583 // G0012848 // G0004791 // G0003040 // G0010177 // G0006036 // G0008478 // G0002782 // …
GO:0009628	P	response to abiotic stimulus	11	299	389	19201	0.046	1	// G0006857 // G0017251 // G0009856 // G0017137 // G0013296 // G0001513 // G0010461 // G0028770 // G0014796 // G0011872 // G0029868	// G0021328 // G0005582 // G0027426 // G0026421 // G0017301 // G0003569 // G0006648 // G0015052 // G0005102 // G0015694 // G0023724 // G0022636 // G0017748 // G0009240 // G0015889 // G0007854 // G0012914 // G0021355 // G0015576 // G0012252 // G0014578 // G0015475 // G0025822 // G0024428 // G0005742 // G0026088 // G0024609 // G0029279 // G0004766 // G0026082 // G0003112 // G0024219 // G0029523 // …
GO:0008270	F	zinc ion binding	23	299	992	19201	0.047	0.94	// G0021971 // G0026425 // G0003778 // G0030522 // G0003606 // G0021451 // G0017109 // G0009182 // G0010507 // G0008721 // G0006140 // G0030378 // G0010728 // G0021068 // G0014357 // G0005025 // G0015249 // G0017985 // G0007564 // G0025738 // G0024780 // G0023630 // G0008124	// G0026744 // G0009203 // G0009974 // G0026427 // G0026425 // G0022486 // G0005586 // G0014401 // G0011048 // G0009971 // G0002895 // G0001882 // G0025754 // G0001881 // G0030491 // G0003561 // G0003647 // G0003644 // G0003643 // G0015263 // G0010943 // G0013240 // G0006645 // G0005510 // G0015699 // G0000461 // G0023499 // G0014567 // G0013433 // G0022463 // G0025208 // G0005109 // G0012293 // …
GO:0016705	F	oxidoreductase activity, acting on paired donors, with incorporation or reduction of molecular oxygen	6	299	166	19201	0.048	0.94	// G0022526 // G0017100 // G0028156 // G0009856 // G0026409 // G0010491	// G0006238 // G0026229 // G0023138 // G0003889 // G0024627 // G0013030 // G0024628 // G0011456 // G0016486 // G0025953 // G0014184 // G0013736 // G0012329 // G0012322 // G0004191 // G0022526 // G0003894 // G0003893 // G0003892 // G0008292 // G0003890 // G0006221 // G0028879 // G0021122 // G0010449 // G0008877 // G0004412 // G0026314 // G0013372 // G0011368 // G0010682 // G0010172 // G0022759 // …
GO:0006875	P	cellular metal ion homeostasis	7	299	210	19201	0.049	1	// G0024505 // G0029900 // G0020953 // G0011574 // G0010278 // G0025846 // G0014796	// G0009203 // G0021139 // G0006231 // G0026422 // G0024509 // G0024505 // G0003569 // G0001481 // G0002671 // G0023731 // G0028421 // G0009092 // G0022353 // G0004119 // G0001050 // G0011802 // G0001057 // G0015298 // G0017996 // G0008978 // G0026507 // G0009217 // G0010965 // G0017951 // G0023489 // G0024344 // G0023642 // G0008977 // G0030300 // G0008588 // G0005167 // G0013868 // G0013860 // …
GO:0048762	P	mesenchymal cell differentiation	5	299	126	19201	0.049	1	// G0021343 // G0021867 // G0011872 // G0016617 // G0017251	// G0026383 // G0021410 // G0022280 // G0005584 // G0012871 // G0011889 // G0027532 // G0024746 // G0004223 // G0023995 // G0001050 // G0023356 // G0005101 // G0016018 // G0006530 // G0030708 // G0016857 // G0009584 // G0021684 // G0021867 // G0007114 // G0001945 // G0026556 // G0001940 // G0008446 // G0000115 // G0006237 // G0029533 // G0011440 // G0007527 // G0006635 // G0008262 // G0010930 // …
GO:0044087	P	regulation of cellular component biogenesis	10	299	346	19201	0.049	1	// G0028911 // G0015353 // G0013333 // G0005089 // G0030378 // G0010232 // G0028760 // G0000182 // G0020859 // G0027935	// G0009203 // G0009613 // G0016652 // G0030658 // G0000232 // G0014878 // G0004223 // G0005896 // G0000589 // G0023503 // G0004546 // G0005106 // G0001695 // G0011801 // G0016019 // G0028113 // G0026257 // G0001497 // G0030378 // G0021359 // G0003413 // G0020736 // G0015576 // G0005038 // G0012252 // G0028108 // G0022421 // G0004763 // G0022838 // G0011508 // G0012724 // G0002428 // G0020859 // …
